# Supplementary material for: Proactive cursorial and ambush predation risk avoidance in four African herbivore species
Source: Ecol Evol. 2024 Jun 5;14(6):e11529. doi: 10.1002/ece3.11529 (PMC11150757; doi:10.1002/ece3.11529)
Supplement: Supplementary file 1 — Data S1 [file ECE3-14-e11529-s001.zip]

Archive with 24 entries (24 files):
- Impala dist to pred act.csv
- Impala habitat selection.xlsx
- Impala RSF.csv
- Predator habitat selection.xlsx
- Prey distance moved and predator activity levels code.R
- RSF analysis.R
- Selection code impala.R
- Selection code predators.R
- Selection code tsessebe.R
- Selection code wildebeest.R
- Selection code zebra.R
- Supplementary information.docx
- Tsessebe dist to pred act.csv
- Tsessebe dry RSF.csv
- Tsessebe habitat selection.xlsx
- Tsessebe rainy RSF.csv
- Wildebeest dist to pred act.csv
- Wildebeest dry RSF.csv
- Wildebeest habitat selection.xlsx
- Wildebeest rainy RSF.csv
- Zebra dist to pred act.csv
- Zebra dry RSF.csv
- Zebra habitat selection.xlsx
- Zebra rainy RSF.csv
