# Supplementary material for: Proactive cursorial and ambush predation risk avoidance in four African herbivore species
Source: Ecol Evol. 2024 Jun 5;14(6):e11529. doi: 10.1002/ece3.11529 (PMC11150757; doi:10.1002/ece3.11529)
Supplement: Supplementary file 1 — Data S1 [file ECE3-14-e11529-s001.zip › Impala dist to pred act.csv]

Prey	ID	Hour	Dist	Pred	PredAct	Season
Impala	I711	2	57.37662715	Dog	Low	Dry
Impala	I711	3	59.52206291	Dog	Low	Dry
Impala	I711	4	2.821292621	Dog	Low	Dry
Impala	I711	5	6.935278911	Dog	High	Dry
Impala	I711	6	1599.935467	Dog	High	Dry
Impala	I711	7	2278.995568	Dog	High	Dry
Impala	I711	8	2498.960953	Dog	High	Dry
Impala	I711	9	1883.326265	Dog	Low	Dry
Impala	I711	10	137.1720025	Dog	Low	Dry
Impala	I711	11	41.06359195	Dog	Low	Dry
Impala	I711	12	18.23941452	Dog	Low	Dry
Impala	I711	13	98.88723742	Dog	Low	Dry
Impala	I711	14	63.68510743	Dog	Low	Dry
Impala	I711	15	68.05695793	Dog	Low	Dry
Impala	I711	16	71.43440213	Dog	Low	Dry
Impala	I711	17	171.8553953	Dog	High	Dry
Impala	I711	18	16.5317907	Dog	High	Dry
Impala	I711	19	10.69106756	Dog	High	Dry
Impala	I711	20	1.261519353	Dog	Low	Dry
Impala	I711	21	2.418354097	Dog	Low	Dry
Impala	I711	22	22.86862312	Dog	Low	Dry
Impala	I711	23	42.07885714	Dog	Low	Dry
Impala	I711	0	110.1437436	Dog	Low	Dry
Impala	I711	1	108.4235757	Dog	Low	Dry
Impala	I711	2	75.86850472	Dog	Low	Dry
Impala	I711	3	3.061580574	Dog	Low	Dry
Impala	I711	4	9.814448706	Dog	Low	Dry
Impala	I711	5	458.0041679	Dog	High	Dry
Impala	I711	6	41.92062432	Dog	High	Dry
Impala	I711	7	77.0643074	Dog	High	Dry
Impala	I711	8	86.0999225	Dog	High	Dry
Impala	I711	9	5.406453309	Dog	Low	Dry
Impala	I711	10	35.40741484	Dog	Low	Dry
Impala	I711	11	103.5385509	Dog	Low	Dry
Impala	I711	12	105.348868	Dog	Low	Dry
Impala	I711	13	85.23574302	Dog	Low	Dry
Impala	I711	14	37.68640888	Dog	Low	Dry
Impala	I711	15	311.1261915	Dog	Low	Dry
Impala	I711	16	509.1057515	Dog	Low	Dry
Impala	I711	17	53.33843215	Dog	High	Dry
Impala	I711	18	37.12498099	Dog	High	Dry
Impala	I711	19	4.015979147	Dog	High	Dry
Impala	I711	20	3.18862337	Dog	Low	Dry
Impala	I711	21	11.29356858	Dog	Low	Dry
Impala	I711	22	2.225730309	Dog	Low	Dry
Impala	I711	23	2.688351477	Dog	Low	Dry
Impala	I711	0	35.40422851	Dog	Low	Dry
Impala	I711	1	40.14973507	Dog	Low	Dry
Impala	I711	2	46.2014093	Dog	Low	Dry
Impala	I711	3	87.72112338	Dog	Low	Dry
Impala	I711	4	11.64797891	Dog	Low	Dry
Impala	I711	5	188.0841929	Dog	High	Dry
Impala	I711	6	837.1495649	Dog	High	Dry
Impala	I711	7	1385.880419	Dog	High	Dry
Impala	I711	8	725.1002533	Dog	High	Dry
Impala	I711	9	1963.761195	Dog	Low	Dry
Impala	I711	10	769.9360313	Dog	Low	Dry
Impala	I711	11	2048.25351	Dog	Low	Dry
Impala	I711	12	2505.748824	Dog	Low	Dry
Impala	I711	13	1970.756681	Dog	Low	Dry
Impala	I711	14	77.25961327	Dog	Low	Dry
Impala	I711	15	1146.994496	Dog	Low	Dry
Impala	I711	16	1007.290666	Dog	Low	Dry
Impala	I711	17	2229.374699	Dog	High	Dry
Impala	I711	18	1296.53813	Dog	High	Dry
Impala	I711	19	13.33679828	Dog	High	Dry
Impala	I711	20	19.98436708	Dog	Low	Dry
Impala	I711	21	28.0616053	Dog	Low	Dry
Impala	I711	22	1314.898429	Dog	Low	Dry
Impala	I711	23	946.3988038	Dog	Low	Dry
Impala	I711	0	1888.456702	Dog	Low	Dry
Impala	I711	1	455.3374844	Dog	Low	Dry
Impala	I711	2	1683.521613	Dog	Low	Dry
Impala	I711	3	231.3028662	Dog	Low	Dry
Impala	I711	4	13.46259821	Dog	Low	Dry
Impala	I711	5	13.67572358	Dog	High	Dry
Impala	I711	6	794.1161868	Dog	High	Dry
Impala	I711	7	87.15636449	Dog	High	Dry
Impala	I711	8	136.875823	Dog	High	Dry
Impala	I711	9	333.3581633	Dog	Low	Dry
Impala	I711	10	115.4120945	Dog	Low	Dry
Impala	I711	11	28.15368331	Dog	Low	Dry
Impala	I711	12	86.76554989	Dog	Low	Dry
Impala	I711	13	53.0506641	Dog	Low	Dry
Impala	I711	14	93.07485865	Dog	Low	Dry
Impala	I711	15	75.99370174	Dog	Low	Dry
Impala	I711	16	257.7552395	Dog	Low	Dry
Impala	I711	17	225.3143265	Dog	High	Dry
Impala	I711	18	70.22799147	Dog	High	Dry
Impala	I711	19	4.188904643	Dog	High	Dry
Impala	I711	20	1.704721543	Dog	Low	Dry
Impala	I711	21	3.916721132	Dog	Low	Dry
Impala	I711	22	6.614598425	Dog	Low	Dry
Impala	I711	23	1.830942631	Dog	Low	Dry
Impala	I711	0	50.30879452	Dog	Low	Dry
Impala	I711	1	35.75001678	Dog	Low	Dry
Impala	I711	2	3.25150373	Dog	Low	Dry
Impala	I711	3	5.721542258	Dog	Low	Dry
Impala	I711	4	21.49792804	Dog	Low	Dry
Impala	I711	5	2.203323627	Dog	High	Dry
Impala	I711	6	689.2530078	Dog	High	Dry
Impala	I711	7	353.2045348	Dog	High	Dry
Impala	I711	8	336.536199	Dog	High	Dry
Impala	I711	9	34.71086339	Dog	Low	Dry
Impala	I711	10	80.55759803	Dog	Low	Dry
Impala	I711	11	4.349765594	Dog	Low	Dry
Impala	I711	12	80.79200835	Dog	Low	Dry
Impala	I711	13	21.20525987	Dog	Low	Dry
Impala	I711	14	96.06360462	Dog	Low	Dry
Impala	I711	15	14.6336975	Dog	Low	Dry
Impala	I711	16	371.0158664	Dog	Low	Dry
Impala	I711	17	795.1786526	Dog	High	Dry
Impala	I711	18	120.8290454	Dog	High	Dry
Impala	I711	19	5.501760098	Dog	High	Dry
Impala	I711	20	74.86615582	Dog	Low	Dry
Impala	I711	21	18.20044581	Dog	Low	Dry
Impala	I711	22	9.399639226	Dog	Low	Dry
Impala	I711	23	8.421224429	Dog	Low	Dry
Impala	I711	0	1.43504546	Dog	Low	Dry
Impala	I711	1	0.4025402	Dog	Low	Dry
Impala	I711	2	184.5433728	Dog	Low	Dry
Impala	I711	3	108.1926262	Dog	Low	Dry
Impala	I711	4	2.110834028	Dog	Low	Dry
Impala	I711	5	4.383386127	Dog	High	Dry
Impala	I711	6	160.2447889	Dog	High	Dry
Impala	I711	7	12.81587167	Dog	High	Dry
Impala	I711	8	36.11930161	Dog	High	Dry
Impala	I711	9	124.2124348	Dog	Low	Dry
Impala	I711	10	54.32862791	Dog	Low	Dry
Impala	I711	11	4.378791528	Dog	Low	Dry
Impala	I711	12	30.099276	Dog	Low	Dry
Impala	I711	13	49.4033569	Dog	Low	Dry
Impala	I711	14	17.64924869	Dog	Low	Dry
Impala	I711	15	87.22947953	Dog	Low	Dry
Impala	I711	16	197.2957539	Dog	Low	Dry
Impala	I711	17	41.60551334	Dog	High	Dry
Impala	I711	18	116.4025265	Dog	High	Dry
Impala	I711	19	83.84515138	Dog	High	Dry
Impala	I711	20	18.60393418	Dog	Low	Dry
Impala	I711	21	9.018047693	Dog	Low	Dry
Impala	I711	22	2.810633978	Dog	Low	Dry
Impala	I711	23	9.782235958	Dog	Low	Dry
Impala	I711	0	7.496850486	Dog	Low	Dry
Impala	I711	1	22.44851949	Dog	Low	Dry
Impala	I711	2	12.38691567	Dog	Low	Dry
Impala	I711	3	4.105408029	Dog	Low	Dry
Impala	I711	4	6.022431813	Dog	Low	Dry
Impala	I711	5	160.8828835	Dog	High	Dry
Impala	I711	6	810.408045	Dog	High	Dry
Impala	I711	7	173.4273522	Dog	High	Dry
Impala	I711	8	109.9608612	Dog	High	Dry
Impala	I711	9	33.90938209	Dog	Low	Dry
Impala	I711	10	15.60919679	Dog	Low	Dry
Impala	I711	11	33.03451268	Dog	Low	Dry
Impala	I711	12	21.21764636	Dog	Low	Dry
Impala	I711	13	47.66337101	Dog	Low	Dry
Impala	I711	14	75.88533296	Dog	Low	Dry
Impala	I711	15	13.68315225	Dog	Low	Dry
Impala	I711	16	12.31569044	Dog	Low	Dry
Impala	I711	17	227.7066504	Dog	High	Dry
Impala	I711	18	308.8528745	Dog	High	Dry
Impala	I711	19	5.393546892	Dog	High	Dry
Impala	I711	20	23.47557797	Dog	Low	Dry
Impala	I711	21	3.953236931	Dog	Low	Dry
Impala	I711	22	19.76185536	Dog	Low	Dry
Impala	I711	23	27.86439239	Dog	Low	Dry
Impala	I711	0	11.69386701	Dog	Low	Dry
Impala	I711	1	6.585746678	Dog	Low	Dry
Impala	I711	2	17.28056988	Dog	Low	Dry
Impala	I711	3	40.80995131	Dog	Low	Dry
Impala	I711	4	0.605018239	Dog	Low	Dry
Impala	I711	5	47.39706177	Dog	High	Dry
Impala	I711	6	586.2027285	Dog	High	Dry
Impala	I711	7	2260.298136	Dog	High	Dry
Impala	I711	8	847.6614422	Dog	High	Dry
Impala	I711	9	1171.252935	Dog	Low	Dry
Impala	I711	10	1174.134679	Dog	Low	Dry
Impala	I711	11	755.0024691	Dog	Low	Dry
Impala	I711	12	803.6391679	Dog	Low	Dry
Impala	I711	13	14.67368629	Dog	Low	Dry
Impala	I711	14	8.017961348	Dog	Low	Dry
Impala	I711	15	113.8931152	Dog	Low	Dry
Impala	I711	16	67.89874201	Dog	Low	Dry
Impala	I711	17	164.3573193	Dog	High	Dry
Impala	I711	18	18.87776883	Dog	High	Dry
Impala	I711	19	1.543560678	Dog	High	Dry
Impala	I711	20	6.080339416	Dog	Low	Dry
Impala	I711	21	2.442620818	Dog	Low	Dry
Impala	I711	22	46.99809235	Dog	Low	Dry
Impala	I711	23	103.0438463	Dog	Low	Dry
Impala	I711	0	63.00665143	Dog	Low	Dry
Impala	I711	1	6.412653162	Dog	Low	Dry
Impala	I711	2	5.651208975	Dog	Low	Dry
Impala	I711	3	3.706608566	Dog	Low	Dry
Impala	I711	4	6.199723349	Dog	Low	Dry
Impala	I711	5	26.71837962	Dog	High	Dry
Impala	I711	6	138.1391016	Dog	High	Dry
Impala	I711	7	73.25449119	Dog	High	Dry
Impala	I711	8	66.70604132	Dog	High	Dry
Impala	I711	9	12.73434601	Dog	Low	Dry
Impala	I711	10	24.34566968	Dog	Low	Dry
Impala	I711	11	31.22725846	Dog	Low	Dry
Impala	I711	12	8.984725155	Dog	Low	Dry
Impala	I711	13	12.25136703	Dog	Low	Dry
Impala	I711	14	45.12517383	Dog	Low	Dry
Impala	I711	15	57.07639683	Dog	Low	Dry
Impala	I711	16	96.97866325	Dog	Low	Dry
Impala	I711	17	182.2742237	Dog	High	Dry
Impala	I711	18	49.8201584	Dog	High	Dry
Impala	I711	19	2.53220453	Dog	High	Dry
Impala	I711	20	28.12361241	Dog	Low	Dry
Impala	I711	21	57.71330859	Dog	Low	Dry
Impala	I711	22	21.48408243	Dog	Low	Dry
Impala	I711	23	90.46628438	Dog	Low	Dry
Impala	I711	0	55.53902067	Dog	Low	Dry
Impala	I711	1	43.05447205	Dog	Low	Dry
Impala	I711	2	3.862239773	Dog	Low	Dry
Impala	I711	3	2.512278857	Dog	Low	Dry
Impala	I711	4	2.130877261	Dog	Low	Dry
Impala	I711	5	36.60401659	Dog	High	Dry
Impala	I711	6	167.4789325	Dog	High	Dry
Impala	I711	7	62.48122379	Dog	High	Dry
Impala	I711	8	853.4079359	Dog	High	Dry
Impala	I711	9	164.5773948	Dog	Low	Dry
Impala	I711	10	236.9420541	Dog	Low	Dry
Impala	I711	11	16.99599557	Dog	Low	Dry
Impala	I711	12	55.35032462	Dog	Low	Dry
Impala	I711	13	157.8934077	Dog	Low	Dry
Impala	I711	14	46.31630613	Dog	Low	Dry
Impala	I711	15	152.9527807	Dog	Low	Dry
Impala	I711	16	188.0809309	Dog	Low	Dry
Impala	I711	18	188.0809309	Dog	High	Dry
Impala	I711	19	19.97165954	Dog	High	Dry
Impala	I711	20	2.807540528	Dog	Low	Dry
Impala	I711	21	3.331444565	Dog	Low	Dry
Impala	I711	22	5.286969209	Dog	Low	Dry
Impala	I711	23	21.81085545	Dog	Low	Dry
Impala	I711	0	11.89796517	Dog	Low	Dry
Impala	I711	1	1.574308899	Dog	Low	Dry
Impala	I711	2	0.688609876	Dog	Low	Dry
Impala	I711	3	0.749969018	Dog	Low	Dry
Impala	I711	4	76.36315366	Dog	Low	Dry
Impala	I711	5	132.9003813	Dog	High	Dry
Impala	I711	6	859.1100911	Dog	High	Dry
Impala	I711	7	455.4587334	Dog	High	Dry
Impala	I711	8	48.83372814	Dog	High	Dry
Impala	I711	9	256.7118992	Dog	Low	Dry
Impala	I711	10	1581.556728	Dog	Low	Dry
Impala	I711	11	90.80466163	Dog	Low	Dry
Impala	I711	12	11.14470051	Dog	Low	Dry
Impala	I711	13	430.1122781	Dog	Low	Dry
Impala	I711	14	22.20809575	Dog	Low	Dry
Impala	I711	15	157.328461	Dog	Low	Dry
Impala	I711	16	119.1986234	Dog	Low	Dry
Impala	I711	17	155.2585002	Dog	High	Dry
Impala	I711	18	30.0815803	Dog	High	Dry
Impala	I711	19	225.3055517	Dog	High	Dry
Impala	I711	20	5.732058887	Dog	Low	Dry
Impala	I711	21	62.08582596	Dog	Low	Dry
Impala	I711	22	288.8599195	Dog	Low	Dry
Impala	I711	23	37.58708857	Dog	Low	Dry
Impala	I711	0	3.237630346	Dog	Low	Dry
Impala	I711	1	14.96004169	Dog	Low	Dry
Impala	I711	2	23.70302051	Dog	Low	Dry
Impala	I711	3	38.09234372	Dog	Low	Dry
Impala	I711	4	40.75580571	Dog	Low	Dry
Impala	I711	5	482.1077309	Dog	High	Dry
Impala	I711	6	626.2203025	Dog	High	Dry
Impala	I711	7	495.6561635	Dog	High	Dry
Impala	I711	8	102.0825388	Dog	High	Dry
Impala	I711	9	96.63285017	Dog	Low	Dry
Impala	I711	10	543.8088826	Dog	Low	Dry
Impala	I711	11	2136.899247	Dog	Low	Dry
Impala	I711	12	1920.840579	Dog	Low	Dry
Impala	I711	13	1080.103241	Dog	Low	Dry
Impala	I711	14	1730.552222	Dog	Low	Dry
Impala	I711	15	553.5702846	Dog	Low	Dry
Impala	I711	16	275.2757937	Dog	Low	Dry
Impala	I711	17	303.5029534	Dog	High	Dry
Impala	I711	18	417.0820508	Dog	High	Dry
Impala	I711	19	47.11796042	Dog	High	Dry
Impala	I711	20	7.334885382	Dog	Low	Dry
Impala	I711	21	16.28569605	Dog	Low	Dry
Impala	I711	22	41.01854899	Dog	Low	Dry
Impala	I711	23	57.38469321	Dog	Low	Dry
Impala	I711	0	712.9792931	Dog	Low	Dry
Impala	I711	1	345.2051431	Dog	Low	Dry
Impala	I711	2	1.650118269	Dog	Low	Dry
Impala	I711	3	4.381679611	Dog	Low	Dry
Impala	I711	4	3.813682173	Dog	Low	Dry
Impala	I711	5	224.1707413	Dog	High	Dry
Impala	I711	6	1506.196183	Dog	High	Dry
Impala	I711	7	2596.569057	Dog	High	Dry
Impala	I711	8	1076.386449	Dog	High	Dry
Impala	I711	9	2060.642781	Dog	Low	Dry
Impala	I711	10	3025.794454	Dog	Low	Dry
Impala	I711	11	2955.141451	Dog	Low	Dry
Impala	I711	12	2619.243089	Dog	Low	Dry
Impala	I711	13	809.4580596	Dog	Low	Dry
Impala	I711	14	294.474772	Dog	Low	Dry
Impala	I711	15	284.2598343	Dog	Low	Dry
Impala	I711	16	223.7598412	Dog	Low	Dry
Impala	I711	17	42.51269958	Dog	High	Dry
Impala	I711	18	73.29864624	Dog	High	Dry
Impala	I711	19	13.20876098	Dog	High	Dry
Impala	I711	20	8.645399185	Dog	Low	Dry
Impala	I711	21	6.125052159	Dog	Low	Dry
Impala	I711	22	60.21799597	Dog	Low	Dry
Impala	I711	23	88.01922587	Dog	Low	Dry
Impala	I711	0	13.17062173	Dog	Low	Dry
Impala	I711	1	34.75171438	Dog	Low	Dry
Impala	I711	2	37.80566542	Dog	Low	Dry
Impala	I711	3	3.113920092	Dog	Low	Dry
Impala	I711	4	7.083978554	Dog	Low	Dry
Impala	I711	5	554.6128417	Dog	High	Dry
Impala	I711	6	140.4546358	Dog	High	Dry
Impala	I711	7	275.2405081	Dog	High	Dry
Impala	I711	8	295.1831924	Dog	High	Dry
Impala	I711	9	346.7956723	Dog	Low	Dry
Impala	I711	10	125.7885285	Dog	Low	Dry
Impala	I711	11	16.69834233	Dog	Low	Dry
Impala	I711	12	35.55160963	Dog	Low	Dry
Impala	I711	13	75.50350547	Dog	Low	Dry
Impala	I711	14	91.12411591	Dog	Low	Dry
Impala	I711	15	104.5920858	Dog	Low	Dry
Impala	I711	16	71.40703311	Dog	Low	Dry
Impala	I711	17	211.6173442	Dog	High	Dry
Impala	I711	18	16.78440569	Dog	High	Dry
Impala	I711	19	27.33772273	Dog	High	Dry
Impala	I711	20	5.713286482	Dog	Low	Dry
Impala	I711	21	3.265037496	Dog	Low	Dry
Impala	I711	22	447.3806476	Dog	Low	Dry
Impala	I711	23	83.17814094	Dog	Low	Dry
Impala	I711	0	4.417864793	Dog	Low	Dry
Impala	I711	1	3.577694049	Dog	Low	Dry
Impala	I711	2	0.864165297	Dog	Low	Dry
Impala	I711	3	9.786387567	Dog	Low	Dry
Impala	I711	4	5.406750776	Dog	Low	Dry
Impala	I711	5	192.6455171	Dog	High	Dry
Impala	I711	6	367.7258124	Dog	High	Dry
Impala	I711	7	83.14313787	Dog	High	Dry
Impala	I711	8	86.91668318	Dog	High	Dry
Impala	I711	9	93.01499007	Dog	Low	Dry
Impala	I711	10	71.9279826	Dog	Low	Dry
Impala	I711	11	210.4841789	Dog	Low	Dry
Impala	I711	12	68.86042829	Dog	Low	Dry
Impala	I711	13	95.17271331	Dog	Low	Dry
Impala	I711	14	88.46283749	Dog	Low	Dry
Impala	I711	15	59.42164845	Dog	Low	Dry
Impala	I711	16	99.3948348	Dog	Low	Dry
Impala	I711	17	115.0692235	Dog	High	Dry
Impala	I711	18	21.20141828	Dog	High	Dry
Impala	I711	19	12.68193553	Dog	High	Dry
Impala	I711	20	10.51236045	Dog	Low	Dry
Impala	I711	21	2.479677695	Dog	Low	Dry
Impala	I711	22	163.9427201	Dog	Low	Dry
Impala	I711	23	73.38987572	Dog	Low	Dry
Impala	I711	0	24.8666031	Dog	Low	Dry
Impala	I711	1	22.22747836	Dog	Low	Dry
Impala	I711	2	20.27918929	Dog	Low	Dry
Impala	I711	3	2.33725441	Dog	Low	Dry
Impala	I711	4	1.501152055	Dog	Low	Dry
Impala	I711	5	153.050886	Dog	High	Dry
Impala	I711	6	68.61576932	Dog	High	Dry
Impala	I711	7	82.07479679	Dog	High	Dry
Impala	I711	8	55.13027115	Dog	High	Dry
Impala	I711	9	135.3364453	Dog	Low	Dry
Impala	I711	10	91.59330774	Dog	Low	Dry
Impala	I711	11	43.34894312	Dog	Low	Dry
Impala	I711	12	169.809037	Dog	Low	Dry
Impala	I711	13	6.411039649	Dog	Low	Dry
Impala	I711	14	33.68993961	Dog	Low	Dry
Impala	I711	15	84.96946115	Dog	Low	Dry
Impala	I711	16	52.18616996	Dog	Low	Dry
Impala	I711	17	236.0965711	Dog	High	Dry
Impala	I711	18	41.2929592	Dog	High	Dry
Impala	I711	19	3.406167155	Dog	High	Dry
Impala	I711	20	7.189137946	Dog	Low	Dry
Impala	I711	21	141.7558719	Dog	Low	Dry
Impala	I711	22	47.74325081	Dog	Low	Dry
Impala	I711	23	5.371690877	Dog	Low	Dry
Impala	I711	0	2.2960701	Dog	Low	Dry
Impala	I711	1	3.165537376	Dog	Low	Dry
Impala	I711	2	49.3358445	Dog	Low	Dry
Impala	I711	3	4.069940131	Dog	Low	Dry
Impala	I711	4	4.314095979	Dog	Low	Dry
Impala	I711	5	404.1212222	Dog	High	Dry
Impala	I711	6	1215.980699	Dog	High	Dry
Impala	I711	7	1846.386744	Dog	High	Dry
Impala	I711	8	2678.881085	Dog	High	Dry
Impala	I711	9	1920.285268	Dog	Low	Dry
Impala	I711	10	592.0980853	Dog	Low	Dry
Impala	I711	11	575.2218202	Dog	Low	Dry
Impala	I711	12	159.2546707	Dog	Low	Dry
Impala	I711	13	2253.32881	Dog	Low	Dry
Impala	I711	14	27.86241914	Dog	Low	Dry
Impala	I711	15	2374.349018	Dog	Low	Dry
Impala	I711	16	1237.546362	Dog	Low	Dry
Impala	I711	17	1807.658845	Dog	High	Dry
Impala	I711	18	1816.173924	Dog	High	Dry
Impala	I711	19	618.517972	Dog	High	Dry
Impala	I711	20	728.07561	Dog	Low	Dry
Impala	I711	21	570.8921113	Dog	Low	Dry
Impala	I711	22	44.58334707	Dog	Low	Dry
Impala	I711	23	6.635347493	Dog	Low	Dry
Impala	I711	0	10.93139704	Dog	Low	Dry
Impala	I711	1	16.06990977	Dog	Low	Dry
Impala	I711	2	5.081288044	Dog	Low	Dry
Impala	I711	3	9.79169176	Dog	Low	Dry
Impala	I711	4	1.095054615	Dog	Low	Dry
Impala	I711	5	970.0600956	Dog	High	Dry
Impala	I711	6	1185.069639	Dog	High	Dry
Impala	I711	7	1085.198613	Dog	High	Dry
Impala	I711	8	239.6094477	Dog	High	Dry
Impala	I711	9	39.82826683	Dog	Low	Dry
Impala	I711	10	31.72404201	Dog	Low	Dry
Impala	I711	11	76.92838061	Dog	Low	Dry
Impala	I711	12	13.98646715	Dog	Low	Dry
Impala	I711	13	65.06745226	Dog	Low	Dry
Impala	I711	14	236.9000414	Dog	Low	Dry
Impala	I711	15	189.3119164	Dog	Low	Dry
Impala	I711	16	199.1121792	Dog	Low	Dry
Impala	I711	17	453.7916711	Dog	High	Dry
Impala	I711	18	115.285889	Dog	High	Dry
Impala	I711	19	13.6860942	Dog	High	Dry
Impala	I711	20	7.865375766	Dog	Low	Dry
Impala	I711	21	53.41511833	Dog	Low	Dry
Impala	I711	22	8.524335311	Dog	Low	Dry
Impala	I711	23	10.2002249	Dog	Low	Dry
Impala	I711	0	4.423953539	Dog	Low	Dry
Impala	I711	1	7.887838182	Dog	Low	Dry
Impala	I711	2	2.558234015	Dog	Low	Dry
Impala	I711	3	1.402805732	Dog	Low	Dry
Impala	I711	4	2.352253741	Dog	Low	Dry
Impala	I711	5	104.3921859	Dog	High	Dry
Impala	I711	6	95.42174639	Dog	High	Dry
Impala	I711	7	128.4601222	Dog	High	Dry
Impala	I711	8	69.47761333	Dog	High	Dry
Impala	I711	9	56.79266114	Dog	Low	Dry
Impala	I711	10	12.67297052	Dog	Low	Dry
Impala	I711	11	34.02283131	Dog	Low	Dry
Impala	I711	12	28.37593016	Dog	Low	Dry
Impala	I711	13	3.979520387	Dog	Low	Dry
Impala	I711	14	26.5455246	Dog	Low	Dry
Impala	I711	15	245.6247748	Dog	Low	Dry
Impala	I711	16	316.6799323	Dog	Low	Dry
Impala	I711	17	413.5220197	Dog	High	Dry
Impala	I711	18	91.19075909	Dog	High	Dry
Impala	I711	19	2.447557065	Dog	High	Dry
Impala	I711	20	11.18260419	Dog	Low	Dry
Impala	I711	21	195.2324499	Dog	Low	Dry
Impala	I711	22	132.6632502	Dog	Low	Dry
Impala	I711	23	110.6250084	Dog	Low	Dry
Impala	I711	0	95.87249766	Dog	Low	Dry
Impala	I711	1	4.74752646	Dog	Low	Dry
Impala	I711	2	6.042952263	Dog	Low	Dry
Impala	I711	3	0.532185889	Dog	Low	Dry
Impala	I711	4	1.151550605	Dog	Low	Dry
Impala	I711	5	115.1313822	Dog	High	Dry
Impala	I711	6	227.2305819	Dog	High	Dry
Impala	I711	7	295.1458512	Dog	High	Dry
Impala	I711	8	265.5155894	Dog	High	Dry
Impala	I711	9	29.31835915	Dog	Low	Dry
Impala	I711	10	80.84107472	Dog	Low	Dry
Impala	I711	11	61.42853064	Dog	Low	Dry
Impala	I711	12	38.68270763	Dog	Low	Dry
Impala	I711	13	32.93460547	Dog	Low	Dry
Impala	I711	14	64.43605407	Dog	Low	Dry
Impala	I711	15	163.7358131	Dog	Low	Dry
Impala	I711	16	968.8369657	Dog	Low	Dry
Impala	I711	17	219.0624807	Dog	High	Dry
Impala	I711	18	17.68521501	Dog	High	Dry
Impala	I711	19	10.23916882	Dog	High	Dry
Impala	I711	20	169.0806233	Dog	Low	Dry
Impala	I711	21	2.768410231	Dog	Low	Dry
Impala	I711	22	313.3757653	Dog	Low	Dry
Impala	I711	23	161.9643069	Dog	Low	Dry
Impala	I711	0	125.4047117	Dog	Low	Dry
Impala	I711	1	5.455235892	Dog	Low	Dry
Impala	I711	2	4.180909366	Dog	Low	Dry
Impala	I711	3	4.891295167	Dog	Low	Dry
Impala	I711	4	7.172966269	Dog	Low	Dry
Impala	I711	5	110.2600497	Dog	High	Dry
Impala	I711	6	552.3204169	Dog	High	Dry
Impala	I711	7	401.79	Dog	High	Dry
Impala	I711	8	212.7042741	Dog	High	Dry
Impala	I711	9	62.18929088	Dog	Low	Dry
Impala	I711	10	92.78620167	Dog	Low	Dry
Impala	I711	11	92.95034438	Dog	Low	Dry
Impala	I711	12	3.507433403	Dog	Low	Dry
Impala	I711	13	3.795096102	Dog	Low	Dry
Impala	I711	14	154.9791707	Dog	Low	Dry
Impala	I711	15	369.3756802	Dog	Low	Dry
Impala	I711	16	166.056531	Dog	Low	Dry
Impala	I711	17	210.04742	Dog	High	Dry
Impala	I711	18	233.3620682	Dog	High	Dry
Impala	I711	19	11.2621522	Dog	High	Dry
Impala	I711	20	6.348248914	Dog	Low	Dry
Impala	I711	21	263.7252377	Dog	Low	Dry
Impala	I711	22	347.9994579	Dog	Low	Dry
Impala	I711	23	3.823970617	Dog	Low	Dry
Impala	I711	0	98.19302381	Dog	Low	Dry
Impala	I711	1	102.4752246	Dog	Low	Dry
Impala	I711	2	8.523700394	Dog	Low	Dry
Impala	I711	3	1.197017613	Dog	Low	Dry
Impala	I711	4	1.102887861	Dog	Low	Dry
Impala	I711	5	66.19461474	Dog	High	Dry
Impala	I711	6	452.0404894	Dog	High	Dry
Impala	I711	7	227.1380571	Dog	High	Dry
Impala	I711	8	318.6001577	Dog	High	Dry
Impala	I711	9	14.53452904	Dog	Low	Dry
Impala	I711	10	121.4539251	Dog	Low	Dry
Impala	I711	11	0.563761536	Dog	Low	Dry
Impala	I711	12	16.49151807	Dog	Low	Dry
Impala	I711	13	58.38011951	Dog	Low	Dry
Impala	I711	14	2.882442378	Dog	Low	Dry
Impala	I711	15	299.3491316	Dog	Low	Dry
Impala	I711	16	126.5463366	Dog	Low	Dry
Impala	I711	17	494.7389101	Dog	High	Dry
Impala	I711	18	283.1729501	Dog	High	Dry
Impala	I711	19	10.65401662	Dog	High	Dry
Impala	I711	20	5.279130818	Dog	Low	Dry
Impala	I711	21	5.809478723	Dog	Low	Dry
Impala	I711	22	5.470975198	Dog	Low	Dry
Impala	I711	23	80.21204947	Dog	Low	Dry
Impala	I711	0	166.1906807	Dog	Low	Dry
Impala	I711	1	202.4721044	Dog	Low	Dry
Impala	I711	2	29.78316753	Dog	Low	Dry
Impala	I711	3	1.406002087	Dog	Low	Dry
Impala	I711	4	10.14384964	Dog	Low	Dry
Impala	I711	5	514.0343998	Dog	High	Dry
Impala	I711	6	271.7648061	Dog	High	Dry
Impala	I711	7	220.6639849	Dog	High	Dry
Impala	I711	8	441.297849	Dog	High	Dry
Impala	I711	9	73.28259048	Dog	Low	Dry
Impala	I711	10	17.10778597	Dog	Low	Dry
Impala	I711	11	75.90035569	Dog	Low	Dry
Impala	I711	12	84.595165	Dog	Low	Dry
Impala	I711	13	47.57646227	Dog	Low	Dry
Impala	I711	14	16.22576075	Dog	Low	Dry
Impala	I711	15	160.9169106	Dog	Low	Dry
Impala	I711	16	362.3828044	Dog	Low	Dry
Impala	I711	17	269.9535281	Dog	High	Dry
Impala	I711	18	31.05165579	Dog	High	Dry
Impala	I711	19	3.855288702	Dog	High	Dry
Impala	I711	20	38.36526242	Dog	Low	Dry
Impala	I711	21	4.988663221	Dog	Low	Dry
Impala	I711	22	87.93420272	Dog	Low	Dry
Impala	I711	23	5.768785994	Dog	Low	Dry
Impala	I711	0	225.7008102	Dog	Low	Dry
Impala	I711	1	98.39742918	Dog	Low	Dry
Impala	I711	2	0.304464476	Dog	Low	Dry
Impala	I711	3	12.19733077	Dog	Low	Dry
Impala	I711	4	1.784097213	Dog	Low	Dry
Impala	I711	5	493.5776183	Dog	High	Dry
Impala	I711	6	1624.342579	Dog	High	Dry
Impala	I711	7	2677.831445	Dog	High	Dry
Impala	I711	8	2703.406975	Dog	High	Dry
Impala	I711	9	2604.925513	Dog	Low	Dry
Impala	I711	10	2661.483546	Dog	Low	Dry
Impala	I711	11	2002.107428	Dog	Low	Dry
Impala	I711	12	1142.665549	Dog	Low	Dry
Impala	I711	13	1904.386956	Dog	Low	Dry
Impala	I711	14	336.8091075	Dog	Low	Dry
Impala	I711	15	1052.207313	Dog	Low	Dry
Impala	I711	16	1448.442483	Dog	Low	Dry
Impala	I711	17	1521.18875	Dog	High	Dry
Impala	I711	18	1773.639617	Dog	High	Dry
Impala	I711	19	1167.206071	Dog	High	Dry
Impala	I711	20	887.3048125	Dog	Low	Dry
Impala	I711	21	2.112154627	Dog	Low	Dry
Impala	I711	22	96.88409958	Dog	Low	Dry
Impala	I711	23	96.80772276	Dog	Low	Dry
Impala	I711	0	67.75166039	Dog	Low	Dry
Impala	I711	1	153.8399717	Dog	Low	Dry
Impala	I711	2	2.368987735	Dog	Low	Dry
Impala	I711	3	8.037405713	Dog	Low	Dry
Impala	I711	4	90.85445771	Dog	Low	Dry
Impala	I711	5	103.6864273	Dog	High	Dry
Impala	I711	6	255.6613782	Dog	High	Dry
Impala	I711	7	1279.865096	Dog	High	Dry
Impala	I711	8	145.9408535	Dog	High	Dry
Impala	I711	9	15.21471946	Dog	Low	Dry
Impala	I711	10	303.7764139	Dog	Low	Dry
Impala	I711	11	187.64951	Dog	Low	Dry
Impala	I711	12	5.638885277	Dog	Low	Dry
Impala	I711	13	29.29318158	Dog	Low	Dry
Impala	I711	14	227.6370587	Dog	Low	Dry
Impala	I711	15	250.3774207	Dog	Low	Dry
Impala	I711	16	250.9711115	Dog	Low	Dry
Impala	I711	17	406.1225715	Dog	High	Dry
Impala	I711	18	63.57046576	Dog	High	Dry
Impala	I711	19	12.26530189	Dog	High	Dry
Impala	I711	20	4.703530215	Dog	Low	Dry
Impala	I711	21	162.38169	Dog	Low	Dry
Impala	I711	22	222.3559888	Dog	Low	Dry
Impala	I711	23	221.4728898	Dog	Low	Dry
Impala	I711	0	8.260798879	Dog	Low	Dry
Impala	I711	1	309.9380135	Dog	Low	Dry
Impala	I711	2	237.7752973	Dog	Low	Dry
Impala	I711	3	146.5287897	Dog	Low	Dry
Impala	I711	4	117.0556599	Dog	Low	Dry
Impala	I711	5	179.3017155	Dog	High	Dry
Impala	I711	6	280.9177065	Dog	High	Dry
Impala	I711	7	110.1611257	Dog	High	Dry
Impala	I711	8	12.28053598	Dog	High	Dry
Impala	I711	9	21.6580682	Dog	Low	Dry
Impala	I711	10	4.093594957	Dog	Low	Dry
Impala	I711	11	7.425849806	Dog	Low	Dry
Impala	I711	12	62.38901012	Dog	Low	Dry
Impala	I711	13	8.303655115	Dog	Low	Dry
Impala	I711	14	171.0700606	Dog	Low	Dry
Impala	I711	15	130.7656638	Dog	Low	Dry
Impala	I711	16	197.8376829	Dog	Low	Dry
Impala	I711	17	408.9223134	Dog	High	Dry
Impala	I711	18	82.5351666	Dog	High	Dry
Impala	I711	19	88.1064357	Dog	High	Dry
Impala	I711	20	50.11172648	Dog	Low	Dry
Impala	I711	21	242.5084022	Dog	Low	Dry
Impala	I711	22	103.5844742	Dog	Low	Dry
Impala	I711	23	17.42815654	Dog	Low	Dry
Impala	I711	0	180.692904	Dog	Low	Dry
Impala	I711	1	200.9225097	Dog	Low	Dry
Impala	I711	2	235.6863978	Dog	Low	Dry
Impala	I711	3	31.77471908	Dog	Low	Dry
Impala	I711	4	6.236856939	Dog	Low	Dry
Impala	I711	5	115.8394738	Dog	High	Dry
Impala	I711	6	306.9358696	Dog	High	Dry
Impala	I711	7	189.0341385	Dog	High	Dry
Impala	I711	8	110.3202843	Dog	High	Dry
Impala	I711	9	106.338377	Dog	Low	Dry
Impala	I711	10	13.14328018	Dog	Low	Dry
Impala	I711	11	142.6069015	Dog	Low	Dry
Impala	I711	12	45.09410645	Dog	Low	Dry
Impala	I711	13	26.85294051	Dog	Low	Dry
Impala	I711	14	143.4234563	Dog	Low	Dry
Impala	I711	15	298.0709722	Dog	Low	Dry
Impala	I711	16	570.1226593	Dog	Low	Dry
Impala	I711	17	697.0966609	Dog	High	Dry
Impala	I711	18	45.63495097	Dog	High	Dry
Impala	I711	19	123.9474836	Dog	High	Dry
Impala	I711	20	1.622762012	Dog	Low	Dry
Impala	I711	21	84.08130787	Dog	Low	Dry
Impala	I711	22	58.30846568	Dog	Low	Dry
Impala	I711	23	68.05893955	Dog	Low	Dry
Impala	I711	0	77.81479256	Dog	Low	Dry
Impala	I711	1	87.68948702	Dog	Low	Dry
Impala	I711	2	72.00010947	Dog	Low	Dry
Impala	I711	6	72.00010947	Dog	High	Dry
Impala	I711	10	45.02730063	Dog	Low	Dry
Impala	I711	11	200.4681496	Dog	Low	Dry
Impala	I711	12	6.245338981	Dog	Low	Dry
Impala	I711	13	4.393184049	Dog	Low	Dry
Impala	I711	14	9.04442754	Dog	Low	Dry
Impala	I711	15	231.2885685	Dog	Low	Dry
Impala	I711	16	389.3292932	Dog	Low	Dry
Impala	I711	17	306.1092896	Dog	High	Dry
Impala	I711	18	113.7356181	Dog	High	Dry
Impala	I711	19	2.498015938	Dog	High	Dry
Impala	I711	20	0.77893532	Dog	Low	Dry
Impala	I711	21	4.647454168	Dog	Low	Dry
Impala	I711	22	9.906245846	Dog	Low	Dry
Impala	I711	23	463.873607	Dog	Low	Dry
Impala	I711	0	335.6148882	Dog	Low	Dry
Impala	I711	1	154.693527	Dog	Low	Dry
Impala	I711	2	45.76810999	Dog	Low	Dry
Impala	I711	3	214.0033711	Dog	Low	Dry
Impala	I711	4	38.19950262	Dog	Low	Dry
Impala	I711	5	420.9730319	Dog	High	Dry
Impala	I711	6	204.7068327	Dog	High	Dry
Impala	I711	7	333.0756712	Dog	High	Dry
Impala	I711	8	111.6656771	Dog	High	Dry
Impala	I711	9	51.78400378	Dog	Low	Dry
Impala	I711	10	9.259030884	Dog	Low	Dry
Impala	I711	11	787.078431	Dog	Low	Dry
Impala	I711	12	871.8230909	Dog	Low	Dry
Impala	I711	13	7.164198861	Dog	Low	Dry
Impala	I711	14	8.012417772	Dog	Low	Dry
Impala	I711	15	199.0334684	Dog	Low	Dry
Impala	I711	16	75.60746763	Dog	Low	Dry
Impala	I711	17	245.3639687	Dog	High	Dry
Impala	I711	18	29.57822678	Dog	High	Dry
Impala	I711	19	11.72853014	Dog	High	Dry
Impala	I711	20	10.19479176	Dog	Low	Dry
Impala	I711	21	211.3293138	Dog	Low	Dry
Impala	I711	22	43.90745306	Dog	Low	Dry
Impala	I711	23	299.385769	Dog	Low	Dry
Impala	I711	0	67.20599605	Dog	Low	Dry
Impala	I711	1	150.5150005	Dog	Low	Dry
Impala	I711	2	2.642681838	Dog	Low	Dry
Impala	I711	3	8.297568674	Dog	Low	Dry
Impala	I711	4	29.41377513	Dog	Low	Dry
Impala	I711	5	171.6459623	Dog	High	Dry
Impala	I711	6	236.6733018	Dog	High	Dry
Impala	I711	7	88.17810431	Dog	High	Dry
Impala	I711	8	122.5264694	Dog	High	Dry
Impala	I711	9	6.590398574	Dog	Low	Dry
Impala	I711	10	7.577381742	Dog	Low	Dry
Impala	I711	11	627.2926782	Dog	Low	Dry
Impala	I711	12	653.9272846	Dog	Low	Dry
Impala	I711	13	2.462222221	Dog	Low	Dry
Impala	I711	14	107.882126	Dog	Low	Dry
Impala	I711	15	6.10314132	Dog	Low	Dry
Impala	I711	16	151.0733988	Dog	Low	Dry
Impala	I711	17	118.5459806	Dog	High	Dry
Impala	I711	18	5.082488153	Dog	High	Dry
Impala	I711	19	5.156397728	Dog	High	Dry
Impala	I711	20	94.68718215	Dog	Low	Dry
Impala	I711	21	39.38510765	Dog	Low	Dry
Impala	I711	22	113.4164455	Dog	Low	Dry
Impala	I711	23	255.9166638	Dog	Low	Dry
Impala	I711	0	17.68948057	Dog	Low	Dry
Impala	I711	1	61.03824036	Dog	Low	Dry
Impala	I711	2	319.8849111	Dog	Low	Dry
Impala	I711	3	28.00357621	Dog	Low	Dry
Impala	I711	4	1.903051729	Dog	Low	Dry
Impala	I711	5	88.91150862	Dog	High	Dry
Impala	I711	6	395.4351045	Dog	High	Dry
Impala	I711	7	442.6741935	Dog	High	Dry
Impala	I711	8	324.6884911	Dog	High	Dry
Impala	I711	9	320.1916639	Dog	Low	Dry
Impala	I711	10	4.75342483	Dog	Low	Dry
Impala	I711	11	4.239622573	Dog	Low	Dry
Impala	I711	12	3.201674082	Dog	Low	Dry
Impala	I711	13	55.07640318	Dog	Low	Dry
Impala	I711	14	7.452340398	Dog	Low	Dry
Impala	I711	15	62.60467979	Dog	Low	Dry
Impala	I711	16	117.4813083	Dog	Low	Dry
Impala	I711	17	367.5672136	Dog	High	Dry
Impala	I711	18	140.7283865	Dog	High	Dry
Impala	I711	19	8.025130425	Dog	High	Dry
Impala	I711	20	33.23565464	Dog	Low	Dry
Impala	I711	21	39.65192428	Dog	Low	Dry
Impala	I711	22	20.14691869	Dog	Low	Dry
Impala	I711	23	36.08869915	Dog	Low	Dry
Impala	I711	0	233.3993973	Dog	Low	Dry
Impala	I711	1	21.10889984	Dog	Low	Dry
Impala	I711	2	345.1140199	Dog	Low	Dry
Impala	I711	3	294.1484474	Dog	Low	Dry
Impala	I711	4	63.32763472	Dog	Low	Dry
Impala	I711	5	144.0143649	Dog	High	Dry
Impala	I711	6	98.40682474	Dog	High	Dry
Impala	I711	7	284.6119894	Dog	High	Dry
Impala	I711	8	134.4350793	Dog	High	Dry
Impala	I711	9	196.493418	Dog	Low	Dry
Impala	I711	10	22.17400318	Dog	Low	Dry
Impala	I711	11	262.7626345	Dog	Low	Dry
Impala	I711	12	40.81513253	Dog	Low	Dry
Impala	I711	13	25.10594837	Dog	Low	Dry
Impala	I711	14	75.6373674	Dog	Low	Dry
Impala	I711	15	119.1867175	Dog	Low	Dry
Impala	I711	16	522.2433723	Dog	Low	Dry
Impala	I711	17	207.4351029	Dog	High	Dry
Impala	I711	18	79.09149964	Dog	High	Dry
Impala	I711	19	163.3803956	Dog	High	Dry
Impala	I711	20	12.15636532	Dog	Low	Dry
Impala	I711	21	9.107047583	Dog	Low	Dry
Impala	I711	22	74.01133341	Dog	Low	Dry
Impala	I711	23	112.8426036	Dog	Low	Dry
Impala	I711	0	10.96688514	Dog	Low	Dry
Impala	I711	1	443.832359	Dog	Low	Dry
Impala	I711	2	1119.697382	Dog	Low	Dry
Impala	I711	3	2372.555249	Dog	Low	Dry
Impala	I711	4	2615.556975	Dog	Low	Dry
Impala	I711	5	2430.585961	Dog	High	Dry
Impala	I711	6	2830.911501	Dog	High	Dry
Impala	I711	7	2593.236454	Dog	High	Dry
Impala	I711	8	2501.803394	Dog	High	Dry
Impala	I711	9	798.9056761	Dog	Low	Dry
Impala	I711	10	2121.454069	Dog	Low	Dry
Impala	I711	11	1952.580171	Dog	Low	Dry
Impala	I711	12	672.1431357	Dog	Low	Dry
Impala	I711	13	1998.047492	Dog	Low	Dry
Impala	I711	14	2172.061506	Dog	Low	Dry
Impala	I711	15	1777.990695	Dog	Low	Dry
Impala	I711	16	1614.416831	Dog	Low	Dry
Impala	I711	17	680.0890237	Dog	High	Dry
Impala	I711	18	23.18478146	Dog	High	Dry
Impala	I711	19	7.198334477	Dog	High	Dry
Impala	I711	20	3.139133073	Dog	Low	Dry
Impala	I711	21	125.7308193	Dog	Low	Dry
Impala	I711	22	76.71203444	Dog	Low	Dry
Impala	I711	23	7.981643423	Dog	Low	Dry
Impala	I711	0	51.85281907	Dog	Low	Dry
Impala	I711	1	261.1060298	Dog	Low	Dry
Impala	I711	2	25.92762974	Dog	Low	Dry
Impala	I711	3	1.950677448	Dog	Low	Dry
Impala	I711	4	271.1646173	Dog	Low	Dry
Impala	I711	5	292.7973504	Dog	High	Dry
Impala	I711	6	51.17891077	Dog	High	Dry
Impala	I711	7	21.45743465	Dog	High	Dry
Impala	I711	8	16.79942618	Dog	High	Dry
Impala	I711	9	51.575421	Dog	Low	Dry
Impala	I711	10	36.77128124	Dog	Low	Dry
Impala	I711	11	388.4820476	Dog	Low	Dry
Impala	I711	12	3.172755163	Dog	Low	Dry
Impala	I711	13	42.05410316	Dog	Low	Dry
Impala	I711	14	121.2561007	Dog	Low	Dry
Impala	I711	15	24.07752798	Dog	Low	Dry
Impala	I711	16	186.1513508	Dog	Low	Dry
Impala	I711	17	269.1684652	Dog	High	Dry
Impala	I711	18	65.79491439	Dog	High	Dry
Impala	I711	19	156.8704085	Dog	High	Dry
Impala	I711	20	111.6862648	Dog	Low	Dry
Impala	I711	21	1.348514955	Dog	Low	Dry
Impala	I711	22	3.742699956	Dog	Low	Dry
Impala	I711	23	10.70479797	Dog	Low	Dry
Impala	I711	0	8.023227078	Dog	Low	Dry
Impala	I711	1	2.231587513	Dog	Low	Dry
Impala	I711	2	4.346432048	Dog	Low	Dry
Impala	I711	3	10.89852221	Dog	Low	Dry
Impala	I711	4	9.631426689	Dog	Low	Dry
Impala	I711	5	813.7550626	Dog	High	Dry
Impala	I711	6	254.2180477	Dog	High	Dry
Impala	I711	7	547.6610921	Dog	High	Dry
Impala	I711	8	71.25967433	Dog	High	Dry
Impala	I711	9	70.46742634	Dog	Low	Dry
Impala	I711	10	47.15453927	Dog	Low	Dry
Impala	I711	11	6.296519709	Dog	Low	Dry
Impala	I711	12	3.409684253	Dog	Low	Dry
Impala	I711	13	95.34993706	Dog	Low	Dry
Impala	I711	14	17.1515851	Dog	Low	Dry
Impala	I711	15	89.92581743	Dog	Low	Dry
Impala	I711	16	37.22136855	Dog	Low	Dry
Impala	I711	17	344.4681491	Dog	High	Dry
Impala	I711	18	692.905291	Dog	High	Dry
Impala	I711	19	10.30003909	Dog	High	Dry
Impala	I711	20	9.386564321	Dog	Low	Dry
Impala	I711	21	29.03226144	Dog	Low	Dry
Impala	I711	22	1.257988407	Dog	Low	Dry
Impala	I711	23	17.56106295	Dog	Low	Dry
Impala	I711	0	4.779450023	Dog	Low	Dry
Impala	I711	1	288.2373318	Dog	Low	Dry
Impala	I711	2	13.73922697	Dog	Low	Dry
Impala	I711	3	19.88756257	Dog	Low	Dry
Impala	I711	4	39.00906098	Dog	Low	Dry
Impala	I711	5	667.4408551	Dog	High	Dry
Impala	I711	6	84.67661938	Dog	High	Dry
Impala	I711	7	671.9816177	Dog	High	Dry
Impala	I711	8	135.9697673	Dog	High	Dry
Impala	I711	9	166.0432593	Dog	Low	Dry
Impala	I711	10	17.75576453	Dog	Low	Dry
Impala	I711	11	0.532442619	Dog	Low	Dry
Impala	I711	12	106.9741221	Dog	Low	Dry
Impala	I711	13	14.92893719	Dog	Low	Dry
Impala	I711	14	87.4581563	Dog	Low	Dry
Impala	I711	15	369.175262	Dog	Low	Dry
Impala	I711	16	340.1318766	Dog	Low	Dry
Impala	I711	17	326.4609112	Dog	High	Dry
Impala	I711	18	279.0325574	Dog	High	Dry
Impala	I711	19	387.8947246	Dog	High	Dry
Impala	I711	20	405.6392847	Dog	Low	Dry
Impala	I711	21	35.40208168	Dog	Low	Dry
Impala	I711	22	0.761597905	Dog	Low	Dry
Impala	I711	23	8.141153555	Dog	Low	Dry
Impala	I711	0	5.212107251	Dog	Low	Dry
Impala	I711	1	103.1815341	Dog	Low	Dry
Impala	I711	2	368.9658954	Dog	Low	Dry
Impala	I711	3	1.366011713	Dog	Low	Dry
Impala	I711	4	8.459200726	Dog	Low	Dry
Impala	I711	5	185.6661886	Dog	High	Dry
Impala	I711	6	286.5837702	Dog	High	Dry
Impala	I711	7	402.2610327	Dog	High	Dry
Impala	I711	8	269.1016766	Dog	High	Dry
Impala	I711	9	221.3473683	Dog	Low	Dry
Impala	I711	10	4.661114427	Dog	Low	Dry
Impala	I711	11	11.75881038	Dog	Low	Dry
Impala	I711	12	4.515692522	Dog	Low	Dry
Impala	I711	13	10.49258882	Dog	Low	Dry
Impala	I711	14	198.1713428	Dog	Low	Dry
Impala	I711	15	70.12200915	Dog	Low	Dry
Impala	I711	16	524.1976003	Dog	Low	Dry
Impala	I711	17	379.5883933	Dog	High	Dry
Impala	I711	18	448.6155075	Dog	High	Dry
Impala	I711	19	12.38793338	Dog	High	Dry
Impala	I711	20	5.267717863	Dog	Low	Dry
Impala	I711	21	5.041014958	Dog	Low	Dry
Impala	I711	22	1.372279534	Dog	Low	Dry
Impala	I711	23	39.19407528	Dog	Low	Dry
Impala	I711	0	85.5988225	Dog	Low	Dry
Impala	I711	1	1.435292798	Dog	Low	Dry
Impala	I711	2	2.569601775	Dog	Low	Dry
Impala	I711	3	218.7827016	Dog	Low	Dry
Impala	I711	4	681.8426875	Dog	Low	Dry
Impala	I711	5	1283.02882	Dog	High	Dry
Impala	I711	6	1152.320599	Dog	High	Dry
Impala	I711	7	669.469471	Dog	High	Dry
Impala	I711	8	2946.742755	Dog	High	Dry
Impala	I711	9	2960.835933	Dog	Low	Dry
Impala	I711	10	2802.417587	Dog	Low	Dry
Impala	I711	11	1839.09696	Dog	Low	Dry
Impala	I711	12	2109.199027	Dog	Low	Dry
Impala	I711	13	1809.237009	Dog	Low	Dry
Impala	I711	14	1396.119863	Dog	Low	Dry
Impala	I711	15	1536.546532	Dog	Low	Dry
Impala	I711	16	2105.29102	Dog	Low	Dry
Impala	I711	17	2264.743071	Dog	High	Dry
Impala	I711	18	1995.234569	Dog	High	Dry
Impala	I711	19	543.5159591	Dog	High	Dry
Impala	I711	20	179.1706293	Dog	Low	Dry
Impala	I711	21	228.7541126	Dog	Low	Dry
Impala	I711	22	372.2772307	Dog	Low	Dry
Impala	I711	23	5.65426995	Dog	Low	Dry
Impala	I711	0	35.84336169	Dog	Low	Dry
Impala	I711	1	55.75642315	Dog	Low	Dry
Impala	I711	2	1.666019163	Dog	Low	Dry
Impala	I711	3	1.030880475	Dog	Low	Dry
Impala	I711	4	34.65336985	Dog	Low	Dry
Impala	I711	5	347.3422112	Dog	High	Dry
Impala	I711	6	361.8524552	Dog	High	Dry
Impala	I711	7	340.3113995	Dog	High	Dry
Impala	I711	8	90.14741788	Dog	High	Dry
Impala	I711	9	12.44947458	Dog	Low	Dry
Impala	I711	10	97.54520369	Dog	Low	Dry
Impala	I711	11	2.79364266	Dog	Low	Dry
Impala	I711	12	68.20515418	Dog	Low	Dry
Impala	I711	13	165.9547374	Dog	Low	Dry
Impala	I711	14	94.51514967	Dog	Low	Dry
Impala	I711	15	41.2131394	Dog	Low	Dry
Impala	I711	16	269.019498	Dog	Low	Dry
Impala	I711	17	149.2804883	Dog	High	Dry
Impala	I711	18	493.0192668	Dog	High	Dry
Impala	I711	19	51.51373272	Dog	High	Dry
Impala	I711	20	317.4318075	Dog	Low	Dry
Impala	I711	21	5.84452982	Dog	Low	Dry
Impala	I711	22	8.05528312	Dog	Low	Dry
Impala	I711	23	5.176343053	Dog	Low	Dry
Impala	I711	0	5.660402157	Dog	Low	Dry
Impala	I711	1	9.348870545	Dog	Low	Dry
Impala	I711	2	69.09388283	Dog	Low	Dry
Impala	I711	3	3.919302624	Dog	Low	Dry
Impala	I711	4	18.53122508	Dog	Low	Dry
Impala	I711	5	151.294234	Dog	High	Dry
Impala	I711	6	239.4030955	Dog	High	Dry
Impala	I711	7	454.3542651	Dog	High	Dry
Impala	I711	8	105.7028161	Dog	High	Dry
Impala	I711	9	49.08730319	Dog	Low	Dry
Impala	I711	10	20.80614644	Dog	Low	Dry
Impala	I711	11	22.06343054	Dog	Low	Dry
Impala	I711	12	20.85619385	Dog	Low	Dry
Impala	I711	13	5.344533546	Dog	Low	Dry
Impala	I711	14	60.74946304	Dog	Low	Dry
Impala	I711	15	131.4902593	Dog	Low	Dry
Impala	I711	16	601.1830119	Dog	Low	Dry
Impala	I711	17	403.7774906	Dog	High	Dry
Impala	I711	18	296.8663482	Dog	High	Dry
Impala	I711	19	100.0438709	Dog	High	Dry
Impala	I711	20	73.61433168	Dog	Low	Dry
Impala	I711	21	82.58804778	Dog	Low	Dry
Impala	I711	22	23.01408885	Dog	Low	Dry
Impala	I711	23	29.5940378	Dog	Low	Dry
Impala	I711	0	5.298113494	Dog	Low	Dry
Impala	I711	1	183.6962042	Dog	Low	Dry
Impala	I711	2	25.09772469	Dog	Low	Dry
Impala	I711	3	11.26264298	Dog	Low	Dry
Impala	I711	4	79.8265906	Dog	Low	Dry
Impala	I711	5	355.4602542	Dog	High	Dry
Impala	I711	6	151.9659814	Dog	High	Dry
Impala	I711	7	137.722811	Dog	High	Dry
Impala	I711	8	190.4945453	Dog	High	Dry
Impala	I711	9	97.31752833	Dog	Low	Dry
Impala	I711	10	15.90705954	Dog	Low	Dry
Impala	I711	11	68.80525414	Dog	Low	Dry
Impala	I711	12	63.69178368	Dog	Low	Dry
Impala	I711	13	14.97291866	Dog	Low	Dry
Impala	I711	14	9.632605272	Dog	Low	Dry
Impala	I711	15	28.0448517	Dog	Low	Dry
Impala	I711	16	284.1965179	Dog	Low	Dry
Impala	I711	17	221.7923441	Dog	High	Dry
Impala	I711	18	245.5760073	Dog	High	Dry
Impala	I711	19	90.53079147	Dog	High	Dry
Impala	I711	20	159.3470197	Dog	Low	Dry
Impala	I711	21	89.46048784	Dog	Low	Dry
Impala	I711	22	81.66522088	Dog	Low	Dry
Impala	I711	23	21.46490139	Dog	Low	Dry
Impala	I711	0	4.746900666	Dog	Low	Dry
Impala	I711	1	65.90656069	Dog	Low	Dry
Impala	I711	2	55.06023315	Dog	Low	Dry
Impala	I711	3	4.676044805	Dog	Low	Dry
Impala	I711	4	558.5638129	Dog	Low	Dry
Impala	I711	5	252.8060322	Dog	High	Dry
Impala	I711	6	353.1935619	Dog	High	Dry
Impala	I711	7	408.5949105	Dog	High	Dry
Impala	I711	8	133.1855498	Dog	High	Dry
Impala	I711	9	93.76409647	Dog	Low	Dry
Impala	I711	10	31.06756223	Dog	Low	Dry
Impala	I711	11	4.679068412	Dog	Low	Dry
Impala	I711	12	41.7568749	Dog	Low	Dry
Impala	I711	13	100.9048666	Dog	Low	Dry
Impala	I711	14	22.63202908	Dog	Low	Dry
Impala	I711	15	53.26726124	Dog	Low	Dry
Impala	I711	16	603.582408	Dog	Low	Dry
Impala	I711	17	160.5325	Dog	High	Dry
Impala	I711	18	170.6359	Dog	High	Dry
Impala	I711	19	117.9675	Dog	High	Dry
Impala	I711	20	10.05333	Dog	Low	Dry
Impala	I711	21	43.78335	Dog	Low	Dry
Impala	I711	22	173.7789	Dog	Low	Dry
Impala	I711	23	297.8271	Dog	Low	Dry
Impala	I711	0	3.399557	Dog	Low	Dry
Impala	I711	1	1.373102	Dog	Low	Dry
Impala	I711	2	45.33549	Dog	Low	Dry
Impala	I711	3	50.91768	Dog	Low	Dry
Impala	I711	4	2.468814	Dog	Low	Dry
Impala	I711	5	92.10386	Dog	High	Dry
Impala	I711	6	160.9699	Dog	High	Dry
Impala	I711	7	277.8924	Dog	High	Dry
Impala	I711	8	190.802	Dog	High	Dry
Impala	I711	9	35.62205	Dog	Low	Dry
Impala	I711	10	2.849401	Dog	Low	Dry
Impala	I711	11	51.85304	Dog	Low	Dry
Impala	I711	12	7.181386	Dog	Low	Dry
Impala	I711	13	18.83797	Dog	Low	Dry
Impala	I711	14	34.54638	Dog	Low	Dry
Impala	I711	15	83.919	Dog	Low	Dry
Impala	I711	16	144.4251	Dog	Low	Dry
Impala	I711	17	97.15673	Dog	High	Dry
Impala	I711	18	379.8485	Dog	High	Dry
Impala	I711	19	598.9752	Dog	High	Dry
Impala	I711	20	171.8006	Dog	Low	Dry
Impala	I711	21	3.405954	Dog	Low	Dry
Impala	I711	22	5.620635	Dog	Low	Dry
Impala	I711	23	1.523645	Dog	Low	Dry
Impala	I711	0	115.1127	Dog	Low	Dry
Impala	I711	1	4.143391	Dog	Low	Dry
Impala	I711	2	8.417781	Dog	Low	Dry
Impala	I711	3	4.00006	Dog	Low	Dry
Impala	I711	4	15.13195	Dog	Low	Dry
Impala	I711	5	274.1627	Dog	High	Dry
Impala	I711	6	280.6714	Dog	High	Dry
Impala	I711	7	226.876	Dog	High	Dry
Impala	I711	8	258.753	Dog	High	Dry
Impala	I711	9	108.8397	Dog	Low	Dry
Impala	I711	10	90.07515	Dog	Low	Dry
Impala	I711	11	6.782078	Dog	Low	Dry
Impala	I711	12	9.588074	Dog	Low	Dry
Impala	I711	13	18.36056	Dog	Low	Dry
Impala	I711	14	100.3489	Dog	Low	Dry
Impala	I711	15	143.8253	Dog	Low	Dry
Impala	I711	16	200.4253	Dog	Low	Dry
Impala	I711	17	136.9492	Dog	High	Dry
Impala	I711	18	220.5657	Dog	High	Dry
Impala	I711	19	169.8205	Dog	High	Dry
Impala	I711	20	40.82694	Dog	Low	Dry
Impala	I711	21	21.58964	Dog	Low	Dry
Impala	I711	22	2.52583	Dog	Low	Dry
Impala	I711	23	3.932184	Dog	Low	Dry
Impala	I711	0	25.877	Dog	Low	Dry
Impala	I711	1	60.58586	Dog	Low	Dry
Impala	I711	2	28.49508	Dog	Low	Dry
Impala	I711	3	14.33239	Dog	Low	Dry
Impala	I711	4	43.70012	Dog	Low	Dry
Impala	I711	5	575.1637	Dog	High	Dry
Impala	I711	6	566.6194	Dog	High	Dry
Impala	I711	7	134.8665	Dog	High	Dry
Impala	I711	8	10.96746	Dog	High	Dry
Impala	I711	9	92.4937	Dog	Low	Dry
Impala	I711	10	8.171527	Dog	Low	Dry
Impala	I711	11	56.54634	Dog	Low	Dry
Impala	I711	12	123.6577	Dog	Low	Dry
Impala	I711	13	11.16165	Dog	Low	Dry
Impala	I711	14	7.465894	Dog	Low	Dry
Impala	I711	15	4.11999	Dog	Low	Dry
Impala	I711	16	268.711	Dog	Low	Dry
Impala	I711	17	370.1726	Dog	High	Dry
Impala	I711	18	64.61507	Dog	High	Dry
Impala	I711	19	16.02043	Dog	High	Dry
Impala	I711	20	274.5452	Dog	Low	Dry
Impala	I711	21	12.263	Dog	Low	Dry
Impala	I711	22	3.859408	Dog	Low	Dry
Impala	I711	23	5.023833	Dog	Low	Dry
Impala	I711	0	87.47361	Dog	Low	Dry
Impala	I711	1	11.14482	Dog	Low	Dry
Impala	I711	2	8.928906	Dog	Low	Dry
Impala	I711	3	1.946734	Dog	Low	Dry
Impala	I711	4	22.41754	Dog	Low	Dry
Impala	I711	5	736.7017	Dog	High	Dry
Impala	I711	6	148.0684	Dog	High	Dry
Impala	I711	7	238.2134	Dog	High	Dry
Impala	I711	8	245.9562	Dog	High	Dry
Impala	I711	9	4.046586	Dog	Low	Dry
Impala	I711	10	4.283744	Dog	Low	Dry
Impala	I711	11	71.52839	Dog	Low	Dry
Impala	I711	12	5.645716	Dog	Low	Dry
Impala	I711	13	11.06255	Dog	Low	Dry
Impala	I711	14	30.83122	Dog	Low	Dry
Impala	I711	15	43.22277	Dog	Low	Dry
Impala	I711	16	228.9956	Dog	Low	Dry
Impala	I711	17	16.72341	Dog	High	Dry
Impala	I711	18	328.0226	Dog	High	Dry
Impala	I711	19	222.1478	Dog	High	Dry
Impala	I711	20	168.9628	Dog	Low	Dry
Impala	I711	21	99.52155	Dog	Low	Dry
Impala	I711	22	36.07651	Dog	Low	Dry
Impala	I711	23	7.06834	Dog	Low	Dry
Impala	I711	0	226.7553	Dog	Low	Dry
Impala	I711	1	10.81899	Dog	Low	Dry
Impala	I711	2	2.243836	Dog	Low	Dry
Impala	I711	3	2.410227	Dog	Low	Dry
Impala	I711	4	68.20434	Dog	Low	Dry
Impala	I711	5	154.6797	Dog	High	Dry
Impala	I711	6	1032.854	Dog	High	Dry
Impala	I711	7	1913.717	Dog	High	Dry
Impala	I711	8	1144.738	Dog	High	Dry
Impala	I711	9	613.4977	Dog	Low	Dry
Impala	I711	10	139.4484	Dog	Low	Dry
Impala	I711	11	18.79849	Dog	Low	Dry
Impala	I711	12	11.61885	Dog	Low	Dry
Impala	I711	13	20.14288	Dog	Low	Dry
Impala	I711	14	3.512557	Dog	Low	Dry
Impala	I711	15	239.7054	Dog	Low	Dry
Impala	I711	16	59.46389	Dog	Low	Dry
Impala	I711	17	405.8326	Dog	High	Dry
Impala	I711	18	24.36828	Dog	High	Dry
Impala	I711	19	4.164385	Dog	High	Dry
Impala	I711	20	25.90018	Dog	Low	Dry
Impala	I711	21	170.4298	Dog	Low	Dry
Impala	I711	22	36.17738	Dog	Low	Dry
Impala	I711	23	12.03698	Dog	Low	Dry
Impala	I711	0	16.11012	Dog	Low	Dry
Impala	I711	1	1.171968	Dog	Low	Dry
Impala	I711	2	3.579995	Dog	Low	Dry
Impala	I711	3	19.84082	Dog	Low	Dry
Impala	I711	4	1238.138	Dog	Low	Dry
Impala	I711	5	2055.812	Dog	High	Dry
Impala	I711	6	2032.948	Dog	High	Dry
Impala	I711	7	2263.401	Dog	High	Dry
Impala	I711	8	1538.632	Dog	High	Dry
Impala	I711	9	2717.526	Dog	Low	Dry
Impala	I711	10	765.0349	Dog	Low	Dry
Impala	I711	11	1632.354	Dog	Low	Dry
Impala	I711	12	0.1890781	Dog	Low	Dry
Impala	I711	13	255.5624	Dog	Low	Dry
Impala	I711	14	270.0559	Dog	Low	Dry
Impala	I711	15	1464.861	Dog	Low	Dry
Impala	I711	16	1453.013	Dog	Low	Dry
Impala	I711	17	1172.451	Dog	High	Dry
Impala	I711	18	374.9019	Dog	High	Dry
Impala	I711	19	479.0797	Dog	High	Dry
Impala	I711	20	1894.328	Dog	Low	Dry
Impala	I711	21	1247.453	Dog	Low	Dry
Impala	I711	22	890.595	Dog	Low	Dry
Impala	I711	23	1373.38	Dog	Low	Dry
Impala	I711	0	1069.144	Dog	Low	Dry
Impala	I711	1	16.95034	Dog	Low	Dry
Impala	I711	2	3.305331	Dog	Low	Dry
Impala	I711	3	9.748842	Dog	Low	Dry
Impala	I711	4	159.8676	Dog	Low	Dry
Impala	I711	5	678.2039	Dog	High	Dry
Impala	I711	6	254.2947	Dog	High	Dry
Impala	I711	7	363.0582	Dog	High	Dry
Impala	I711	8	37.71623	Dog	High	Dry
Impala	I711	9	0.7893512	Dog	Low	Dry
Impala	I711	10	30.62748	Dog	Low	Dry
Impala	I711	11	6.583513	Dog	Low	Dry
Impala	I711	12	25.95039	Dog	Low	Dry
Impala	I711	13	17.21071	Dog	Low	Dry
Impala	I711	14	5.622486	Dog	Low	Dry
Impala	I711	15	19.66778	Dog	Low	Dry
Impala	I711	16	167.6372	Dog	Low	Dry
Impala	I711	17	102.4302	Dog	High	Dry
Impala	I711	18	50.39031	Dog	High	Dry
Impala	I711	19	1.793095	Dog	High	Dry
Impala	I711	20	5.797262	Dog	Low	Dry
Impala	I711	21	6.627674	Dog	Low	Dry
Impala	I711	22	11.44117	Dog	Low	Dry
Impala	I711	23	3.050333	Dog	Low	Dry
Impala	I711	0	162.1451	Dog	Low	Dry
Impala	I711	1	7.00343	Dog	Low	Dry
Impala	I711	2	4.197508	Dog	Low	Dry
Impala	I711	3	1.339788	Dog	Low	Dry
Impala	I711	4	26.75483	Dog	Low	Dry
Impala	I711	5	493.0417	Dog	High	Dry
Impala	I711	6	347.6756	Dog	High	Dry
Impala	I711	7	286.4648	Dog	High	Dry
Impala	I711	8	147.1838	Dog	High	Dry
Impala	I711	9	75.87765	Dog	Low	Dry
Impala	I711	10	14.96926	Dog	Low	Dry
Impala	I711	11	2.52042	Dog	Low	Dry
Impala	I711	12	11.42516	Dog	Low	Dry
Impala	I711	13	3.787535	Dog	Low	Dry
Impala	I711	14	36.67518	Dog	Low	Dry
Impala	I711	15	64.45426	Dog	Low	Dry
Impala	I711	16	161.0882	Dog	Low	Dry
Impala	I711	17	88.35883	Dog	High	Dry
Impala	I711	18	79.88393	Dog	High	Dry
Impala	I711	19	11.8107	Dog	High	Dry
Impala	I711	20	45.3872	Dog	Low	Dry
Impala	I711	21	59.29208	Dog	Low	Dry
Impala	I711	22	12.9867	Dog	Low	Dry
Impala	I711	23	40.69584	Dog	Low	Dry
Impala	I711	0	43.5482	Dog	Low	Dry
Impala	I711	1	1.182259	Dog	Low	Dry
Impala	I711	2	2.714238	Dog	Low	Dry
Impala	I711	3	1.417449	Dog	Low	Dry
Impala	I711	4	2.077938	Dog	Low	Dry
Impala	I711	5	45.23958	Dog	High	Dry
Impala	I711	6	42.43934	Dog	High	Dry
Impala	I711	7	109.4349	Dog	High	Dry
Impala	I711	8	46.6064	Dog	High	Dry
Impala	I711	9	10.53422	Dog	Low	Dry
Impala	I711	10	26.89892	Dog	Low	Dry
Impala	I711	11	34.59442	Dog	Low	Dry
Impala	I711	12	8.574428	Dog	Low	Dry
Impala	I711	13	2.218482	Dog	Low	Dry
Impala	I711	14	55.80687	Dog	Low	Dry
Impala	I711	15	31.68626	Dog	Low	Dry
Impala	I711	16	187.2722	Dog	Low	Dry
Impala	I711	17	194.5467	Dog	High	Dry
Impala	I711	18	50.45495	Dog	High	Dry
Impala	I711	19	1.978229	Dog	High	Dry
Impala	I711	20	74.20099	Dog	Low	Dry
Impala	I711	21	102.6297	Dog	Low	Dry
Impala	I711	22	206.1364	Dog	Low	Dry
Impala	I711	23	209.3818	Dog	Low	Dry
Impala	I711	0	145.5111	Dog	Low	Dry
Impala	I711	1	18.98277	Dog	Low	Dry
Impala	I711	2	11.34117	Dog	Low	Dry
Impala	I711	3	2.11771	Dog	Low	Dry
Impala	I711	4	12.17073	Dog	Low	Dry
Impala	I711	5	34.96303	Dog	High	Dry
Impala	I711	6	133.739	Dog	High	Dry
Impala	I711	7	177.6273	Dog	High	Dry
Impala	I711	8	44.97274	Dog	High	Dry
Impala	I711	9	19.81851	Dog	Low	Dry
Impala	I711	10	6.382861	Dog	Low	Dry
Impala	I711	11	118.2349	Dog	Low	Dry
Impala	I711	12	101.4201	Dog	Low	Dry
Impala	I711	13	5.046263	Dog	Low	Dry
Impala	I711	14	3.249944	Dog	Low	Dry
Impala	I711	15	5.134663	Dog	Low	Dry
Impala	I711	16	238.4619	Dog	Low	Dry
Impala	I711	17	402.827	Dog	High	Dry
Impala	I711	18	84.56294	Dog	High	Dry
Impala	I711	19	10.58846	Dog	High	Dry
Impala	I711	20	51.49533	Dog	Low	Dry
Impala	I711	21	87.67098	Dog	Low	Dry
Impala	I711	22	168.4519	Dog	Low	Dry
Impala	I711	23	65.81106	Dog	Low	Dry
Impala	I711	0	177.9195	Dog	Low	Dry
Impala	I711	1	101.999	Dog	Low	Dry
Impala	I711	2	296.9381	Dog	Low	Dry
Impala	I711	3	5.467682	Dog	Low	Dry
Impala	I711	4	5.564439	Dog	Low	Dry
Impala	I711	5	407.9721	Dog	High	Dry
Impala	I711	6	673.0871	Dog	High	Dry
Impala	I711	7	1238.66	Dog	High	Dry
Impala	I711	8	1882.579	Dog	High	Dry
Impala	I711	9	197.1008	Dog	Low	Dry
Impala	I711	10	22.24823	Dog	Low	Dry
Impala	I711	11	14.28695	Dog	Low	Dry
Impala	I711	12	13.97489	Dog	Low	Dry
Impala	I711	13	7.937556	Dog	Low	Dry
Impala	I711	14	34.00223	Dog	Low	Dry
Impala	I711	15	21.02658	Dog	Low	Dry
Impala	I711	16	21.75084	Dog	Low	Dry
Impala	I711	17	464.7485	Dog	High	Dry
Impala	I711	18	116.2132	Dog	High	Dry
Impala	I711	19	4.315615	Dog	High	Dry
Impala	I711	20	137.6138	Dog	Low	Dry
Impala	I711	21	121.2216	Dog	Low	Dry
Impala	I711	22	526.3813	Dog	Low	Dry
Impala	I711	23	1244.588	Dog	Low	Dry
Impala	I711	0	1081.54	Dog	Low	Dry
Impala	I711	1	1469.95	Dog	Low	Dry
Impala	I711	2	1426.509	Dog	Low	Dry
Impala	I711	3	990.5904	Dog	Low	Dry
Impala	I711	4	59.39315	Dog	Low	Dry
Impala	I711	5	1129.313	Dog	High	Dry
Impala	I711	6	1031.71	Dog	High	Dry
Impala	I711	7	2058.893	Dog	High	Dry
Impala	I711	8	2292.703	Dog	High	Dry
Impala	I711	9	147.3869	Dog	Low	Dry
Impala	I711	10	1053.209	Dog	Low	Dry
Impala	I711	11	800.9605	Dog	Low	Dry
Impala	I711	12	942.815	Dog	Low	Dry
Impala	I711	13	199.9877	Dog	Low	Dry
Impala	I711	14	708.1774	Dog	Low	Dry
Impala	I711	15	80.08947	Dog	Low	Dry
Impala	I711	16	529.7824	Dog	Low	Dry
Impala	I711	17	328.2868	Dog	High	Dry
Impala	I711	18	223.407	Dog	High	Dry
Impala	I711	19	9.059931	Dog	High	Dry
Impala	I711	20	14.62185	Dog	Low	Dry
Impala	I711	21	81.87738	Dog	Low	Dry
Impala	I711	22	861.9171	Dog	Low	Dry
Impala	I711	23	1778.248	Dog	Low	Dry
Impala	I711	0	733.1978	Dog	Low	Dry
Impala	I711	1	1067.786	Dog	Low	Dry
Impala	I711	2	2350.443	Dog	Low	Dry
Impala	I711	3	2187.723	Dog	Low	Dry
Impala	I711	4	29.84667	Dog	Low	Dry
Impala	I711	5	712.6648	Dog	High	Dry
Impala	I711	6	934.5848	Dog	High	Dry
Impala	I711	7	294.5327	Dog	High	Dry
Impala	I711	8	36.46397	Dog	High	Dry
Impala	I711	9	79.94829	Dog	Low	Dry
Impala	I711	10	103.8004	Dog	Low	Dry
Impala	I711	11	8.8363	Dog	Low	Dry
Impala	I711	12	13.28542	Dog	Low	Dry
Impala	I711	13	13.15225	Dog	Low	Dry
Impala	I711	14	66.41336	Dog	Low	Dry
Impala	I711	15	80.13975	Dog	Low	Dry
Impala	I711	16	55.86587	Dog	Low	Dry
Impala	I711	17	417.8224	Dog	High	Dry
Impala	I711	18	270.4103	Dog	High	Dry
Impala	I711	19	5.912581	Dog	High	Dry
Impala	I711	20	61.61584	Dog	Low	Dry
Impala	I711	21	98.59239	Dog	Low	Dry
Impala	I711	22	60.16926	Dog	Low	Dry
Impala	I711	23	27.14701	Dog	Low	Dry
Impala	I711	0	0.2556058	Dog	Low	Dry
Impala	I711	1	121.8014	Dog	Low	Dry
Impala	I711	2	26.39822	Dog	Low	Dry
Impala	I711	3	1.330238	Dog	Low	Dry
Impala	I711	4	1.364756	Dog	Low	Dry
Impala	I711	5	297.2201	Dog	High	Dry
Impala	I711	6	115.1748	Dog	High	Dry
Impala	I711	7	120.599	Dog	High	Dry
Impala	I711	8	347.9321	Dog	High	Dry
Impala	I711	9	4.716462	Dog	Low	Dry
Impala	I711	10	7.88234	Dog	Low	Dry
Impala	I711	11	29.66444	Dog	Low	Dry
Impala	I711	12	36.39763	Dog	Low	Dry
Impala	I711	13	16.85555	Dog	Low	Dry
Impala	I711	14	4.100259	Dog	Low	Dry
Impala	I711	15	41.64866	Dog	Low	Dry
Impala	I711	16	79.04513	Dog	Low	Dry
Impala	I711	17	114.2443	Dog	High	Dry
Impala	I711	18	12.4491	Dog	High	Dry
Impala	I711	19	2.690612	Dog	High	Dry
Impala	I711	20	21.89279	Dog	Low	Dry
Impala	I711	21	33.20532	Dog	Low	Dry
Impala	I711	22	7.472723	Dog	Low	Dry
Impala	I711	23	104.6074	Dog	Low	Dry
Impala	I711	0	28.14752	Dog	Low	Dry
Impala	I711	1	5.379203	Dog	Low	Dry
Impala	I711	2	97.90135	Dog	Low	Dry
Impala	I711	3	34.81479	Dog	Low	Dry
Impala	I711	4	35.18373	Dog	Low	Dry
Impala	I711	5	168.1379	Dog	High	Dry
Impala	I711	6	71.06663	Dog	High	Dry
Impala	I711	7	410.4274	Dog	High	Dry
Impala	I711	8	95.57302	Dog	High	Dry
Impala	I711	9	401.8059	Dog	Low	Dry
Impala	I711	10	34.68255	Dog	Low	Dry
Impala	I711	11	42.5708	Dog	Low	Dry
Impala	I711	12	54.22436	Dog	Low	Dry
Impala	I711	13	11.32269	Dog	Low	Dry
Impala	I711	14	72.32002	Dog	Low	Dry
Impala	I711	15	84.03821	Dog	Low	Dry
Impala	I711	16	463.2402	Dog	Low	Dry
Impala	I711	17	548.254	Dog	High	Dry
Impala	I711	18	87.10518	Dog	High	Dry
Impala	I711	19	13.23255	Dog	High	Dry
Impala	I711	20	0.3812353	Dog	Low	Dry
Impala	I711	21	251.2045	Dog	Low	Dry
Impala	I711	22	146.6617	Dog	Low	Dry
Impala	I711	23	160.8408	Dog	Low	Dry
Impala	I711	0	2.904663	Dog	Low	Dry
Impala	I711	1	5.093337	Dog	Low	Dry
Impala	I711	2	11.66279	Dog	Low	Dry
Impala	I711	3	2.196006	Dog	Low	Dry
Impala	I711	4	77.73893	Dog	Low	Dry
Impala	I711	5	236.2905	Dog	High	Dry
Impala	I711	6	320.5096	Dog	High	Dry
Impala	I711	7	424.472	Dog	High	Dry
Impala	I711	8	307.6024	Dog	High	Dry
Impala	I711	9	25.58811	Dog	Low	Dry
Impala	I711	10	19.71766	Dog	Low	Dry
Impala	I711	11	31.2106	Dog	Low	Dry
Impala	I711	12	3.289574	Dog	Low	Dry
Impala	I711	13	7.344903	Dog	Low	Dry
Impala	I711	14	6.65762	Dog	Low	Dry
Impala	I711	15	279.7448	Dog	Low	Dry
Impala	I711	16	217.2607	Dog	Low	Dry
Impala	I711	17	160.686	Dog	High	Dry
Impala	I711	18	190.9189	Dog	High	Dry
Impala	I711	19	5.114697	Dog	High	Dry
Impala	I711	20	3.236092	Dog	Low	Dry
Impala	I711	21	2.022757	Dog	Low	Dry
Impala	I711	22	51.88211	Dog	Low	Dry
Impala	I711	23	118.2163	Dog	Low	Dry
Impala	I711	0	175.3282	Dog	Low	Dry
Impala	I711	1	127.3702	Dog	Low	Dry
Impala	I711	2	69.89739	Dog	Low	Dry
Impala	I711	3	0.9664899	Dog	Low	Dry
Impala	I711	4	49.18485	Dog	Low	Dry
Impala	I711	5	564.0424	Dog	High	Dry
Impala	I711	6	1284.323	Dog	High	Dry
Impala	I711	7	605.6975	Dog	High	Dry
Impala	I711	8	459.697	Dog	High	Dry
Impala	I711	9	871.4238	Dog	Low	Dry
Impala	I711	10	2580.8	Dog	Low	Dry
Impala	I711	11	2039.569	Dog	Low	Dry
Impala	I711	12	1218.727	Dog	Low	Dry
Impala	I711	13	889.5029	Dog	Low	Dry
Impala	I711	14	2256.351	Dog	Low	Dry
Impala	I711	15	2280.508	Dog	Low	Dry
Impala	I711	16	1892.173	Dog	Low	Dry
Impala	I711	17	659.012	Dog	High	Dry
Impala	I711	18	194.0213	Dog	High	Dry
Impala	I711	19	2.76546	Dog	High	Dry
Impala	I711	20	39.98084	Dog	Low	Dry
Impala	I711	21	1.429181	Dog	Low	Dry
Impala	I711	22	9.290643	Dog	Low	Dry
Impala	I711	23	538.3638	Dog	Low	Dry
Impala	I711	0	962.0352	Dog	Low	Dry
Impala	I711	1	501.7	Dog	Low	Dry
Impala	I711	2	151.7131	Dog	Low	Dry
Impala	I711	3	4.263804	Dog	Low	Dry
Impala	I711	4	116.0079	Dog	Low	Dry
Impala	I711	5	56.41579	Dog	High	Dry
Impala	I711	6	51.10954	Dog	High	Dry
Impala	I711	7	82.65692	Dog	High	Dry
Impala	I711	8	0.4820508	Dog	High	Dry
Impala	I711	9	60.0774	Dog	Low	Dry
Impala	I711	10	5.618641	Dog	Low	Dry
Impala	I711	11	12.43533	Dog	Low	Dry
Impala	I711	12	30.11501	Dog	Low	Dry
Impala	I711	13	2.297825	Dog	Low	Dry
Impala	I711	14	4.602239	Dog	Low	Dry
Impala	I711	15	25.08193	Dog	Low	Dry
Impala	I711	16	248.1875	Dog	Low	Dry
Impala	I711	17	94.45676	Dog	High	Dry
Impala	I711	18	31.68514	Dog	High	Dry
Impala	I711	19	8.241794	Dog	High	Dry
Impala	I711	20	8.85749	Dog	Low	Dry
Impala	I711	21	7.322482	Dog	Low	Dry
Impala	I711	22	7.596516	Dog	Low	Dry
Impala	I711	23	22.94748	Dog	Low	Dry
Impala	I711	0	17.08417	Dog	Low	Dry
Impala	I711	1	1177.47	Dog	Low	Dry
Impala	I711	2	949.3791	Dog	Low	Dry
Impala	I711	3	173.2779	Dog	Low	Dry
Impala	I711	4	24.16798	Dog	Low	Dry
Impala	I711	5	196.7846	Dog	High	Dry
Impala	I711	6	179.135	Dog	High	Dry
Impala	I711	7	181.7351	Dog	High	Dry
Impala	I711	8	24.47253	Dog	High	Dry
Impala	I711	9	15.53418	Dog	Low	Dry
Impala	I711	10	24.59777	Dog	Low	Dry
Impala	I711	11	7.999866	Dog	Low	Dry
Impala	I711	12	5.112009	Dog	Low	Dry
Impala	I711	13	4.484883	Dog	Low	Dry
Impala	I711	14	9.599362	Dog	Low	Dry
Impala	I711	15	35.35065	Dog	Low	Dry
Impala	I711	16	113.2246	Dog	Low	Dry
Impala	I711	17	33.81737	Dog	High	Dry
Impala	I711	18	165.8708	Dog	High	Dry
Impala	I711	19	52.8817	Dog	High	Dry
Impala	I711	20	3.17189	Dog	Low	Dry
Impala	I711	21	4.793497	Dog	Low	Dry
Impala	I711	22	21.16535	Dog	Low	Dry
Impala	I711	23	26.6756	Dog	Low	Dry
Impala	I711	0	88.85622	Dog	Low	Dry
Impala	I711	1	57.60096	Dog	Low	Dry
Impala	I711	2	16.77589	Dog	Low	Dry
Impala	I711	3	42.91404	Dog	Low	Dry
Impala	I711	4	114.8925	Dog	Low	Dry
Impala	I711	5	184.1139	Dog	High	Dry
Impala	I711	6	198.3697	Dog	High	Dry
Impala	I711	7	187.1649	Dog	High	Dry
Impala	I711	8	8.181989	Dog	High	Dry
Impala	I711	9	1.317085	Dog	Low	Dry
Impala	I711	10	121.6248	Dog	Low	Dry
Impala	I711	11	21.69151	Dog	Low	Dry
Impala	I711	12	63.00925	Dog	Low	Dry
Impala	I711	13	2.938301	Dog	Low	Dry
Impala	I711	14	3.89572	Dog	Low	Dry
Impala	I711	15	58.56614	Dog	Low	Dry
Impala	I711	16	219.4539	Dog	Low	Dry
Impala	I711	17	167.5332	Dog	High	Dry
Impala	I711	18	147.8447	Dog	High	Dry
Impala	I711	19	4.255974	Dog	High	Dry
Impala	I711	20	1.028714	Dog	Low	Dry
Impala	I711	21	3.364531	Dog	Low	Dry
Impala	I711	22	5.190427	Dog	Low	Dry
Impala	I711	23	52.48583	Dog	Low	Dry
Impala	I711	0	79.34654	Dog	Low	Dry
Impala	I711	1	26.4104	Dog	Low	Dry
Impala	I711	2	104.9001	Dog	Low	Dry
Impala	I711	3	53.00014	Dog	Low	Dry
Impala	I711	4	353.079	Dog	Low	Dry
Impala	I711	5	958.4175	Dog	High	Dry
Impala	I711	6	1728.606	Dog	High	Dry
Impala	I711	7	2107.344	Dog	High	Dry
Impala	I711	8	2072.454	Dog	High	Dry
Impala	I711	9	2563.378	Dog	Low	Dry
Impala	I711	10	2946.202	Dog	Low	Dry
Impala	I711	11	34.46756	Dog	Low	Dry
Impala	I711	12	610.7765	Dog	Low	Dry
Impala	I711	13	419.2512	Dog	Low	Dry
Impala	I711	14	1056.225	Dog	Low	Dry
Impala	I711	15	1864.251	Dog	Low	Dry
Impala	I711	16	1311.822	Dog	Low	Dry
Impala	I711	17	1728.982	Dog	High	Dry
Impala	I711	18	457.0145	Dog	High	Dry
Impala	I711	19	6.127582	Dog	High	Dry
Impala	I711	20	36.46245	Dog	Low	Dry
Impala	I711	21	18.70608	Dog	Low	Dry
Impala	I711	22	41.97215	Dog	Low	Dry
Impala	I711	23	249.2198	Dog	Low	Dry
Impala	I711	0	159.4907	Dog	Low	Dry
Impala	I711	1	50.55189	Dog	Low	Dry
Impala	I711	2	21.01323	Dog	Low	Dry
Impala	I711	3	66.63842	Dog	Low	Dry
Impala	I711	4	563.0577	Dog	Low	Dry
Impala	I711	5	1318.545	Dog	High	Dry
Impala	I711	6	848.1031	Dog	High	Dry
Impala	I711	7	5.537393	Dog	High	Dry
Impala	I711	8	17.10371	Dog	High	Dry
Impala	I711	9	33.65492	Dog	Low	Dry
Impala	I711	10	50.12648	Dog	Low	Dry
Impala	I711	11	9.37264	Dog	Low	Dry
Impala	I711	12	1.777071	Dog	Low	Dry
Impala	I711	13	4.13146	Dog	Low	Dry
Impala	I711	14	12.88244	Dog	Low	Dry
Impala	I711	15	4.990975	Dog	Low	Dry
Impala	I711	16	105.9212	Dog	Low	Dry
Impala	I711	17	139.148	Dog	High	Dry
Impala	I711	18	74.23082	Dog	High	Dry
Impala	I711	19	24.13231	Dog	High	Dry
Impala	I711	20	15.39019	Dog	Low	Dry
Impala	I711	21	10.87453	Dog	Low	Dry
Impala	I711	22	12.90007	Dog	Low	Dry
Impala	I711	23	48.52277	Dog	Low	Dry
Impala	I711	0	3.032324	Dog	Low	Dry
Impala	I711	1	11.4709	Dog	Low	Dry
Impala	I711	2	28.19887	Dog	Low	Dry
Impala	I711	3	3.223577	Dog	Low	Dry
Impala	I711	4	76.49202	Dog	Low	Dry
Impala	I711	5	196.9813	Dog	High	Dry
Impala	I711	6	514.9714	Dog	High	Dry
Impala	I711	7	262.6474	Dog	High	Dry
Impala	I711	8	46.78846	Dog	High	Dry
Impala	I711	9	15.13276	Dog	Low	Dry
Impala	I711	10	107.5342	Dog	Low	Dry
Impala	I711	11	5.404653	Dog	Low	Dry
Impala	I711	12	12.02668	Dog	Low	Dry
Impala	I711	13	1.726003	Dog	Low	Dry
Impala	I711	14	7.486347	Dog	Low	Dry
Impala	I711	15	7.156897	Dog	Low	Dry
Impala	I711	16	417.0001	Dog	Low	Dry
Impala	I711	17	268.9305	Dog	High	Dry
Impala	I711	18	227.9837	Dog	High	Dry
Impala	I711	19	1.095404	Dog	High	Dry
Impala	I711	20	50.23217	Dog	Low	Dry
Impala	I711	21	46.19611	Dog	Low	Dry
Impala	I711	22	11.77058	Dog	Low	Dry
Impala	I711	23	190.0299	Dog	Low	Dry
Impala	I711	0	0.940129	Dog	Low	Dry
Impala	I711	1	2.395127	Dog	Low	Dry
Impala	I711	2	3.392364	Dog	Low	Dry
Impala	I711	3	9.728247	Dog	Low	Dry
Impala	I711	4	325.0693	Dog	Low	Dry
Impala	I711	5	589.999	Dog	High	Dry
Impala	I711	6	920.6457	Dog	High	Dry
Impala	I711	7	564.7076	Dog	High	Dry
Impala	I711	8	1147.859	Dog	High	Dry
Impala	I711	9	137.731	Dog	Low	Dry
Impala	I711	10	6.896881	Dog	Low	Dry
Impala	I711	11	42.08273	Dog	Low	Dry
Impala	I711	12	6.931469	Dog	Low	Dry
Impala	I711	13	36.11974	Dog	Low	Dry
Impala	I711	14	170.2756	Dog	Low	Dry
Impala	I711	15	268.9161	Dog	Low	Dry
Impala	I711	16	403.9043	Dog	Low	Dry
Impala	I711	17	86.93615	Dog	High	Dry
Impala	I711	18	108.5259	Dog	High	Dry
Impala	I711	19	18.21756	Dog	High	Dry
Impala	I711	20	3.619783	Dog	Low	Dry
Impala	I711	21	2.965008	Dog	Low	Dry
Impala	I711	22	15.64103	Dog	Low	Dry
Impala	I711	23	89.97304	Dog	Low	Dry
Impala	I711	0	56.56977	Dog	Low	Dry
Impala	I711	1	12.86679	Dog	Low	Dry
Impala	I711	2	0.2659339	Dog	Low	Dry
Impala	I711	3	232.6379	Dog	Low	Dry
Impala	I711	4	1238.452	Dog	Low	Dry
Impala	I711	5	2108.6	Dog	High	Dry
Impala	I711	6	545.2347	Dog	High	Dry
Impala	I711	7	1951.534	Dog	High	Dry
Impala	I711	8	1293.305	Dog	High	Dry
Impala	I711	9	2234.785	Dog	Low	Dry
Impala	I711	10	1251.83	Dog	Low	Dry
Impala	I711	11	67.16643	Dog	Low	Dry
Impala	I711	12	43.64324	Dog	Low	Dry
Impala	I711	13	21.788	Dog	Low	Dry
Impala	I711	14	23.92433	Dog	Low	Dry
Impala	I711	15	525.5572	Dog	Low	Dry
Impala	I711	16	1025.226	Dog	Low	Dry
Impala	I711	17	1707.121	Dog	High	Dry
Impala	I711	18	638.2371	Dog	High	Dry
Impala	I711	19	287.298	Dog	High	Dry
Impala	I711	20	18.5277	Dog	Low	Dry
Impala	I711	21	36.28507	Dog	Low	Dry
Impala	I711	22	1870.525	Dog	Low	Dry
Impala	I711	23	251.6292	Dog	Low	Dry
Impala	I711	0	58.01011	Dog	Low	Dry
Impala	I711	1	81.98051	Dog	Low	Dry
Impala	I711	2	4.432287	Dog	Low	Dry
Impala	I711	3	7.117743	Dog	Low	Dry
Impala	I711	4	8.69971	Dog	Low	Dry
Impala	I711	5	156.63	Dog	High	Dry
Impala	I711	6	180.9024	Dog	High	Dry
Impala	I711	7	239.4764	Dog	High	Dry
Impala	I711	8	51.57081	Dog	High	Dry
Impala	I711	9	14.11293	Dog	Low	Dry
Impala	I711	10	14.47134	Dog	Low	Dry
Impala	I711	11	81.92038	Dog	Low	Dry
Impala	I711	12	4.777955	Dog	Low	Dry
Impala	I711	13	3.874357	Dog	Low	Dry
Impala	I711	14	2.852375	Dog	Low	Dry
Impala	I711	15	26.89979	Dog	Low	Dry
Impala	I711	16	201.4211	Dog	Low	Dry
Impala	I711	17	155.177	Dog	High	Dry
Impala	I711	18	74.44543	Dog	High	Dry
Impala	I711	19	2.094721	Dog	High	Dry
Impala	I711	20	43.96354	Dog	Low	Dry
Impala	I711	21	92.52922	Dog	Low	Dry
Impala	I711	22	80.50576	Dog	Low	Dry
Impala	I711	23	3.193462	Dog	Low	Dry
Impala	I711	0	18.4454	Dog	Low	Dry
Impala	I711	1	5.609696	Dog	Low	Dry
Impala	I711	2	7.64876	Dog	Low	Dry
Impala	I711	3	10.62481	Dog	Low	Dry
Impala	I711	4	273.1179	Dog	Low	Dry
Impala	I711	5	220.464	Dog	High	Dry
Impala	I711	6	697.957	Dog	High	Dry
Impala	I711	7	846.8367	Dog	High	Dry
Impala	I711	8	138.5347	Dog	High	Dry
Impala	I711	9	786.8956	Dog	Low	Dry
Impala	I711	10	0.2773618	Dog	Low	Dry
Impala	I711	11	11.36293	Dog	Low	Dry
Impala	I711	12	7.195727	Dog	Low	Dry
Impala	I711	13	8.705649	Dog	Low	Dry
Impala	I711	14	3.73426	Dog	Low	Dry
Impala	I711	15	483.2996	Dog	Low	Dry
Impala	I711	16	937.6712	Dog	Low	Dry
Impala	I711	17	913.5596	Dog	High	Dry
Impala	I711	18	292.9818	Dog	High	Dry
Impala	I711	19	2.90157	Dog	High	Dry
Impala	I711	20	15.77444	Dog	Low	Dry
Impala	I711	21	4.150691	Dog	Low	Dry
Impala	I711	22	11.2507	Dog	Low	Dry
Impala	I711	23	6.397866	Dog	Low	Dry
Impala	I711	0	22.532	Dog	Low	Dry
Impala	I711	1	157.0411	Dog	Low	Dry
Impala	I711	2	318.2908	Dog	Low	Dry
Impala	I711	3	1.597821	Dog	Low	Dry
Impala	I711	4	442.3295	Dog	Low	Dry
Impala	I711	5	1928.15	Dog	High	Dry
Impala	I711	6	2828.778	Dog	High	Dry
Impala	I711	7	1340.875	Dog	High	Dry
Impala	I711	8	2359.652	Dog	High	Dry
Impala	I711	9	1077.488	Dog	Low	Dry
Impala	I711	10	1297.124	Dog	Low	Dry
Impala	I711	11	145.125	Dog	Low	Dry
Impala	I711	12	2.621751	Dog	Low	Dry
Impala	I711	13	0.6416243	Dog	Low	Dry
Impala	I711	14	324.5403	Dog	Low	Dry
Impala	I711	15	362.6218	Dog	Low	Dry
Impala	I711	16	710.1674	Dog	Low	Dry
Impala	I711	17	1150.662	Dog	High	Dry
Impala	I711	18	546.8015	Dog	High	Dry
Impala	I711	19	26.85997	Dog	High	Dry
Impala	I711	20	7.344254	Dog	Low	Dry
Impala	I711	21	136.4967	Dog	Low	Dry
Impala	I711	22	97.55187	Dog	Low	Dry
Impala	I711	23	845.1912	Dog	Low	Dry
Impala	I711	0	8.484065	Dog	Low	Dry
Impala	I711	1	4.883572	Dog	Low	Dry
Impala	I711	2	48.57698	Dog	Low	Dry
Impala	I711	3	1.975915	Dog	Low	Dry
Impala	I711	4	117.4504	Dog	Low	Dry
Impala	I711	5	362.0997	Dog	High	Dry
Impala	I711	6	1498.979	Dog	High	Dry
Impala	I711	7	184.1569	Dog	High	Dry
Impala	I711	8	51.53719	Dog	High	Dry
Impala	I711	9	30.46152	Dog	Low	Dry
Impala	I711	10	47.02491	Dog	Low	Dry
Impala	I711	11	24.97583	Dog	Low	Dry
Impala	I711	12	8.050586	Dog	Low	Dry
Impala	I711	13	8.936657	Dog	Low	Dry
Impala	I711	14	29.51493	Dog	Low	Dry
Impala	I711	15	6.582102	Dog	Low	Dry
Impala	I711	16	102.5538	Dog	Low	Dry
Impala	I711	17	193.8176	Dog	High	Dry
Impala	I711	18	116.8398	Dog	High	Dry
Impala	I711	19	6.342155	Dog	High	Dry
Impala	I711	20	13.90466	Dog	Low	Dry
Impala	I711	21	131.0419	Dog	Low	Dry
Impala	I711	22	7.415258	Dog	Low	Dry
Impala	I711	23	16.02424	Dog	Low	Dry
Impala	I711	0	10.2012	Dog	Low	Dry
Impala	I711	1	3.349288	Dog	Low	Dry
Impala	I711	2	4.516762	Dog	Low	Dry
Impala	I711	3	4.630889	Dog	Low	Dry
Impala	I711	4	181.3255	Dog	Low	Dry
Impala	I711	5	237.4604	Dog	High	Dry
Impala	I711	6	112.1483	Dog	High	Dry
Impala	I711	7	125.3875	Dog	High	Dry
Impala	I711	8	41.8132	Dog	High	Dry
Impala	I711	9	58.29135	Dog	Low	Dry
Impala	I711	10	8.718276	Dog	Low	Dry
Impala	I711	11	53.59977	Dog	Low	Dry
Impala	I711	12	43.61609	Dog	Low	Dry
Impala	I711	13	1.079536	Dog	Low	Dry
Impala	I711	14	6.68611	Dog	Low	Dry
Impala	I711	15	105.3294	Dog	Low	Dry
Impala	I711	16	100.7048	Dog	Low	Dry
Impala	I711	17	68.42975	Dog	High	Dry
Impala	I711	18	183.7781	Dog	High	Dry
Impala	I711	19	5.252051	Dog	High	Dry
Impala	I711	20	109.5806	Dog	Low	Dry
Impala	I711	21	2.714587	Dog	Low	Dry
Impala	I711	22	7.295071	Dog	Low	Dry
Impala	I711	23	109.0069	Dog	Low	Dry
Impala	I711	0	50.30624	Dog	Low	Dry
Impala	I711	1	3.280504	Dog	Low	Dry
Impala	I711	2	2.885857	Dog	Low	Dry
Impala	I711	3	10.83619	Dog	Low	Dry
Impala	I711	4	170.6668	Dog	Low	Dry
Impala	I711	5	278.8903	Dog	High	Dry
Impala	I711	6	50.67721	Dog	High	Dry
Impala	I711	7	457.3321	Dog	High	Dry
Impala	I711	8	48.42889	Dog	High	Dry
Impala	I711	9	651.0752	Dog	Low	Dry
Impala	I711	10	18.44259	Dog	Low	Dry
Impala	I711	11	27.82998	Dog	Low	Dry
Impala	I711	12	30.55087	Dog	Low	Dry
Impala	I711	13	51.12095	Dog	Low	Dry
Impala	I711	14	3.942294	Dog	Low	Dry
Impala	I711	15	32.66155	Dog	Low	Dry
Impala	I711	16	81.90565	Dog	Low	Dry
Impala	I711	17	182.1566	Dog	High	Dry
Impala	I711	18	143.6288	Dog	High	Dry
Impala	I711	19	8.692919	Dog	High	Dry
Impala	I711	20	9.14588	Dog	Low	Dry
Impala	I711	21	2.677319	Dog	Low	Dry
Impala	I711	22	9.932563	Dog	Low	Dry
Impala	I711	23	10.94079	Dog	Low	Dry
Impala	I711	0	13.33417	Dog	Low	Dry
Impala	I711	1	8.607242	Dog	Low	Dry
Impala	I711	2	2.037463	Dog	Low	Dry
Impala	I711	3	6.224694	Dog	Low	Dry
Impala	I711	4	960.1481	Dog	Low	Dry
Impala	I711	5	950.1094	Dog	High	Dry
Impala	I711	6	1422.63	Dog	High	Dry
Impala	I711	7	3032.47	Dog	High	Dry
Impala	I711	8	3024.573	Dog	High	Dry
Impala	I711	9	1913.904	Dog	Low	Dry
Impala	I711	10	1860.119	Dog	Low	Dry
Impala	I711	11	445.3514	Dog	Low	Dry
Impala	I711	12	925.0012	Dog	Low	Dry
Impala	I711	13	1447.293	Dog	Low	Dry
Impala	I711	14	401.468	Dog	Low	Dry
Impala	I711	15	1454.144	Dog	Low	Dry
Impala	I711	16	560.6963	Dog	Low	Dry
Impala	I711	17	405.9034	Dog	High	Dry
Impala	I711	18	1574.892	Dog	High	Dry
Impala	I711	19	15.92049	Dog	High	Dry
Impala	I711	20	3.257674	Dog	Low	Dry
Impala	I711	21	247.2224	Dog	Low	Dry
Impala	I711	22	31.73405	Dog	Low	Dry
Impala	I711	23	5.508085	Dog	Low	Dry
Impala	I711	0	3.187081	Dog	Low	Dry
Impala	I711	1	10.51595	Dog	Low	Dry
Impala	I711	2	2.981413	Dog	Low	Dry
Impala	I711	3	13.43847	Dog	Low	Dry
Impala	I711	4	88.9652	Dog	Low	Dry
Impala	I711	5	506.0377	Dog	High	Dry
Impala	I711	6	97.16392	Dog	High	Dry
Impala	I711	7	12.66156	Dog	High	Dry
Impala	I711	8	18.43796	Dog	High	Dry
Impala	I711	9	11.0254	Dog	Low	Dry
Impala	I711	10	9.266634	Dog	Low	Dry
Impala	I711	11	9.217955	Dog	Low	Dry
Impala	I711	12	5.91353	Dog	Low	Dry
Impala	I711	13	6.590514	Dog	Low	Dry
Impala	I711	14	6.663079	Dog	Low	Dry
Impala	I711	15	54.64468	Dog	Low	Dry
Impala	I711	16	208.1313	Dog	Low	Dry
Impala	I711	17	228.983	Dog	High	Dry
Impala	I711	18	63.11803	Dog	High	Dry
Impala	I711	19	4.39039	Dog	High	Dry
Impala	I711	20	3.345182	Dog	Low	Dry
Impala	I711	21	7.743405	Dog	Low	Dry
Impala	I711	22	85.05196	Dog	Low	Dry
Impala	I711	23	10.97159	Dog	Low	Dry
Impala	I711	0	6.590623	Dog	Low	Dry
Impala	I711	1	17.46002	Dog	Low	Dry
Impala	I711	2	20.37905	Dog	Low	Dry
Impala	I711	3	10.17141	Dog	Low	Dry
Impala	I711	4	31.41725	Dog	Low	Dry
Impala	I711	5	586.1718	Dog	High	Dry
Impala	I711	6	640.1026	Dog	High	Dry
Impala	I711	7	51.57893	Dog	High	Dry
Impala	I711	8	6.965034	Dog	High	Dry
Impala	I711	9	75.66141	Dog	Low	Dry
Impala	I711	10	7.069703	Dog	Low	Dry
Impala	I711	11	2.563054	Dog	Low	Dry
Impala	I711	12	6.63821	Dog	Low	Dry
Impala	I711	13	36.69109	Dog	Low	Dry
Impala	I711	14	2.685579	Dog	Low	Dry
Impala	I711	15	27.91875	Dog	Low	Dry
Impala	I711	16	344.0545	Dog	Low	Dry
Impala	I711	17	120.378	Dog	High	Dry
Impala	I711	18	531.3773	Dog	High	Dry
Impala	I711	19	9.479305	Dog	High	Dry
Impala	I711	20	11.61898	Dog	Low	Dry
Impala	I711	21	3.368762	Dog	Low	Dry
Impala	I711	22	1.177785	Dog	Low	Dry
Impala	I711	23	5.810666	Dog	Low	Dry
Impala	I711	0	3.64978	Dog	Low	Dry
Impala	I711	1	264.1769	Dog	Low	Dry
Impala	I711	2	39.6138	Dog	Low	Dry
Impala	I711	3	104.1605	Dog	Low	Dry
Impala	I711	4	1178.099	Dog	Low	Dry
Impala	I711	5	1672.497	Dog	High	Dry
Impala	I711	6	2449.631	Dog	High	Dry
Impala	I711	7	2841.796	Dog	High	Dry
Impala	I711	8	2851.45	Dog	High	Dry
Impala	I711	9	1101.125	Dog	Low	Dry
Impala	I711	10	839.2163	Dog	Low	Dry
Impala	I711	11	612.0478	Dog	Low	Dry
Impala	I711	12	916.1759	Dog	Low	Dry
Impala	I711	13	527.5825	Dog	Low	Dry
Impala	I711	14	270.2565	Dog	Low	Dry
Impala	I711	15	752.2709	Dog	Low	Dry
Impala	I711	16	1331.688	Dog	Low	Dry
Impala	I711	17	1202.491	Dog	High	Dry
Impala	I711	18	215.0074	Dog	High	Dry
Impala	I711	19	9.623956	Dog	High	Dry
Impala	I711	20	33.38229	Dog	Low	Dry
Impala	I711	21	1816.127	Dog	Low	Dry
Impala	I711	22	707.7011	Dog	Low	Dry
Impala	I711	23	5.230898	Dog	Low	Dry
Impala	I711	0	37.09214	Dog	Low	Dry
Impala	I711	1	27.65655	Dog	Low	Dry
Impala	I711	2	13.97747	Dog	Low	Dry
Impala	I711	3	6.338073	Dog	Low	Dry
Impala	I711	4	41.12947	Dog	Low	Dry
Impala	I711	5	126.4166	Dog	High	Dry
Impala	I711	6	193.1127	Dog	High	Dry
Impala	I711	7	16.92021	Dog	High	Dry
Impala	I711	8	40.52928	Dog	High	Dry
Impala	I711	9	46.61644	Dog	Low	Dry
Impala	I711	10	11.71815	Dog	Low	Dry
Impala	I711	11	12.62266	Dog	Low	Dry
Impala	I711	12	21.58328	Dog	Low	Dry
Impala	I711	13	31.5259	Dog	Low	Dry
Impala	I711	14	6.795356	Dog	Low	Dry
Impala	I711	15	3.11328	Dog	Low	Dry
Impala	I711	16	198.6579	Dog	Low	Dry
Impala	I711	17	245.9514	Dog	High	Dry
Impala	I711	18	125.7851	Dog	High	Dry
Impala	I711	19	1.410177	Dog	High	Dry
Impala	I711	20	3.194561	Dog	Low	Dry
Impala	I711	21	182.7516	Dog	Low	Dry
Impala	I711	22	88.13873	Dog	Low	Dry
Impala	I711	23	45.46875	Dog	Low	Dry
Impala	I711	0	12.14984	Dog	Low	Dry
Impala	I711	1	3.961551	Dog	Low	Dry
Impala	I711	2	5.6969	Dog	Low	Dry
Impala	I711	3	4.056861	Dog	Low	Dry
Impala	I711	4	115.6685	Dog	Low	Dry
Impala	I711	5	211.5914	Dog	High	Dry
Impala	I711	6	378.9648	Dog	High	Dry
Impala	I711	7	244.756	Dog	High	Dry
Impala	I711	8	27.413	Dog	High	Dry
Impala	I711	9	21.92956	Dog	Low	Dry
Impala	I711	10	24.10719	Dog	Low	Dry
Impala	I711	11	15.45205	Dog	Low	Dry
Impala	I711	12	14.90399	Dog	Low	Dry
Impala	I711	13	33.15784	Dog	Low	Dry
Impala	I711	14	5.070086	Dog	Low	Dry
Impala	I711	15	6.788268	Dog	Low	Dry
Impala	I711	16	88.70669	Dog	Low	Dry
Impala	I711	17	87.26532	Dog	High	Dry
Impala	I711	18	122.8438	Dog	High	Dry
Impala	I711	19	10.16714	Dog	High	Dry
Impala	I711	20	14.50422	Dog	Low	Dry
Impala	I711	21	80.26624	Dog	Low	Dry
Impala	I711	22	161.1164	Dog	Low	Dry
Impala	I711	23	178.9406	Dog	Low	Dry
Impala	I711	0	150.7722	Dog	Low	Dry
Impala	I711	1	4.760058	Dog	Low	Dry
Impala	I711	2	4.549973	Dog	Low	Dry
Impala	I711	3	4.428326	Dog	Low	Dry
Impala	I711	4	171.7668	Dog	Low	Dry
Impala	I711	5	835.6442	Dog	High	Dry
Impala	I711	6	1598.093	Dog	High	Dry
Impala	I711	7	2389.522	Dog	High	Dry
Impala	I711	8	2420.943	Dog	High	Dry
Impala	I711	9	2828.133	Dog	Low	Dry
Impala	I711	10	432.231	Dog	Low	Dry
Impala	I711	11	553.4231	Dog	Low	Dry
Impala	I711	12	440.2433	Dog	Low	Dry
Impala	I711	13	1452.89	Dog	Low	Dry
Impala	I711	14	2083.229	Dog	Low	Dry
Impala	I711	15	1634.338	Dog	Low	Dry
Impala	I711	16	1252.202	Dog	Low	Dry
Impala	I711	17	932.2264	Dog	High	Dry
Impala	I711	18	559.9608	Dog	High	Dry
Impala	I711	19	33.30069	Dog	High	Dry
Impala	I711	20	121.982	Dog	Low	Dry
Impala	I711	21	122.3337	Dog	Low	Dry
Impala	I711	22	345.1584	Dog	Low	Dry
Impala	I711	23	153.1015	Dog	Low	Dry
Impala	I711	0	561.3585	Dog	Low	Dry
Impala	I711	1	9.876946	Dog	Low	Dry
Impala	I711	2	5.422035	Dog	Low	Dry
Impala	I711	3	1.734025	Dog	Low	Dry
Impala	I711	4	143.7132	Dog	Low	Dry
Impala	I711	5	124.5394	Dog	High	Dry
Impala	I711	6	120.5514	Dog	High	Dry
Impala	I711	7	61.95986	Dog	High	Dry
Impala	I711	8	21.84699	Dog	High	Dry
Impala	I711	9	23.82652	Dog	Low	Dry
Impala	I711	10	9.716801	Dog	Low	Dry
Impala	I711	11	1.298969	Dog	Low	Dry
Impala	I711	12	20.41683	Dog	Low	Dry
Impala	I711	13	5.518221	Dog	Low	Dry
Impala	I711	14	2.258009	Dog	Low	Dry
Impala	I711	15	8.752939	Dog	Low	Dry
Impala	I711	16	41.52997	Dog	Low	Dry
Impala	I711	17	227.0574	Dog	High	Dry
Impala	I711	18	66.76557	Dog	High	Dry
Impala	I711	19	5.94999	Dog	High	Dry
Impala	I711	20	3.996001	Dog	Low	Dry
Impala	I711	21	210.7001	Dog	Low	Dry
Impala	I711	22	765.6529	Dog	Low	Dry
Impala	I711	23	334.3277	Dog	Low	Dry
Impala	I711	0	137.2668	Dog	Low	Dry
Impala	I711	1	5.067436	Dog	Low	Dry
Impala	I711	2	18.76302	Dog	Low	Dry
Impala	I711	3	14.02205	Dog	Low	Dry
Impala	I711	4	50.38756	Dog	Low	Dry
Impala	I711	5	259.0573	Dog	High	Dry
Impala	I711	6	397.6475	Dog	High	Dry
Impala	I711	7	20.50564	Dog	High	Dry
Impala	I711	8	174.5984	Dog	High	Dry
Impala	I711	9	25.33438	Dog	Low	Dry
Impala	I711	10	9.903273	Dog	Low	Dry
Impala	I711	11	4.67641	Dog	Low	Dry
Impala	I711	12	7.703524	Dog	Low	Dry
Impala	I711	13	3.219295	Dog	Low	Dry
Impala	I711	14	3.775343	Dog	Low	Dry
Impala	I711	15	3.586011	Dog	Low	Dry
Impala	I711	16	20.03586	Dog	Low	Dry
Impala	I711	17	167.4262	Dog	High	Dry
Impala	I711	18	141.9232	Dog	High	Dry
Impala	I711	19	22.20552	Dog	High	Dry
Impala	I711	20	2.260909	Dog	Low	Dry
Impala	I711	21	811.4827	Dog	Low	Dry
Impala	I711	22	1075.115	Dog	Low	Dry
Impala	I711	23	865.9831	Dog	Low	Dry
Impala	I711	0	1853.768	Dog	Low	Dry
Impala	I711	1	3123.443	Dog	Low	Dry
Impala	I711	2	2261.463	Dog	Low	Dry
Impala	I711	3	964.5915	Dog	Low	Dry
Impala	I711	4	51.25501	Dog	Low	Dry
Impala	I711	5	1228.804	Dog	High	Dry
Impala	I711	6	2492.143	Dog	High	Dry
Impala	I711	7	1300.729	Dog	High	Dry
Impala	I711	8	1674.035	Dog	High	Dry
Impala	I711	9	668.9002	Dog	Low	Dry
Impala	I711	10	223.6104	Dog	Low	Dry
Impala	I711	11	89.65076	Dog	Low	Dry
Impala	I711	12	3.231146	Dog	Low	Dry
Impala	I711	13	4.722729	Dog	Low	Dry
Impala	I711	14	3.796887	Dog	Low	Dry
Impala	I711	15	7.501135	Dog	Low	Dry
Impala	I711	16	263.5971	Dog	Low	Dry
Impala	I711	17	1144.474	Dog	High	Dry
Impala	I711	18	265.2849	Dog	High	Dry
Impala	I711	19	211.985	Dog	High	Dry
Impala	I711	20	75.86631	Dog	Low	Dry
Impala	I711	21	36.55434	Dog	Low	Dry
Impala	I711	22	17.84371	Dog	Low	Dry
Impala	I711	23	407.2407	Dog	Low	Dry
Impala	I711	0	411.4696	Dog	Low	Dry
Impala	I711	1	46.89017	Dog	Low	Dry
Impala	I711	2	17.06278	Dog	Low	Dry
Impala	I711	3	0.8393954	Dog	Low	Dry
Impala	I711	4	6.854127	Dog	Low	Dry
Impala	I711	5	461.649	Dog	High	Dry
Impala	I711	6	547.6871	Dog	High	Dry
Impala	I711	7	394.4643	Dog	High	Dry
Impala	I711	8	32.42542	Dog	High	Dry
Impala	I711	9	3.679606	Dog	Low	Dry
Impala	I711	10	13.18338	Dog	Low	Dry
Impala	I711	11	11.44227	Dog	Low	Dry
Impala	I711	12	18.36821	Dog	Low	Dry
Impala	I711	13	2.919076	Dog	Low	Dry
Impala	I711	14	3.093581	Dog	Low	Dry
Impala	I711	15	133.3322	Dog	Low	Dry
[truncated: 26,631 more rows]
