# Supplementary material for: Proactive cursorial and ambush predation risk avoidance in four African herbivore species
Source: Ecol Evol. 2024 Jun 5;14(6):e11529. doi: 10.1002/ece3.11529 (PMC11150757; doi:10.1002/ece3.11529)
Supplement: Supplementary file 1 — Data S1 [file ECE3-14-e11529-s001.zip › Impala habitat selection.xlsx]

## Sheet: Impala dog dry high avail
Floodplain	Grassland	Mixed	Mopane
0.00182	48.7147	46.0632	5.2203
0	76.6144	23.257	0.128634
0	54.6241	42.7664	2.60947
0.273938	59.0526	37.7529	2.9206
0	68.1521	30.0591	1.78877

## Sheet: Impala dog dry high used
Floodplain	Grassland	Mixed	Mopane
0.000229	33.8216	63.4792	2.69907
0	89.5806	10.4081	0.0113454
0	46.5077	51.3839	2.10843
0.0201684	57.2129	42.2624	0.504478
0	62.6607	36.3009	1.03844

## Sheet: Impala dog dry low avail
Floodplain	Grassland	Mixed	Mopane
0.605069	48.7809	41.8661	8.74797
0.501712	73.6243	24.6795	1.19455
0.180956	55.3451	41.8678	2.60616
1.69547	51.0749	32.4204	14.8093
0.593884	71.1945	25.7897	2.42187

## Sheet: Impala dog dry low used
Floodplain	Grassland	Mixed	Mopane
0.121245	34.2095	61.6365	4.0327
0.0812803	88.2547	11.4427	0.221369
0.0372415	47.5044	50.1651	2.29327
0.328301	54.9429	42.1529	2.57594
0.151836	65.6476	32.9287	1.27188

## Sheet: Impala lion dry high avail
Grassland	Mixed	Mopane
46.5372	50.9285	2.53424
89.3086	10.5488	0.142552
49.769	47.6693	2.56167
60.7691	39.1169	0.114013
64.7059	33.5206	1.77352

## Sheet: Impala lion dry high used
Grassland	Mixed	Mopane
32.4176	65.3259	2.25642
90.2154	9.7719	0.012706
43.5477	54.732	1.72027
67.0836	32.9074	0.00896
61.4969	38.0382	0.464891

## Sheet: Impala lion dry low avail
Floodplain	Grassland	Mixed	Mopane
0.753355	50.9737	38.6085	9.66445
0.85606	75.6634	21.9885	1.49199
0.417026	57.0341	39.6534	2.89551
0	60.7691	39.1169	0.114013
0.754035	71.7322	25.2141	2.29963

## Sheet: Impala lion dry low used
Floodplain	Grassland	Mixed	Mopane
0.220933	36.574	57.8045	5.40056
0.201705	84.4338	14.9071	0.457375
0.127901	51.3415	45.9474	2.58315
0	67.0836	32.9074	0.00896
0.266524	68.7723	28.9502	2.01093
