# Supplementary material for: Proactive cursorial and ambush predation risk avoidance in four African herbivore species
Source: Ecol Evol. 2024 Jun 5;14(6):e11529. doi: 10.1002/ece3.11529 (PMC11150757; doi:10.1002/ece3.11529)
Supplement: Supplementary file 1 — Data S1 [file ECE3-14-e11529-s001.zip › Impala RSF.csv]

UI	x	y	Used	id	Pred	Activity	Season
1.42E-09	773528.6307	7836764.105	1	I711	Dog	High	Dry
1.42E-09	773528.6307	7836764.105	1	I711	Dog	High	Dry
1.42E-09	773528.6307	7836764.105	1	I711	Dog	High	Dry
1.27E-09	775128.6307	7836739.105	1	I711	Dog	High	Dry
1.06E-09	777203.6307	7837689.105	1	I711	Dog	High	Dry
8.54E-09	781453.6307	7837964.105	1	I711	Dog	High	Dry
8.41E-09	781278.6307	7837939.105	1	I711	Dog	High	Dry
8.44E-09	781303.6307	7837939.105	1	I711	Dog	High	Dry
7.91E-09	781078.6307	7837914.105	1	I711	Dog	High	Dry
7.84E-09	781053.6307	7837914.105	1	I711	Dog	High	Dry
8.44E-09	781528.6307	7837939.105	1	I711	Dog	High	Dry
8.51E-09	781503.6307	7837964.105	1	I711	Dog	High	Dry
8.44E-09	781453.6307	7837914.105	1	I711	Dog	High	Dry
6.48E-09	780728.6307	7837889.105	1	I711	Dog	High	Dry
6.56E-09	780753.6307	7837864.105	1	I711	Dog	High	Dry
6.49E-09	780753.6307	7837814.105	1	I711	Dog	High	Dry
6.54E-09	780778.6307	7837764.105	1	I711	Dog	High	Dry
6.54E-09	780778.6307	7837764.105	1	I711	Dog	High	Dry
6.04E-09	780628.6307	7837914.105	1	I711	Dog	High	Dry
2.88E-09	779803.6307	7837914.105	1	I711	Dog	High	Dry
1.21E-09	778428.6307	7838064.105	1	I711	Dog	High	Dry
6.49E-09	770803.6307	7838789.105	1	I711	Dog	High	Dry
4.63E-09	773003.6307	7838439.105	1	I711	Dog	High	Dry
4.14E-09	774303.6307	7838564.105	1	I711	Dog	High	Dry
6.43E-09	780753.6307	7837764.105	1	I711	Dog	High	Dry
6.54E-09	780778.6307	7837764.105	1	I711	Dog	High	Dry
6.54E-09	780778.6307	7837764.105	1	I711	Dog	High	Dry
8.41E-09	781553.6307	7837939.105	1	I711	Dog	High	Dry
8.39E-09	781628.6307	7837989.105	1	I711	Dog	High	Dry
7.14E-09	782003.6307	7837939.105	1	I711	Dog	High	Dry
7.92E-09	781778.6307	7837939.105	1	I711	Dog	High	Dry
8.08E-09	781703.6307	7837914.105	1	I711	Dog	High	Dry
8.23E-09	781678.6307	7837964.105	1	I711	Dog	High	Dry
8.12E-09	781703.6307	7837939.105	1	I711	Dog	High	Dry
8.12E-09	781703.6307	7837939.105	1	I711	Dog	High	Dry
5.66E-09	782378.6307	7837889.105	1	I711	Dog	High	Dry
4.83E-09	782728.6307	7837889.105	1	I711	Dog	High	Dry
4.71E-09	782778.6307	7837864.105	1	I711	Dog	High	Dry
7.18E-09	781978.6307	7837914.105	1	I711	Dog	High	Dry
7.45E-09	781878.6307	7837864.105	1	I711	Dog	High	Dry
8.19E-09	781653.6307	7837914.105	1	I711	Dog	High	Dry
8.19E-09	781653.6307	7837914.105	1	I711	Dog	High	Dry
8.19E-09	781653.6307	7837914.105	1	I711	Dog	High	Dry
8.54E-09	781528.6307	7837989.105	1	I711	Dog	High	Dry
8.54E-09	781528.6307	7837989.105	1	I711	Dog	High	Dry
8.61E-09	781503.6307	7838014.105	1	I711	Dog	High	Dry
8.58E-09	781478.6307	7837989.105	1	I711	Dog	High	Dry
8.43E-09	781578.6307	7837964.105	1	I711	Dog	High	Dry
8.19E-09	781653.6307	7837914.105	1	I711	Dog	High	Dry
8.19E-09	781653.6307	7837914.105	1	I711	Dog	High	Dry
8.59E-09	781528.6307	7838014.105	1	I711	Dog	High	Dry
6.38E-09	780728.6307	7837814.105	1	I711	Dog	High	Dry
7.15E-09	780853.6307	7837964.105	1	I711	Dog	High	Dry
7.15E-09	780853.6307	7837964.105	1	I711	Dog	High	Dry
8.12E-09	781028.6307	7838114.105	1	I711	Dog	High	Dry
8.58E-09	781303.6307	7838014.105	1	I711	Dog	High	Dry
8.50E-09	781278.6307	7837989.105	1	I711	Dog	High	Dry
8.50E-09	781278.6307	7837989.105	1	I711	Dog	High	Dry
8.51E-09	781253.6307	7838014.105	1	I711	Dog	High	Dry
6.53E-09	780678.6307	7838089.105	1	I711	Dog	High	Dry
1.20E-09	778428.6307	7838464.105	1	I711	Dog	High	Dry
9.08E-09	781478.6307	7838214.105	1	I711	Dog	High	Dry
8.69E-09	781578.6307	7838089.105	1	I711	Dog	High	Dry
8.69E-09	781578.6307	7838089.105	1	I711	Dog	High	Dry
8.74E-09	781578.6307	7838114.105	1	I711	Dog	High	Dry
8.74E-09	781578.6307	7838114.105	1	I711	Dog	High	Dry
8.69E-09	781578.6307	7838089.105	1	I711	Dog	High	Dry
8.46E-09	781553.6307	7837964.105	1	I711	Dog	High	Dry
8.28E-09	781578.6307	7837889.105	1	I711	Dog	High	Dry
8.30E-09	781528.6307	7837864.105	1	I711	Dog	High	Dry
8.65E-09	781428.6307	7838014.105	1	I711	Dog	High	Dry
8.75E-09	781428.6307	7838064.105	1	I711	Dog	High	Dry
8.70E-09	781428.6307	7838039.105	1	I711	Dog	High	Dry
8.70E-09	781428.6307	7838039.105	1	I711	Dog	High	Dry
8.70E-09	781403.6307	7838039.105	1	I711	Dog	High	Dry
8.41E-09	781278.6307	7837939.105	1	I711	Dog	High	Dry
8.53E-09	781303.6307	7837989.105	1	I711	Dog	High	Dry
7.76E-09	781828.6307	7837939.105	1	I711	Dog	High	Dry
8.44E-09	781678.6307	7838064.105	1	I711	Dog	High	Dry
8.44E-09	781653.6307	7838039.105	1	I711	Dog	High	Dry
8.63E-09	781578.6307	7838064.105	1	I711	Dog	High	Dry
8.28E-09	781678.6307	7837989.105	1	I711	Dog	High	Dry
6.69E-09	782453.6307	7838364.105	1	I711	Dog	High	Dry
5.18E-09	782803.6307	7838064.105	1	I711	Dog	High	Dry
8.13E-09	781553.6307	7837789.105	1	I711	Dog	High	Dry
8.44E-09	781453.6307	7837914.105	1	I711	Dog	High	Dry
8.43E-09	781478.6307	7837914.105	1	I711	Dog	High	Dry
8.30E-09	781928.6307	7838314.105	1	I711	Dog	High	Dry
8.24E-09	781928.6307	7838289.105	1	I711	Dog	High	Dry
8.70E-09	782178.6307	7838689.105	1	I711	Dog	High	Dry
1.22E-08	782003.6307	7839289.105	1	I711	Dog	High	Dry
1.45E-08	781703.6307	7839689.105	1	I711	Dog	High	Dry
4.34E-09	774453.6307	7839239.105	1	I711	Dog	High	Dry
4.96E-09	774128.6307	7839239.105	1	I711	Dog	High	Dry
5.53E-09	773728.6307	7839264.105	1	I711	Dog	High	Dry
6.35E-09	772753.6307	7839539.105	1	I711	Dog	High	Dry
6.35E-09	772753.6307	7839539.105	1	I711	Dog	High	Dry
6.17E-09	772578.6307	7839414.105	1	I711	Dog	High	Dry
6.32E-09	771178.6307	7838864.105	1	I711	Dog	High	Dry
3.98E-09	768603.6307	7839264.105	1	I711	Dog	High	Dry
8.29E-09	781628.6307	7837939.105	1	I711	Dog	High	Dry
8.39E-09	781603.6307	7837964.105	1	I711	Dog	High	Dry
8.19E-09	781653.6307	7837914.105	1	I711	Dog	High	Dry
7.78E-09	781778.6307	7837864.105	1	I711	Dog	High	Dry
7.78E-09	781778.6307	7837864.105	1	I711	Dog	High	Dry
7.80E-09	781278.6307	7837589.105	1	I711	Dog	High	Dry
7.56E-09	781128.6307	7837614.105	1	I711	Dog	High	Dry
6.79E-09	780878.6307	7837639.105	1	I711	Dog	High	Dry
7.86E-09	781828.6307	7837989.105	1	I711	Dog	High	Dry
8.24E-09	781628.6307	7837914.105	1	I711	Dog	High	Dry
8.24E-09	781628.6307	7837914.105	1	I711	Dog	High	Dry
6.61E-09	782153.6307	7837964.105	1	I711	Dog	High	Dry
6.61E-09	782153.6307	7837964.105	1	I711	Dog	High	Dry
7.43E-09	781953.6307	7837989.105	1	I711	Dog	High	Dry
8.24E-09	781603.6307	7837889.105	1	I711	Dog	High	Dry
8.44E-09	781528.6307	7837939.105	1	I711	Dog	High	Dry
7.27E-09	781903.6307	7837814.105	1	I711	Dog	High	Dry
6.87E-09	781978.6307	7837739.105	1	I711	Dog	High	Dry
6.83E-09	781978.6307	7837714.105	1	I711	Dog	High	Dry
6.10E-09	782128.6307	7837614.105	1	I711	Dog	High	Dry
6.10E-09	782128.6307	7837614.105	1	I711	Dog	High	Dry
5.45E-09	782278.6307	7837564.105	1	I711	Dog	High	Dry
5.45E-09	782253.6307	7837489.105	1	I711	Dog	High	Dry
5.20E-09	782303.6307	7837439.105	1	I711	Dog	High	Dry
6.74E-09	781878.6307	7837389.105	1	I711	Dog	High	Dry
6.00E-09	782103.6307	7837464.105	1	I711	Dog	High	Dry
6.04E-09	782078.6307	7837414.105	1	I711	Dog	High	Dry
6.23E-09	782053.6307	7837489.105	1	I711	Dog	High	Dry
6.23E-09	782053.6307	7837489.105	1	I711	Dog	High	Dry
7.40E-09	781653.6307	7837439.105	1	I711	Dog	High	Dry
4.70E-09	780503.6307	7837014.105	1	I711	Dog	High	Dry
1.32E-09	778703.6307	7837414.105	1	I711	Dog	High	Dry
1.07E-09	774453.6307	7836114.105	1	I711	Dog	High	Dry
1.23E-09	776228.6307	7836514.105	1	I711	Dog	High	Dry
1.31E-09	777978.6307	7836964.105	1	I711	Dog	High	Dry
2.85E-09	779878.6307	7837064.105	1	I711	Dog	High	Dry
2.85E-09	779878.6307	7837064.105	1	I711	Dog	High	Dry
5.92E-09	780853.6307	7837039.105	1	I711	Dog	High	Dry
6.36E-09	781978.6307	7837364.105	1	I711	Dog	High	Dry
4.70E-09	782903.6307	7837914.105	1	I711	Dog	High	Dry
3.20E-09	783303.6307	7837339.105	1	I711	Dog	High	Dry
3.08E-09	782928.6307	7837089.105	1	I711	Dog	High	Dry
3.33E-09	782828.6307	7837139.105	1	I711	Dog	High	Dry
3.25E-09	782853.6307	7837114.105	1	I711	Dog	High	Dry
3.25E-09	782853.6307	7837114.105	1	I711	Dog	High	Dry
3.49E-09	782753.6307	7837139.105	1	I711	Dog	High	Dry
3.50E-09	782703.6307	7837039.105	1	I711	Dog	High	Dry
3.27E-09	782828.6307	7837089.105	1	I711	Dog	High	Dry
3.44E-09	783128.6307	7837414.105	1	I711	Dog	High	Dry
4.04E-09	782728.6307	7837489.105	1	I711	Dog	High	Dry
4.21E-09	782628.6307	7837464.105	1	I711	Dog	High	Dry
3.76E-09	782703.6307	7837264.105	1	I711	Dog	High	Dry
3.76E-09	782703.6307	7837264.105	1	I711	Dog	High	Dry
3.50E-09	782778.6307	7837189.105	1	I711	Dog	High	Dry
3.00E-09	782978.6307	7837089.105	1	I711	Dog	High	Dry
2.49E-09	783278.6307	7836989.105	1	I711	Dog	High	Dry
1.68E-09	784853.6307	7836889.105	1	I711	Dog	High	Dry
1.98E-09	785003.6307	7837064.105	1	I711	Dog	High	Dry
1.97E-09	784978.6307	7837064.105	1	I711	Dog	High	Dry
2.59E-09	785453.6307	7837589.105	1	I711	Dog	High	Dry
2.59E-09	785453.6307	7837589.105	1	I711	Dog	High	Dry
2.61E-09	785528.6307	7837639.105	1	I711	Dog	High	Dry
2.63E-09	786078.6307	7837714.105	1	I711	Dog	High	Dry
2.34E-09	786478.6307	7837714.105	1	I711	Dog	High	Dry
2.54E-09	785703.6307	7837839.105	1	I711	Dog	High	Dry
2.67E-09	785678.6307	7837639.105	1	I711	Dog	High	Dry
2.59E-09	785453.6307	7837589.105	1	I711	Dog	High	Dry
1.88E-09	785003.6307	7836989.105	1	I711	Dog	High	Dry
1.88E-09	785003.6307	7836989.105	1	I711	Dog	High	Dry
1.98E-09	785003.6307	7837064.105	1	I711	Dog	High	Dry
1.40E-09	784728.6307	7836714.105	1	I711	Dog	High	Dry
1.61E-09	784553.6307	7836864.105	1	I711	Dog	High	Dry
2.92E-09	783903.6307	7837339.105	1	I711	Dog	High	Dry
2.75E-09	783428.6307	7837164.105	1	I711	Dog	High	Dry
2.46E-09	783703.6307	7837089.105	1	I711	Dog	High	Dry
1.99E-09	783953.6307	7836939.105	1	I711	Dog	High	Dry
1.99E-09	783953.6307	7836939.105	1	I711	Dog	High	Dry
1.16E-09	784153.6307	7836464.105	1	I711	Dog	High	Dry
1.01E-09	784403.6307	7836364.105	1	I711	Dog	High	Dry
9.26E-10	784603.6307	7836289.105	1	I711	Dog	High	Dry
1.56E-09	785103.6307	7836739.105	1	I711	Dog	High	Dry
1.85E-09	784953.6307	7836989.105	1	I711	Dog	High	Dry
1.88E-09	785003.6307	7836989.105	1	I711	Dog	High	Dry
1.46E-09	784653.6307	7836764.105	1	I711	Dog	High	Dry
1.46E-09	784653.6307	7836764.105	1	I711	Dog	High	Dry
1.57E-09	784153.6307	7836764.105	1	I711	Dog	High	Dry
3.71E-09	782528.6307	7836739.105	1	I711	Dog	High	Dry
2.85E-09	779878.6307	7837014.105	1	I711	Dog	High	Dry
1.19E-09	775853.6307	7836514.105	1	I711	Dog	High	Dry
1.23E-09	777278.6307	7836989.105	1	I711	Dog	High	Dry
1.56E-09	779053.6307	7837189.105	1	I711	Dog	High	Dry
6.58E-09	781228.6307	7836914.105	1	I711	Dog	High	Dry
6.39E-09	781178.6307	7836864.105	1	I711	Dog	High	Dry
6.24E-09	781228.6307	7836764.105	1	I711	Dog	High	Dry
6.73E-09	781453.6307	7836914.105	1	I711	Dog	High	Dry
3.38E-09	782728.6307	7836989.105	1	I711	Dog	High	Dry
2.37E-09	783378.6307	7836964.105	1	I711	Dog	High	Dry
2.07E-09	783803.6307	7836939.105	1	I711	Dog	High	Dry
2.25E-09	783778.6307	7837014.105	1	I711	Dog	High	Dry
1.19E-09	784828.6307	7836539.105	1	I711	Dog	High	Dry
1.33E-09	784878.6307	7836639.105	1	I711	Dog	High	Dry
1.52E-09	785028.6307	7836739.105	1	I711	Dog	High	Dry
1.21E-09	785128.6307	7836489.105	1	I711	Dog	High	Dry
1.07E-09	785078.6307	7836389.105	1	I711	Dog	High	Dry
1.67E-09	785253.6307	7836764.105	1	I711	Dog	High	Dry
2.11E-09	785078.6307	7837139.105	1	I711	Dog	High	Dry
2.04E-09	785128.6307	7837064.105	1	I711	Dog	High	Dry
1.64E-09	785203.6307	7836764.105	1	I711	Dog	High	Dry
1.64E-09	785203.6307	7836764.105	1	I711	Dog	High	Dry
1.87E-09	785253.6307	7836889.105	1	I711	Dog	High	Dry
1.84E-09	785528.6307	7836789.105	1	I711	Dog	High	Dry
1.66E-09	785653.6307	7836664.105	1	I711	Dog	High	Dry
2.63E-09	785553.6307	7837589.105	1	I711	Dog	High	Dry
1.99E-09	785153.6307	7837014.105	1	I711	Dog	High	Dry
1.96E-09	785103.6307	7837014.105	1	I711	Dog	High	Dry
1.91E-09	784653.6307	7837064.105	1	I711	Dog	High	Dry
1.65E-09	784678.6307	7836889.105	1	I711	Dog	High	Dry
1.95E-09	784928.6307	7837064.105	1	I711	Dog	High	Dry
2.09E-09	784978.6307	7837164.105	1	I711	Dog	High	Dry
2.80E-09	784053.6307	7837339.105	1	I711	Dog	High	Dry
2.76E-09	784028.6307	7837314.105	1	I711	Dog	High	Dry
1.90E-09	783928.6307	7836889.105	1	I711	Dog	High	Dry
1.71E-09	784128.6307	7836839.105	1	I711	Dog	High	Dry
1.48E-09	784453.6307	7836764.105	1	I711	Dog	High	Dry
1.59E-09	784453.6307	7836839.105	1	I711	Dog	High	Dry
1.50E-09	784228.6307	7836739.105	1	I711	Dog	High	Dry
1.56E-09	784178.6307	7836764.105	1	I711	Dog	High	Dry
1.18E-09	784003.6307	7836439.105	1	I711	Dog	High	Dry
1.21E-09	784003.6307	7836464.105	1	I711	Dog	High	Dry
1.10E-09	784178.6307	7836414.105	1	I711	Dog	High	Dry
1.10E-09	784403.6307	7836464.105	1	I711	Dog	High	Dry
1.04E-09	784478.6307	7836414.105	1	I711	Dog	High	Dry
7.88E-10	784778.6307	7836089.105	1	I711	Dog	High	Dry
7.45E-10	784853.6307	7836014.105	1	I711	Dog	High	Dry
7.45E-10	784853.6307	7836014.105	1	I711	Dog	High	Dry
1.06E-09	784578.6307	7836439.105	1	I711	Dog	High	Dry
1.06E-09	784578.6307	7836439.105	1	I711	Dog	High	Dry
1.01E-09	784653.6307	7836389.105	1	I711	Dog	High	Dry
1.06E-09	785053.6307	7836389.105	1	I711	Dog	High	Dry
8.08E-10	785403.6307	7836089.105	1	I711	Dog	High	Dry
9.53E-10	784828.6307	7836314.105	1	I711	Dog	High	Dry
9.98E-10	784453.6307	7836364.105	1	I711	Dog	High	Dry
1.06E-09	784578.6307	7836439.105	1	I711	Dog	High	Dry
1.39E-09	784628.6307	7836714.105	1	I711	Dog	High	Dry
1.32E-09	784653.6307	7836664.105	1	I711	Dog	High	Dry
1.50E-09	784603.6307	7836789.105	1	I711	Dog	High	Dry
1.54E-09	784503.6307	7836814.105	1	I711	Dog	High	Dry
1.42E-09	784228.6307	7836689.105	1	I711	Dog	High	Dry
8.96E-10	784928.6307	7836239.105	1	I711	Dog	High	Dry
1.09E-09	784928.6307	7836439.105	1	I711	Dog	High	Dry
1.02E-09	784953.6307	7836364.105	1	I711	Dog	High	Dry
6.45E-09	781078.6307	7836989.105	1	I711	Dog	High	Dry
1.33E-09	778478.6307	7837039.105	1	I711	Dog	High	Dry
1.17E-09	776078.6307	7836639.105	1	I711	Dog	High	Dry
1.95E-09	773303.6307	7837164.105	1	I711	Dog	High	Dry
6.13E-09	771178.6307	7838664.105	1	I711	Dog	High	Dry
3.99E-09	780153.6307	7837939.105	1	I711	Dog	High	Dry
6.82E-09	780828.6307	7837814.105	1	I711	Dog	High	Dry
6.82E-09	780828.6307	7837814.105	1	I711	Dog	High	Dry
7.91E-09	781078.6307	7837914.105	1	I711	Dog	High	Dry
8.56E-09	781328.6307	7837989.105	1	I711	Dog	High	Dry
8.24E-09	781603.6307	7837889.105	1	I711	Dog	High	Dry
8.14E-09	781653.6307	7837889.105	1	I711	Dog	High	Dry
8.04E-09	781678.6307	7837864.105	1	I711	Dog	High	Dry
5.90E-09	782153.6307	7837539.105	1	I711	Dog	High	Dry
6.98E-09	781928.6307	7837689.105	1	I711	Dog	High	Dry
7.05E-09	781928.6307	7837739.105	1	I711	Dog	High	Dry
6.36E-09	782053.6307	7837589.105	1	I711	Dog	High	Dry
6.32E-09	782053.6307	7837564.105	1	I711	Dog	High	Dry
3.52E-09	782728.6307	7837114.105	1	I711	Dog	High	Dry
2.93E-09	782953.6307	7837014.105	1	I711	Dog	High	Dry
2.61E-09	783503.6307	7837114.105	1	I711	Dog	High	Dry
2.47E-09	783678.6307	7837089.105	1	I711	Dog	High	Dry
2.60E-09	783328.6307	7837064.105	1	I711	Dog	High	Dry
4.02E-09	782903.6307	7837614.105	1	I711	Dog	High	Dry
3.55E-09	783128.6307	7837464.105	1	I711	Dog	High	Dry
3.60E-09	783128.6307	7837489.105	1	I711	Dog	High	Dry
5.21E-09	782778.6307	7838064.105	1	I711	Dog	High	Dry
5.04E-09	782753.6307	7837989.105	1	I711	Dog	High	Dry
4.82E-09	783403.6307	7838039.105	1	I711	Dog	High	Dry
2.86E-09	783728.6307	7837264.105	1	I711	Dog	High	Dry
2.58E-09	783453.6307	7837089.105	1	I711	Dog	High	Dry
2.52E-09	783203.6307	7836964.105	1	I711	Dog	High	Dry
5.30E-09	782228.6307	7837264.105	1	I711	Dog	High	Dry
5.30E-09	782228.6307	7837264.105	1	I711	Dog	High	Dry
6.05E-09	782053.6307	7837339.105	1	I711	Dog	High	Dry
5.20E-09	782303.6307	7837439.105	1	I711	Dog	High	Dry
3.87E-09	782628.6307	7837189.105	1	I711	Dog	High	Dry
3.92E-09	782678.6307	7837339.105	1	I711	Dog	High	Dry
5.13E-09	782378.6307	7837589.105	1	I711	Dog	High	Dry
6.70E-09	781953.6307	7837564.105	1	I711	Dog	High	Dry
7.17E-09	781728.6307	7837389.105	1	I711	Dog	High	Dry
6.74E-09	781128.6307	7837089.105	1	I711	Dog	High	Dry
2.73E-09	779828.6307	7837064.105	1	I711	Dog	High	Dry
1.34E-09	778728.6307	7837364.105	1	I711	Dog	High	Dry
1.33E-09	778178.6307	7836939.105	1	I711	Dog	High	Dry
9.99E-10	776753.6307	7837914.105	1	I711	Dog	High	Dry
1.58E-09	779003.6307	7837989.105	1	I711	Dog	High	Dry
7.23E-09	780978.6307	7837689.105	1	I711	Dog	High	Dry
6.23E-09	782053.6307	7837489.105	1	I711	Dog	High	Dry
6.20E-09	782053.6307	7837464.105	1	I711	Dog	High	Dry
5.44E-09	782153.6307	7837114.105	1	I711	Dog	High	Dry
4.15E-09	782453.6307	7836914.105	1	I711	Dog	High	Dry
3.43E-09	782753.6307	7837089.105	1	I711	Dog	High	Dry
2.58E-09	783278.6307	7837039.105	1	I711	Dog	High	Dry
2.35E-09	783403.6307	7836964.105	1	I711	Dog	High	Dry
2.86E-09	782903.6307	7836889.105	1	I711	Dog	High	Dry
3.92E-09	782628.6307	7837239.105	1	I711	Dog	High	Dry
3.89E-09	782628.6307	7837214.105	1	I711	Dog	High	Dry
3.46E-09	782753.6307	7837114.105	1	I711	Dog	High	Dry
2.93E-09	782953.6307	7837014.105	1	I711	Dog	High	Dry
2.60E-09	783403.6307	7837089.105	1	I711	Dog	High	Dry
1.84E-09	783953.6307	7836864.105	1	I711	Dog	High	Dry
1.27E-09	783853.6307	7836464.105	1	I711	Dog	High	Dry
1.03E-09	783828.6307	7836189.105	1	I711	Dog	High	Dry
1.02E-09	783803.6307	7836164.105	1	I711	Dog	High	Dry
1.08E-09	783803.6307	7836239.105	1	I711	Dog	High	Dry
1.15E-09	784103.6307	7836439.105	1	I711	Dog	High	Dry
1.35E-09	784028.6307	7836589.105	1	I711	Dog	High	Dry
1.19E-09	784128.6307	7836489.105	1	I711	Dog	High	Dry
1.61E-09	784603.6307	7836864.105	1	I711	Dog	High	Dry
1.48E-09	784803.6307	7836764.105	1	I711	Dog	High	Dry
1.33E-09	785003.6307	7836614.105	1	I711	Dog	High	Dry
1.66E-09	785228.6307	7836764.105	1	I711	Dog	High	Dry
1.73E-09	785778.6307	7836689.105	1	I711	Dog	High	Dry
1.28E-09	785878.6307	7836439.105	1	I711	Dog	High	Dry
1.21E-09	785528.6307	7836414.105	1	I711	Dog	High	Dry
1.11E-09	785103.6307	7836414.105	1	I711	Dog	High	Dry
1.71E-09	784828.6307	7836914.105	1	I711	Dog	High	Dry
1.83E-09	784978.6307	7836964.105	1	I711	Dog	High	Dry
2.04E-09	785128.6307	7837064.105	1	I711	Dog	High	Dry
1.63E-09	785103.6307	7836789.105	1	I711	Dog	High	Dry
1.63E-09	785103.6307	7836789.105	1	I711	Dog	High	Dry
1.52E-09	785028.6307	7836739.105	1	I711	Dog	High	Dry
1.37E-09	784903.6307	7836664.105	1	I711	Dog	High	Dry
1.02E-09	784828.6307	7836389.105	1	I711	Dog	High	Dry
1.02E-09	784828.6307	7836389.105	1	I711	Dog	High	Dry
1.07E-09	784753.6307	7836439.105	1	I711	Dog	High	Dry
1.40E-09	784478.6307	7836714.105	1	I711	Dog	High	Dry
1.66E-09	785228.6307	7836764.105	1	I711	Dog	High	Dry
1.66E-09	785228.6307	7836764.105	1	I711	Dog	High	Dry
1.33E-09	784978.6307	7836614.105	1	I711	Dog	High	Dry
1.02E-09	784828.6307	7836389.105	1	I711	Dog	High	Dry
8.34E-10	784778.6307	7836164.105	1	I711	Dog	High	Dry
7.86E-10	784853.6307	7836089.105	1	I711	Dog	High	Dry
8.51E-10	784753.6307	7836189.105	1	I711	Dog	High	Dry
1.04E-09	784778.6307	7836414.105	1	I711	Dog	High	Dry
1.09E-09	784578.6307	7836464.105	1	I711	Dog	High	Dry
1.09E-09	784553.6307	7836464.105	1	I711	Dog	High	Dry
1.72E-09	784103.6307	7836839.105	1	I711	Dog	High	Dry
2.45E-09	783603.6307	7837064.105	1	I711	Dog	High	Dry
2.77E-09	783528.6307	7837189.105	1	I711	Dog	High	Dry
2.16E-09	783728.6307	7836964.105	1	I711	Dog	High	Dry
1.50E-09	783778.6307	7836614.105	1	I711	Dog	High	Dry
1.52E-09	783828.6307	7836639.105	1	I711	Dog	High	Dry
1.79E-09	783503.6307	7836689.105	1	I711	Dog	High	Dry
1.77E-09	783528.6307	7836689.105	1	I711	Dog	High	Dry
1.09E-09	784228.6307	7836414.105	1	I711	Dog	High	Dry
1.01E-09	784353.6307	7836364.105	1	I711	Dog	High	Dry
9.08E-10	784578.6307	7836264.105	1	I711	Dog	High	Dry
8.24E-10	784628.6307	7836139.105	1	I711	Dog	High	Dry
8.26E-10	784603.6307	7836139.105	1	I711	Dog	High	Dry
9.96E-10	784328.6307	7836339.105	1	I711	Dog	High	Dry
1.28E-09	784253.6307	7836589.105	1	I711	Dog	High	Dry
1.30E-09	784303.6307	7836614.105	1	I711	Dog	High	Dry
1.11E-09	784328.6307	7836464.105	1	I711	Dog	High	Dry
1.52E-09	783303.6307	7836314.105	1	I711	Dog	High	Dry
1.49E-09	781828.6307	7835089.105	1	I711	Dog	High	Dry
1.95E-09	779703.6307	7834839.105	1	I711	Dog	High	Dry
2.02E-09	779528.6307	7835189.105	1	I711	Dog	High	Dry
2.02E-09	779503.6307	7835214.105	1	I711	Dog	High	Dry
2.03E-09	779328.6307	7835364.105	1	I711	Dog	High	Dry
1.80E-09	778303.6307	7836089.105	1	I711	Dog	High	Dry
1.10E-09	776428.6307	7836914.105	1	I711	Dog	High	Dry
2.65E-09	774653.6307	7837914.105	1	I711	Dog	High	Dry
4.76E-09	772478.6307	7838514.105	1	I711	Dog	High	Dry
3.90E-09	773728.6307	7838114.105	1	I711	Dog	High	Dry
2.17E-09	774853.6307	7837739.105	1	I711	Dog	High	Dry
1.92E-09	775178.6307	7837914.105	1	I711	Dog	High	Dry
6.15E-09	782028.6307	7837339.105	1	I711	Dog	High	Dry
5.57E-09	782178.6307	7837339.105	1	I711	Dog	High	Dry
3.29E-09	782803.6307	7837064.105	1	I711	Dog	High	Dry
2.78E-09	783053.6307	7837014.105	1	I711	Dog	High	Dry
2.60E-09	783403.6307	7837089.105	1	I711	Dog	High	Dry
2.32E-09	783628.6307	7837014.105	1	I711	Dog	High	Dry
2.27E-09	783728.6307	7837014.105	1	I711	Dog	High	Dry
2.23E-09	783703.6307	7836989.105	1	I711	Dog	High	Dry
1.86E-09	783728.6307	7836814.105	1	I711	Dog	High	Dry
1.82E-09	783728.6307	7836789.105	1	I711	Dog	High	Dry
1.27E-09	784178.6307	7836564.105	1	I711	Dog	High	Dry
1.04E-09	784478.6307	7836414.105	1	I711	Dog	High	Dry
9.92E-10	784753.6307	7836364.105	1	I711	Dog	High	Dry
8.07E-10	784678.6307	7836114.105	1	I711	Dog	High	Dry
8.18E-10	784753.6307	7836139.105	1	I711	Dog	High	Dry
8.68E-10	784753.6307	7836214.105	1	I711	Dog	High	Dry
8.69E-10	784678.6307	7836214.105	1	I711	Dog	High	Dry
8.69E-10	784678.6307	7836214.105	1	I711	Dog	High	Dry
8.86E-10	784703.6307	7836239.105	1	I711	Dog	High	Dry
8.52E-10	784703.6307	7836189.105	1	I711	Dog	High	Dry
8.51E-10	784803.6307	7836189.105	1	I711	Dog	High	Dry
7.36E-10	784803.6307	7835989.105	1	I711	Dog	High	Dry
7.97E-10	784628.6307	7836089.105	1	I711	Dog	High	Dry
8.26E-10	784603.6307	7836139.105	1	I711	Dog	High	Dry
1.13E-09	784378.6307	7836489.105	1	I711	Dog	High	Dry
1.13E-09	784378.6307	7836489.105	1	I711	Dog	High	Dry
1.10E-09	784428.6307	7836464.105	1	I711	Dog	High	Dry
1.06E-09	784553.6307	7836439.105	1	I711	Dog	High	Dry
1.20E-09	784653.6307	7836564.105	1	I711	Dog	High	Dry
1.18E-09	785028.6307	7836489.105	1	I711	Dog	High	Dry
8.02E-10	784853.6307	7836114.105	1	I711	Dog	High	Dry
8.37E-10	784928.6307	7836164.105	1	I711	Dog	High	Dry
1.02E-09	784228.6307	7836339.105	1	I711	Dog	High	Dry
1.02E-09	784228.6307	7836339.105	1	I711	Dog	High	Dry
9.20E-10	783928.6307	7836064.105	1	I711	Dog	High	Dry
9.49E-10	783378.6307	7835689.105	1	I711	Dog	High	Dry
1.67E-09	782178.6307	7835414.105	1	I711	Dog	High	Dry
1.90E-09	780378.6307	7834414.105	1	I711	Dog	High	Dry
1.93E-09	780553.6307	7833989.105	1	I711	Dog	High	Dry
1.91E-09	780428.6307	7834014.105	1	I711	Dog	High	Dry
1.85E-09	774928.6307	7837514.105	1	I711	Dog	High	Dry
1.90E-09	774878.6307	7837514.105	1	I711	Dog	High	Dry
3.72E-09	773878.6307	7838064.105	1	I711	Dog	High	Dry
4.09E-09	772853.6307	7838189.105	1	I711	Dog	High	Dry
6.46E-09	770878.6307	7838789.105	1	I711	Dog	High	Dry
4.22E-09	772628.6307	7838239.105	1	I711	Dog	High	Dry
3.76E-09	772878.6307	7838039.105	1	I711	Dog	High	Dry
3.59E-09	773103.6307	7837964.105	1	I711	Dog	High	Dry
7.73E-09	781778.6307	7837839.105	1	I711	Dog	High	Dry
7.70E-09	781803.6307	7837864.105	1	I711	Dog	High	Dry
4.88E-09	782453.6307	7837589.105	1	I711	Dog	High	Dry
2.73E-09	783278.6307	7837114.105	1	I711	Dog	High	Dry
2.47E-09	783553.6307	7837064.105	1	I711	Dog	High	Dry
2.23E-09	783703.6307	7836989.105	1	I711	Dog	High	Dry
1.58E-09	784028.6307	7836739.105	1	I711	Dog	High	Dry
1.28E-09	784253.6307	7836589.105	1	I711	Dog	High	Dry
1.08E-09	784378.6307	7836439.105	1	I711	Dog	High	Dry
1.08E-09	784378.6307	7836439.105	1	I711	Dog	High	Dry
8.52E-10	784478.6307	7836164.105	1	I711	Dog	High	Dry
7.90E-10	784478.6307	7836039.105	1	I711	Dog	High	Dry
7.45E-10	784528.6307	7835939.105	1	I711	Dog	High	Dry
8.88E-10	784628.6307	7836239.105	1	I711	Dog	High	Dry
8.68E-10	784753.6307	7836214.105	1	I711	Dog	High	Dry
8.68E-10	784753.6307	7836214.105	1	I711	Dog	High	Dry
8.18E-10	784778.6307	7836139.105	1	I711	Dog	High	Dry
8.02E-10	784803.6307	7836114.105	1	I711	Dog	High	Dry
8.94E-10	784903.6307	7836239.105	1	I711	Dog	High	Dry
8.91E-10	784853.6307	7836239.105	1	I711	Dog	High	Dry
1.11E-09	785228.6307	7836389.105	1	I711	Dog	High	Dry
8.37E-10	785203.6307	7836139.105	1	I711	Dog	High	Dry
9.67E-10	784703.6307	7836339.105	1	I711	Dog	High	Dry
9.25E-10	784628.6307	7836289.105	1	I711	Dog	High	Dry
7.13E-10	784653.6307	7835889.105	1	I711	Dog	High	Dry
6.85E-10	784653.6307	7835789.105	1	I711	Dog	High	Dry
6.29E-10	784853.6307	7835664.105	1	I711	Dog	High	Dry
6.54E-10	784578.6307	7835514.105	1	I711	Dog	High	Dry
6.69E-10	784303.6307	7835189.105	1	I711	Dog	High	Dry
7.20E-10	783628.6307	7834764.105	1	I711	Dog	High	Dry
7.19E-10	783503.6307	7834864.105	1	I711	Dog	High	Dry
7.36E-10	783328.6307	7834914.105	1	I711	Dog	High	Dry
7.65E-10	783253.6307	7834739.105	1	I711	Dog	High	Dry
7.62E-10	783303.6307	7834714.105	1	I711	Dog	High	Dry
8.87E-10	782753.6307	7834814.105	1	I711	Dog	High	Dry
1.57E-09	781453.6307	7834714.105	1	I711	Dog	High	Dry
1.83E-09	780853.6307	7834664.105	1	I711	Dog	High	Dry
1.76E-09	779403.6307	7834014.105	1	I711	Dog	High	Dry
1.88E-09	779928.6307	7834414.105	1	I711	Dog	High	Dry
1.90E-09	780103.6307	7834489.105	1	I711	Dog	High	Dry
1.36E-09	782103.6307	7835139.105	1	I711	Dog	High	Dry
1.25E-09	782203.6307	7835089.105	1	I711	Dog	High	Dry
1.21E-09	782203.6307	7835014.105	1	I711	Dog	High	Dry
1.20E-09	782178.6307	7834964.105	1	I711	Dog	High	Dry
1.16E-09	782203.6307	7834889.105	1	I711	Dog	High	Dry
1.03E-09	782478.6307	7834964.105	1	I711	Dog	High	Dry
1.01E-09	782553.6307	7835014.105	1	I711	Dog	High	Dry
1.00E-09	782578.6307	7835039.105	1	I711	Dog	High	Dry
1.02E-09	784428.6307	7836389.105	1	I711	Dog	High	Dry
1.02E-09	784453.6307	7836389.105	1	I711	Dog	High	Dry
8.64E-10	784503.6307	7836189.105	1	I711	Dog	High	Dry
1.00E-09	784428.6307	7836364.105	1	I711	Dog	High	Dry
1.11E-09	784553.6307	7836489.105	1	I711	Dog	High	Dry
1.09E-09	784478.6307	7836464.105	1	I711	Dog	High	Dry
1.12E-09	784478.6307	7836489.105	1	I711	Dog	High	Dry
1.17E-09	784653.6307	7836539.105	1	I711	Dog	High	Dry
1.09E-09	784503.6307	7836464.105	1	I711	Dog	High	Dry
9.70E-10	784528.6307	7836339.105	1	I711	Dog	High	Dry
8.49E-10	784503.6307	7836164.105	1	I711	Dog	High	Dry
8.35E-10	784703.6307	7836164.105	1	I711	Dog	High	Dry
8.02E-10	784878.6307	7836114.105	1	I711	Dog	High	Dry
8.37E-10	784653.6307	7836164.105	1	I711	Dog	High	Dry
9.27E-10	784578.6307	7836289.105	1	I711	Dog	High	Dry
1.06E-09	784578.6307	7836439.105	1	I711	Dog	High	Dry
1.04E-09	784453.6307	7836414.105	1	I711	Dog	High	Dry
9.20E-10	784178.6307	7836189.105	1	I711	Dog	High	Dry
8.90E-10	783403.6307	7835589.105	1	I711	Dog	High	Dry
1.36E-09	781853.6307	7834864.105	1	I711	Dog	High	Dry
1.84E-09	779828.6307	7834264.105	1	I711	Dog	High	Dry
1.94E-09	777503.6307	7833339.105	1	I711	Dog	High	Dry
1.73E-09	779153.6307	7833864.105	1	I711	Dog	High	Dry
1.81E-09	779478.6307	7834189.105	1	I711	Dog	High	Dry
1.87E-09	780003.6307	7834314.105	1	I711	Dog	High	Dry
1.90E-09	780528.6307	7834464.105	1	I711	Dog	High	Dry
1.45E-09	781753.6307	7834964.105	1	I711	Dog	High	Dry
9.61E-10	782578.6307	7834764.105	1	I711	Dog	High	Dry
9.61E-10	782578.6307	7834764.105	1	I711	Dog	High	Dry
9.65E-10	782603.6307	7834964.105	1	I711	Dog	High	Dry
9.06E-10	782703.6307	7834864.105	1	I711	Dog	High	Dry
9.36E-10	782653.6307	7834939.105	1	I711	Dog	High	Dry
9.30E-10	782678.6307	7834964.105	1	I711	Dog	High	Dry
8.97E-10	782753.6307	7834964.105	1	I711	Dog	High	Dry
9.81E-10	782703.6307	7835139.105	1	I711	Dog	High	Dry
7.68E-10	783203.6307	7835064.105	1	I711	Dog	High	Dry
7.28E-10	783478.6307	7835114.105	1	I711	Dog	High	Dry
7.74E-10	783703.6307	7835489.105	1	I711	Dog	High	Dry
7.91E-10	783878.6307	7835689.105	1	I711	Dog	High	Dry
8.66E-10	783678.6307	7835764.105	1	I711	Dog	High	Dry
9.70E-10	783653.6307	7835964.105	1	I711	Dog	High	Dry
9.41E-10	783453.6307	7835739.105	1	I711	Dog	High	Dry
1.05E-09	782928.6307	7835439.105	1	I711	Dog	High	Dry
1.32E-09	782078.6307	7835064.105	1	I711	Dog	High	Dry
1.51E-09	781578.6307	7834839.105	1	I711	Dog	High	Dry
1.84E-09	779628.6307	7834289.105	1	I711	Dog	High	Dry
1.82E-09	779578.6307	7834214.105	1	I711	Dog	High	Dry
1.84E-09	779653.6307	7834289.105	1	I711	Dog	High	Dry
1.81E-09	779578.6307	7834189.105	1	I711	Dog	High	Dry
1.76E-09	778478.6307	7833614.105	1	I711	Dog	High	Dry
1.91E-09	776478.6307	7832964.105	1	I711	Dog	High	Dry
1.80E-09	776103.6307	7832539.105	1	I711	Dog	High	Dry
1.32E-09	774803.6307	7831089.105	1	I711	Dog	High	Dry
1.90E-09	777703.6307	7833389.105	1	I711	Dog	High	Dry
1.74E-09	779303.6307	7833939.105	1	I711	Dog	High	Dry
1.85E-09	779853.6307	7834264.105	1	I711	Dog	High	Dry
1.25E-09	782203.6307	7835089.105	1	I711	Dog	High	Dry
1.27E-09	782178.6307	7835089.105	1	I711	Dog	High	Dry
1.15E-09	782253.6307	7834939.105	1	I711	Dog	High	Dry
1.04E-09	782428.6307	7834889.105	1	I711	Dog	High	Dry
9.26E-10	782653.6307	7834839.105	1	I711	Dog	High	Dry
8.19E-10	782953.6307	7834914.105	1	I711	Dog	High	Dry
8.41E-10	782953.6307	7835064.105	1	I711	Dog	High	Dry
8.34E-10	782928.6307	7834989.105	1	I711	Dog	High	Dry
8.70E-10	782803.6307	7834914.105	1	I711	Dog	High	Dry
7.85E-10	783078.6307	7834889.105	1	I711	Dog	High	Dry
8.49E-10	782878.6307	7834764.105	1	I711	Dog	High	Dry
1.16E-09	782203.6307	7834889.105	1	I711	Dog	High	Dry
1.61E-09	781378.6307	7834739.105	1	I711	Dog	High	Dry
1.74E-09	779228.6307	7833914.105	1	I711	Dog	High	Dry
1.75E-09	778403.6307	7833539.105	1	I711	Dog	High	Dry
1.76E-09	778178.6307	7833339.105	1	I711	Dog	High	Dry
1.80E-09	777853.6307	7833089.105	1	I711	Dog	High	Dry
1.88E-09	777453.6307	7832889.105	1	I711	Dog	High	Dry
1.65E-09	775728.6307	7831989.105	1	I711	Dog	High	Dry
1.17E-09	773878.6307	7829864.105	1	I711	Dog	High	Dry
1.26E-09	774603.6307	7830989.105	1	I711	Dog	High	Dry
1.87E-09	779853.6307	7834389.105	1	I711	Dog	High	Dry
1.81E-09	780978.6307	7834514.105	1	I711	Dog	High	Dry
1.59E-09	781428.6307	7834839.105	1	I711	Dog	High	Dry
1.59E-09	782178.6307	7835364.105	1	I711	Dog	High	Dry
1.58E-09	782278.6307	7835414.105	1	I711	Dog	High	Dry
1.35E-09	782078.6307	7835114.105	1	I711	Dog	High	Dry
7.20E-10	783578.6307	7835139.105	1	I711	Dog	High	Dry
7.36E-10	783653.6307	7835289.105	1	I711	Dog	High	Dry
7.59E-10	783678.6307	7835414.105	1	I711	Dog	High	Dry
8.27E-10	783528.6307	7835539.105	1	I711	Dog	High	Dry
8.82E-10	783478.6307	7835639.105	1	I711	Dog	High	Dry
9.66E-10	783403.6307	7835739.105	1	I711	Dog	High	Dry
8.78E-10	783578.6307	7835714.105	1	I711	Dog	High	Dry
8.40E-10	783803.6307	7835789.105	1	I711	Dog	High	Dry
8.18E-10	783753.6307	7835689.105	1	I711	Dog	High	Dry
8.51E-10	783628.6307	7835689.105	1	I711	Dog	High	Dry
8.06E-10	783803.6307	7835689.105	1	I711	Dog	High	Dry
8.04E-10	783753.6307	7835639.105	1	I711	Dog	High	Dry
8.87E-10	783678.6307	7835814.105	1	I711	Dog	High	Dry
9.57E-10	783653.6307	7835939.105	1	I711	Dog	High	Dry
8.92E-10	783828.6307	7835939.105	1	I711	Dog	High	Dry
8.77E-10	784078.6307	7836064.105	1	I711	Dog	High	Dry
9.03E-10	784028.6307	7836089.105	1	I711	Dog	High	Dry
8.58E-10	783703.6307	7835764.105	1	I711	Dog	High	Dry
7.21E-10	783678.6307	7835214.105	1	I711	Dog	High	Dry
7.60E-10	783553.6307	7835339.105	1	I711	Dog	High	Dry
8.04E-10	783553.6307	7835489.105	1	I711	Dog	High	Dry
8.04E-10	783553.6307	7835489.105	1	I711	Dog	High	Dry
1.07E-09	782628.6307	7835214.105	1	I711	Dog	High	Dry
1.45E-09	781728.6307	7834939.105	1	I711	Dog	High	Dry
1.90E-09	780403.6307	7834389.105	1	I711	Dog	High	Dry
1.83E-09	777703.6307	7833014.105	1	I711	Dog	High	Dry
1.79E-09	779503.6307	7834114.105	1	I711	Dog	High	Dry
1.86E-09	779853.6307	7834314.105	1	I711	Dog	High	Dry
1.63E-09	781353.6307	7834814.105	1	I711	Dog	High	Dry
1.55E-09	781553.6307	7834939.105	1	I711	Dog	High	Dry
1.50E-09	781628.6307	7834914.105	1	I711	Dog	High	Dry
1.30E-09	782128.6307	7835089.105	1	I711	Dog	High	Dry
1.22E-09	782178.6307	7835014.105	1	I711	Dog	High	Dry
1.21E-09	782203.6307	7835014.105	1	I711	Dog	High	Dry
1.20E-09	782378.6307	7835164.105	1	I711	Dog	High	Dry
1.46E-09	782328.6307	7835364.105	1	I711	Dog	High	Dry
1.39E-09	782328.6307	7835314.105	1	I711	Dog	High	Dry
1.31E-09	782428.6307	7835314.105	1	I711	Dog	High	Dry
1.34E-09	782428.6307	7835339.105	1	I711	Dog	High	Dry
8.62E-10	783003.6307	7835189.105	1	I711	Dog	High	Dry
7.39E-10	783628.6307	7835289.105	1	I711	Dog	High	Dry
7.49E-10	783628.6307	7835339.105	1	I711	Dog	High	Dry
8.04E-10	783778.6307	7835664.105	1	I711	Dog	High	Dry
7.91E-10	783878.6307	7835689.105	1	I711	Dog	High	Dry
9.36E-10	783353.6307	7835639.105	1	I711	Dog	High	Dry
1.01E-09	783028.6307	7835464.105	1	I711	Dog	High	Dry
1.30E-09	781978.6307	7834914.105	1	I711	Dog	High	Dry
1.90E-09	780378.6307	7834414.105	1	I711	Dog	High	Dry
1.79E-09	778128.6307	7833414.105	1	I711	Dog	High	Dry
1.65E-09	775728.6307	7831889.105	1	I711	Dog	High	Dry
1.74E-09	778603.6307	7833664.105	1	I711	Dog	High	Dry
1.81E-09	779703.6307	7834139.105	1	I711	Dog	High	Dry
1.85E-09	779853.6307	7834289.105	1	I711	Dog	High	Dry
1.59E-09	782178.6307	7835364.105	1	I711	Dog	High	Dry
1.57E-09	782153.6307	7835339.105	1	I711	Dog	High	Dry
1.40E-09	782153.6307	7835214.105	1	I711	Dog	High	Dry
1.22E-09	782178.6307	7835014.105	1	I711	Dog	High	Dry
1.21E-09	782203.6307	7835014.105	1	I711	Dog	High	Dry
1.06E-09	782378.6307	7834889.105	1	I711	Dog	High	Dry
9.48E-10	782603.6307	7834814.105	1	I711	Dog	High	Dry
9.21E-10	782678.6307	7834914.105	1	I711	Dog	High	Dry
8.65E-10	782828.6307	7834764.105	1	I711	Dog	High	Dry
8.96E-10	782728.6307	7834814.105	1	I711	Dog	High	Dry
8.97E-10	782828.6307	7834614.105	1	I711	Dog	High	Dry
1.13E-09	782653.6307	7834264.105	1	I711	Dog	High	Dry
1.15E-09	782853.6307	7834139.105	1	I711	Dog	High	Dry
1.08E-09	782903.6307	7834214.105	1	I711	Dog	High	Dry
1.04E-09	782978.6307	7834239.105	1	I711	Dog	High	Dry
1.04E-09	782878.6307	7834289.105	1	I711	Dog	High	Dry
9.41E-10	782803.6307	7834514.105	1	I711	Dog	High	Dry
1.03E-09	782628.6307	7834464.105	1	I711	Dog	High	Dry
1.34E-09	781878.6307	7834839.105	1	I711	Dog	High	Dry
1.90E-09	780353.6307	7834364.105	1	I711	Dog	High	Dry
1.78E-09	778153.6307	7833414.105	1	I711	Dog	High	Dry
1.83E-09	779653.6307	7834264.105	1	I711	Dog	High	Dry
1.90E-09	780578.6307	7834489.105	1	I711	Dog	High	Dry
1.75E-09	781128.6307	7834564.105	1	I711	Dog	High	Dry
1.57E-09	782153.6307	7835339.105	1	I711	Dog	High	Dry
1.60E-09	782253.6307	7835414.105	1	I711	Dog	High	Dry
1.41E-09	782378.6307	7835364.105	1	I711	Dog	High	Dry
1.34E-09	782503.6307	7835389.105	1	I711	Dog	High	Dry
1.49E-09	782453.6307	7835464.105	1	I711	Dog	High	Dry
1.59E-09	782428.6307	7835514.105	1	I711	Dog	High	Dry
1.21E-09	782553.6307	7835314.105	1	I711	Dog	High	Dry
1.28E-09	782503.6307	7835339.105	1	I711	Dog	High	Dry
8.42E-10	783828.6307	7835814.105	1	I711	Dog	High	Dry
8.56E-10	783778.6307	7835814.105	1	I711	Dog	High	Dry
7.81E-10	783778.6307	7835564.105	1	I711	Dog	High	Dry
8.76E-10	783378.6307	7835539.105	1	I711	Dog	High	Dry
8.64E-10	783378.6307	7835514.105	1	I711	Dog	High	Dry
8.76E-10	783253.6307	7835439.105	1	I711	Dog	High	Dry
9.95E-10	783103.6307	7835514.105	1	I711	Dog	High	Dry
1.00E-09	783003.6307	7835439.105	1	I711	Dog	High	Dry
1.20E-09	773928.6307	7829839.105	1	I711	Dog	High	Dry
1.20E-09	773928.6307	7829764.105	1	I711	Dog	High	Dry
1.26E-09	774528.6307	7830839.105	1	I711	Dog	High	Dry
1.90E-09	776503.6307	7832364.105	1	I711	Dog	High	Dry
1.85E-09	777628.6307	7833014.105	1	I711	Dog	High	Dry
1.89E-09	780178.6307	7834364.105	1	I711	Dog	High	Dry
1.66E-09	781303.6307	7834639.105	1	I711	Dog	High	Dry
1.53E-09	781528.6307	7834764.105	1	I711	Dog	High	Dry
1.59E-09	782428.6307	7835514.105	1	I711	Dog	High	Dry
1.59E-09	782428.6307	7835514.105	1	I711	Dog	High	Dry
1.47E-09	782828.6307	7835739.105	1	I711	Dog	High	Dry
1.10E-09	783353.6307	7835889.105	1	I711	Dog	High	Dry
8.51E-10	783728.6307	7835764.105	1	I711	Dog	High	Dry
8.06E-10	783803.6307	7835689.105	1	I711	Dog	High	Dry
7.62E-10	783778.6307	7835489.105	1	I711	Dog	High	Dry
7.81E-10	783703.6307	7835514.105	1	I711	Dog	High	Dry
9.94E-10	782928.6307	7835364.105	1	I711	Dog	High	Dry
1.11E-09	782478.6307	7835139.105	1	I711	Dog	High	Dry
1.80E-09	781003.6307	7834539.105	1	I711	Dog	High	Dry
1.79E-09	779628.6307	7834089.105	1	I711	Dog	High	Dry
1.86E-09	777553.6307	7832939.105	1	I711	Dog	High	Dry
1.90E-09	777403.6307	7832989.105	1	I711	Dog	High	Dry
1.78E-09	778228.6307	7833464.105	1	I711	Dog	High	Dry
1.72E-09	779078.6307	7833839.105	1	I711	Dog	High	Dry
9.59E-10	782628.6307	7834989.105	1	I711	Dog	High	Dry
8.05E-10	783078.6307	7835089.105	1	I711	Dog	High	Dry
7.88E-10	783478.6307	7835389.105	1	I711	Dog	High	Dry
7.69E-10	783578.6307	7835389.105	1	I711	Dog	High	Dry
7.49E-10	783628.6307	7835339.105	1	I711	Dog	High	Dry
7.62E-10	783703.6307	7835439.105	1	I711	Dog	High	Dry
7.89E-10	783828.6307	7835639.105	1	I711	Dog	High	Dry
7.91E-10	783878.6307	7835689.105	1	I711	Dog	High	Dry
9.47E-10	783353.6307	7835664.105	1	I711	Dog	High	Dry
8.83E-10	783328.6307	7835514.105	1	I711	Dog	High	Dry
9.11E-10	783053.6307	7835339.105	1	I711	Dog	High	Dry
1.14E-09	782253.6307	7834914.105	1	I711	Dog	High	Dry
1.86E-09	780028.6307	7834264.105	1	I711	Dog	High	Dry
1.84E-09	779853.6307	7834214.105	1	I711	Dog	High	Dry
1.86E-09	779853.6307	7834314.105	1	I711	Dog	High	Dry
1.84E-09	779778.6307	7834264.105	1	I711	Dog	High	Dry
1.37E-09	781878.6307	7834939.105	1	I711	Dog	High	Dry
1.08E-09	782353.6307	7834914.105	1	I711	Dog	High	Dry
7.95E-10	783078.6307	7835039.105	1	I711	Dog	High	Dry
7.32E-10	783403.6307	7835064.105	1	I711	Dog	High	Dry
7.29E-10	783428.6307	7835064.105	1	I711	Dog	High	Dry
7.20E-10	783503.6307	7835064.105	1	I711	Dog	High	Dry
7.32E-10	783503.6307	7835164.105	1	I711	Dog	High	Dry
7.32E-10	783503.6307	7835164.105	1	I711	Dog	High	Dry
7.81E-10	783478.6307	7835364.105	1	I711	Dog	High	Dry
7.71E-10	783528.6307	7835364.105	1	I711	Dog	High	Dry
7.70E-10	783803.6307	7835539.105	1	I711	Dog	High	Dry
8.25E-10	783828.6307	7835764.105	1	I711	Dog	High	Dry
8.37E-10	783778.6307	7835764.105	1	I711	Dog	High	Dry
8.37E-10	783678.6307	7835689.105	1	I711	Dog	High	Dry
7.94E-10	783803.6307	7835639.105	1	I711	Dog	High	Dry
8.66E-10	783678.6307	7835764.105	1	I711	Dog	High	Dry
1.18E-09	782353.6307	7835114.105	1	I711	Dog	High	Dry
1.65E-09	781328.6307	7834639.105	1	I711	Dog	High	Dry
1.74E-09	779228.6307	7833914.105	1	I711	Dog	High	Dry
1.94E-09	776953.6307	7832664.105	1	I711	Dog	High	Dry
1.23E-09	774428.6307	7830839.105	1	I711	Dog	High	Dry
1.78E-09	778353.6307	7833589.105	1	I711	Dog	High	Dry
1.74E-09	779253.6307	7833939.105	1	I711	Dog	High	Dry
1.90E-09	780103.6307	7834464.105	1	I711	Dog	High	Dry
1.55E-09	782503.6307	7835539.105	1	I711	Dog	High	Dry
1.53E-09	782528.6307	7835539.105	1	I711	Dog	High	Dry
9.75E-10	783078.6307	7835464.105	1	I711	Dog	High	Dry
9.09E-10	783328.6307	7835564.105	1	I711	Dog	High	Dry
9.09E-10	783328.6307	7835564.105	1	I711	Dog	High	Dry
8.12E-10	783778.6307	7835689.105	1	I711	Dog	High	Dry
8.57E-10	783528.6307	7835614.105	1	I711	Dog	High	Dry
9.35E-10	783378.6307	7835664.105	1	I711	Dog	High	Dry
9.74E-10	783303.6307	7835664.105	1	I711	Dog	High	Dry
1.18E-09	783253.6307	7835889.105	1	I711	Dog	High	Dry
9.55E-10	783453.6307	7835764.105	1	I711	Dog	High	Dry
8.44E-10	783653.6307	7835689.105	1	I711	Dog	High	Dry
7.60E-10	784378.6307	7835914.105	1	I711	Dog	High	Dry
8.12E-10	783778.6307	7835689.105	1	I711	Dog	High	Dry
7.86E-10	783903.6307	7835689.105	1	I711	Dog	High	Dry
8.66E-10	783678.6307	7835764.105	1	I711	Dog	High	Dry
9.21E-10	783528.6307	7835764.105	1	I711	Dog	High	Dry
9.67E-10	783003.6307	7835389.105	1	I711	Dog	High	Dry
9.15E-10	783903.6307	7836039.105	1	I711	Dog	High	Dry
1.48E-09	782303.6307	7835364.105	1	I711	Dog	High	Dry
1.89E-09	780253.6307	7834314.105	1	I711	Dog	High	Dry
1.75E-09	778703.6307	7833739.105	1	I711	Dog	High	Dry
1.74E-09	779203.6307	7833914.105	1	I711	Dog	High	Dry
1.84E-09	779828.6307	7834264.105	1	I711	Dog	High	Dry
1.89E-09	780228.6307	7834239.105	1	I711	Dog	High	Dry
1.81E-09	780953.6307	7834564.105	1	I711	Dog	High	Dry
1.33E-09	782003.6307	7835014.105	1	I711	Dog	High	Dry
1.39E-09	782128.6307	7835189.105	1	I711	Dog	High	Dry
1.37E-09	782428.6307	7835364.105	1	I711	Dog	High	Dry
1.42E-09	782728.6307	7835614.105	1	I711	Dog	High	Dry
1.46E-09	782803.6307	7835714.105	1	I711	Dog	High	Dry
1.31E-09	782853.6307	7835639.105	1	I711	Dog	High	Dry
1.50E-09	782803.6307	7835739.105	1	I711	Dog	High	Dry
1.59E-09	782178.6307	7835364.105	1	I711	Dog	High	Dry
1.77E-09	781028.6307	7834689.105	1	I711	Dog	High	Dry
1.77E-09	779503.6307	7834039.105	1	I711	Dog	High	Dry
1.94E-09	776903.6307	7832639.105	1	I711	Dog	High	Dry
1.78E-09	779453.6307	7834064.105	1	I711	Dog	High	Dry
1.89E-09	780078.6307	7834439.105	1	I711	Dog	High	Dry
1.89E-09	780128.6307	7834364.105	1	I711	Dog	High	Dry
1.90E-09	780353.6307	7834364.105	1	I711	Dog	High	Dry
1.61E-09	781378.6307	7834764.105	1	I711	Dog	High	Dry
1.47E-09	781728.6307	7834964.105	1	I711	Dog	High	Dry
1.30E-09	782078.6307	7835039.105	1	I711	Dog	High	Dry
1.41E-09	782378.6307	7835364.105	1	I711	Dog	High	Dry
1.39E-09	782403.6307	7835364.105	1	I711	Dog	High	Dry
1.51E-09	782353.6307	7835414.105	1	I711	Dog	High	Dry
1.33E-09	782253.6307	7835214.105	1	I711	Dog	High	Dry
1.47E-09	782578.6307	7835539.105	1	I711	Dog	High	Dry
1.59E-09	782078.6307	7835314.105	1	I711	Dog	High	Dry
1.71E-09	781203.6307	7834614.105	1	I711	Dog	High	Dry
1.74E-09	779128.6307	7833889.105	1	I711	Dog	High	Dry
1.93E-09	776803.6307	7832564.105	1	I711	Dog	High	Dry
1.80E-09	777978.6307	7833264.105	1	I711	Dog	High	Dry
1.75E-09	779353.6307	7833964.105	1	I711	Dog	High	Dry
1.87E-09	780053.6307	7834264.105	1	I711	Dog	High	Dry
1.59E-09	782503.6307	7835564.105	1	I711	Dog	High	Dry
1.05E-09	782953.6307	7835464.105	1	I711	Dog	High	Dry
8.40E-10	783353.6307	7835439.105	1	I711	Dog	High	Dry
8.10E-10	783753.6307	7835664.105	1	I711	Dog	High	Dry
8.13E-10	783878.6307	7835764.105	1	I711	Dog	High	Dry
7.82E-10	783928.6307	7835689.105	1	I711	Dog	High	Dry
8.12E-10	783778.6307	7835689.105	1	I711	Dog	High	Dry
9.70E-10	783653.6307	7835964.105	1	I711	Dog	High	Dry
9.64E-10	783578.6307	7835889.105	1	I711	Dog	High	Dry
1.12E-09	782928.6307	7835514.105	1	I711	Dog	High	Dry
1.56E-09	781603.6307	7835014.105	1	I711	Dog	High	Dry
1.79E-09	781003.6307	7834589.105	1	I711	Dog	High	Dry
1.87E-09	780053.6307	7834289.105	1	I711	Dog	High	Dry
1.21E-09	773978.6307	7829914.105	1	I711	Dog	High	Dry
1.51E-09	775378.6307	7831564.105	1	I711	Dog	High	Dry
1.92E-09	777178.6307	7832789.105	1	I711	Dog	High	Dry
1.89E-09	780278.6307	7834289.105	1	I711	Dog	High	Dry
1.90E-09	780478.6307	7834364.105	1	I711	Dog	High	Dry
1.46E-09	781703.6307	7834914.105	1	I711	Dog	High	Dry
1.33E-09	781978.6307	7834989.105	1	I711	Dog	High	Dry
1.21E-09	782203.6307	7835014.105	1	I711	Dog	High	Dry
1.18E-09	782228.6307	7834989.105	1	I711	Dog	High	Dry
1.10E-09	782303.6307	7834839.105	1	I711	Dog	High	Dry
1.01E-09	782553.6307	7835014.105	1	I711	Dog	High	Dry
1.90E-09	779628.6307	7834564.105	0	I711	Dog	High	Dry
6.67E-09	781078.6307	7837114.105	0	I711	Dog	High	Dry
2.13E-09	779453.6307	7835839.105	0	I711	Dog	High	Dry
2.07E-09	778053.6307	7834289.105	0	I711	Dog	High	Dry
2.73E-09	784578.6307	7837714.105	0	I711	Dog	High	Dry
6.00E-09	780278.6307	7839039.105	0	I711	Dog	High	Dry
7.95E-10	785178.6307	7836089.105	0	I711	Dog	High	Dry
3.84E-09	782928.6307	7837539.105	0	I711	Dog	High	Dry
4.61E-09	780953.6307	7836339.105	0	I711	Dog	High	Dry
1.46E-09	778303.6307	7836689.105	0	I711	Dog	High	Dry
3.37E-09	781703.6307	7835889.105	0	I711	Dog	High	Dry
1.80E-09	776153.6307	7832964.105	0	I711	Dog	High	Dry
1.97E-09	782928.6307	7836214.105	0	I711	Dog	High	Dry
2.02E-09	778953.6307	7835489.105	0	I711	Dog	High	Dry
4.54E-09	782878.6307	7837839.105	0	I711	Dog	High	Dry
6.78E-09	780703.6307	7838164.105	0	I711	Dog	High	Dry
1.13E-09	777828.6307	7837789.105	0	I711	Dog	High	Dry
1.52E-09	779028.6307	7837364.105	0	I711	Dog	High	Dry
1.69E-09	778528.6307	7836314.105	0	I711	Dog	High	Dry
1.14E-09	778228.6307	7838189.105	0	I711	Dog	High	Dry
4.55E-09	780778.6307	7836439.105	0	I711	Dog	High	Dry
2.26E-09	780078.6307	7835564.105	0	I711	Dog	High	Dry
2.15E-09	777453.6307	7834389.105	0	I711	Dog	High	Dry
1.73E-09	779178.6307	7836939.105	0	I711	Dog	High	Dry
2.24E-09	785003.6307	7837289.105	0	I711	Dog	High	Dry
2.10E-09	780903.6307	7833614.105	0	I711	Dog	High	Dry
3.46E-09	780028.6307	7837814.105	0	I711	Dog	High	Dry
1.94E-09	780553.6307	7833939.105	0	I711	Dog	High	Dry
7.11E-09	780753.6307	7838214.105	0	I711	Dog	High	Dry
1.15E-09	777953.6307	7837714.105	0	I711	Dog	High	Dry
3.90E-09	784253.6307	7838389.105	0	I711	Dog	High	Dry
1.96E-09	783503.6307	7836789.105	0	I711	Dog	High	Dry
1.26E-09	784678.6307	7836614.105	0	I711	Dog	High	Dry
8.89E-10	784828.6307	7836239.105	0	I711	Dog	High	Dry
8.03E-09	780928.6307	7838264.105	0	I711	Dog	High	Dry
9.66E-10	784678.6307	7836339.105	0	I711	Dog	High	Dry
1.17E-09	782553.6307	7834264.105	0	I711	Dog	High	Dry
1.28E-09	778003.6307	7837064.105	0	I711	Dog	High	Dry
4.81E-09	782203.6307	7836739.105	0	I711	Dog	High	Dry
1.90E-09	776728.6307	7835314.105	0	I711	Dog	High	Dry
1.07E-09	777253.6307	7837639.105	0	I711	Dog	High	Dry
1.28E-09	784053.6307	7836539.105	0	I711	Dog	High	Dry
7.08E-09	781253.6307	7837164.105	0	I711	Dog	High	Dry
1.38E-09	775603.6307	7834764.105	0	I711	Dog	High	Dry
1.69E-09	775953.6307	7833414.105	0	I711	Dog	High	Dry
1.03E-09	784103.6307	7836314.105	0	I711	Dog	High	Dry
1.82E-09	776228.6307	7833239.105	0	I711	Dog	High	Dry
2.52E-09	784778.6307	7837664.105	0	I711	Dog	High	Dry
1.85E-09	776303.6307	7833364.105	0	I711	Dog	High	Dry
1.87E-09	776378.6307	7834039.105	0	I711	Dog	High	Dry
1.90E-09	780328.6307	7834389.105	0	I711	Dog	High	Dry
1.97E-09	777053.6307	7835464.105	0	I711	Dog	High	Dry
1.91E-09	781803.6307	7835389.105	0	I711	Dog	High	Dry
1.48E-09	778978.6307	7837564.105	0	I711	Dog	High	Dry
6.54E-09	781603.6307	7836864.105	0	I711	Dog	High	Dry
4.12E-09	782228.6307	7836414.105	0	I711	Dog	High	Dry
1.26E-09	783953.6307	7836489.105	0	I711	Dog	High	Dry
2.42E-09	785678.6307	7837964.105	0	I711	Dog	High	Dry
2.71E-09	780203.6307	7835939.105	0	I711	Dog	High	Dry
1.28E-09	775403.6307	7837189.105	0	I711	Dog	High	Dry
4.37E-09	780378.6307	7837164.105	0	I711	Dog	High	Dry
3.95E-09	782353.6307	7836514.105	0	I711	Dog	High	Dry
2.23E-09	784803.6307	7837314.105	0	I711	Dog	High	Dry
1.53E-09	776153.6307	7835639.105	0	I711	Dog	High	Dry
7.08E-09	780978.6307	7837589.105	0	I711	Dog	High	Dry
1.66E-09	778878.6307	7833539.105	0	I711	Dog	High	Dry
1.03E-09	777003.6307	7837589.105	0	I711	Dog	High	Dry
1.67E-09	779703.6307	7833289.105	0	I711	Dog	High	Dry
1.40E-09	775653.6307	7837939.105	0	I711	Dog	High	Dry
2.70E-09	786078.6307	7837564.105	0	I711	Dog	High	Dry
1.31E-09	777353.6307	7836839.105	0	I711	Dog	High	Dry
2.94E-09	780603.6307	7835864.105	0	I711	Dog	High	Dry
1.93E-09	779403.6307	7837289.105	0	I711	Dog	High	Dry
1.15E-09	778128.6307	7837914.105	0	I711	Dog	High	Dry
1.12E-09	784478.6307	7836489.105	0	I711	Dog	High	Dry
1.97E-09	779103.6307	7834814.105	0	I711	Dog	High	Dry
1.78E-09	776378.6307	7835139.105	0	I711	Dog	High	Dry
8.12E-10	783553.6307	7835514.105	0	I711	Dog	High	Dry
1.78E-09	784278.6307	7836914.105	0	I711	Dog	High	Dry
2.18E-09	777903.6307	7834839.105	0	I711	Dog	High	Dry
7.41E-09	781628.6307	7837414.105	0	I711	Dog	High	Dry
1.23E-09	775703.6307	7836214.105	0	I711	Dog	High	Dry
2.64E-09	785803.6307	7837289.105	0	I711	Dog	High	Dry
2.41E-09	779653.6307	7836614.105	0	I711	Dog	High	Dry
2.02E-09	777728.6307	7835639.105	0	I711	Dog	High	Dry
9.26E-09	781028.6307	7838614.105	0	I711	Dog	High	Dry
6.49E-09	780553.6307	7838439.105	0	I711	Dog	High	Dry
1.84E-09	777478.6307	7835939.105	0	I711	Dog	High	Dry
1.77E-09	781303.6307	7835089.105	0	I711	Dog	High	Dry
1.64E-09	778928.6307	7833489.105	0	I711	Dog	High	Dry
2.37E-09	779378.6307	7838539.105	0	I711	Dog	High	Dry
6.03E-09	780728.6307	7837514.105	0	I711	Dog	High	Dry
1.56E-09	775903.6307	7834739.105	0	I711	Dog	High	Dry
1.20E-08	782078.6307	7839289.105	0	I711	Dog	High	Dry
2.33E-09	783303.6307	7836914.105	0	I711	Dog	High	Dry
1.99E-09	779403.6307	7835039.105	0	I711	Dog	High	Dry
1.04E-09	776153.6307	7837114.105	0	I711	Dog	High	Dry
8.30E-10	782953.6307	7834739.105	0	I711	Dog	High	Dry
1.12E-09	775828.6307	7836864.105	0	I711	Dog	High	Dry
8.68E-10	782803.6307	7834839.105	0	I711	Dog	High	Dry
2.20E-09	779553.6307	7837614.105	0	I711	Dog	High	Dry
1.67E-09	776053.6307	7834614.105	0	I711	Dog	High	Dry
6.29E-10	784728.6307	7835514.105	0	I711	Dog	High	Dry
8.06E-09	780728.6307	7838739.105	0	I711	Dog	High	Dry
8.44E-09	782853.6307	7839014.105	0	I711	Dog	High	Dry
3.20E-09	781328.6307	7835814.105	0	I711	Dog	High	Dry
9.45E-10	785528.6307	7836214.105	0	I711	Dog	High	Dry
2.01E-09	779928.6307	7835064.105	0	I711	Dog	High	Dry
2.71E-09	782678.6307	7836339.105	0	I711	Dog	High	Dry
1.18E-08	781178.6307	7839389.105	0	I711	Dog	High	Dry
8.84E-09	782228.6307	7838764.105	0	I711	Dog	High	Dry
1.92E-09	780378.6307	7834689.105	0	I711	Dog	High	Dry
3.47E-09	780003.6307	7837939.105	0	I711	Dog	High	Dry
1.18E-09	775278.6307	7836139.105	0	I711	Dog	High	Dry
9.70E-10	776428.6307	7837639.105	0	I711	Dog	High	Dry
2.16E-09	778078.6307	7834889.105	0	I711	Dog	High	Dry
1.39E-09	781978.6307	7834364.105	0	I711	Dog	High	Dry
6.43E-09	780703.6307	7837939.105	0	I711	Dog	High	Dry
2.13E-09	779528.6307	7837489.105	0	I711	Dog	High	Dry
3.00E-09	783003.6307	7837114.105	0	I711	Dog	High	Dry
6.60E-09	783478.6307	7838839.105	0	I711	Dog	High	Dry
1.89E-09	779703.6307	7834514.105	0	I711	Dog	High	Dry
1.12E-09	776253.6307	7836814.105	0	I711	Dog	High	Dry
2.09E-09	777028.6307	7834964.105	0	I711	Dog	High	Dry
2.01E-09	782503.6307	7835789.105	0	I711	Dog	High	Dry
1.16E-09	775653.6307	7836689.105	0	I711	Dog	High	Dry
1.21E-09	777678.6307	7837214.105	0	I711	Dog	High	Dry
2.27E-09	780153.6307	7835539.105	0	I711	Dog	High	Dry
1.42E-09	775528.6307	7837764.105	0	I711	Dog	High	Dry
7.77E-10	783803.6307	7835564.105	0	I711	Dog	High	Dry
1.74E-09	785403.6307	7836764.105	0	I711	Dog	High	Dry
4.62E-09	782803.6307	7837839.105	0	I711	Dog	High	Dry
1.91E-09	778228.6307	7833889.105	0	I711	Dog	High	Dry
2.41E-09	782753.6307	7836264.105	0	I711	Dog	High	Dry
1.68E-09	775978.6307	7833689.105	0	I711	Dog	High	Dry
9.25E-09	782503.6307	7839014.105	0	I711	Dog	High	Dry
7.24E-09	781278.6307	7837239.105	0	I711	Dog	High	Dry
3.76E-09	783703.6307	7837639.105	0	I711	Dog	High	Dry
2.82E-09	781653.6307	7835714.105	0	I711	Dog	High	Dry
1.72E-09	778853.6307	7836414.105	0	I711	Dog	High	Dry
2.07E-09	777103.6307	7833989.105	0	I711	Dog	High	Dry
1.99E-09	778428.6307	7834289.105	0	I711	Dog	High	Dry
9.60E-09	781553.6307	7838439.105	0	I711	Dog	High	Dry
7.27E-10	785028.6307	7835989.105	0	I711	Dog	High	Dry
2.08E-09	776928.6307	7834389.105	0	I711	Dog	High	Dry
1.54E-09	775803.6307	7834239.105	0	I711	Dog	High	Dry
2.07E-09	777978.6307	7834214.105	0	I711	Dog	High	Dry
3.93E-09	784078.6307	7838039.105	0	I711	Dog	High	Dry
2.42E-09	779778.6307	7836064.105	0	I711	Dog	High	Dry
2.18E-09	784828.6307	7837264.105	0	I711	Dog	High	Dry
2.38E-09	781553.6307	7835539.105	0	I711	Dog	High	Dry
3.14E-09	783853.6307	7837414.105	0	I711	Dog	High	Dry
1.04E-09	784453.6307	7836414.105	0	I711	Dog	High	Dry
1.82E-09	779828.6307	7834114.105	0	I711	Dog	High	Dry
2.03E-09	778903.6307	7835214.105	0	I711	Dog	High	Dry
3.67E-09	782703.6307	7837189.105	0	I711	Dog	High	Dry
1.42E-09	782403.6307	7834039.105	0	I711	Dog	High	Dry
5.99E-09	782728.6307	7838314.105	0	I711	Dog	High	Dry
1.07E-09	776253.6307	7837989.105	0	I711	Dog	High	Dry
1.22E-09	778453.6307	7838739.105	0	I711	Dog	High	Dry
3.79E-09	784203.6307	7838164.105	0	I711	Dog	High	Dry
2.07E-09	778328.6307	7834539.105	0	I711	Dog	High	Dry
2.04E-09	778503.6307	7835489.105	0	I711	Dog	High	Dry
1.53E-09	775878.6307	7834889.105	0	I711	Dog	High	Dry
1.86E-09	780228.6307	7833614.105	0	I711	Dog	High	Dry
1.86E-09	779303.6307	7834389.105	0	I711	Dog	High	Dry
6.22E-09	780903.6307	7837139.105	0	I711	Dog	High	Dry
1.58E-09	779103.6307	7837339.105	0	I711	Dog	High	Dry
1.96E-09	776628.6307	7834689.105	0	I711	Dog	High	Dry
1.57E-09	778928.6307	7838264.105	0	I711	Dog	High	Dry
2.31E-09	780528.6307	7835489.105	0	I711	Dog	High	Dry
7.80E-09	781503.6307	7837564.105	0	I711	Dog	High	Dry
1.98E-09	776778.6307	7833414.105	0	I711	Dog	High	Dry
7.69E-09	781503.6307	7837489.105	0	I711	Dog	High	Dry
1.91E-09	784903.6307	7837039.105	0	I711	Dog	High	Dry
1.14E-09	777878.6307	7837739.105	0	I711	Dog	High	Dry
1.38E-09	782303.6307	7835289.105	0	I711	Dog	High	Dry
5.23E-09	780303.6307	7838439.105	0	I711	Dog	High	Dry
1.38E-09	778728.6307	7838214.105	0	I711	Dog	High	Dry
1.95E-09	776953.6307	7832914.105	0	I711	Dog	High	Dry
3.16E-09	782678.6307	7836664.105	0	I711	Dog	High	Dry
1.68E-09	781478.6307	7834314.105	0	I711	Dog	High	Dry
2.66E-09	786153.6307	7837489.105	0	I711	Dog	High	Dry
1.64E-09	778153.6307	7836339.105	0	I711	Dog	High	Dry
2.09E-09	778503.6307	7834989.105	0	I711	Dog	High	Dry
8.83E-10	783003.6307	7835239.105	0	I711	Dog	High	Dry
2.16E-09	777303.6307	7834539.105	0	I711	Dog	High	Dry
1.99E-09	781903.6307	7835464.105	0	I711	Dog	High	Dry
1.90E-09	778678.6307	7834189.105	0	I711	Dog	High	Dry
1.21E-09	775428.6307	7836889.105	0	I711	Dog	High	Dry
1.42E-09	783278.6307	7836189.105	0	I711	Dog	High	Dry
2.00E-09	776703.6307	7834539.105	0	I711	Dog	High	Dry
1.12E-09	776553.6307	7836914.105	0	I711	Dog	High	Dry
7.37E-09	783328.6307	7838989.105	0	I711	Dog	High	Dry
5.83E-09	781528.6307	7836564.105	0	I711	Dog	High	Dry
1.00E-09	776903.6307	7837764.105	0	I711	Dog	High	Dry
1.24E-08	781903.6307	7839289.105	0	I711	Dog	High	Dry
2.04E-09	777553.6307	7833864.105	0	I711	Dog	High	Dry
4.78E-09	782453.6307	7837514.105	0	I711	Dog	High	Dry
2.07E-09	781503.6307	7835389.105	0	I711	Dog	High	Dry
2.38E-09	781328.6307	7835514.105	0	I711	Dog	High	Dry
1.70E-09	779203.6307	7837639.105	0	I711	Dog	High	Dry
9.49E-10	782778.6307	7834514.105	0	I711	Dog	High	Dry
1.77E-09	779028.6307	7833964.105	0	I711	Dog	High	Dry
5.77E-09	782003.6307	7836939.105	0	I711	Dog	High	Dry
2.26E-09	779553.6307	7836639.105	0	I711	Dog	High	Dry
1.31E-09	775453.6307	7837364.105	0	I711	Dog	High	Dry
8.03E-09	781103.6307	7837939.105	0	I711	Dog	High	Dry
1.07E-09	778028.6307	7838564.105	0	I711	Dog	High	Dry
1.86E-09	780228.6307	7833639.105	0	I711	Dog	High	Dry
1.92E-09	776928.6307	7832489.105	0	I711	Dog	High	Dry
2.01E-09	779453.6307	7837289.105	0	I711	Dog	High	Dry
2.62E-09	784603.6307	7837614.105	0	I711	Dog	High	Dry
1.27E-09	775353.6307	7837039.105	0	I711	Dog	High	Dry
1.54E-09	782853.6307	7835814.105	0	I711	Dog	High	Dry
6.47E-09	782103.6307	7837789.105	0	I711	Dog	High	Dry
6.61E-09	780353.6307	7839189.105	0	I711	Dog	High	Dry
1.58E-09	779103.6307	7837364.105	0	I711	Dog	High	Dry
4.79E-09	783628.6307	7838114.105	0	I711	Dog	High	Dry
1.91E-09	780253.6307	7834539.105	0	I711	Dog	High	Dry
5.15E-09	780303.6307	7838389.105	0	I711	Dog	High	Dry
1.69E-09	776478.6307	7835614.105	0	I711	Dog	High	Dry
2.42E-09	782828.6307	7836389.105	0	I711	Dog	High	Dry
1.58E-09	781453.6307	7834864.105	0	I711	Dog	High	Dry
2.18E-09	785753.6307	7836939.105	0	I711	Dog	High	Dry
4.41E-09	781928.6307	7836264.105	0	I711	Dog	High	Dry
1.82E-09	777853.6307	7833189.105	0	I711	Dog	High	Dry
2.11E-09	778328.6307	7835139.105	0	I711	Dog	High	Dry
5.20E-09	782478.6307	7837814.105	0	I711	Dog	High	Dry
4.85E-09	781903.6307	7836389.105	0	I711	Dog	High	Dry
2.17E-09	777928.6307	7835014.105	0	I711	Dog	High	Dry
3.67E-09	780703.6307	7836139.105	0	I711	Dog	High	Dry
2.16E-09	777778.6307	7835164.105	0	I711	Dog	High	Dry
3.86E-09	783203.6307	7837614.105	0	I711	Dog	High	Dry
1.28E-09	775503.6307	7835239.105	0	I711	Dog	High	Dry
1.80E-09	776178.6307	7833239.105	0	I711	Dog	High	Dry
1.14E-09	777753.6307	7837639.105	0	I711	Dog	High	Dry
2.19E-09	777603.6307	7834689.105	0	I711	Dog	High	Dry
1.89E-09	780128.6307	7834389.105	0	I711	Dog	High	Dry
1.23E-09	782153.6307	7834514.105	0	I711	Dog	High	Dry
1.24E-09	775803.6307	7837864.105	0	I711	Dog	High	Dry
3.34E-09	780078.6307	7836939.105	0	I711	Dog	High	Dry
8.53E-10	784303.6307	7836114.105	0	I711	Dog	High	Dry
1.28E-09	777428.6307	7836939.105	0	I711	Dog	High	Dry
2.76E-09	779728.6307	7838014.105	0	I711	Dog	High	Dry
9.73E-10	776403.6307	7837664.105	0	I711	Dog	High	Dry
3.38E-09	779853.6307	7838339.105	0	I711	Dog	High	Dry
1.93E-09	779028.6307	7836064.105	0	I711	Dog	High	Dry
1.89E-09	777453.6307	7832989.105	0	I711	Dog	High	Dry
1.95E-09	777253.6307	7835639.105	0	I711	Dog	High	Dry
1.09E-09	776003.6307	7836914.105	0	I711	Dog	High	Dry
6.64E-10	784678.6307	7835714.105	0	I711	Dog	High	Dry
5.73E-09	783203.6307	7838364.105	0	I711	Dog	High	Dry
2.53E-09	782778.6307	7836389.105	0	I711	Dog	High	Dry
6.95E-09	781253.6307	7837089.105	0	I711	Dog	High	Dry
4.08E-09	780328.6307	7836964.105	0	I711	Dog	High	Dry
6.93E-09	781428.6307	7837014.105	0	I711	Dog	High	Dry
1.82E-09	776153.6307	7832539.105	0	I711	Dog	High	Dry
6.72E-09	781378.6307	7836914.105	0	I711	Dog	High	Dry
9.53E-09	781553.6307	7838414.105	0	I711	Dog	High	Dry
2.03E-09	780628.6307	7833539.105	0	I711	Dog	High	Dry
2.11E-09	777078.6307	7834389.105	0	I711	Dog	High	Dry
2.15E-09	781403.6307	7835414.105	0	I711	Dog	High	Dry
2.08E-09	776928.6307	7834439.105	0	I711	Dog	High	Dry
1.99E-09	776828.6307	7833564.105	0	I711	Dog	High	Dry
3.42E-09	780203.6307	7836539.105	0	I711	Dog	High	Dry
7.11E-09	781453.6307	7837114.105	0	I711	Dog	High	Dry
2.01E-09	779203.6307	7835139.105	0	I711	Dog	High	Dry
1.78E-09	775203.6307	7837789.105	0	I711	Dog	High	Dry
4.46E-09	780153.6307	7838364.105	0	I711	Dog	High	Dry
2.03E-09	779203.6307	7835864.105	0	I711	Dog	High	Dry
1.08E-09	776578.6307	7837039.105	0	I711	Dog	High	Dry
1.27E-09	778578.6307	7837664.105	0	I711	Dog	High	Dry
3.93E-09	780953.6307	7836114.105	0	I711	Dog	High	Dry
1.90E-09	776553.6307	7834964.105	0	I711	Dog	High	Dry
1.69E-09	781653.6307	7834164.105	0	I711	Dog	High	Dry
1.92E-09	776578.6307	7834914.105	0	I711	Dog	High	Dry
1.58E-09	777428.6307	7836364.105	0	I711	Dog	High	Dry
1.96E-09	780103.6307	7834839.105	0	I711	Dog	High	Dry
1.40E-09	775853.6307	7835614.105	0	I711	Dog	High	Dry
1.08E-09	784978.6307	7836414.105	0	I711	Dog	High	Dry
6.07E-09	782553.6307	7838239.105	0	I711	Dog	High	Dry
5.63E-09	780403.6307	7838389.105	0	I711	Dog	High	Dry
1.58E-09	775828.6307	7833939.105	0	I711	Dog	High	Dry
3.06E-09	784328.6307	7837689.105	0	I711	Dog	High	Dry
1.83E-09	778978.6307	7834139.105	0	I711	Dog	High	Dry
6.54E-09	781603.6307	7836864.105	0	I711	Dog	High	Dry
1.94E-09	776628.6307	7833089.105	0	I711	Dog	High	Dry
1.51E-09	778853.6307	7836914.105	0	I711	Dog	High	Dry
4.24E-09	782428.6307	7836914.105	0	I711	Dog	High	Dry
1.89E-09	778603.6307	7834114.105	0	I711	Dog	High	Dry
1.81E-09	780978.6307	7834514.105	0	I711	Dog	High	Dry
1.06E-09	777978.6307	7838639.105	0	I711	Dog	High	Dry
2.08E-09	777603.6307	7834039.105	0	I711	Dog	High	Dry
3.68E-09	783653.6307	7837589.105	0	I711	Dog	High	Dry
2.88E-09	779653.6307	7838389.105	0	I711	Dog	High	Dry
1.07E-09	784953.6307	7836414.105	0	I711	Dog	High	Dry
5.16E-09	783628.6307	7838314.105	0	I711	Dog	High	Dry
7.02E-09	781003.6307	7837489.105	0	I711	Dog	High	Dry
1.21E-09	776578.6307	7836714.105	0	I711	Dog	High	Dry
1.86E-09	779028.6307	7836289.105	0	I711	Dog	High	Dry
3.86E-09	781628.6307	7836014.105	0	I711	Dog	High	Dry
1.35E-09	775578.6307	7834939.105	0	I711	Dog	High	Dry
1.61E-09	775903.6307	7834139.105	0	I711	Dog	High	Dry
1.10E-09	778053.6307	7838289.105	0	I711	Dog	High	Dry
1.97E-09	779053.6307	7834739.105	0	I711	Dog	High	Dry
2.62E-09	785528.6307	7837589.105	0	I711	Dog	High	Dry
5.97E-09	782178.6307	7837664.105	0	I711	Dog	High	Dry
1.92E-09	780303.6307	7834639.105	0	I711	Dog	High	Dry
1.57E-09	775453.6307	7837889.105	0	I711	Dog	High	Dry
1.18E-09	783878.6307	7836389.105	0	I711	Dog	High	Dry
4.56E-09	783478.6307	7837939.105	0	I711	Dog	High	Dry
1.96E-09	777653.6307	7833589.105	0	I711	Dog	High	Dry
1.15E-09	777753.6307	7837539.105	0	I711	Dog	High	Dry
2.24E-09	782553.6307	7835939.105	0	I711	Dog	High	Dry
7.83E-09	780928.6307	7838164.105	0	I711	Dog	High	Dry
1.04E-09	776103.6307	7837739.105	0	I711	Dog	High	Dry
1.28E-09	782228.6307	7835139.105	0	I711	Dog	High	Dry
5.34E-09	783828.6307	7838639.105	0	I711	Dog	High	Dry
1.22E-09	775778.6307	7836339.105	0	I711	Dog	High	Dry
2.13E-09	777878.6307	7834414.105	0	I711	Dog	High	Dry
3.91E-09	784103.6307	7838064.105	0	I711	Dog	High	Dry
2.40E-09	781178.6307	7835514.105	0	I711	Dog	High	Dry
2.76E-09	779853.6307	7836639.105	0	I711	Dog	High	Dry
2.18E-09	784753.6307	7837264.105	0	I711	Dog	High	Dry
1.35E-09	776078.6307	7836114.105	0	I711	Dog	High	Dry
1.17E-09	777803.6307	7837464.105	0	I711	Dog	High	Dry
1.79E-09	777328.6307	7835989.105	0	I711	Dog	High	Dry
6.49E-09	780603.6307	7838289.105	0	I711	Dog	High	Dry
2.52E-09	786078.6307	7837189.105	0	I711	Dog	High	Dry
1.09E-09	782828.6307	7834239.105	0	I711	Dog	High	Dry
1.83E-09	778328.6307	7833714.105	0	I711	Dog	High	Dry
3.63E-09	780078.6307	7837814.105	0	I711	Dog	High	Dry
2.61E-09	785853.6307	7837239.105	0	I711	Dog	High	Dry
2.78E-09	780578.6307	7835789.105	0	I711	Dog	High	Dry
1.96E-09	778828.6307	7834514.105	0	I711	Dog	High	Dry
1.27E-09	784078.6307	7836539.105	0	I711	Dog	High	Dry
4.84E-09	783628.6307	7838139.105	0	I711	Dog	High	Dry
3.86E-09	781028.6307	7836064.105	0	I711	Dog	High	Dry
3.58E-09	784403.6307	7838439.105	0	I711	Dog	High	Dry
1.95E-09	776553.6307	7834114.105	0	I711	Dog	High	Dry
1.91E-09	778403.6307	7834014.105	0	I711	Dog	High	Dry
1.55E-09	778228.6307	7836514.105	0	I711	Dog	High	Dry
1.98E-09	776628.6307	7834364.105	0	I711	Dog	High	Dry
6.75E-10	784203.6307	7835114.105	0	I711	Dog	High	Dry
9.90E-09	781903.6307	7838764.105	0	I711	Dog	High	Dry
1.32E-09	778578.6307	7838814.105	0	I711	Dog	High	Dry
7.90E-10	783578.6307	7835464.105	0	I711	Dog	High	Dry
9.81E-09	781703.6307	7838589.105	0	I711	Dog	High	Dry
8.75E-09	782653.6307	7838989.105	0	I711	Dog	High	Dry
2.59E-09	786003.6307	7837239.105	0	I711	Dog	High	Dry
1.81E-09	777278.6307	7835939.105	0	I711	Dog	High	Dry
7.25E-09	781778.6307	7837539.105	0	I711	Dog	High	Dry
1.77E-09	779503.6307	7834039.105	0	I711	Dog	High	Dry
1.90E-09	783928.6307	7836889.105	0	I711	Dog	High	Dry
1.65E-09	775928.6307	7833689.105	0	I711	Dog	High	Dry
3.33E-09	780153.6307	7836564.105	0	I711	Dog	High	Dry
1.76E-09	779578.6307	7833964.105	0	I711	Dog	High	Dry
1.97E-09	776703.6307	7833539.105	0	I711	Dog	High	Dry
1.91E-09	778253.6307	7835864.105	0	I711	Dog	High	Dry
1.57E-09	784978.6307	7836789.105	0	I711	Dog	High	Dry
1.20E-09	778353.6307	7837814.105	0	I711	Dog	High	Dry
1.92E-09	777553.6307	7833289.105	0	I711	Dog	High	Dry
5.61E-09	782228.6307	7837539.105	0	I711	Dog	High	Dry
5.46E-09	782503.6307	7837964.105	0	I711	Dog	High	Dry
6.29E-09	782028.6307	7837464.105	0	I711	Dog	High	Dry
3.28E-09	783228.6307	7837364.105	0	I711	Dog	High	Dry
1.19E-09	775353.6307	7836239.105	0	I711	Dog	High	Dry
2.81E-09	779953.6307	7836364.105	0	I711	Dog	High	Dry
1.87E-09	777553.6307	7833014.105	0	I711	Dog	High	Dry
1.10E-09	776403.6307	7836914.105	0	I711	Dog	High	Dry
9.14E-09	780853.6307	7838914.105	0	I711	Dog	High	Dry
2.11E-09	783628.6307	7836914.105	0	I711	Dog	High	Dry
4.70E-09	780503.6307	7837014.105	0	I711	Dog	High	Dry
2.07E-09	780178.6307	7835214.105	0	I711	Dog	High	Dry
1.32E-09	775503.6307	7837489.105	0	I711	Dog	High	Dry
5.01E-09	780528.6307	7837289.105	0	I711	Dog	High	Dry
2.01E-09	777478.6307	7835614.105	0	I711	Dog	High	Dry
5.19E-09	781503.6307	7836364.105	0	I711	Dog	High	Dry
4.30E-09	782528.6307	7837314.105	0	I711	Dog	High	Dry
2.96E-09	781203.6307	7835739.105	0	I711	Dog	High	Dry
6.46E-09	780903.6307	7837314.105	0	I711	Dog	High	Dry
1.75E-09	778953.6307	7836464.105	0	I711	Dog	High	Dry
2.65E-09	782428.6307	7836014.105	0	I711	Dog	High	Dry
1.07E-09	777653.6307	7838189.105	0	I711	Dog	High	Dry
6.47E-09	783328.6307	7838689.105	0	I711	Dog	High	Dry
2.40E-09	783278.6307	7836939.105	0	I711	Dog	High	Dry
1.22E-09	782128.6307	7834564.105	0	I711	Dog	High	Dry
1.37E-09	778228.6307	7836864.105	0	I711	Dog	High	Dry
4.22E-09	782453.6307	7836989.105	0	I711	Dog	High	Dry
2.28E-09	784303.6307	7837189.105	0	I711	Dog	High	Dry
4.73E-09	781403.6307	7836239.105	0	I711	Dog	High	Dry
4.08E-09	781528.6307	7836064.105	0	I711	Dog	High	Dry
1.91E-09	776478.6307	7833014.105	0	I711	Dog	High	Dry
1.73E-09	779603.6307	7833814.105	0	I711	Dog	High	Dry
3.28E-09	781278.6307	7835839.105	0	I711	Dog	High	Dry
1.23E-09	778478.6307	7838264.105	0	I711	Dog	High	Dry
1.90E-09	776453.6307	7833239.105	0	I711	Dog	High	Dry
1.62E-09	776603.6307	7835914.105	0	I711	Dog	High	Dry
3.05E-09	783178.6307	7837239.105	0	I711	Dog	High	Dry
5.35E-09	780603.6307	7837339.105	0	I711	Dog	High	Dry
1.98E-09	776753.6307	7833489.105	0	I711	Dog	High	Dry
8.89E-10	782878.6307	7834589.105	0	I711	Dog	High	Dry
2.05E-09	778403.6307	7834514.105	0	I711	Dog	High	Dry
1.21E-09	775928.6307	7837989.105	0	I711	Dog	High	Dry
1.99E-09	778903.6307	7835689.105	0	I711	Dog	High	Dry
5.40E-09	783078.6307	7838214.105	0	I711	Dog	High	Dry
1.79E-09	778003.6307	7836089.105	0	I711	Dog	High	Dry
7.16E-10	784053.6307	7835414.105	0	I711	Dog	High	Dry
1.88E-09	779028.6307	7834339.105	0	I711	Dog	High	Dry
1.16E-08	781978.6307	7839164.105	0	I711	Dog	High	Dry
1.92E-09	776978.6307	7832514.105	0	I711	Dog	High	Dry
2.56E-09	785403.6307	7837489.105	0	I711	Dog	High	Dry
1.05E-09	777828.6307	7838489.105	0	I711	Dog	High	Dry
1.40E-09	778853.6307	7837614.105	0	I711	Dog	High	Dry
1.98E-09	777628.6307	7835714.105	0	I711	Dog	High	Dry
4.84E-09	781678.6307	7836289.105	0	I711	Dog	High	Dry
1.46E-09	777603.6307	7836614.105	0	I711	Dog	High	Dry
1.25E-09	776778.6307	7836714.105	0	I711	Dog	High	Dry
7.37E-10	783603.6307	7835264.105	0	I711	Dog	High	Dry
2.07E-09	778578.6307	7835139.105	0	I711	Dog	High	Dry
1.22E-09	776278.6307	7836564.105	0	I711	Dog	High	Dry
6.20E-09	781453.6307	7836689.105	0	I711	Dog	High	Dry
1.01E-09	776453.6307	7837939.105	0	I711	Dog	High	Dry
2.56E-09	785478.6307	7837714.105	0	I711	Dog	High	Dry
1.11E-09	782878.6307	7835464.105	0	I711	Dog	High	Dry
1.74E-09	778228.6307	7833339.105	0	I711	Dog	High	Dry
4.27E-09	780503.6307	7836639.105	0	I711	Dog	High	Dry
2.00E-09	779028.6307	7834914.105	0	I711	Dog	High	Dry
1.96E-09	780553.6307	7833764.105	0	I711	Dog	High	Dry
2.15E-09	782653.6307	7835989.105	0	I711	Dog	High	Dry
2.01E-09	776928.6307	7833589.105	0	I711	Dog	High	Dry
5.05E-09	783103.6307	7838089.105	0	I711	Dog	High	Dry
1.15E-09	775653.6307	7836764.105	0	I711	Dog	High	Dry
2.08E-09	777678.6307	7834064.105	0	I711	Dog	High	Dry
1.38E-09	776003.6307	7835939.105	0	I711	Dog	High	Dry
1.24E-09	782478.6307	7834214.105	0	I711	Dog	High	Dry
1.94E-09	781603.6307	7833839.105	0	I711	Dog	High	Dry
1.74E-09	781178.6307	7834939.105	0	I711	Dog	High	Dry
1.83E-09	776203.6307	7832639.105	0	I711	Dog	High	Dry
7.37E-10	784528.6307	7835914.105	0	I711	Dog	High	Dry
2.14E-09	778178.6307	7835064.105	0	I711	Dog	High	Dry
1.22E-09	777103.6307	7836939.105	0	I711	Dog	High	Dry
1.89E-09	776403.6307	7832739.105	0	I711	Dog	High	Dry
1.85E-09	776328.6307	7833664.105	0	I711	Dog	High	Dry
2.66E-09	782478.6307	7836064.105	0	I711	Dog	High	Dry
2.12E-09	780803.6307	7835314.105	0	I711	Dog	High	Dry
2.89E-09	783778.6307	7837289.105	0	I711	Dog	High	Dry
1.14E-08	781203.6307	7839189.105	0	I711	Dog	High	Dry
3.01E-09	779578.6307	7838814.105	0	I711	Dog	High	Dry
1.48E-09	777678.6307	7836589.105	0	I711	Dog	High	Dry
3.14E-09	780778.6307	7835889.105	0	I711	Dog	High	Dry
2.85E-09	779878.6307	7836989.105	0	I711	Dog	High	Dry
6.75E-10	784353.6307	7835364.105	0	I711	Dog	High	Dry
1.91E-09	777328.6307	7832914.105	0	I711	Dog	High	Dry
6.65E-10	784453.6307	7835414.105	0	I711	Dog	High	Dry
2.23E-09	785053.6307	7837264.105	0	I711	Dog	High	Dry
1.92E-09	777378.6307	7833064.105	0	I711	Dog	High	Dry
2.44E-09	780028.6307	7835814.105	0	I711	Dog	High	Dry
2.00E-09	779203.6307	7838439.105	0	I711	Dog	High	Dry
9.20E-09	782028.6307	7838689.105	0	I711	Dog	High	Dry
1.58E-09	778503.6307	7832939.105	0	I711	Dog	High	Dry
1.92E-09	779178.6307	7836364.105	0	I711	Dog	High	Dry
9.81E-10	776403.6307	7837389.105	0	I711	Dog	High	Dry
1.25E-09	777228.6307	7836914.105	0	I711	Dog	High	Dry
1.95E-09	781028.6307	7835189.105	0	I711	Dog	High	Dry
1.25E-09	785378.6307	7836464.105	0	I711	Dog	High	Dry
2.03E-09	779728.6307	7835189.105	0	I711	Dog	High	Dry
1.86E-09	781328.6307	7834089.105	0	I711	Dog	High	Dry
1.67E-09	775978.6307	7833889.105	0	I711	Dog	High	Dry
4.55E-09	780778.6307	7836439.105	0	I711	Dog	High	Dry
1.12E-09	777953.6307	7837989.105	0	I711	Dog	High	Dry
2.61E-09	785928.6307	7837239.105	0	I711	Dog	High	Dry
1.32E-09	777603.6307	7836889.105	0	I711	Dog	High	Dry
1.21E-09	777253.6307	7837039.105	0	I711	Dog	High	Dry
1.32E-09	775378.6307	7837264.105	0	I711	Dog	High	Dry
7.33E-09	781553.6307	7837289.105	0	I711	Dog	High	Dry
6.33E-09	781978.6307	7837339.105	0	I711	Dog	High	Dry
1.62E-09	779328.6307	7833464.105	0	I711	Dog	High	Dry
9.00E-09	781928.6307	7838539.105	0	I711	Dog	High	Dry
6.87E-09	780928.6307	7837564.105	0	I711	Dog	High	Dry
1.92E-09	778578.6307	7835839.105	0	I711	Dog	High	Dry
4.80E-09	782578.6307	7837739.105	0	I711	Dog	High	Dry
1.08E-09	782378.6307	7834614.105	0	I711	Dog	High	Dry
2.04E-09	778303.6307	7835539.105	0	I711	Dog	High	Dry
2.16E-09	777653.6307	7834489.105	0	I711	Dog	High	Dry
1.27E-09	777778.6307	7837064.105	0	I711	Dog	High	Dry
2.52E-09	779728.6307	7836964.105	0	I711	Dog	High	Dry
1.06E-09	777478.6307	7838514.105	0	I711	Dog	High	Dry
1.47E-09	785453.6307	7836589.105	0	I711	Dog	High	Dry
1.97E-09	779878.6307	7834889.105	0	I711	Dog	High	Dry
1.13E-08	781178.6307	7839189.105	0	I711	Dog	High	Dry
1.96E-09	777178.6307	7833114.105	0	I711	Dog	High	Dry
1.72E-09	777828.6307	7836189.105	0	I711	Dog	High	Dry
2.53E-09	786328.6307	7837564.105	0	I711	Dog	High	Dry
8.22E-09	782528.6307	7838814.105	0	I711	Dog	High	Dry
9.07E-09	781803.6307	7838439.105	0	I711	Dog	High	Dry
2.06E-09	777903.6307	7834139.105	0	I711	Dog	High	Dry
2.09E-09	777128.6307	7834089.105	0	I711	Dog	High	Dry
7.48E-09	782353.6307	7838514.105	0	I711	Dog	High	Dry
1.30E-09	778253.6307	7837064.105	0	I711	Dog	High	Dry
2.03E-09	779178.6307	7835689.105	0	I711	Dog	High	Dry
1.45E-09	778828.6307	7838114.105	0	I711	Dog	High	Dry
2.29E-09	786053.6307	7837014.105	0	I711	Dog	High	Dry
1.92E-09	781628.6307	7833864.105	0	I711	Dog	High	Dry
1.50E-09	775778.6307	7834539.105	0	I711	Dog	High	Dry
1.12E-09	777503.6307	7837589.105	0	I711	Dog	High	Dry
4.52E-09	780303.6307	7837864.105	0	I711	Dog	High	Dry
5.01E-09	780628.6307	7836914.105	0	I711	Dog	High	Dry
5.16E-09	782478.6307	7837789.105	0	I711	Dog	High	Dry
4.69E-09	783428.6307	7837989.105	0	I711	Dog	High	Dry
1.78E-09	779453.6307	7834089.105	0	I711	Dog	High	Dry
1.89E-09	780203.6307	7834339.105	0	I711	Dog	High	Dry
1.95E-09	776678.6307	7833139.105	0	I711	Dog	High	Dry
1.85E-09	779253.6307	7834314.105	0	I711	Dog	High	Dry
1.82E-09	778303.6307	7833664.105	0	I711	Dog	High	Dry
1.61E-09	779453.6307	7833289.105	0	I711	Dog	High	Dry
3.38E-09	780078.6307	7837139.105	0	I711	Dog	High	Dry
1.02E-08	782078.6307	7838964.105	0	I711	Dog	High	Dry
6.98E-09	782278.6307	7838289.105	0	I711	Dog	High	Dry
2.02E-09	780103.6307	7835089.105	0	I711	Dog	High	Dry
2.02E-09	779053.6307	7835589.105	0	I711	Dog	High	Dry
2.25E-09	779803.6307	7835714.105	0	I711	Dog	High	Dry
1.92E-09	776528.6307	7833389.105	0	I711	Dog	High	Dry
1.95E-09	777003.6307	7832939.105	0	I711	Dog	High	Dry
1.71E-09	778503.6307	7833489.105	0	I711	Dog	High	Dry
1.17E-09	776778.6307	7836889.105	0	I711	Dog	High	Dry
1.87E-09	780878.6307	7834339.105	0	I711	Dog	High	Dry
2.14E-09	778203.6307	7834839.105	0	I711	Dog	High	Dry
1.54E-09	775928.6307	7835089.105	0	I711	Dog	High	Dry
1.73E-09	778228.6307	7833314.105	0	I711	Dog	High	Dry
2.45E-09	784003.6307	7837164.105	0	I711	Dog	High	Dry
2.16E-09	778028.6307	7835114.105	0	I711	Dog	High	Dry
2.11E-09	777078.6307	7834339.105	0	I711	Dog	High	Dry
3.12E-09	779978.6307	7837289.105	0	I711	Dog	High	Dry
1.36E-09	775753.6307	7835589.105	0	I711	Dog	High	Dry
6.94E-09	781803.6307	7837364.105	0	I711	Dog	High	Dry
5.46E-09	781928.6307	7836639.105	0	I711	Dog	High	Dry
2.00E-09	779428.6307	7835089.105	0	I711	Dog	High	Dry
2.80E-09	782803.6307	7836639.105	0	I711	Dog	High	Dry
6.36E-09	783128.6307	7838564.105	0	I711	Dog	High	Dry
5.04E-09	781078.6307	7836414.105	0	I711	Dog	High	Dry
1.64E-09	776103.6307	7835064.105	0	I711	Dog	High	Dry
2.16E-09	779978.6307	7835439.105	0	I711	Dog	High	Dry
3.66E-09	780153.6307	7837314.105	0	I711	Dog	High	Dry
1.70E-09	776803.6307	7835889.105	0	I711	Dog	High	Dry
2.26E-09	779828.6307	7835714.105	0	I711	Dog	High	Dry
6.10E-09	781053.6307	7836839.105	0	I711	Dog	High	Dry
2.42E-09	784853.6307	7837539.105	0	I711	Dog	High	Dry
2.06E-09	778553.6307	7835314.105	0	I711	Dog	High	Dry
1.73E-09	778128.6307	7833164.105	0	I711	Dog	High	Dry
1.84E-09	779228.6307	7834289.105	0	I711	Dog	High	Dry
1.16E-09	782378.6307	7835114.105	0	I711	Dog	High	Dry
2.14E-09	779753.6307	7835514.105	0	I711	Dog	High	Dry
1.71E-09	781178.6307	7834789.105	0	I711	Dog	High	Dry
1.39E-08	781578.6307	7839614.105	0	I711	Dog	High	Dry
5.68E-09	780903.6307	7836814.105	0	I711	Dog	High	Dry
1.69E-09	779628.6307	7833614.105	0	I711	Dog	High	Dry
1.01E-09	784378.6307	7836364.105	0	I711	Dog	High	Dry
3.91E-09	783978.6307	7837889.105	0	I711	Dog	High	Dry
1.36E-09	782653.6307	7835514.105	0	I711	Dog	High	Dry
1.43E-09	782053.6307	7834239.105	0	I711	Dog	High	Dry
4.62E-09	780578.6307	7836739.105	0	I711	Dog	High	Dry
1.16E-09	778253.6307	7838014.105	0	I711	Dog	High	Dry
1.29E-09	778628.6307	7837714.105	0	I711	Dog	High	Dry
2.06E-09	777428.6307	7833864.105	0	I711	Dog	High	Dry
1.88E-09	780703.6307	7834489.105	0	I711	Dog	High	Dry
3.75E-09	780603.6307	7836239.105	0	I711	Dog	High	Dry
1.49E-09	776203.6307	7835839.105	0	I711	Dog	High	Dry
7.80E-10	783878.6307	7835639.105	0	I711	Dog	High	Dry
8.85E-09	781803.6307	7838364.105	0	I711	Dog	High	Dry
3.55E-09	782728.6307	7837139.105	0	I711	Dog	High	Dry
2.57E-09	779428.6307	7838714.105	0	I711	Dog	High	Dry
1.89E-09	779353.6307	7837614.105	0	I711	Dog	High	Dry
2.66E-09	785728.6307	7837689.105	0	I711	Dog	High	Dry
1.72E-09	776103.6307	7834314.105	0	I711	Dog	High	Dry
3.35E-09	780203.6307	7836464.105	0	I711	Dog	High	Dry
1.71E-09	776103.6307	7834364.105	0	I711	Dog	High	Dry
1.89E-09	776428.6307	7833089.105	0	I711	Dog	High	Dry
1.27E-08	781478.6307	7839339.105	0	I711	Dog	High	Dry
6.96E-09	781503.6307	7837039.105	0	I711	Dog	High	Dry
1.32E-09	778578.6307	7837164.105	0	I711	Dog	High	Dry
1.06E-09	777203.6307	7837689.105	0	I711	Dog	High	Dry
1.64E-09	778303.6307	7832989.105	0	I711	Dog	High	Dry
1.83E-09	780128.6307	7833389.105	0	I711	Dog	High	Dry
1.16E-09	775628.6307	7836739.105	0	I711	Dog	High	Dry
1.04E-09	777078.6307	7837564.105	0	I711	Dog	High	Dry
2.04E-09	777328.6307	7833764.105	0	I711	Dog	High	Dry
1.27E-09	782153.6307	7835064.105	0	I711	Dog	High	Dry
1.18E-09	785153.6307	7836464.105	0	I711	Dog	High	Dry
1.91E-09	780453.6307	7834039.105	0	I711	Dog	High	Dry
8.68E-10	784753.6307	7836214.105	0	I711	Dog	High	Dry
3.29E-09	781678.6307	7835864.105	0	I711	Dog	High	Dry
1.72E-09	776028.6307	7833439.105	0	I711	Dog	High	Dry
1.98E-09	779703.6307	7834964.105	0	I711	Dog	High	Dry
1.66E-09	781678.6307	7834189.105	0	I711	Dog	High	Dry
2.43E-09	785478.6307	7837914.105	0	I711	Dog	High	Dry
1.74E-09	776328.6307	7835214.105	0	I711	Dog	High	Dry
1.11E-08	781603.6307	7838914.105	0	I711	Dog	High	Dry
1.34E-09	777903.6307	7836889.105	0	I711	Dog	High	Dry
2.06E-09	776878.6307	7834764.105	0	I711	Dog	High	Dry
6.89E-09	780953.6307	7837514.105	0	I711	Dog	High	Dry
2.98E-09	783728.6307	7837314.105	0	I711	Dog	High	Dry
2.15E-09	777278.6307	7834514.105	0	I711	Dog	High	Dry
1.34E-09	783453.6307	7836289.105	0	I711	Dog	High	Dry
2.15E-09	779578.6307	7835714.105	0	I711	Dog	High	Dry
1.51E-09	778803.6307	7838639.105	0	I711	Dog	High	Dry
2.79E-09	779853.6307	7837189.105	0	I711	Dog	High	Dry
7.07E-10	784303.6307	7835589.105	0	I711	Dog	High	Dry
1.29E-09	782903.6307	7835664.105	0	I711	Dog	High	Dry
1.45E-09	785728.6307	7836539.105	0	I711	Dog	High	Dry
7.72E-10	783203.6307	7835089.105	0	I711	Dog	High	Dry
1.88E-09	780678.6307	7834689.105	0	I711	Dog	High	Dry
2.54E-09	786053.6307	7837839.105	0	I711	Dog	High	Dry
4.65E-09	781253.6307	7836239.105	0	I711	Dog	High	Dry
3.21E-09	779603.6307	7839014.105	0	I711	Dog	High	Dry
2.11E-09	777978.6307	7835364.105	0	I711	Dog	High	Dry
2.37E-09	785003.6307	7837464.105	0	I711	Dog	High	Dry
2.69E-09	780578.6307	7835739.105	0	I711	Dog	High	Dry
3.25E-09	780003.6307	7837539.105	0	I711	Dog	High	Dry
9.39E-10	782778.6307	7834539.105	0	I711	Dog	High	Dry
1.07E-09	777428.6307	7837939.105	0	I711	Dog	High	Dry
3.63E-09	782503.6307	7836614.105	0	I711	Dog	High	Dry
1.67E-09	781503.6307	7835089.105	0	I711	Dog	High	Dry
1.11E-09	776528.6307	7836914.105	0	I711	Dog	High	Dry
1.15E-09	784753.6307	7836514.105	0	I711	Dog	High	Dry
2.17E-09	779478.6307	7836539.105	0	I711	Dog	High	Dry
1.46E-09	778778.6307	7838539.105	0	I711	Dog	High	Dry
8.44E-09	781678.6307	7838064.105	0	I711	Dog	High	Dry
7.56E-09	781703.6307	7837614.105	0	I711	Dog	High	Dry
2.63E-09	779403.6307	7838939.105	0	I711	Dog	High	Dry
2.17E-09	777328.6307	7834714.105	0	I711	Dog	High	Dry
2.38E-09	782653.6307	7836114.105	0	I711	Dog	High	Dry
1.22E-09	775953.6307	7836414.105	0	I711	Dog	High	Dry
1.21E-09	778278.6307	7837464.105	0	I711	Dog	High	Dry
7.86E-09	781353.6307	7837589.105	0	I711	Dog	High	Dry
1.95E-09	778753.6307	7834414.105	0	I711	Dog	High	Dry
1.73E-09	778028.6307	7836189.105	0	I711	Dog	High	Dry
6.97E-10	784178.6307	7835364.105	0	I711	Dog	High	Dry
1.52E-09	781553.6307	7834789.105	0	I711	Dog	High	Dry
9.32E-09	781378.6307	7838314.105	0	I711	Dog	High	Dry
1.91E-09	776553.6307	7832539.105	0	I711	Dog	High	Dry
1.74E-09	779728.6307	7833789.105	0	I711	Dog	High	Dry
1.56E-09	779078.6307	7837489.105	0	I711	Dog	High	Dry
1.39E-09	776078.6307	7835989.105	0	I711	Dog	High	Dry
1.92E-09	777128.6307	7832714.105	0	I711	Dog	High	Dry
2.02E-09	779328.6307	7835289.105	0	I711	Dog	High	Dry
2.04E-09	778678.6307	7834814.105	0	I711	Dog	High	Dry
2.10E-09	782703.6307	7836014.105	0	I711	Dog	High	Dry
7.07E-10	784078.6307	7835364.105	0	I711	Dog	High	Dry
1.88E-09	779303.6307	7836889.105	0	I711	Dog	High	Dry
1.90E-09	778828.6307	7834289.105	0	I711	Dog	High	Dry
1.11E-09	778203.6307	7838539.105	0	I711	Dog	High	Dry
2.02E-09	778928.6307	7835039.105	0	I711	Dog	High	Dry
8.65E-10	783778.6307	7835839.105	0	I711	Dog	High	Dry
1.19E-09	777453.6307	7837189.105	0	I711	Dog	High	Dry
1.64E-09	779553.6307	7833389.105	0	I711	Dog	High	Dry
1.05E-09	777703.6307	7838464.105	0	I711	Dog	High	Dry
4.26E-09	781028.6307	7836189.105	0	I711	Dog	High	Dry
1.03E-09	776128.6307	7837714.105	0	I711	Dog	High	Dry
1.12E-09	778128.6307	7838214.105	0	I711	Dog	High	Dry
2.17E-09	780053.6307	7835439.105	0	I711	Dog	High	Dry
3.07E-09	783678.6307	7837339.105	0	I711	Dog	High	Dry
9.83E-10	776678.6307	7837514.105	0	I711	Dog	High	Dry
1.49E-09	778803.6307	7838564.105	0	I711	Dog	High	Dry
2.97E-09	779928.6307	7837039.105	0	I711	Dog	High	Dry
1.14E-09	775728.6307	7836789.105	0	I711	Dog	High	Dry
2.44E-09	785428.6307	7837889.105	0	I711	Dog	High	Dry
1.20E-09	775603.6307	7836339.105	0	I711	Dog	High	Dry
4.63E-09	783028.6307	7837914.105	0	I711	Dog	High	Dry
7.33E-09	781128.6307	7837464.105	0	I711	Dog	High	Dry
1.40E-09	778203.6307	7836789.105	0	I711	Dog	High	Dry
1.11E-08	781703.6307	7838939.105	0	I711	Dog	High	Dry
1.39E-09	778203.6307	7836814.105	0	I711	Dog	High	Dry
1.59E-09	779053.6307	7833364.105	0	I711	Dog	High	Dry
7.53E-09	780728.6307	7838489.105	0	I711	Dog	High	Dry
3.31E-09	784403.6307	7838114.105	0	I711	Dog	High	Dry
6.68E-09	782428.6307	7838339.105	0	I711	Dog	High	Dry
2.00E-09	776703.6307	7834714.105	0	I711	Dog	High	Dry
4.33E-09	780728.6307	7836389.105	0	I711	Dog	High	Dry
2.40E-09	785028.6307	7838264.105	0	I711	Dog	High	Dry
1.23E-09	782378.6307	7834289.105	0	I711	Dog	High	Dry
1.99E-09	776653.6307	7834314.105	0	I711	Dog	High	Dry
6.30E-09	781153.6307	7836839.105	0	I711	Dog	High	Dry
5.97E-09	780578.6307	7838039.105	0	I711	Dog	High	Dry
2.66E-09	782478.6307	7836064.105	0	I711	Dog	High	Dry
3.17E-09	780003.6307	7837114.105	0	I711	Dog	High	Dry
3.59E-09	780153.6307	7837089.105	0	I711	Dog	High	Dry
5.59E-09	783103.6307	7838289.105	0	I711	Dog	High	Dry
1.81E-09	776203.6307	7833239.105	0	I711	Dog	High	Dry
4.95E-09	782328.6307	7837289.105	0	I711	Dog	High	Dry
1.82E-09	779603.6307	7834239.105	0	I711	Dog	High	Dry
6.81E-09	781028.6307	7837289.105	0	I711	Dog	High	Dry
1.26E-09	775928.6307	7836289.105	0	I711	Dog	High	Dry
1.17E-09	783753.6307	7836314.105	0	I711	Dog	High	Dry
2.06E-09	778678.6307	7835189.105	0	I711	Dog	High	Dry
3.57E-09	780228.6307	7836639.105	0	I711	Dog	High	Dry
2.75E-09	781928.6307	7835764.105	0	I711	Dog	High	Dry
5.94E-09	783528.6307	7838614.105	0	I711	Dog	High	Dry
7.20E-09	781828.6307	7837614.105	0	I711	Dog	High	Dry
1.91E-09	778278.6307	7833914.105	0	I711	Dog	High	Dry
5.56E-09	781178.6307	7836539.105	0	I711	Dog	High	Dry
1.86E-09	778578.6307	7835989.105	0	I711	Dog	High	Dry
4.62E-09	781903.6307	7836314.105	0	I711	Dog	High	Dry
6.70E-10	784303.6307	7835214.105	0	I711	Dog	High	Dry
1.61E-09	781628.6307	7834314.105	0	I711	Dog	High	Dry
1.89E-09	777278.6307	7832664.105	0	I711	Dog	High	Dry
1.36E-09	776053.6307	7836064.105	0	I711	Dog	High	Dry
1.74E-09	779728.6307	7833789.105	0	I711	Dog	High	Dry
1.87E-09	776353.6307	7833164.105	0	I711	Dog	High	Dry
2.64E-09	785778.6307	7837739.105	0	I711	Dog	High	Dry
1.88E-09	776503.6307	7834914.105	0	I711	Dog	High	Dry
6.15E-09	781103.6307	7836814.105	0	I711	Dog	High	Dry
1.51E-09	775803.6307	7834689.105	0	I711	Dog	High	Dry
4.74E-09	783303.6307	7837989.105	0	I711	Dog	High	Dry
2.01E-09	779528.6307	7835139.105	0	I711	Dog	High	Dry
1.40E-09	777628.6307	7836714.105	0	I711	Dog	High	Dry
2.45E-09	785578.6307	7837914.105	0	I711	Dog	High	Dry
2.03E-09	778278.6307	7834314.105	0	I711	Dog	High	Dry
2.08E-09	778328.6307	7835389.105	0	I711	Dog	High	Dry
1.86E-09	776353.6307	7833814.105	0	I711	Dog	High	Dry
2.84E-09	779953.6307	7836414.105	0	I711	Dog	High	Dry
1.51E-09	776228.6307	7835814.105	0	I711	Dog	High	Dry
6.20E-09	781603.6307	7836714.105	0	I711	Dog	High	Dry
1.00E-08	781678.6307	7838639.105	0	I711	Dog	High	Dry
1.35E-09	776653.6307	7836464.105	0	I711	Dog	High	Dry
9.45E-10	783503.6307	7835789.105	0	I711	Dog	High	Dry
1.91E-09	780553.6307	7834214.105	0	I711	Dog	High	Dry
6.33E-09	780803.6307	7837514.105	0	I711	Dog	High	Dry
1.37E-09	778278.6307	7836864.105	0	I711	Dog	High	Dry
7.94E-10	783178.6307	7834664.105	0	I711	Dog	High	Dry
1.42E-09	778703.6307	7838789.105	0	I711	Dog	High	Dry
1.31E-09	775653.6307	7835664.105	0	I711	Dog	High	Dry
1.60E-09	779103.6307	7833389.105	0	I711	Dog	High	Dry
1.06E-09	777978.6307	7838564.105	0	I711	Dog	High	Dry
5.71E-09	782103.6307	7837189.105	0	I711	Dog	High	Dry
1.85E-09	779303.6307	7834339.105	0	I711	Dog	High	Dry
1.09E-09	776928.6307	7837189.105	0	I711	Dog	High	Dry
8.61E-09	782303.6307	7838764.105	0	I711	Dog	High	Dry
1.06E-09	777528.6307	7838314.105	0	I711	Dog	High	Dry
1.35E-09	778528.6307	7837014.105	0	I711	Dog	High	Dry
2.57E-09	785428.6307	7837589.105	0	I711	Dog	High	Dry
3.74E-09	780028.6307	7838139.105	0	I711	Dog	High	Dry
2.05E-09	776828.6307	7834364.105	0	I711	Dog	High	Dry
2.38E-09	783628.6307	7837039.105	0	I711	Dog	High	Dry
2.05E-09	781828.6307	7835464.105	0	I711	Dog	High	Dry
1.43E-09	781728.6307	7834864.105	0	I711	Dog	High	Dry
1.39E-09	778828.6307	7837339.105	0	I711	Dog	High	Dry
1.61E-09	779053.6307	7833439.105	0	I711	Dog	High	Dry
1.70E-09	782053.6307	7833914.105	0	I711	Dog	High	Dry
1.82E-09	776228.6307	7833389.105	0	I711	Dog	High	Dry
1.07E-09	776978.6307	7837289.105	0	I711	Dog	High	Dry
1.36E-08	781878.6307	7839489.105	0	I711	Dog	High	Dry
9.38E-09	782503.6307	7839039.105	0	I711	Dog	High	Dry
1.92E-09	783903.6307	7836889.105	0	I711	Dog	High	Dry
2.12E-09	779303.6307	7838339.105	0	I711	Dog	High	Dry
1.89E-09	779228.6307	7836614.105	0	I711	Dog	High	Dry
7.18E-10	783603.6307	7835139.105	0	I711	Dog	High	Dry
6.27E-09	780453.6307	7838614.105	0	I711	Dog	High	Dry
1.98E-09	778703.6307	7834489.105	0	I711	Dog	High	Dry
1.93E-09	777303.6307	7833039.105	0	I711	Dog	High	Dry
1.16E-09	777778.6307	7837514.105	0	I711	Dog	High	Dry
1.10E-09	782453.6307	7834464.105	0	I711	Dog	High	Dry
1.19E-09	775503.6307	7836939.105	0	I711	Dog	High	Dry
2.18E-09	777653.6307	7835039.105	0	I711	Dog	High	Dry
1.95E-09	780703.6307	7835039.105	0	I711	Dog	High	Dry
2.35E-09	780278.6307	7835589.105	0	I711	Dog	High	Dry
1.86E-09	776303.6307	7832789.105	0	I711	Dog	High	Dry
1.23E-09	778028.6307	7837264.105	0	I711	Dog	High	Dry
1.18E-09	785578.6307	7836389.105	0	I711	Dog	High	Dry
8.23E-10	782953.6307	7834964.105	0	I711	Dog	High	Dry
1.17E-09	778278.6307	7838014.105	0	I711	Dog	High	Dry
9.38E-09	782453.6307	7839014.105	0	I711	Dog	High	Dry
1.18E-08	781703.6307	7839114.105	0	I711	Dog	High	Dry
1.95E-09	776603.6307	7833689.105	0	I711	Dog	High	Dry
1.47E-09	778803.6307	7838414.105	0	I711	Dog	High	Dry
2.08E-09	778178.6307	7834439.105	0	I711	Dog	High	Dry
1.43E-09	775678.6307	7834689.105	0	I711	Dog	High	Dry
1.02E-09	776478.6307	7837189.105	0	I711	Dog	High	Dry
3.32E-09	784303.6307	7837889.105	0	I711	Dog	High	Dry
2.57E-09	779878.6307	7836139.105	0	I711	Dog	High	Dry
1.95E-09	779678.6307	7834814.105	0	I711	Dog	High	Dry
2.43E-09	785053.6307	7837589.105	0	I711	Dog	High	Dry
1.79E-09	781228.6307	7834314.105	0	I711	Dog	High	Dry
7.15E-10	783653.6307	7834789.105	0	I711	Dog	High	Dry
2.21E-09	783403.6307	7836889.105	0	I711	Dog	High	Dry
1.56E-09	776528.6307	7835964.105	0	I711	Dog	High	Dry
2.00E-09	779453.6307	7835114.105	0	I711	Dog	High	Dry
1.01E-09	785378.6307	7836289.105	0	I711	Dog	High	Dry
1.83E-09	779178.6307	7834239.105	0	I711	Dog	High	Dry
1.52E-09	777328.6307	7836439.105	0	I711	Dog	High	Dry
2.03E-09	779203.6307	7835864.105	0	I711	Dog	High	Dry
1.40E-09	778803.6307	7837964.105	0	I711	Dog	High	Dry
4.06E-09	783428.6307	7837714.105	0	I711	Dog	High	Dry
1.02E-09	776678.6307	7838039.105	0	I711	Dog	High	Dry
2.61E-09	773528.6307	7836764.105	1	I711	Dog	Low	Dry
2.57E-09	773553.6307	7836714.105	1	I711	Dog	Low	Dry
8.82E-10	779703.6307	7837964.105	1	I711	Dog	Low	Dry
1.07E-08	781578.6307	7837914.105	1	I711	Dog	Low	Dry
1.12E-08	781678.6307	7837989.105	1	I711	Dog	Low	Dry
1.11E-08	781728.6307	7837989.105	1	I711	Dog	Low	Dry
1.11E-08	781728.6307	7837989.105	1	I711	Dog	Low	Dry
1.15E-08	781653.6307	7838039.105	1	I711	Dog	Low	Dry
1.15E-08	781578.6307	7838039.105	1	I711	Dog	Low	Dry
1.12E-08	781503.6307	7838014.105	1	I711	Dog	Low	Dry
1.00E-08	781303.6307	7837939.105	1	I711	Dog	Low	Dry
1.00E-08	781303.6307	7837939.105	1	I711	Dog	Low	Dry
1.00E-08	781303.6307	7837939.105	1	I711	Dog	Low	Dry
1.02E-08	781303.6307	7837964.105	1	I711	Dog	Low	Dry
1.02E-08	781353.6307	7837939.105	1	I711	Dog	Low	Dry
9.80E-09	781253.6307	7837939.105	1	I711	Dog	Low	Dry
8.93E-09	781153.6307	7837889.105	1	I711	Dog	Low	Dry
8.62E-09	781078.6307	7837914.105	1	I711	Dog	Low	Dry
9.93E-09	781453.6307	7837839.105	1	I711	Dog	Low	Dry
9.93E-09	781453.6307	7837839.105	1	I711	Dog	Low	Dry
9.61E-09	781453.6307	7837789.105	1	I711	Dog	Low	Dry
1.03E-08	781553.6307	7837864.105	1	I711	Dog	Low	Dry
1.07E-08	781653.6307	7837914.105	1	I711	Dog	Low	Dry
1.08E-08	781553.6307	7837939.105	1	I711	Dog	Low	Dry
1.07E-08	781528.6307	7837939.105	1	I711	Dog	Low	Dry
1.00E-08	781228.6307	7837989.105	1	I711	Dog	Low	Dry
5.77E-09	780753.6307	7837814.105	1	I711	Dog	Low	Dry
5.77E-09	780753.6307	7837814.105	1	I711	Dog	Low	Dry
5.77E-09	780753.6307	7837814.105	1	I711	Dog	Low	Dry
5.77E-09	780753.6307	7837814.105	1	I711	Dog	Low	Dry
5.77E-09	780753.6307	7837814.105	1	I711	Dog	Low	Dry
5.72E-09	780778.6307	7837764.105	1	I711	Dog	Low	Dry
5.27E-09	780728.6307	7837739.105	1	I711	Dog	Low	Dry
5.17E-09	780728.6307	7837714.105	1	I711	Dog	Low	Dry
6.35E-10	777703.6307	7837939.105	1	I711	Dog	Low	Dry
9.25E-10	775803.6307	7837489.105	1	I711	Dog	Low	Dry
1.19E-09	775078.6307	7837714.105	1	I711	Dog	Low	Dry
2.20E-09	773103.6307	7838289.105	1	I711	Dog	Low	Dry
4.17E-09	770678.6307	7838914.105	1	I711	Dog	Low	Dry
6.80E-09	768728.6307	7839239.105	1	I711	Dog	Low	Dry
7.03E-09	768728.6307	7839314.105	1	I711	Dog	Low	Dry
6.33E-09	769878.6307	7839164.105	1	I711	Dog	Low	Dry
1.88E-09	774278.6307	7838589.105	1	I711	Dog	Low	Dry
1.88E-09	774303.6307	7838589.105	1	I711	Dog	Low	Dry
1.88E-09	774328.6307	7838589.105	1	I711	Dog	Low	Dry
1.44E-09	775578.6307	7838164.105	1	I711	Dog	Low	Dry
1.09E-09	776503.6307	7838039.105	1	I711	Dog	Low	Dry
4.61E-10	778403.6307	7837939.105	1	I711	Dog	Low	Dry
3.87E-10	778853.6307	7837864.105	1	I711	Dog	Low	Dry
4.10E-09	780528.6307	7837789.105	1	I711	Dog	Low	Dry
1.08E-08	781753.6307	7837939.105	1	I711	Dog	Low	Dry
1.04E-08	782078.6307	7838039.105	1	I711	Dog	Low	Dry
9.71E-09	782203.6307	7838014.105	1	I711	Dog	Low	Dry
9.84E-09	782178.6307	7838014.105	1	I711	Dog	Low	Dry
9.59E-09	782253.6307	7838064.105	1	I711	Dog	Low	Dry
9.23E-09	782303.6307	7838039.105	1	I711	Dog	Low	Dry
9.02E-09	782303.6307	7837964.105	1	I711	Dog	Low	Dry
9.37E-09	782253.6307	7837989.105	1	I711	Dog	Low	Dry
1.07E-08	781703.6307	7837914.105	1	I711	Dog	Low	Dry
1.07E-08	781703.6307	7837914.105	1	I711	Dog	Low	Dry
1.07E-08	781703.6307	7837914.105	1	I711	Dog	Low	Dry
1.07E-08	781703.6307	7837914.105	1	I711	Dog	Low	Dry
1.07E-08	781703.6307	7837914.105	1	I711	Dog	Low	Dry
1.09E-08	781653.6307	7837939.105	1	I711	Dog	Low	Dry
1.10E-08	781678.6307	7837964.105	1	I711	Dog	Low	Dry
1.10E-08	781678.6307	7837964.105	1	I711	Dog	Low	Dry
4.14E-09	783078.6307	7837864.105	1	I711	Dog	Low	Dry
4.01E-09	783103.6307	7837889.105	1	I711	Dog	Low	Dry
3.58E-09	783178.6307	7837864.105	1	I711	Dog	Low	Dry
3.59E-09	783178.6307	7837889.105	1	I711	Dog	Low	Dry
3.46E-09	783203.6307	7837964.105	1	I711	Dog	Low	Dry
3.46E-09	783203.6307	7837964.105	1	I711	Dog	Low	Dry
3.87E-09	783128.6307	7837914.105	1	I711	Dog	Low	Dry
3.87E-09	783128.6307	7837939.105	1	I711	Dog	Low	Dry
1.02E-08	781878.6307	7837864.105	1	I711	Dog	Low	Dry
1.02E-08	781953.6307	7837889.105	1	I711	Dog	Low	Dry
1.03E-08	781953.6307	7837914.105	1	I711	Dog	Low	Dry
1.03E-08	781953.6307	7837914.105	1	I711	Dog	Low	Dry
1.03E-08	781953.6307	7837914.105	1	I711	Dog	Low	Dry
1.03E-08	781953.6307	7837914.105	1	I711	Dog	Low	Dry
1.03E-08	781953.6307	7837914.105	1	I711	Dog	Low	Dry
1.07E-08	781753.6307	7837914.105	1	I711	Dog	Low	Dry
1.09E-08	781503.6307	7837964.105	1	I711	Dog	Low	Dry
1.07E-08	781603.6307	7837914.105	1	I711	Dog	Low	Dry
1.07E-08	781653.6307	7837914.105	1	I711	Dog	Low	Dry
1.07E-08	781653.6307	7837914.105	1	I711	Dog	Low	Dry
1.05E-08	781628.6307	7837889.105	1	I711	Dog	Low	Dry
1.08E-08	781603.6307	7837939.105	1	I711	Dog	Low	Dry
1.07E-08	781578.6307	7837914.105	1	I711	Dog	Low	Dry
1.06E-08	781678.6307	7837889.105	1	I711	Dog	Low	Dry
1.07E-08	781653.6307	7837914.105	1	I711	Dog	Low	Dry
1.07E-08	781653.6307	7837914.105	1	I711	Dog	Low	Dry
1.07E-08	781653.6307	7837914.105	1	I711	Dog	Low	Dry
1.07E-08	781653.6307	7837914.105	1	I711	Dog	Low	Dry
1.07E-08	781653.6307	7837914.105	1	I711	Dog	Low	Dry
1.07E-08	781678.6307	7837914.105	1	I711	Dog	Low	Dry
1.07E-08	781653.6307	7837914.105	1	I711	Dog	Low	Dry
1.07E-08	781653.6307	7837914.105	1	I711	Dog	Low	Dry
6.68E-09	780753.6307	7838014.105	1	I711	Dog	Low	Dry
6.77E-09	780778.6307	7837989.105	1	I711	Dog	Low	Dry
6.89E-09	780778.6307	7838014.105	1	I711	Dog	Low	Dry
7.01E-09	780778.6307	7838039.105	1	I711	Dog	Low	Dry
6.80E-09	780753.6307	7838039.105	1	I711	Dog	Low	Dry
6.36E-09	780728.6307	7837989.105	1	I711	Dog	Low	Dry
7.18E-09	780828.6307	7837989.105	1	I711	Dog	Low	Dry
7.18E-09	780828.6307	7837989.105	1	I711	Dog	Low	Dry
1.04E-08	781303.6307	7837989.105	1	I711	Dog	Low	Dry
1.03E-08	781278.6307	7837989.105	1	I711	Dog	Low	Dry
1.03E-08	781278.6307	7837989.105	1	I711	Dog	Low	Dry
1.04E-08	781303.6307	7837989.105	1	I711	Dog	Low	Dry
1.06E-08	781328.6307	7838014.105	1	I711	Dog	Low	Dry
1.05E-08	781328.6307	7837989.105	1	I711	Dog	Low	Dry
1.05E-08	781328.6307	7837989.105	1	I711	Dog	Low	Dry
1.05E-08	781303.6307	7838014.105	1	I711	Dog	Low	Dry
9.73E-10	777628.6307	7838689.105	1	I711	Dog	Low	Dry
5.03E-10	778778.6307	7838539.105	1	I711	Dog	Low	Dry
1.92E-09	779953.6307	7838364.105	1	I711	Dog	Low	Dry
6.37E-09	780653.6307	7838139.105	1	I711	Dog	Low	Dry
1.16E-08	781453.6307	7838089.105	1	I711	Dog	Low	Dry
1.16E-08	781453.6307	7838089.105	1	I711	Dog	Low	Dry
1.16E-08	781453.6307	7838089.105	1	I711	Dog	Low	Dry
1.22E-08	781428.6307	7838189.105	1	I711	Dog	Low	Dry
1.18E-08	781578.6307	7838089.105	1	I711	Dog	Low	Dry
1.18E-08	781578.6307	7838089.105	1	I711	Dog	Low	Dry
1.18E-08	781578.6307	7838089.105	1	I711	Dog	Low	Dry
1.21E-08	781603.6307	7838139.105	1	I711	Dog	Low	Dry
1.18E-08	781503.6307	7838114.105	1	I711	Dog	Low	Dry
1.19E-08	781578.6307	7838114.105	1	I711	Dog	Low	Dry
1.19E-08	781578.6307	7838114.105	1	I711	Dog	Low	Dry
1.19E-08	781578.6307	7838114.105	1	I711	Dog	Low	Dry
1.07E-08	781653.6307	7837914.105	1	I711	Dog	Low	Dry
1.07E-08	781653.6307	7837914.105	1	I711	Dog	Low	Dry
1.07E-08	781678.6307	7837914.105	1	I711	Dog	Low	Dry
1.06E-08	781703.6307	7837889.105	1	I711	Dog	Low	Dry
1.06E-08	781703.6307	7837889.105	1	I711	Dog	Low	Dry
1.07E-08	781703.6307	7837914.105	1	I711	Dog	Low	Dry
1.06E-08	781653.6307	7837889.105	1	I711	Dog	Low	Dry
1.04E-08	781603.6307	7837864.105	1	I711	Dog	Low	Dry
1.13E-08	781428.6307	7838064.105	1	I711	Dog	Low	Dry
1.15E-08	781428.6307	7838089.105	1	I711	Dog	Low	Dry
1.15E-08	781378.6307	7838114.105	1	I711	Dog	Low	Dry
1.15E-08	781378.6307	7838114.105	1	I711	Dog	Low	Dry
1.13E-08	781428.6307	7838064.105	1	I711	Dog	Low	Dry
1.15E-08	781478.6307	7838064.105	1	I711	Dog	Low	Dry
1.12E-08	781453.6307	7838039.105	1	I711	Dog	Low	Dry
1.12E-08	781428.6307	7838039.105	1	I711	Dog	Low	Dry
1.01E-08	782153.6307	7838039.105	1	I711	Dog	Low	Dry
9.49E-09	782153.6307	7837889.105	1	I711	Dog	Low	Dry
8.13E-09	782303.6307	7837689.105	1	I711	Dog	Low	Dry
8.02E-09	782328.6307	7837689.105	1	I711	Dog	Low	Dry
8.14E-09	782278.6307	7837664.105	1	I711	Dog	Low	Dry
8.55E-09	782303.6307	7837814.105	1	I711	Dog	Low	Dry
8.58E-09	782278.6307	7837789.105	1	I711	Dog	Low	Dry
8.87E-09	782128.6307	7837714.105	1	I711	Dog	Low	Dry
1.16E-08	781653.6307	7838064.105	1	I711	Dog	Low	Dry
1.16E-08	781653.6307	7838064.105	1	I711	Dog	Low	Dry
1.16E-08	781653.6307	7838064.105	1	I711	Dog	Low	Dry
1.16E-08	781653.6307	7838064.105	1	I711	Dog	Low	Dry
1.16E-08	781628.6307	7838064.105	1	I711	Dog	Low	Dry
1.15E-08	781653.6307	7838039.105	1	I711	Dog	Low	Dry
1.15E-08	781653.6307	7838039.105	1	I711	Dog	Low	Dry
1.15E-08	781653.6307	7838039.105	1	I711	Dog	Low	Dry
5.93E-09	782803.6307	7838014.105	1	I711	Dog	Low	Dry
7.81E-09	782528.6307	7838039.105	1	I711	Dog	Low	Dry
1.02E-08	780978.6307	7838314.105	1	I711	Dog	Low	Dry
1.02E-08	781028.6307	7838239.105	1	I711	Dog	Low	Dry
1.01E-08	781028.6307	7838214.105	1	I711	Dog	Low	Dry
1.13E-08	781428.6307	7838064.105	1	I711	Dog	Low	Dry
1.14E-08	781453.6307	7838064.105	1	I711	Dog	Low	Dry
1.06E-08	781528.6307	7837914.105	1	I711	Dog	Low	Dry
1.16E-08	781653.6307	7838064.105	1	I711	Dog	Low	Dry
1.16E-08	781653.6307	7838064.105	1	I711	Dog	Low	Dry
1.19E-08	781703.6307	7838114.105	1	I711	Dog	Low	Dry
1.24E-08	781903.6307	7838314.105	1	I711	Dog	Low	Dry
1.22E-08	781928.6307	7838289.105	1	I711	Dog	Low	Dry
1.22E-08	781928.6307	7838289.105	1	I711	Dog	Low	Dry
1.24E-08	781903.6307	7838314.105	1	I711	Dog	Low	Dry
1.22E-08	781928.6307	7838289.105	1	I711	Dog	Low	Dry
1.44E-08	781678.6307	7839589.105	1	I711	Dog	Low	Dry
1.43E-08	781753.6307	7839664.105	1	I711	Dog	Low	Dry
1.50E-08	781428.6307	7839214.105	1	I711	Dog	Low	Dry
1.35E-09	779328.6307	7839589.105	1	I711	Dog	Low	Dry
9.48E-10	777653.6307	7838664.105	1	I711	Dog	Low	Dry
1.33E-09	776603.6307	7838389.105	1	I711	Dog	Low	Dry
3.33E-09	775228.6307	7839464.105	1	I711	Dog	Low	Dry
2.99E-09	774703.6307	7839339.105	1	I711	Dog	Low	Dry
2.42E-09	773678.6307	7839264.105	1	I711	Dog	Low	Dry
2.42E-09	773678.6307	7839264.105	1	I711	Dog	Low	Dry
2.39E-09	773678.6307	7839239.105	1	I711	Dog	Low	Dry
2.35E-09	773653.6307	7839214.105	1	I711	Dog	Low	Dry
2.28E-09	773628.6307	7839164.105	1	I711	Dog	Low	Dry
2.38E-09	772928.6307	7839239.105	1	I711	Dog	Low	Dry
3.10E-09	772753.6307	7839539.105	1	I711	Dog	Low	Dry
3.10E-09	772753.6307	7839539.105	1	I711	Dog	Low	Dry
7.32E-09	769678.6307	7839339.105	1	I711	Dog	Low	Dry
2.69E-09	771578.6307	7838564.105	1	I711	Dog	Low	Dry
1.89E-09	774603.6307	7838564.105	1	I711	Dog	Low	Dry
6.93E-10	777478.6307	7837914.105	1	I711	Dog	Low	Dry
2.42E-09	780078.6307	7838264.105	1	I711	Dog	Low	Dry
7.25E-09	780853.6307	7837964.105	1	I711	Dog	Low	Dry
8.94E-09	781128.6307	7837914.105	1	I711	Dog	Low	Dry
1.06E-08	781403.6307	7837964.105	1	I711	Dog	Low	Dry
1.07E-08	781653.6307	7837914.105	1	I711	Dog	Low	Dry
1.07E-08	781653.6307	7837914.105	1	I711	Dog	Low	Dry
1.07E-08	781653.6307	7837914.105	1	I711	Dog	Low	Dry
1.04E-08	781703.6307	7837864.105	1	I711	Dog	Low	Dry
1.04E-08	781778.6307	7837864.105	1	I711	Dog	Low	Dry
1.04E-08	781778.6307	7837864.105	1	I711	Dog	Low	Dry
1.05E-08	781803.6307	7837889.105	1	I711	Dog	Low	Dry
1.04E-08	781778.6307	7837864.105	1	I711	Dog	Low	Dry
8.33E-09	781128.6307	7837814.105	1	I711	Dog	Low	Dry
9.93E-09	781453.6307	7837839.105	1	I711	Dog	Low	Dry
1.05E-08	781578.6307	7837889.105	1	I711	Dog	Low	Dry
1.05E-08	781578.6307	7837889.105	1	I711	Dog	Low	Dry
1.05E-08	781628.6307	7837889.105	1	I711	Dog	Low	Dry
1.09E-08	781653.6307	7837939.105	1	I711	Dog	Low	Dry
1.15E-08	781653.6307	7838039.105	1	I711	Dog	Low	Dry
1.13E-08	781753.6307	7838014.105	1	I711	Dog	Low	Dry
1.07E-08	781653.6307	7837914.105	1	I711	Dog	Low	Dry
1.07E-08	781653.6307	7837914.105	1	I711	Dog	Low	Dry
1.07E-08	781653.6307	7837914.105	1	I711	Dog	Low	Dry
9.70E-09	782103.6307	7837889.105	1	I711	Dog	Low	Dry
9.90E-09	782128.6307	7837964.105	1	I711	Dog	Low	Dry
9.90E-09	782128.6307	7837964.105	1	I711	Dog	Low	Dry
9.90E-09	782128.6307	7837964.105	1	I711	Dog	Low	Dry
9.90E-09	782128.6307	7837964.105	1	I711	Dog	Low	Dry
1.01E-08	781553.6307	7837839.105	1	I711	Dog	Low	Dry
9.75E-09	781603.6307	7837764.105	1	I711	Dog	Low	Dry
1.02E-08	781578.6307	7837839.105	1	I711	Dog	Low	Dry
9.93E-09	781803.6307	7837789.105	1	I711	Dog	Low	Dry
9.63E-09	781828.6307	7837739.105	1	I711	Dog	Low	Dry
9.24E-09	781928.6307	7837689.105	1	I711	Dog	Low	Dry
9.15E-09	782028.6307	7837714.105	1	I711	Dog	Low	Dry
9.45E-09	782003.6307	7837764.105	1	I711	Dog	Low	Dry
9.39E-09	781978.6307	7837739.105	1	I711	Dog	Low	Dry
9.39E-09	781978.6307	7837739.105	1	I711	Dog	Low	Dry
9.39E-09	781978.6307	7837739.105	1	I711	Dog	Low	Dry
8.76E-09	782128.6307	7837689.105	1	I711	Dog	Low	Dry
8.44E-09	782128.6307	7837614.105	1	I711	Dog	Low	Dry
8.55E-09	782128.6307	7837639.105	1	I711	Dog	Low	Dry
8.47E-09	782153.6307	7837639.105	1	I711	Dog	Low	Dry
8.44E-09	782128.6307	7837614.105	1	I711	Dog	Low	Dry
7.25E-09	782253.6307	7837414.105	1	I711	Dog	Low	Dry
7.30E-09	782153.6307	7837364.105	1	I711	Dog	Low	Dry
7.51E-09	782053.6307	7837364.105	1	I711	Dog	Low	Dry
7.44E-09	782028.6307	7837339.105	1	I711	Dog	Low	Dry
7.71E-09	781878.6307	7837364.105	1	I711	Dog	Low	Dry
7.60E-09	781878.6307	7837339.105	1	I711	Dog	Low	Dry
7.50E-09	781828.6307	7837314.105	1	I711	Dog	Low	Dry
7.97E-09	781828.6307	7837414.105	1	I711	Dog	Low	Dry
7.79E-09	782078.6307	7837439.105	1	I711	Dog	Low	Dry
7.68E-09	782078.6307	7837414.105	1	I711	Dog	Low	Dry
8.40E-09	782053.6307	7837564.105	1	I711	Dog	Low	Dry
8.23E-09	782028.6307	7837514.105	1	I711	Dog	Low	Dry
8.23E-09	782028.6307	7837514.105	1	I711	Dog	Low	Dry
8.34E-09	782028.6307	7837539.105	1	I711	Dog	Low	Dry
8.34E-09	782028.6307	7837539.105	1	I711	Dog	Low	Dry
8.07E-09	782053.6307	7837489.105	1	I711	Dog	Low	Dry
6.98E-10	776178.6307	7836539.105	1	I711	Dog	Low	Dry
1.47E-09	774403.6307	7835839.105	1	I711	Dog	Low	Dry
2.04E-09	773853.6307	7836089.105	1	I711	Dog	Low	Dry
2.85E-09	773278.6307	7836014.105	1	I711	Dog	Low	Dry
3.08E-09	773128.6307	7835989.105	1	I711	Dog	Low	Dry
3.10E-09	770953.6307	7835439.105	1	I711	Dog	Low	Dry
3.02E-09	770903.6307	7835439.105	1	I711	Dog	Low	Dry
2.92E-09	773228.6307	7835989.105	1	I711	Dog	Low	Dry
3.37E-10	778603.6307	7837039.105	1	I711	Dog	Low	Dry
3.53E-10	779278.6307	7837264.105	1	I711	Dog	Low	Dry
6.47E-10	779828.6307	7837089.105	1	I711	Dog	Low	Dry
7.09E-10	779878.6307	7837089.105	1	I711	Dog	Low	Dry
7.00E-10	779878.6307	7837064.105	1	I711	Dog	Low	Dry
6.69E-10	779853.6307	7837064.105	1	I711	Dog	Low	Dry
7.00E-10	779878.6307	7837064.105	1	I711	Dog	Low	Dry
7.00E-10	779878.6307	7837064.105	1	I711	Dog	Low	Dry
3.73E-09	783153.6307	7837939.105	1	I711	Dog	Low	Dry
3.74E-09	783153.6307	7837964.105	1	I711	Dog	Low	Dry
3.73E-09	783153.6307	7837939.105	1	I711	Dog	Low	Dry
4.02E-09	783103.6307	7837964.105	1	I711	Dog	Low	Dry
4.02E-09	783103.6307	7837989.105	1	I711	Dog	Low	Dry
3.87E-09	783128.6307	7837939.105	1	I711	Dog	Low	Dry
3.38E-09	783203.6307	7837714.105	1	I711	Dog	Low	Dry
2.77E-09	783303.6307	7837539.105	1	I711	Dog	Low	Dry
4.20E-09	782803.6307	7837139.105	1	I711	Dog	Low	Dry
4.20E-09	782803.6307	7837139.105	1	I711	Dog	Low	Dry
3.92E-09	782853.6307	7837114.105	1	I711	Dog	Low	Dry
4.00E-09	782853.6307	7837139.105	1	I711	Dog	Low	Dry
3.92E-09	782853.6307	7837114.105	1	I711	Dog	Low	Dry
3.92E-09	782853.6307	7837114.105	1	I711	Dog	Low	Dry
3.92E-09	782853.6307	7837114.105	1	I711	Dog	Low	Dry
3.92E-09	782853.6307	7837114.105	1	I711	Dog	Low	Dry
3.72E-09	782903.6307	7837114.105	1	I711	Dog	Low	Dry
4.02E-09	782828.6307	7837114.105	1	I711	Dog	Low	Dry
4.00E-09	782853.6307	7837139.105	1	I711	Dog	Low	Dry
3.82E-09	782878.6307	7837114.105	1	I711	Dog	Low	Dry
4.00E-09	782853.6307	7837139.105	1	I711	Dog	Low	Dry
4.00E-09	782853.6307	7837139.105	1	I711	Dog	Low	Dry
4.18E-09	782828.6307	7837164.105	1	I711	Dog	Low	Dry
4.94E-09	782803.6307	7837389.105	1	I711	Dog	Low	Dry
5.98E-09	782628.6307	7837464.105	1	I711	Dog	Low	Dry
5.86E-09	782653.6307	7837464.105	1	I711	Dog	Low	Dry
4.94E-09	782803.6307	7837389.105	1	I711	Dog	Low	Dry
4.37E-09	782853.6307	7837264.105	1	I711	Dog	Low	Dry
4.92E-09	782778.6307	7837339.105	1	I711	Dog	Low	Dry
5.02E-09	782703.6307	7837264.105	1	I711	Dog	Low	Dry
5.02E-09	782703.6307	7837264.105	1	I711	Dog	Low	Dry
5.02E-09	782703.6307	7837264.105	1	I711	Dog	Low	Dry
1.43E-09	783528.6307	7837089.105	1	I711	Dog	Low	Dry
1.37E-09	783553.6307	7837089.105	1	I711	Dog	Low	Dry
1.19E-09	783603.6307	7837039.105	1	I711	Dog	Low	Dry
1.12E-09	783653.6307	7837089.105	1	I711	Dog	Low	Dry
1.09E-09	783678.6307	7837114.105	1	I711	Dog	Low	Dry
1.07E-09	783678.6307	7837089.105	1	I711	Dog	Low	Dry
9.13E-10	783753.6307	7837089.105	1	I711	Dog	Low	Dry
6.37E-10	783903.6307	7837039.105	1	I711	Dog	Low	Dry
6.90E-10	784978.6307	7837064.105	1	I711	Dog	Low	Dry
9.61E-10	785103.6307	7837189.105	1	I711	Dog	Low	Dry
9.61E-10	785103.6307	7837189.105	1	I711	Dog	Low	Dry
1.57E-09	785353.6307	7837364.105	1	I711	Dog	Low	Dry
1.90E-09	785478.6307	7837464.105	1	I711	Dog	Low	Dry
1.93E-09	785453.6307	7837589.105	1	I711	Dog	Low	Dry
1.93E-09	785453.6307	7837589.105	1	I711	Dog	Low	Dry
1.93E-09	785453.6307	7837589.105	1	I711	Dog	Low	Dry
2.51E-09	786403.6307	7837914.105	1	I711	Dog	Low	Dry
2.48E-09	786403.6307	7837964.105	1	I711	Dog	Low	Dry
2.47E-09	786328.6307	7838039.105	1	I711	Dog	Low	Dry
2.42E-09	786303.6307	7838139.105	1	I711	Dog	Low	Dry
2.42E-09	786303.6307	7838139.105	1	I711	Dog	Low	Dry
2.42E-09	786303.6307	7838139.105	1	I711	Dog	Low	Dry
2.54E-09	786203.6307	7838014.105	1	I711	Dog	Low	Dry
2.50E-09	785828.6307	7837939.105	1	I711	Dog	Low	Dry
1.88E-09	785428.6307	7837589.105	1	I711	Dog	Low	Dry
1.88E-09	785428.6307	7837589.105	1	I711	Dog	Low	Dry
1.38E-09	785228.6307	7837439.105	1	I711	Dog	Low	Dry
7.59E-10	784978.6307	7837164.105	1	I711	Dog	Low	Dry
7.59E-10	784978.6307	7837164.105	1	I711	Dog	Low	Dry
6.76E-10	784953.6307	7837089.105	1	I711	Dog	Low	Dry
6.70E-10	785003.6307	7836989.105	1	I711	Dog	Low	Dry
6.70E-10	785003.6307	7836989.105	1	I711	Dog	Low	Dry
3.42E-10	784303.6307	7837064.105	1	I711	Dog	Low	Dry
3.36E-10	784328.6307	7837064.105	1	I711	Dog	Low	Dry
3.78E-10	784203.6307	7837064.105	1	I711	Dog	Low	Dry
3.78E-10	784203.6307	7837064.105	1	I711	Dog	Low	Dry
3.78E-10	784203.6307	7837064.105	1	I711	Dog	Low	Dry
3.97E-10	784203.6307	7837114.105	1	I711	Dog	Low	Dry
3.97E-10	784203.6307	7837114.105	1	I711	Dog	Low	Dry
6.98E-10	783928.6307	7837214.105	1	I711	Dog	Low	Dry
9.62E-10	783728.6307	7837089.105	1	I711	Dog	Low	Dry
9.42E-10	783728.6307	7837064.105	1	I711	Dog	Low	Dry
9.92E-10	783703.6307	7837064.105	1	I711	Dog	Low	Dry
9.92E-10	783703.6307	7837064.105	1	I711	Dog	Low	Dry
1.13E-09	783678.6307	7837164.105	1	I711	Dog	Low	Dry
8.79E-10	783728.6307	7836989.105	1	I711	Dog	Low	Dry
5.35E-10	783953.6307	7836964.105	1	I711	Dog	Low	Dry
5.22E-10	783953.6307	7836939.105	1	I711	Dog	Low	Dry
2.82E-10	785053.6307	7836289.105	1	I711	Dog	Low	Dry
2.80E-10	785103.6307	7836239.105	1	I711	Dog	Low	Dry
2.91E-10	785103.6307	7836264.105	1	I711	Dog	Low	Dry
3.42E-10	785128.6307	7836339.105	1	I711	Dog	Low	Dry
3.17E-10	785053.6307	7836364.105	1	I711	Dog	Low	Dry
3.30E-10	785078.6307	7836364.105	1	I711	Dog	Low	Dry
3.43E-10	785078.6307	7836389.105	1	I711	Dog	Low	Dry
4.68E-10	785253.6307	7836414.105	1	I711	Dog	Low	Dry
6.70E-10	785003.6307	7836989.105	1	I711	Dog	Low	Dry
6.57E-10	784978.6307	7837014.105	1	I711	Dog	Low	Dry
6.73E-10	784978.6307	7837039.105	1	I711	Dog	Low	Dry
5.58E-10	784903.6307	7836989.105	1	I711	Dog	Low	Dry
5.44E-10	784903.6307	7836964.105	1	I711	Dog	Low	Dry
3.39E-10	784728.6307	7836814.105	1	I711	Dog	Low	Dry
2.88E-10	784678.6307	7836739.105	1	I711	Dog	Low	Dry
2.88E-10	784678.6307	7836739.105	1	I711	Dog	Low	Dry
5.25E-10	777178.6307	7837039.105	1	I711	Dog	Low	Dry
1.28E-09	774628.6307	7836439.105	1	I711	Dog	Low	Dry
4.15E-09	772053.6307	7835764.105	1	I711	Dog	Low	Dry
1.63E-09	770103.6307	7835339.105	1	I711	Dog	Low	Dry
3.56E-09	771228.6307	7835539.105	1	I711	Dog	Low	Dry
3.23E-09	773053.6307	7836039.105	1	I711	Dog	Low	Dry
2.66E-09	773403.6307	7836014.105	1	I711	Dog	Low	Dry
1.45E-09	774428.6307	7836139.105	1	I711	Dog	Low	Dry
1.26E-09	780203.6307	7836989.105	1	I711	Dog	Low	Dry
4.81E-09	781078.6307	7837064.105	1	I711	Dog	Low	Dry
4.81E-09	781078.6307	7837064.105	1	I711	Dog	Low	Dry
5.13E-09	781178.6307	7837039.105	1	I711	Dog	Low	Dry
4.81E-09	781078.6307	7837064.105	1	I711	Dog	Low	Dry
4.70E-09	781103.6307	7836989.105	1	I711	Dog	Low	Dry
5.01E-09	781228.6307	7836939.105	1	I711	Dog	Low	Dry
5.01E-09	781228.6307	7836939.105	1	I711	Dog	Low	Dry
3.50E-09	782878.6307	7837014.105	1	I711	Dog	Low	Dry
3.60E-09	782853.6307	7837014.105	1	I711	Dog	Low	Dry
3.09E-09	783103.6307	7837189.105	1	I711	Dog	Low	Dry
2.52E-09	783278.6307	7837264.105	1	I711	Dog	Low	Dry
2.52E-09	783278.6307	7837264.105	1	I711	Dog	Low	Dry
2.58E-09	783253.6307	7837239.105	1	I711	Dog	Low	Dry
1.85E-09	783478.6307	7837314.105	1	I711	Dog	Low	Dry
2.45E-09	783253.6307	7837164.105	1	I711	Dog	Low	Dry
8.11E-10	783778.6307	7837014.105	1	I711	Dog	Low	Dry
8.11E-10	783778.6307	7837014.105	1	I711	Dog	Low	Dry
5.77E-10	783928.6307	7836989.105	1	I711	Dog	Low	Dry
3.54E-10	784103.6307	7836839.105	1	I711	Dog	Low	Dry
3.08E-10	784278.6307	7836939.105	1	I711	Dog	Low	Dry
3.02E-10	784303.6307	7836939.105	1	I711	Dog	Low	Dry
2.77E-10	784578.6307	7836814.105	1	I711	Dog	Low	Dry
2.95E-10	784753.6307	7836664.105	1	I711	Dog	Low	Dry
3.43E-10	785078.6307	7836389.105	1	I711	Dog	Low	Dry
3.57E-10	785078.6307	7836414.105	1	I711	Dog	Low	Dry
3.57E-10	785078.6307	7836414.105	1	I711	Dog	Low	Dry
3.57E-10	785078.6307	7836414.105	1	I711	Dog	Low	Dry
4.19E-10	785128.6307	7836464.105	1	I711	Dog	Low	Dry
4.19E-10	785128.6307	7836464.105	1	I711	Dog	Low	Dry
5.96E-10	785278.6307	7836539.105	1	I711	Dog	Low	Dry
[truncated: 55,261 more rows]
