# Supplementary material for: Proactive cursorial and ambush predation risk avoidance in four African herbivore species
Source: Ecol Evol. 2024 Jun 5;14(6):e11529. doi: 10.1002/ece3.11529 (PMC11150757; doi:10.1002/ece3.11529)
Supplement: Supplementary file 1 — Data S1 [file ECE3-14-e11529-s001.zip › Predator habitat selection.xlsx]

## Sheet: Dogs dry lion high available
Floodplain	Grassland	Mixed	Mopane
19.9526	29.6186	16.6178	33.8109
15.2321	57.5236	24.4201	2.82417
2.05641	42.2783	26.0534	29.6118
0	42.0629	44.5589	13.3781

## Sheet: Dogs dry lion high used
Floodplain	Grassland	Mixed	Mopane
8.91704	24.1475	10.0498	56.8856
7.55178	65.6408	22.0992	4.70822
0.930513	60.5293	15.9945	22.5457
0	40.497	45.6281	13.875

## Sheet: Dogs dry lion low available
Floodplain	Grassland	Mixed	Mopane
18.6393	30.3365	16.3333	34.6909
18.5925	53.3847	22.866	5.15674
2.32488	45.326	28.1139	24.2352
0	41.0791	44.2797	14.6412

## Sheet: Dogs dry lion low used
Floodplain	Grassland	Mixed	Mopane
7.02528	21.6061	8.15693	63.2117
10.5819	61.6454	21.9666	5.80615
1.22985	59.6249	18.537	20.6082
0	40.5604	45.9025	13.5371

## Sheet: Dogs rainy lion high available
Floodplain	Grassland	Mixed	Mopane
14.9792	31.5749	14.383	39.0628
16.3824	46.6876	22.4924	14.4377
2.51716	36.0634	21.9188	39.5006
0	46.0048	32.4169	21.5783

## Sheet: Dogs rainy lion high used
Floodplain	Grassland	Mixed	Mopane
9.41281	26.7277	10.6109	53.2486
15.8065	51.9843	25.1226	7.0866
2.29164	43.0689	19.9625	34.677
0	43.1241	35.1849	21.6911

## Sheet: Dogs rainy lion low available
Floodplain	Grassland	Mixed	Mopane
15.5042	31.1824	14.5721	38.7414
16.2908	48.3253	23.6753	11.7087
5.86844	34.3305	24.1593	35.6418
0	45.0216	33.1894	21.789

## Sheet: Dogs rainy lion low used
Floodplain	Grassland	Mixed	Mopane
12.213	28.0518	12.3166	47.4186
15.7593	52.8263	25.4896	5.92479
4.71331	34.5174	29.1902	31.5791
0	44.8019	35.3183	19.8798

## Sheet: Dogs dry available
Floodplain	Grassland	Mixed	Mopane
18.2764	30.0036	16.5703	35.1497
15.9057	56.1729	23.5705	4.35088
2.11099	43.6776	27.6497	26.5617
0	39.9444	45.626	14.4296

## Sheet: Dogs dry used
Floodplain	Grassland	Mixed	Mopane
7.40047	22.985	9.03634	60.5782
8.63579	64.159	21.6828	5.52243
1.01105	60.2714	17.3158	21.4018
0	39.6766	46.6681	13.6554

[truncated: 10 more sheets: Dogs rainy available, Dogs rainy used, Dogs to active lions with seaso, Dogs to inactive lions with sea, Dogs to all lions with season, Dogs manova, Lions dry available, Lions dry used, Lions rainy available, Lions rainy used]
