# Supplementary material for: Proactive cursorial and ambush predation risk avoidance in four African herbivore species
Source: Ecol Evol. 2024 Jun 5;14(6):e11529. doi: 10.1002/ece3.11529 (PMC11150757; doi:10.1002/ece3.11529)
Supplement: Supplementary file 1 — Data S1 [file ECE3-14-e11529-s001.zip › Prey distance moved and predator activity levels code.R]

b<-read.csv("Impala dist to pred act.csv")
library(lme4)
library(partR2)
summary(b)
b$ID<-as.factor(b$ID)
b$Hour<-as.factor(b$Hour)
b$Pred<-as.factor(b$Pred)
b$PredAct<-as.factor(b$PredAct)
b$Season<-as.factor(b$Season)
hist(log(b$Dist))

m<-lmer(log(Dist)~Pred*PredAct+(1|ID),data=b,na.action="na.fail")
library(MuMIn)
gg<-dredge(m)
gg
summary(m)
library(DHARMa)
testUniformity(m)

b<-read.csv("Tsessebe dist to pred act.csv")
library(lme4)
summary(b)
b$ID<-as.factor(b$ID)
b$Hour<-as.factor(b$Hour)
b$Pred<-as.factor(b$Pred)
b$PredAct<-as.factor(b$PredAct)
b$Season<-as.factor(b$Season)


m<-lmer(log(Dist)~Pred*PredAct*Season+(1|ID),data=b,na.action="na.fail")
library(MuMIn)
gg<-dredge(m)
gg
summary(m)
testUniformity(m)


b<-read.csv("Wildebeest dist to pred act.csv")
library(lme4)
summary(b)
b$ID<-as.factor(b$ID)
b$Hour<-as.factor(b$Hour)
b$Pred<-as.factor(b$Pred)
b$PredAct<-as.factor(b$PredAct)
b$Season<-as.factor(b$Season)


m<-lmer(log(Dist)~Pred*PredAct*Season+(1|ID),data=b,na.action="na.fail")
library(MuMIn)
gg<-dredge(m)
gg
summary(m)
testUniformity(m)


b<-read.csv("Zebra dist to pred act.csv")
library(lme4)
summary(b)
b$ID<-as.factor(b$ID)
b$Hour<-as.factor(b$Hour)
b$Pred<-as.factor(b$Pred)
b$PredAct<-as.factor(b$PredAct)
b$Season<-as.factor(b$Season)


m<-lmer(log(Dist)~Pred*PredAct*Season+(1|ID),data=b,na.action="na.fail")
library(MuMIn)
gg<-dredge(m)
gg
summary(m)
testUniformity(m)
