# Supplementary material for: Proactive cursorial and ambush predation risk avoidance in four African herbivore species
Source: Ecol Evol. 2024 Jun 5;14(6):e11529. doi: 10.1002/ece3.11529 (PMC11150757; doi:10.1002/ece3.11529)
Supplement: Supplementary file 1 — Data S1 [file ECE3-14-e11529-s001.zip › RSF analysis.R]

#Impala to both
b<- read.csv("Impala RSF.csv")
library(lme4)
model<-glmer(Used~scale(UI)*Activity*Pred+ (1|id),data=b,family="binomial",na.action=na.fail)
library(MuMIn)
gg<-dredge(model)
gg
summary(model)
library(DHARMa)
testUniformity(model)

#Tsessebe dry to both

b<- read.csv("Tsessebe dry RSF.csv")
library(lme4)
model<-glmer(Used~scale(UI)*Activity*Pred+ (1|id),data=b,family="binomial",na.action=na.fail)
library(MuMIn)
gg<-dredge(model)
gg
summary(model)
model1<-glmer(Used~scale(UI)*Activity+scale(UI)*Pred+Activity*Pred+ (1|id),data=b,family="binomial",na.action=na.fail)
summary(model1)
testUniformity(model1)
testUniformity(model)

#Tsessebe rainy to both

b<- read.csv("Tsessebe rainy RSF.csv")
library(lme4)

model<-glmer(Used~scale(UI)*Activity*Pred+ (1|id),data=b,family="binomial",na.action=na.fail)
model1<-glmer(Used~scale(UI)*Pred + (1|id),data=b,family="binomial",na.action=na.fail)
model2<-glmer(Used~scale(UI)*Pred+Activity + (1|id),data=b,family="binomial",na.action=na.fail)

library(MuMIn)
gg<-dredge(model)
gg
summary(model1)
summary(model2)
testUniformity(model1)
testUniformity(model2)

#Wb dry to both

b<- read.csv("Wildebeest dry RSF.csv")
library(lme4)

model<-glmer(Used~scale(UI)*Activity*Pred+ (1|id),data=b,family="binomial",na.action=na.fail)
library(MuMIn)
gg<-dredge(model)
gg
summary(model)
testUniformity(model)

#Wb rainy to both

b<- read.csv("Wildebeest rainy RSF.csv")
library(lme4)

model<-glmer(Used~scale(UI)*Activity*Pred+ (1|id),data=b,family="binomial",na.action=na.fail)
library(MuMIn)
gg<-dredge(model)
gg
summary(model)
testUniformity(model)

#Zeb dry to both

b<- read.csv("Zebra dry RSF.csv")
library(lme4)

model<-glmer(Used~scale(UI)*Activity*Pred+ (1|id),data=b,family="binomial",na.action=na.fail)
library(MuMIn)
gg<-dredge(model)
gg
summary(model)
testUniformity(model)

#Zeb rainy to both

b<- read.csv("Zebra rainy RSF.csv")
library(lme4)

model<-glmer(Used~scale(UI)*Activity*Pred+ (1|id),data=b,family="binomial",na.action=na.fail)
library(MuMIn)
gg<-dredge(model)
gg
summary(model)
testUniformity(model)
