# Supplementary material for: Proactive cursorial and ambush predation risk avoidance in four African herbivore species
Source: Ecol Evol. 2024 Jun 5;14(6):e11529. doi: 10.1002/ece3.11529 (PMC11150757; doi:10.1002/ece3.11529)
Supplement: Supplementary file 1 — Data S1 [file ECE3-14-e11529-s001.zip › Selection code predators.R]

library(adehabitatHS)
used<-read.csv("Dogs dry lion high used.csv", sep=",")
avail<-read.csv("Dogs dry lion high available.csv", sep=",")
manly<-widesIII(used,avail)
manly
write.csv(manly$wij,"Dogs dry lion high manly.csv")

used<-read.csv("Dogs dry lion low used.csv", sep=",")
avail<-read.csv("Dogs dry lion low available.csv", sep=",")
manly<-widesIII(used,avail)
manly
write.csv(manly$wij,"Dogs dry lion low manly.csv")

used<-read.csv("Dogs rainy lion high used.csv", sep=",")
avail<-read.csv("Dogs rainy lion high available.csv", sep=",")
manly<-widesIII(used,avail)
manly
write.csv(manly$wij,"Dogs rainy lion high manly.csv")

used<-read.csv("Dogs rainy lion low used.csv", sep=",")
avail<-read.csv("Dogs rainy lion low available.csv", sep=",")
manly<-widesIII(used,avail)
manly
write.csv(manly$wij,"Dogs rainy lion low manly.csv")


sel<-read.csv("Dogs manova.csv")
head(sel)

s<-sel[,c(4:7)]
head(s)
ms<-as.matrix(s)
season<-sel[,2]
s<-unlist(season)
act<-sel[,3]
a<-unlist(act)
man<-manova(ms~s*a)
man1<-manova(ms~s+a)
man2<-manova(ms~s)
man3<-manova(ms~a)
man4<-manova(ms~1)

extractAIC(man)
extractAIC(man1)
extractAIC(man2)
extractAIC(man3)
extractAIC(man4)

summary(man2)
summary.aov(man2)

summary(man1)
summary.aov(man1)


library(adehabitatHS)
used<-read.csv("Lions dry used.csv", sep=",")
avail<-read.csv("Lions dry available.csv", sep=",")
manly<-widesIII(used,avail)
manly
write.csv(manly$wij,"Lions dry manly.csv")

used<-read.csv("Lions rainy used.csv", sep=",")
avail<-read.csv("Lions rainy available.csv", sep=",")
manly<-widesIII(used,avail)
manly
write.csv(manly$wij,"Lions rainy manly.csv")

sel<-read.csv("Dogs to active lions with season.csv")
head(sel)

s<-sel[,c(4:7)]
head(s)
ms<-as.matrix(s)
species<-sel[,2]
sp<-unlist(species)
season<-sel[,3]
se<-unlist(season)
man<-manova(ms~sp*se)
man1<-manova(ms~sp+se)
man2<-manova(ms~sp)
man3<-manova(ms~se)
man4<-manova(ms~1)

extractAIC(man)
extractAIC(man1)
extractAIC(man2)
extractAIC(man3)
extractAIC(man4)

summary(man)
summary.aov(man)

summary(man1)
summary.aov(man1)


sel<-read.csv("Dogs to inactive lions with season.csv")
head(sel)

s<-sel[,c(4:7)]
head(s)
ms<-as.matrix(s)
species<-sel[,2]
sp<-unlist(species)
season<-sel[,3]
se<-unlist(season)
man<-manova(ms~sp*se)
man1<-manova(ms~sp+se)
man2<-manova(ms~sp)
man3<-manova(ms~se)
man4<-manova(ms~1)

extractAIC(man)
extractAIC(man1)
extractAIC(man2)
extractAIC(man3)
extractAIC(man4)

summary(man)
summary.aov(man)

summary(man1)
summary.aov(man1)


library(adehabitatHS)
used<-read.csv("Dogs dry used.csv", sep=",")
avail<-read.csv("Dogs dry available.csv", sep=",")
manly<-widesIII(used,avail)
manly
write.csv(manly$wij,"Dogs dry manly.csv")

used<-read.csv("Dogs rainy used.csv", sep=",")
avail<-read.csv("Dogs rainy available.csv", sep=",")
manly<-widesIII(used,avail)
manly
write.csv(manly$wij,"Dogs rainy manly.csv")

sel<-read.csv("Dogs to all lions with season.csv")
head(sel)

s<-sel[,c(4:7)]
head(s)
ms<-as.matrix(s)
species<-sel[,2]
sp<-unlist(species)
season<-sel[,3]
se<-unlist(season)
man<-manova(ms~sp*se)
man1<-manova(ms~sp+se)
man2<-manova(ms~sp)
man3<-manova(ms~se)
man4<-manova(ms~1)

extractAIC(man)
extractAIC(man1)
extractAIC(man2)
extractAIC(man3)
extractAIC(man4)

summary(man)
summary.aov(man)
