# Supplementary material for: Proactive cursorial and ambush predation risk avoidance in four African herbivore species
Source: Ecol Evol. 2024 Jun 5;14(6):e11529. doi: 10.1002/ece3.11529 (PMC11150757; doi:10.1002/ece3.11529)
Supplement: Supplementary file 1 — Data S1 [file ECE3-14-e11529-s001.zip › Selection code zebra.R]

library(adehabitatHS)
used<-read.csv("Zebra dog dry high used.csv")
avail<-read.csv("Zebra dog dry high avail.csv")
manly<-widesIII(used,avail)
manly
write.csv(manly$wij,"Zebra dog dry high manly.csv")

used<-read.csv("Zebra dog dry low used.csv", sep=",")
avail<-read.csv("Zebra dog dry low avail.csv", sep=",")
manly<-widesIII(used,avail)
manly
write.csv(manly$wij,"Zebra dog dry low manly.csv")

used<-read.csv("Zebra lion dry high used.csv", sep=",")
avail<-read.csv("Zebra lion dry high avail.csv", sep=",")
manly<-widesIII(used,avail)
manly
write.csv(manly$wij,"Zebra lion dry high manly.csv")

used<-read.csv("Zebra lion dry low used.csv", sep=",")
avail<-read.csv("Zebra lion dry low avail.csv", sep=",")
manly<-widesIII(used,avail)
manly
write.csv(manly$wij,"Zebra lion dry low manly.csv")

used<-read.csv("Zebra dog rainy high used.csv")
avail<-read.csv("Zebra dog rainy high avail.csv")
manly<-widesIII(used,avail)
manly
write.csv(manly$wij,"Zebra dog rainy high manly.csv")

used<-read.csv("Zebra dog rainy low used.csv", sep=",")
avail<-read.csv("Zebra dog rainy low avail.csv", sep=",")
manly<-widesIII(used,avail)
manly
write.csv(manly$wij,"Zebra dog rainy low manly.csv")

used<-read.csv("Zebra lion rainy high used.csv", sep=",")
avail<-read.csv("Zebra lion rainy high avail.csv", sep=",")
manly<-widesIII(used,avail)
manly
write.csv(manly$wij,"Zebra lion rainy high manly.csv")

used<-read.csv("Zebra lion rainy low used.csv", sep=",")
avail<-read.csv("Zebra lion rainy low avail.csv", sep=",")
manly<-widesIII(used,avail)
manly
write.csv(manly$wij,"Zebra lion rainy low manly.csv")

sel<-read.csv("Zebra dog dry MANOVA.csv")
head(sel)

s<-sel[,c(2:5)]
head(s)
ms<-as.matrix(s)
act<-sel[,1]
a<-unlist(act)
man<-manova(ms~a)
man1<-manova(ms~1)

extractAIC(man)
extractAIC(man1)


sel<-read.csv("Zebra lion dry MANOVA.csv")
head(sel)

s<-sel[,c(2:5)]
head(s)
ms<-as.matrix(s)
act<-sel[,1]
a<-unlist(act)
man<-manova(ms~a)
man1<-manova(ms~1)

extractAIC(man)
extractAIC(man1)

sel<-read.csv("Zebra dog rainy MANOVA.csv")
head(sel)

s<-sel[,c(2:5)]
head(s)
ms<-as.matrix(s)
act<-sel[,1]
a<-unlist(act)
man<-manova(ms~a)
man1<-manova(ms~1)

extractAIC(man)
extractAIC(man1)


sel<-read.csv("Zebra lion rainy MANOVA.csv")
head(sel)

s<-sel[,c(2:5)]
head(s)
ms<-as.matrix(s)
act<-sel[,1]
a<-unlist(act)
man<-manova(ms~a)
man1<-manova(ms~1)

extractAIC(man)
extractAIC(man1)


sel<-read.csv("Zebra and dog dry.csv")
head(sel)

s<-sel[,c(3:6)]
head(s)
ms<-as.matrix(s)
act<-sel[,2]
a<-unlist(act)
spec<-sel[,1]
sp<-unlist(spec)
man<-manova(ms~a*sp)
man1<-manova(ms~a+sp)
man2<-manova(ms~a)
man3<-manova(ms~sp)
man4<-manova(ms~1)

anova(man,man1)
summary(man1)
anova(man1,man3)
anova(man3,man4)

summary(man3)
summary.aov(man3)

sel<-read.csv("Zebra and dog rainy.csv")
head(sel)

s<-sel[,c(3:6)]
head(s)
ms<-as.matrix(s)
act<-sel[,2]
a<-unlist(act)
spec<-sel[,1]
sp<-unlist(spec)
man<-manova(ms~a*sp)
man1<-manova(ms~a+sp)
man2<-manova(ms~a)
man3<-manova(ms~sp)
man4<-manova(ms~1)

anova(man,man1)
summary(man1)
anova(man1,man3)
anova(man3,man4)

summary(man3)
summary.aov(man3)

sel<-read.csv("Zebra and lion dry.csv")
head(sel)

s<-sel[,c(3:6)]
head(s)
ms<-as.matrix(s)
act<-sel[,2]
a<-unlist(act)
spec<-sel[,1]
sp<-unlist(spec)
man<-manova(ms~a*sp)
man1<-manova(ms~a+sp)
man2<-manova(ms~a)
man3<-manova(ms~sp)
man4<-manova(ms~1)

anova(man,man1)
summary(man1)
anova(man1,man3)
anova(man3,man4)

summary(man1)
summary.aov(man1)

summary(man3)
summary.aov(man3)


sel<-read.csv("Zebra and lion rainy.csv")
head(sel)

s<-sel[,c(3:6)]
head(s)
ms<-as.matrix(s)
act<-sel[,2]
a<-unlist(act)
spec<-sel[,1]
sp<-unlist(spec)
man<-manova(ms~a*sp)
man1<-manova(ms~a+sp)
man2<-manova(ms~a)
man3<-manova(ms~sp)
man4<-manova(ms~1)

anova(man,man1)
summary(man1)
anova(man1,man3)
anova(man3,man4)

summary(man3)
summary.aov(man3)
