# Supplementary material for: Proactive cursorial and ambush predation risk avoidance in four African herbivore species
Source: Ecol Evol. 2024 Jun 5;14(6):e11529. doi: 10.1002/ece3.11529 (PMC11150757; doi:10.1002/ece3.11529)
Supplement: Supplementary file 1 — Data S1 [file ECE3-14-e11529-s001.zip › Tsessebe dist to pred act.csv]

Prey	ID	Hour	Dist	Pred	PredAct	Season
Tsessebe	T618	0	32.19706387	Dog	Low	Dry
Tsessebe	T618	1	247.1404773	Dog	Low	Dry
Tsessebe	T618	2	5.355842806	Dog	Low	Dry
Tsessebe	T618	3	73.02071508	Dog	Low	Dry
Tsessebe	T618	4	174.3060084	Dog	Low	Dry
Tsessebe	T618	5	126.2424283	Dog	High	Dry
Tsessebe	T618	6	203.5959824	Dog	High	Dry
Tsessebe	T618	7	1018.971942	Dog	High	Dry
Tsessebe	T618	8	655.0739397	Dog	High	Dry
Tsessebe	T618	9	62.52154466	Dog	Low	Dry
Tsessebe	T618	10	4.530199645	Dog	Low	Dry
Tsessebe	T618	11	107.1694535	Dog	Low	Dry
Tsessebe	T618	12	112.2066174	Dog	Low	Dry
Tsessebe	T618	13	13.91682311	Dog	Low	Dry
Tsessebe	T618	14	2.18180407	Dog	Low	Dry
Tsessebe	T618	15	14.79615988	Dog	Low	Dry
Tsessebe	T618	16	314.3044009	Dog	Low	Dry
Tsessebe	T618	17	138.8271986	Dog	High	Dry
Tsessebe	T618	18	269.7605084	Dog	High	Dry
Tsessebe	T618	19	45.56302536	Dog	High	Dry
Tsessebe	T618	20	9.716539376	Dog	Low	Dry
Tsessebe	T618	21	7.996022136	Dog	Low	Dry
Tsessebe	T618	22	114.0955112	Dog	Low	Dry
Tsessebe	T618	23	7.102696145	Dog	Low	Dry
Tsessebe	T618	0	9.053527537	Dog	Low	Dry
Tsessebe	T618	1	122.7993919	Dog	Low	Dry
Tsessebe	T618	2	8.705038592	Dog	Low	Dry
Tsessebe	T618	3	7.241029783	Dog	Low	Dry
Tsessebe	T618	4	1.639236521	Dog	Low	Dry
Tsessebe	T618	5	9.806705986	Dog	High	Dry
Tsessebe	T618	6	215.4466757	Dog	High	Dry
Tsessebe	T618	7	170.3982531	Dog	High	Dry
Tsessebe	T618	8	208.7819767	Dog	High	Dry
Tsessebe	T618	9	187.4905397	Dog	Low	Dry
Tsessebe	T618	10	5.305657505	Dog	Low	Dry
Tsessebe	T618	11	24.42849565	Dog	Low	Dry
Tsessebe	T618	12	4.836143298	Dog	Low	Dry
Tsessebe	T618	13	2.576503591	Dog	Low	Dry
Tsessebe	T618	14	25.57372122	Dog	Low	Dry
Tsessebe	T618	15	3.200183262	Dog	Low	Dry
Tsessebe	T618	16	250.0984811	Dog	Low	Dry
Tsessebe	T618	17	352.7766764	Dog	High	Dry
Tsessebe	T618	18	267.8107932	Dog	High	Dry
Tsessebe	T618	19	54.39953203	Dog	High	Dry
Tsessebe	T618	20	5.661948627	Dog	Low	Dry
Tsessebe	T618	21	4.051148016	Dog	Low	Dry
Tsessebe	T618	22	324.8093206	Dog	Low	Dry
Tsessebe	T618	23	10.78080896	Dog	Low	Dry
Tsessebe	T618	0	48.71334899	Dog	Low	Dry
Tsessebe	T618	1	0.471714662	Dog	Low	Dry
Tsessebe	T618	2	1.082574715	Dog	Low	Dry
Tsessebe	T618	3	1.553599704	Dog	Low	Dry
Tsessebe	T618	4	1.491397027	Dog	Low	Dry
Tsessebe	T618	5	1.865597267	Dog	High	Dry
Tsessebe	T618	6	326.8911241	Dog	High	Dry
Tsessebe	T618	7	247.0541776	Dog	High	Dry
Tsessebe	T618	8	71.42448377	Dog	High	Dry
Tsessebe	T618	9	26.90316749	Dog	Low	Dry
Tsessebe	T618	10	295.7753777	Dog	Low	Dry
Tsessebe	T618	11	156.8915012	Dog	Low	Dry
Tsessebe	T618	12	13.69587804	Dog	Low	Dry
Tsessebe	T618	13	86.00959413	Dog	Low	Dry
Tsessebe	T618	14	77.85308226	Dog	Low	Dry
Tsessebe	T618	15	17.63449651	Dog	Low	Dry
Tsessebe	T618	16	125.8871614	Dog	Low	Dry
Tsessebe	T618	17	194.4377174	Dog	High	Dry
Tsessebe	T618	18	688.3085391	Dog	High	Dry
Tsessebe	T618	19	34.18120045	Dog	High	Dry
Tsessebe	T618	20	8.486717585	Dog	Low	Dry
Tsessebe	T618	21	7.099530855	Dog	Low	Dry
Tsessebe	T618	22	124.4818132	Dog	Low	Dry
Tsessebe	T618	23	92.37295752	Dog	Low	Dry
Tsessebe	T618	0	3.999537519	Dog	Low	Dry
Tsessebe	T618	1	4.354249942	Dog	Low	Dry
Tsessebe	T618	2	2.715707746	Dog	Low	Dry
Tsessebe	T618	3	1.090115664	Dog	Low	Dry
Tsessebe	T618	4	3.620066194	Dog	Low	Dry
Tsessebe	T618	5	111.7913536	Dog	High	Dry
Tsessebe	T618	6	48.86954136	Dog	High	Dry
Tsessebe	T618	7	23.46642796	Dog	High	Dry
Tsessebe	T618	8	845.5163119	Dog	High	Dry
Tsessebe	T618	9	359.8729625	Dog	Low	Dry
Tsessebe	T618	10	7.958162241	Dog	Low	Dry
Tsessebe	T618	11	81.48240094	Dog	Low	Dry
Tsessebe	T618	12	11.67064335	Dog	Low	Dry
Tsessebe	T618	13	10.97823512	Dog	Low	Dry
Tsessebe	T618	14	9.67444054	Dog	Low	Dry
Tsessebe	T618	15	198.6048706	Dog	Low	Dry
Tsessebe	T618	16	113.3335146	Dog	Low	Dry
Tsessebe	T618	17	215.0380257	Dog	High	Dry
Tsessebe	T618	18	570.2306522	Dog	High	Dry
Tsessebe	T618	19	29.44798716	Dog	High	Dry
Tsessebe	T618	20	0.230486789	Dog	Low	Dry
Tsessebe	T618	21	2.390896275	Dog	Low	Dry
Tsessebe	T618	22	23.93653644	Dog	Low	Dry
Tsessebe	T618	23	281.1160299	Dog	Low	Dry
Tsessebe	T618	0	111.7040432	Dog	Low	Dry
Tsessebe	T618	1	14.9696809	Dog	Low	Dry
Tsessebe	T618	2	282.363445	Dog	Low	Dry
Tsessebe	T618	3	98.91240989	Dog	Low	Dry
Tsessebe	T618	4	779.0289481	Dog	Low	Dry
Tsessebe	T618	5	0.97531093	Dog	High	Dry
Tsessebe	T618	6	584.1760911	Dog	High	Dry
Tsessebe	T618	7	520.0742735	Dog	High	Dry
Tsessebe	T618	8	669.1730951	Dog	High	Dry
Tsessebe	T618	9	102.8869552	Dog	Low	Dry
Tsessebe	T618	10	26.3290361	Dog	Low	Dry
Tsessebe	T618	11	67.73389836	Dog	Low	Dry
Tsessebe	T618	12	127.8079627	Dog	Low	Dry
Tsessebe	T618	13	40.52763244	Dog	Low	Dry
Tsessebe	T618	14	3.929558638	Dog	Low	Dry
Tsessebe	T618	15	3.713251379	Dog	Low	Dry
Tsessebe	T618	16	216.9474961	Dog	Low	Dry
Tsessebe	T618	17	335.4606197	Dog	High	Dry
Tsessebe	T618	18	581.2267864	Dog	High	Dry
Tsessebe	T618	19	142.7576595	Dog	High	Dry
Tsessebe	T618	20	3.711022286	Dog	Low	Dry
Tsessebe	T618	21	3.387238357	Dog	Low	Dry
Tsessebe	T618	22	3.22925252	Dog	Low	Dry
Tsessebe	T618	23	85.60578883	Dog	Low	Dry
Tsessebe	T618	0	156.5430389	Dog	Low	Dry
Tsessebe	T618	1	17.30149052	Dog	Low	Dry
Tsessebe	T618	2	62.42039111	Dog	Low	Dry
Tsessebe	T618	3	4.051971422	Dog	Low	Dry
Tsessebe	T618	4	2.002249987	Dog	Low	Dry
Tsessebe	T618	5	3.433262362	Dog	High	Dry
Tsessebe	T618	6	217.0209465	Dog	High	Dry
Tsessebe	T618	7	224.1966964	Dog	High	Dry
Tsessebe	T618	8	93.90137796	Dog	High	Dry
Tsessebe	T618	9	261.9369209	Dog	Low	Dry
Tsessebe	T618	10	29.22062672	Dog	Low	Dry
Tsessebe	T618	11	9.774120074	Dog	Low	Dry
Tsessebe	T618	12	8.47466194	Dog	Low	Dry
Tsessebe	T618	13	32.19704837	Dog	Low	Dry
Tsessebe	T618	14	61.71972508	Dog	Low	Dry
Tsessebe	T618	15	20.12531543	Dog	Low	Dry
Tsessebe	T618	16	164.926412	Dog	Low	Dry
Tsessebe	T618	17	783.8376983	Dog	High	Dry
Tsessebe	T618	18	556.1112012	Dog	High	Dry
Tsessebe	T618	19	334.6697111	Dog	High	Dry
Tsessebe	T618	20	39.2695709	Dog	Low	Dry
Tsessebe	T618	21	3.098192732	Dog	Low	Dry
Tsessebe	T618	22	6.630907004	Dog	Low	Dry
Tsessebe	T618	23	202.9250698	Dog	Low	Dry
Tsessebe	T618	0	101.1706948	Dog	Low	Dry
Tsessebe	T618	1	25.08716461	Dog	Low	Dry
Tsessebe	T618	2	0.930337736	Dog	Low	Dry
Tsessebe	T618	3	0.177787092	Dog	Low	Dry
Tsessebe	T618	4	0.481059185	Dog	Low	Dry
Tsessebe	T618	5	1.170064767	Dog	High	Dry
Tsessebe	T618	6	343.4116538	Dog	High	Dry
Tsessebe	T618	7	362.5791873	Dog	High	Dry
Tsessebe	T618	8	124.3827961	Dog	High	Dry
Tsessebe	T618	9	13.75223109	Dog	Low	Dry
Tsessebe	T618	10	8.250533808	Dog	Low	Dry
Tsessebe	T618	11	11.71072174	Dog	Low	Dry
Tsessebe	T618	12	377.3912768	Dog	Low	Dry
Tsessebe	T618	13	142.52079	Dog	Low	Dry
Tsessebe	T618	14	18.12011063	Dog	Low	Dry
Tsessebe	T618	15	122.8179611	Dog	Low	Dry
Tsessebe	T618	16	78.99108468	Dog	Low	Dry
Tsessebe	T618	17	275.6543194	Dog	High	Dry
Tsessebe	T618	18	72.66887117	Dog	High	Dry
Tsessebe	T618	19	47.70383104	Dog	High	Dry
Tsessebe	T618	20	8.427502825	Dog	Low	Dry
Tsessebe	T618	21	29.87253684	Dog	Low	Dry
Tsessebe	T618	22	54.58921403	Dog	Low	Dry
Tsessebe	T618	23	56.55973601	Dog	Low	Dry
Tsessebe	T618	0	33.68977198	Dog	Low	Dry
Tsessebe	T618	1	11.80046932	Dog	Low	Dry
Tsessebe	T618	2	17.02711064	Dog	Low	Dry
Tsessebe	T618	3	16.62987853	Dog	Low	Dry
Tsessebe	T618	4	3.984486341	Dog	Low	Dry
Tsessebe	T618	5	5.102563792	Dog	High	Dry
Tsessebe	T618	6	97.05834059	Dog	High	Dry
Tsessebe	T618	7	144.7507175	Dog	High	Dry
Tsessebe	T618	8	780.4244131	Dog	High	Dry
Tsessebe	T618	9	598.3932288	Dog	Low	Dry
Tsessebe	T618	10	41.93135749	Dog	Low	Dry
Tsessebe	T618	11	723.842743	Dog	Low	Dry
Tsessebe	T618	12	952.2866567	Dog	Low	Dry
Tsessebe	T618	13	43.02468893	Dog	Low	Dry
Tsessebe	T618	14	16.52739261	Dog	Low	Dry
Tsessebe	T618	15	358.1333194	Dog	Low	Dry
Tsessebe	T618	16	1710.443571	Dog	Low	Dry
Tsessebe	T618	17	1258.124848	Dog	High	Dry
Tsessebe	T618	18	722.470451	Dog	High	Dry
Tsessebe	T618	19	303.7749568	Dog	High	Dry
Tsessebe	T618	20	67.49792128	Dog	Low	Dry
Tsessebe	T618	21	23.94223922	Dog	Low	Dry
Tsessebe	T618	22	42.97445543	Dog	Low	Dry
Tsessebe	T618	23	226.9617826	Dog	Low	Dry
Tsessebe	T618	0	44.41260683	Dog	Low	Dry
Tsessebe	T618	1	8.785068298	Dog	Low	Dry
Tsessebe	T618	2	165.9571042	Dog	Low	Dry
Tsessebe	T618	3	70.05933758	Dog	Low	Dry
Tsessebe	T618	4	2.196920399	Dog	Low	Dry
Tsessebe	T618	5	5.335658347	Dog	High	Dry
Tsessebe	T618	6	279.2661244	Dog	High	Dry
Tsessebe	T618	7	87.95527425	Dog	High	Dry
Tsessebe	T618	8	3.822206818	Dog	High	Dry
Tsessebe	T618	9	5.649997965	Dog	Low	Dry
Tsessebe	T618	10	46.48570728	Dog	Low	Dry
Tsessebe	T618	11	174.0042514	Dog	Low	Dry
Tsessebe	T618	12	23.63179723	Dog	Low	Dry
Tsessebe	T618	13	4.630213474	Dog	Low	Dry
Tsessebe	T618	14	340.1706849	Dog	Low	Dry
Tsessebe	T618	15	84.34194883	Dog	Low	Dry
Tsessebe	T618	16	206.3001776	Dog	Low	Dry
Tsessebe	T618	17	76.94935822	Dog	High	Dry
Tsessebe	T618	18	304.3888935	Dog	High	Dry
Tsessebe	T618	19	77.73125454	Dog	High	Dry
Tsessebe	T618	20	31.47179279	Dog	Low	Dry
Tsessebe	T618	21	17.78767756	Dog	Low	Dry
Tsessebe	T618	22	0.585833412	Dog	Low	Dry
Tsessebe	T618	23	8.031638427	Dog	Low	Dry
Tsessebe	T618	0	308.0278146	Dog	Low	Dry
Tsessebe	T618	1	103.5949969	Dog	Low	Dry
Tsessebe	T618	2	9.117727205	Dog	Low	Dry
Tsessebe	T618	3	1.913153932	Dog	Low	Dry
Tsessebe	T618	4	5.638378834	Dog	Low	Dry
Tsessebe	T618	5	6.770313891	Dog	High	Dry
Tsessebe	T618	6	273.1186052	Dog	High	Dry
Tsessebe	T618	7	296.9486475	Dog	High	Dry
Tsessebe	T618	8	280.3913399	Dog	High	Dry
Tsessebe	T618	9	165.3378695	Dog	Low	Dry
Tsessebe	T618	10	8.917895305	Dog	Low	Dry
Tsessebe	T618	11	19.50166435	Dog	Low	Dry
Tsessebe	T618	12	15.66542399	Dog	Low	Dry
Tsessebe	T618	13	45.89954311	Dog	Low	Dry
Tsessebe	T618	14	150.4698313	Dog	Low	Dry
Tsessebe	T618	15	26.29290266	Dog	Low	Dry
Tsessebe	T618	16	3.312506272	Dog	Low	Dry
Tsessebe	T618	17	141.2702566	Dog	High	Dry
Tsessebe	T618	18	176.2644002	Dog	High	Dry
Tsessebe	T618	19	85.76653663	Dog	High	Dry
Tsessebe	T618	20	13.40715014	Dog	Low	Dry
Tsessebe	T618	21	1.305026811	Dog	Low	Dry
Tsessebe	T618	22	54.57182134	Dog	Low	Dry
Tsessebe	T618	23	24.81336172	Dog	Low	Dry
Tsessebe	T618	0	13.74163833	Dog	Low	Dry
Tsessebe	T618	1	49.65702574	Dog	Low	Dry
Tsessebe	T618	2	55.06717866	Dog	Low	Dry
Tsessebe	T618	3	13.0289509	Dog	Low	Dry
Tsessebe	T618	4	2.834272668	Dog	Low	Dry
Tsessebe	T618	5	1.427801829	Dog	High	Dry
Tsessebe	T618	6	256.394883	Dog	High	Dry
Tsessebe	T618	7	72.69062652	Dog	High	Dry
Tsessebe	T618	8	196.178873	Dog	High	Dry
Tsessebe	T618	9	82.85731284	Dog	Low	Dry
Tsessebe	T618	10	6.394995256	Dog	Low	Dry
Tsessebe	T618	11	61.54962386	Dog	Low	Dry
Tsessebe	T618	12	8.453430479	Dog	Low	Dry
Tsessebe	T618	13	16.7004849	Dog	Low	Dry
Tsessebe	T618	14	5.847110171	Dog	Low	Dry
Tsessebe	T618	15	19.63417348	Dog	Low	Dry
Tsessebe	T618	16	123.1919588	Dog	Low	Dry
Tsessebe	T618	17	225.1998929	Dog	High	Dry
Tsessebe	T618	18	426.8472509	Dog	High	Dry
Tsessebe	T618	19	296.6072067	Dog	High	Dry
Tsessebe	T618	20	24.91220383	Dog	Low	Dry
Tsessebe	T618	21	5.859864461	Dog	Low	Dry
Tsessebe	T618	22	94.58702213	Dog	Low	Dry
Tsessebe	T618	23	131.336064	Dog	Low	Dry
Tsessebe	T618	0	1.771416807	Dog	Low	Dry
Tsessebe	T618	1	169.8290712	Dog	Low	Dry
Tsessebe	T618	2	33.70037085	Dog	Low	Dry
Tsessebe	T618	3	60.05677765	Dog	Low	Dry
Tsessebe	T618	4	10.05426374	Dog	Low	Dry
Tsessebe	T618	5	2.797831318	Dog	High	Dry
Tsessebe	T618	6	34.55245766	Dog	High	Dry
Tsessebe	T618	7	243.8849879	Dog	High	Dry
Tsessebe	T618	8	85.83979208	Dog	High	Dry
Tsessebe	T618	9	77.94584056	Dog	Low	Dry
Tsessebe	T618	10	5.292043734	Dog	Low	Dry
Tsessebe	T618	11	55.83267818	Dog	Low	Dry
Tsessebe	T618	12	11.17842072	Dog	Low	Dry
Tsessebe	T618	13	4.272945967	Dog	Low	Dry
Tsessebe	T618	14	6.781043635	Dog	Low	Dry
Tsessebe	T618	15	5.12515087	Dog	Low	Dry
Tsessebe	T618	16	107.7855089	Dog	Low	Dry
Tsessebe	T618	17	177.6974289	Dog	High	Dry
Tsessebe	T618	18	244.290183	Dog	High	Dry
Tsessebe	T618	19	87.59078296	Dog	High	Dry
Tsessebe	T618	20	1.7167965	Dog	Low	Dry
Tsessebe	T618	21	1.454669521	Dog	Low	Dry
Tsessebe	T618	22	150.1703404	Dog	Low	Dry
Tsessebe	T618	23	54.55094664	Dog	Low	Dry
Tsessebe	T618	0	47.01128493	Dog	Low	Dry
Tsessebe	T618	1	3.523141737	Dog	Low	Dry
Tsessebe	T618	2	2.00034739	Dog	Low	Dry
Tsessebe	T618	3	22.43229294	Dog	Low	Dry
Tsessebe	T618	4	4.210659616	Dog	Low	Dry
Tsessebe	T618	5	2.221032944	Dog	High	Dry
Tsessebe	T618	6	259.4181522	Dog	High	Dry
Tsessebe	T618	7	137.2427176	Dog	High	Dry
Tsessebe	T618	8	13.78580891	Dog	High	Dry
Tsessebe	T618	9	11.40652939	Dog	Low	Dry
Tsessebe	T618	10	540.1367859	Dog	Low	Dry
Tsessebe	T618	11	282.9295326	Dog	Low	Dry
Tsessebe	T618	12	38.66421139	Dog	Low	Dry
Tsessebe	T618	13	5.692753091	Dog	Low	Dry
Tsessebe	T618	14	60.44130464	Dog	Low	Dry
Tsessebe	T618	15	177.3015667	Dog	Low	Dry
Tsessebe	T618	16	221.345679	Dog	Low	Dry
Tsessebe	T618	17	342.1289979	Dog	High	Dry
Tsessebe	T618	18	316.3883197	Dog	High	Dry
Tsessebe	T618	19	26.03964759	Dog	High	Dry
Tsessebe	T618	20	21.10799113	Dog	Low	Dry
Tsessebe	T618	21	134.7005674	Dog	Low	Dry
Tsessebe	T618	22	51.6458092	Dog	Low	Dry
Tsessebe	T618	23	51.49997696	Dog	Low	Dry
Tsessebe	T618	0	27.3167293	Dog	Low	Dry
Tsessebe	T618	1	7.604604226	Dog	Low	Dry
Tsessebe	T618	2	3.837346734	Dog	Low	Dry
Tsessebe	T618	3	6.616003297	Dog	Low	Dry
Tsessebe	T618	4	2.673886599	Dog	Low	Dry
Tsessebe	T618	5	217.3089785	Dog	High	Dry
Tsessebe	T618	6	560.8465384	Dog	High	Dry
Tsessebe	T618	7	467.0103059	Dog	High	Dry
Tsessebe	T618	8	155.3675245	Dog	High	Dry
Tsessebe	T618	9	6.583166134	Dog	Low	Dry
Tsessebe	T618	10	210.4305787	Dog	Low	Dry
Tsessebe	T618	11	5.805593359	Dog	Low	Dry
Tsessebe	T618	12	6.117330744	Dog	Low	Dry
Tsessebe	T618	13	80.40912919	Dog	Low	Dry
Tsessebe	T618	14	75.80009098	Dog	Low	Dry
Tsessebe	T618	15	16.64655161	Dog	Low	Dry
Tsessebe	T618	16	127.9760774	Dog	Low	Dry
Tsessebe	T618	17	190.3644205	Dog	High	Dry
Tsessebe	T618	18	225.6978603	Dog	High	Dry
Tsessebe	T618	19	120.9172575	Dog	High	Dry
Tsessebe	T618	20	4.034135651	Dog	Low	Dry
Tsessebe	T618	21	8.455288797	Dog	Low	Dry
Tsessebe	T618	22	87.89019795	Dog	Low	Dry
Tsessebe	T618	23	2.853784938	Dog	Low	Dry
Tsessebe	T618	0	89.9331991	Dog	Low	Dry
Tsessebe	T618	1	6.317458909	Dog	Low	Dry
Tsessebe	T618	2	5.701021583	Dog	Low	Dry
Tsessebe	T618	3	0.705461022	Dog	Low	Dry
Tsessebe	T618	4	6.954602496	Dog	Low	Dry
Tsessebe	T618	5	52.7756399	Dog	High	Dry
Tsessebe	T618	6	212.0071305	Dog	High	Dry
Tsessebe	T618	7	84.6972217	Dog	High	Dry
Tsessebe	T618	8	74.61111794	Dog	High	Dry
Tsessebe	T618	9	8.619587398	Dog	Low	Dry
Tsessebe	T618	10	1213.070231	Dog	Low	Dry
Tsessebe	T618	11	43.18600749	Dog	Low	Dry
Tsessebe	T618	12	4.896335531	Dog	Low	Dry
Tsessebe	T618	13	16.29761022	Dog	Low	Dry
Tsessebe	T618	14	12.47071034	Dog	Low	Dry
Tsessebe	T618	15	38.13723084	Dog	Low	Dry
Tsessebe	T618	16	153.0879027	Dog	Low	Dry
Tsessebe	T618	17	367.6553231	Dog	High	Dry
Tsessebe	T618	18	295.6530678	Dog	High	Dry
Tsessebe	T618	19	46.62091555	Dog	High	Dry
Tsessebe	T618	20	208.3408687	Dog	Low	Dry
Tsessebe	T618	21	14.59419494	Dog	Low	Dry
Tsessebe	T618	22	55.92968832	Dog	Low	Dry
Tsessebe	T618	23	30.68910511	Dog	Low	Dry
Tsessebe	T618	0	225.040734	Dog	Low	Dry
Tsessebe	T618	1	209.4888553	Dog	Low	Dry
Tsessebe	T618	2	23.73793852	Dog	Low	Dry
Tsessebe	T618	3	7.528474158	Dog	Low	Dry
Tsessebe	T618	4	0.753744996	Dog	Low	Dry
Tsessebe	T618	5	10.34309723	Dog	High	Dry
Tsessebe	T618	6	80.69237345	Dog	High	Dry
Tsessebe	T618	7	254.2673984	Dog	High	Dry
Tsessebe	T618	8	661.3798995	Dog	High	Dry
Tsessebe	T618	9	80.69028484	Dog	Low	Dry
Tsessebe	T618	10	165.9556625	Dog	Low	Dry
Tsessebe	T618	11	10.18408	Dog	Low	Dry
Tsessebe	T618	12	97.24075226	Dog	Low	Dry
Tsessebe	T618	13	33.1392728	Dog	Low	Dry
Tsessebe	T618	14	60.4405587	Dog	Low	Dry
Tsessebe	T618	15	18.02847727	Dog	Low	Dry
Tsessebe	T618	16	468.5915328	Dog	Low	Dry
Tsessebe	T618	17	387.8730948	Dog	High	Dry
Tsessebe	T618	18	146.2936261	Dog	High	Dry
Tsessebe	T618	19	32.37189137	Dog	High	Dry
Tsessebe	T618	20	8.586273899	Dog	Low	Dry
Tsessebe	T618	21	13.15248178	Dog	Low	Dry
Tsessebe	T618	22	16.27462678	Dog	Low	Dry
Tsessebe	T618	23	148.2609023	Dog	Low	Dry
Tsessebe	T618	0	26.08340842	Dog	Low	Dry
Tsessebe	T618	1	2.016471814	Dog	Low	Dry
Tsessebe	T618	2	64.00054077	Dog	Low	Dry
Tsessebe	T618	3	66.00131173	Dog	Low	Dry
Tsessebe	T618	4	3.437691913	Dog	Low	Dry
Tsessebe	T618	5	3.593703049	Dog	High	Dry
Tsessebe	T618	6	54.90850662	Dog	High	Dry
Tsessebe	T618	7	119.3169303	Dog	High	Dry
Tsessebe	T618	8	155.9659255	Dog	High	Dry
Tsessebe	T618	9	189.937826	Dog	Low	Dry
Tsessebe	T618	10	390.1820911	Dog	Low	Dry
Tsessebe	T618	11	31.58657075	Dog	Low	Dry
Tsessebe	T618	12	325.0848961	Dog	Low	Dry
Tsessebe	T618	13	209.0654511	Dog	Low	Dry
Tsessebe	T618	14	4.518884568	Dog	Low	Dry
Tsessebe	T618	15	5.850607992	Dog	Low	Dry
Tsessebe	T618	16	68.78955581	Dog	Low	Dry
Tsessebe	T618	17	104.9798373	Dog	High	Dry
Tsessebe	T618	18	29.9941259	Dog	High	Dry
Tsessebe	T618	19	45.63215462	Dog	High	Dry
Tsessebe	T618	20	114.7991138	Dog	Low	Dry
Tsessebe	T618	21	62.92864091	Dog	Low	Dry
Tsessebe	T618	22	143.7217284	Dog	Low	Dry
Tsessebe	T618	23	6.727159368	Dog	Low	Dry
Tsessebe	T618	0	51.55978273	Dog	Low	Dry
Tsessebe	T618	1	34.30189284	Dog	Low	Dry
Tsessebe	T618	2	38.29136551	Dog	Low	Dry
Tsessebe	T618	3	5.942160153	Dog	Low	Dry
Tsessebe	T618	4	6.161663659	Dog	Low	Dry
Tsessebe	T618	5	0.768461018	Dog	High	Dry
Tsessebe	T618	6	48.4830711	Dog	High	Dry
Tsessebe	T618	7	364.4380529	Dog	High	Dry
Tsessebe	T618	8	496.8420254	Dog	High	Dry
Tsessebe	T618	9	44.62554453	Dog	Low	Dry
Tsessebe	T618	10	106.9018827	Dog	Low	Dry
Tsessebe	T618	11	21.683931	Dog	Low	Dry
Tsessebe	T618	12	25.46687198	Dog	Low	Dry
Tsessebe	T618	13	14.39187931	Dog	Low	Dry
Tsessebe	T618	14	82.4418454	Dog	Low	Dry
Tsessebe	T618	15	57.72921771	Dog	Low	Dry
Tsessebe	T618	16	234.8403873	Dog	Low	Dry
Tsessebe	T618	17	144.8823931	Dog	High	Dry
Tsessebe	T618	18	193.5006388	Dog	High	Dry
Tsessebe	T618	19	19.02856977	Dog	High	Dry
Tsessebe	T618	20	72.19418223	Dog	Low	Dry
Tsessebe	T618	21	235.6168627	Dog	Low	Dry
Tsessebe	T618	22	135.9737546	Dog	Low	Dry
Tsessebe	T618	23	2.415101806	Dog	Low	Dry
Tsessebe	T618	0	3.562147807	Dog	Low	Dry
Tsessebe	T618	1	102.6008406	Dog	Low	Dry
Tsessebe	T618	2	46.74736249	Dog	Low	Dry
Tsessebe	T618	3	1.713423052	Dog	Low	Dry
Tsessebe	T618	4	1.779827907	Dog	Low	Dry
Tsessebe	T618	5	5.848738158	Dog	High	Dry
Tsessebe	T618	6	393.9662275	Dog	High	Dry
Tsessebe	T618	7	217.950155	Dog	High	Dry
Tsessebe	T618	8	52.90787336	Dog	High	Dry
Tsessebe	T618	9	441.2740523	Dog	Low	Dry
Tsessebe	T618	10	70.66574675	Dog	Low	Dry
Tsessebe	T618	11	184.0720511	Dog	Low	Dry
Tsessebe	T618	12	21.77218679	Dog	Low	Dry
Tsessebe	T618	13	45.97212049	Dog	Low	Dry
Tsessebe	T618	14	10.73479151	Dog	Low	Dry
Tsessebe	T618	15	39.21264296	Dog	Low	Dry
Tsessebe	T618	16	2.358808335	Dog	Low	Dry
Tsessebe	T618	17	79.91013389	Dog	High	Dry
Tsessebe	T618	18	174.8118928	Dog	High	Dry
Tsessebe	T618	19	110.9106464	Dog	High	Dry
Tsessebe	T618	20	17.56045779	Dog	Low	Dry
Tsessebe	T618	21	7.052184151	Dog	Low	Dry
Tsessebe	T618	22	9.120427929	Dog	Low	Dry
Tsessebe	T618	23	37.87795703	Dog	Low	Dry
Tsessebe	T618	0	88.90409095	Dog	Low	Dry
Tsessebe	T618	1	71.97177915	Dog	Low	Dry
Tsessebe	T618	2	9.250450106	Dog	Low	Dry
Tsessebe	T618	3	9.067450824	Dog	Low	Dry
Tsessebe	T618	4	2.561643266	Dog	Low	Dry
Tsessebe	T618	5	3.350080703	Dog	High	Dry
Tsessebe	T618	6	875.0354929	Dog	High	Dry
Tsessebe	T618	7	930.260512	Dog	High	Dry
Tsessebe	T618	8	294.9198584	Dog	High	Dry
Tsessebe	T618	9	6.814486661	Dog	Low	Dry
Tsessebe	T618	10	25.35000482	Dog	Low	Dry
Tsessebe	T618	11	5.870962988	Dog	Low	Dry
Tsessebe	T618	12	173.5064237	Dog	Low	Dry
Tsessebe	T618	13	48.00855908	Dog	Low	Dry
Tsessebe	T618	14	25.65098297	Dog	Low	Dry
Tsessebe	T618	15	3.66076219	Dog	Low	Dry
Tsessebe	T618	16	92.79085934	Dog	Low	Dry
Tsessebe	T618	17	77.35300543	Dog	High	Dry
Tsessebe	T618	18	25.3739967	Dog	High	Dry
Tsessebe	T618	19	28.64593378	Dog	High	Dry
Tsessebe	T618	20	558.7836485	Dog	Low	Dry
Tsessebe	T618	21	8.680769644	Dog	Low	Dry
Tsessebe	T618	22	29.10499002	Dog	Low	Dry
Tsessebe	T618	23	47.44294474	Dog	Low	Dry
Tsessebe	T618	0	365.0710953	Dog	Low	Dry
Tsessebe	T618	1	3.651924233	Dog	Low	Dry
Tsessebe	T618	2	4.685909854	Dog	Low	Dry
Tsessebe	T618	3	271.8921673	Dog	Low	Dry
Tsessebe	T618	4	23.53499861	Dog	Low	Dry
Tsessebe	T618	5	23.80971941	Dog	High	Dry
Tsessebe	T618	6	447.6979802	Dog	High	Dry
Tsessebe	T618	7	269.5994713	Dog	High	Dry
Tsessebe	T618	8	312.7546221	Dog	High	Dry
Tsessebe	T618	9	523.668529	Dog	Low	Dry
Tsessebe	T618	10	11.28469997	Dog	Low	Dry
Tsessebe	T618	11	11.24944715	Dog	Low	Dry
Tsessebe	T618	12	112.0741079	Dog	Low	Dry
Tsessebe	T618	13	3.486003961	Dog	Low	Dry
Tsessebe	T618	14	3.961256603	Dog	Low	Dry
Tsessebe	T618	15	12.37162867	Dog	Low	Dry
Tsessebe	T618	16	45.01069042	Dog	Low	Dry
Tsessebe	T618	17	342.5674394	Dog	High	Dry
Tsessebe	T618	18	87.79845053	Dog	High	Dry
Tsessebe	T618	19	290.8549906	Dog	High	Dry
Tsessebe	T618	20	434.0938974	Dog	Low	Dry
Tsessebe	T618	21	59.71823753	Dog	Low	Dry
Tsessebe	T618	22	38.1244109	Dog	Low	Dry
Tsessebe	T618	23	36.04863899	Dog	Low	Dry
Tsessebe	T618	0	31.726608	Dog	Low	Dry
Tsessebe	T618	1	17.60566872	Dog	Low	Dry
Tsessebe	T618	2	2.733315619	Dog	Low	Dry
Tsessebe	T618	3	0.406552768	Dog	Low	Dry
Tsessebe	T618	4	1.820708998	Dog	Low	Dry
Tsessebe	T618	5	1.730949197	Dog	High	Dry
Tsessebe	T618	6	75.08165065	Dog	High	Dry
Tsessebe	T618	7	152.4334172	Dog	High	Dry
Tsessebe	T618	8	44.03765754	Dog	High	Dry
Tsessebe	T618	9	8.751385153	Dog	Low	Dry
Tsessebe	T618	10	255.0061946	Dog	Low	Dry
Tsessebe	T618	11	253.2965746	Dog	Low	Dry
Tsessebe	T618	12	80.02633134	Dog	Low	Dry
Tsessebe	T618	13	9.450979299	Dog	Low	Dry
Tsessebe	T618	14	12.11733955	Dog	Low	Dry
Tsessebe	T618	15	200.9849236	Dog	Low	Dry
Tsessebe	T618	16	212.0586591	Dog	Low	Dry
Tsessebe	T618	18	212.0586591	Dog	High	Dry
Tsessebe	T618	21	22.4750933	Dog	Low	Dry
Tsessebe	T618	22	71.61844442	Dog	Low	Dry
Tsessebe	T618	23	30.06075265	Dog	Low	Dry
Tsessebe	T618	0	40.18431236	Dog	Low	Dry
Tsessebe	T618	1	23.39036964	Dog	Low	Dry
Tsessebe	T618	2	3.42511782	Dog	Low	Dry
Tsessebe	T618	3	1.184257367	Dog	Low	Dry
Tsessebe	T618	4	2.23958636	Dog	Low	Dry
Tsessebe	T618	5	2.584375473	Dog	High	Dry
Tsessebe	T618	6	87.88612928	Dog	High	Dry
Tsessebe	T618	7	104.6450345	Dog	High	Dry
Tsessebe	T618	8	168.313495	Dog	High	Dry
Tsessebe	T618	9	103.7403209	Dog	Low	Dry
Tsessebe	T618	10	23.1185958	Dog	Low	Dry
Tsessebe	T618	11	13.88001347	Dog	Low	Dry
Tsessebe	T618	12	11.99407598	Dog	Low	Dry
Tsessebe	T618	13	5.300632246	Dog	Low	Dry
Tsessebe	T618	14	57.0931365	Dog	Low	Dry
Tsessebe	T618	15	51.57567948	Dog	Low	Dry
Tsessebe	T618	16	225.9252383	Dog	Low	Dry
Tsessebe	T618	17	118.3411522	Dog	High	Dry
Tsessebe	T618	18	398.7039424	Dog	High	Dry
Tsessebe	T618	19	200.4480253	Dog	High	Dry
Tsessebe	T618	20	13.87114453	Dog	Low	Dry
Tsessebe	T618	21	70.81860145	Dog	Low	Dry
Tsessebe	T618	22	3.27907396	Dog	Low	Dry
Tsessebe	T618	23	24.57374505	Dog	Low	Dry
Tsessebe	T618	0	110.1539016	Dog	Low	Dry
Tsessebe	T618	1	96.19463664	Dog	Low	Dry
Tsessebe	T618	2	35.68432668	Dog	Low	Dry
Tsessebe	T618	3	21.09168251	Dog	Low	Dry
Tsessebe	T618	4	0.663968081	Dog	Low	Dry
Tsessebe	T618	5	3.11304327	Dog	High	Dry
Tsessebe	T618	6	428.2147036	Dog	High	Dry
Tsessebe	T618	7	269.2523788	Dog	High	Dry
Tsessebe	T618	8	105.3603087	Dog	High	Dry
Tsessebe	T618	9	36.87169423	Dog	Low	Dry
Tsessebe	T618	10	31.60698344	Dog	Low	Dry
Tsessebe	T618	11	21.54702539	Dog	Low	Dry
Tsessebe	T618	12	32.15788817	Dog	Low	Dry
Tsessebe	T618	13	8.758007969	Dog	Low	Dry
Tsessebe	T618	14	95.71143619	Dog	Low	Dry
Tsessebe	T618	15	4.275740753	Dog	Low	Dry
Tsessebe	T618	16	68.10118571	Dog	Low	Dry
Tsessebe	T618	17	316.0831441	Dog	High	Dry
Tsessebe	T618	18	15.28933907	Dog	High	Dry
Tsessebe	T618	19	0.668073186	Dog	High	Dry
Tsessebe	T618	20	155.221341	Dog	Low	Dry
Tsessebe	T618	21	89.92148353	Dog	Low	Dry
Tsessebe	T618	22	309.3638118	Dog	Low	Dry
Tsessebe	T618	23	133.1175552	Dog	Low	Dry
Tsessebe	T618	0	2.919535895	Dog	Low	Dry
Tsessebe	T618	1	3.896252283	Dog	Low	Dry
Tsessebe	T618	2	4.374557409	Dog	Low	Dry
Tsessebe	T618	3	72.76527067	Dog	Low	Dry
Tsessebe	T618	4	170.9592051	Dog	Low	Dry
Tsessebe	T618	5	99.06450074	Dog	High	Dry
Tsessebe	T618	6	123.1531742	Dog	High	Dry
Tsessebe	T618	7	141.770564	Dog	High	Dry
Tsessebe	T618	8	1089.104167	Dog	High	Dry
Tsessebe	T618	9	112.2366726	Dog	Low	Dry
Tsessebe	T618	10	788.2633672	Dog	Low	Dry
Tsessebe	T618	11	62.76608855	Dog	Low	Dry
Tsessebe	T618	12	21.12077354	Dog	Low	Dry
Tsessebe	T618	13	4.88171876	Dog	Low	Dry
Tsessebe	T618	14	114.1599772	Dog	Low	Dry
Tsessebe	T618	15	106.923494	Dog	Low	Dry
Tsessebe	T618	16	71.65697027	Dog	Low	Dry
Tsessebe	T618	17	290.6508262	Dog	High	Dry
Tsessebe	T618	18	62.73109731	Dog	High	Dry
Tsessebe	T618	19	6.243222386	Dog	High	Dry
Tsessebe	T618	20	0.416783722	Dog	Low	Dry
Tsessebe	T618	21	70.34094257	Dog	Low	Dry
Tsessebe	T618	22	71.29782216	Dog	Low	Dry
Tsessebe	T618	23	3.418821934	Dog	Low	Dry
Tsessebe	T618	0	0.267937856	Dog	Low	Dry
Tsessebe	T618	1	2.183537708	Dog	Low	Dry
Tsessebe	T618	2	50.68427498	Dog	Low	Dry
Tsessebe	T618	3	16.91117824	Dog	Low	Dry
Tsessebe	T618	4	8.471708028	Dog	Low	Dry
Tsessebe	T618	5	0.506384708	Dog	High	Dry
Tsessebe	T618	6	144.9967995	Dog	High	Dry
Tsessebe	T618	7	125.1687698	Dog	High	Dry
Tsessebe	T618	8	174.800077	Dog	High	Dry
Tsessebe	T618	9	13.27994664	Dog	Low	Dry
Tsessebe	T618	10	34.4185623	Dog	Low	Dry
Tsessebe	T618	11	16.19280369	Dog	Low	Dry
Tsessebe	T618	12	16.00177283	Dog	Low	Dry
Tsessebe	T618	13	78.95493941	Dog	Low	Dry
Tsessebe	T618	14	29.72763864	Dog	Low	Dry
Tsessebe	T618	15	34.49881041	Dog	Low	Dry
Tsessebe	T618	16	344.0583798	Dog	Low	Dry
Tsessebe	T618	17	212.2704236	Dog	High	Dry
Tsessebe	T618	18	281.4837248	Dog	High	Dry
Tsessebe	T618	19	297.7717355	Dog	High	Dry
Tsessebe	T618	20	10.30282503	Dog	Low	Dry
Tsessebe	T618	21	3.227023318	Dog	Low	Dry
Tsessebe	T618	22	41.33392149	Dog	Low	Dry
Tsessebe	T618	23	271.3414407	Dog	Low	Dry
Tsessebe	T618	0	80.87737679	Dog	Low	Dry
Tsessebe	T618	1	246.3642887	Dog	Low	Dry
Tsessebe	T618	2	8.157737914	Dog	Low	Dry
Tsessebe	T618	3	6.113168172	Dog	Low	Dry
Tsessebe	T618	4	7.516129452	Dog	Low	Dry
Tsessebe	T618	5	7.243220446	Dog	High	Dry
Tsessebe	T618	6	268.0010537	Dog	High	Dry
Tsessebe	T618	7	206.2223792	Dog	High	Dry
Tsessebe	T618	8	173.506951	Dog	High	Dry
Tsessebe	T618	9	113.9506041	Dog	Low	Dry
Tsessebe	T618	10	43.22612972	Dog	Low	Dry
Tsessebe	T618	11	5.000507753	Dog	Low	Dry
Tsessebe	T618	12	7.672999715	Dog	Low	Dry
Tsessebe	T618	13	4.675649209	Dog	Low	Dry
Tsessebe	T618	14	74.37229051	Dog	Low	Dry
Tsessebe	T618	15	4.53625035	Dog	Low	Dry
Tsessebe	T618	16	117.8734476	Dog	Low	Dry
Tsessebe	T618	17	641.3186846	Dog	High	Dry
Tsessebe	T618	18	541.8930256	Dog	High	Dry
Tsessebe	T618	19	16.0238926	Dog	High	Dry
Tsessebe	T618	20	2.353840274	Dog	Low	Dry
Tsessebe	T618	21	76.84633485	Dog	Low	Dry
Tsessebe	T618	22	88.6972076	Dog	Low	Dry
Tsessebe	T618	23	85.97766335	Dog	Low	Dry
Tsessebe	T618	0	2.240682002	Dog	Low	Dry
Tsessebe	T618	1	97.93228013	Dog	Low	Dry
Tsessebe	T618	2	22.67253792	Dog	Low	Dry
Tsessebe	T618	3	8.605278092	Dog	Low	Dry
Tsessebe	T618	4	4.459602696	Dog	Low	Dry
Tsessebe	T618	5	3.172659616	Dog	High	Dry
Tsessebe	T618	6	42.73386219	Dog	High	Dry
Tsessebe	T618	7	106.9418296	Dog	High	Dry
Tsessebe	T618	8	26.10787684	Dog	High	Dry
Tsessebe	T618	9	45.05812022	Dog	Low	Dry
Tsessebe	T618	10	404.4148116	Dog	Low	Dry
Tsessebe	T618	11	237.6738926	Dog	Low	Dry
Tsessebe	T618	12	10.27600366	Dog	Low	Dry
Tsessebe	T618	13	2.489289538	Dog	Low	Dry
Tsessebe	T618	14	7.608852386	Dog	Low	Dry
Tsessebe	T618	15	105.0621169	Dog	Low	Dry
Tsessebe	T618	16	61.02116013	Dog	Low	Dry
Tsessebe	T618	17	228.5271625	Dog	High	Dry
Tsessebe	T618	18	459.5755129	Dog	High	Dry
Tsessebe	T618	19	97.25334035	Dog	High	Dry
Tsessebe	T618	20	1.774706081	Dog	Low	Dry
Tsessebe	T618	21	1.315204806	Dog	Low	Dry
Tsessebe	T618	22	189.5401923	Dog	Low	Dry
Tsessebe	T618	23	217.2821462	Dog	Low	Dry
Tsessebe	T618	0	126.6672402	Dog	Low	Dry
Tsessebe	T618	1	202.1688024	Dog	Low	Dry
Tsessebe	T618	2	169.4031379	Dog	Low	Dry
Tsessebe	T618	3	9.72519444	Dog	Low	Dry
Tsessebe	T618	4	2.320721283	Dog	Low	Dry
Tsessebe	T618	5	3.210383884	Dog	High	Dry
Tsessebe	T618	6	142.7741244	Dog	High	Dry
Tsessebe	T618	7	846.3811191	Dog	High	Dry
Tsessebe	T618	8	439.563487	Dog	High	Dry
Tsessebe	T618	9	182.9102689	Dog	Low	Dry
Tsessebe	T618	10	16.8099507	Dog	Low	Dry
Tsessebe	T618	11	26.56839178	Dog	Low	Dry
Tsessebe	T618	12	18.04856532	Dog	Low	Dry
Tsessebe	T618	13	104.2875977	Dog	Low	Dry
Tsessebe	T618	14	81.5485949	Dog	Low	Dry
Tsessebe	T618	15	6.638591496	Dog	Low	Dry
Tsessebe	T618	16	28.04171562	Dog	Low	Dry
Tsessebe	T618	17	48.00730957	Dog	High	Dry
Tsessebe	T618	18	276.5524634	Dog	High	Dry
Tsessebe	T618	19	21.31485426	Dog	High	Dry
Tsessebe	T618	20	2.408373995	Dog	Low	Dry
Tsessebe	T618	21	2.992725223	Dog	Low	Dry
Tsessebe	T618	22	3.737258546	Dog	Low	Dry
Tsessebe	T618	23	40.88679565	Dog	Low	Dry
Tsessebe	T618	0	43.66629633	Dog	Low	Dry
Tsessebe	T618	1	37.06725091	Dog	Low	Dry
Tsessebe	T618	2	30.34208006	Dog	Low	Dry
Tsessebe	T618	3	47.10277806	Dog	Low	Dry
Tsessebe	T618	4	42.35401556	Dog	Low	Dry
Tsessebe	T618	5	11.69348471	Dog	High	Dry
Tsessebe	T618	6	106.5502277	Dog	High	Dry
Tsessebe	T618	7	142.3700948	Dog	High	Dry
Tsessebe	T618	8	961.0861439	Dog	High	Dry
Tsessebe	T618	9	843.5454255	Dog	Low	Dry
Tsessebe	T618	10	563.9903247	Dog	Low	Dry
Tsessebe	T618	11	30.77829603	Dog	Low	Dry
Tsessebe	T618	12	4.303931699	Dog	Low	Dry
Tsessebe	T618	13	156.2582647	Dog	Low	Dry
Tsessebe	T618	14	66.98403015	Dog	Low	Dry
Tsessebe	T618	15	628.1901269	Dog	Low	Dry
Tsessebe	T618	16	322.5526559	Dog	Low	Dry
Tsessebe	T618	17	1029.82276	Dog	High	Dry
Tsessebe	T618	18	763.5147692	Dog	High	Dry
Tsessebe	T618	19	20.00293718	Dog	High	Dry
Tsessebe	T618	20	0.137395979	Dog	Low	Dry
Tsessebe	T618	21	64.98401898	Dog	Low	Dry
Tsessebe	T618	22	3.624495021	Dog	Low	Dry
Tsessebe	T618	23	2.567381005	Dog	Low	Dry
Tsessebe	T618	0	10.62880938	Dog	Low	Dry
Tsessebe	T618	1	18.06317177	Dog	Low	Dry
Tsessebe	T618	2	1.832190466	Dog	Low	Dry
Tsessebe	T618	3	43.25963038	Dog	Low	Dry
Tsessebe	T618	4	151.4735791	Dog	Low	Dry
Tsessebe	T618	5	40.16534001	Dog	High	Dry
Tsessebe	T618	6	353.235797	Dog	High	Dry
Tsessebe	T618	7	270.1228134	Dog	High	Dry
Tsessebe	T618	8	558.4895785	Dog	High	Dry
Tsessebe	T618	9	215.8111127	Dog	Low	Dry
Tsessebe	T618	10	185.4873198	Dog	Low	Dry
Tsessebe	T618	11	297.9166872	Dog	Low	Dry
Tsessebe	T618	12	1.313313531	Dog	Low	Dry
Tsessebe	T618	13	3.53084231	Dog	Low	Dry
Tsessebe	T618	14	26.76618843	Dog	Low	Dry
Tsessebe	T618	15	12.06849741	Dog	Low	Dry
Tsessebe	T618	16	38.0822969	Dog	Low	Dry
Tsessebe	T618	17	158.912758	Dog	High	Dry
Tsessebe	T618	18	123.7302986	Dog	High	Dry
Tsessebe	T618	19	35.77268579	Dog	High	Dry
Tsessebe	T618	20	2.562932972	Dog	Low	Dry
Tsessebe	T618	21	56.69864614	Dog	Low	Dry
Tsessebe	T618	22	21.10300467	Dog	Low	Dry
Tsessebe	T618	23	4.238467669	Dog	Low	Dry
Tsessebe	T618	0	2.474719746	Dog	Low	Dry
Tsessebe	T618	1	1.310590329	Dog	Low	Dry
Tsessebe	T618	2	30.09658071	Dog	Low	Dry
Tsessebe	T618	3	136.798584	Dog	Low	Dry
Tsessebe	T618	4	6.948443999	Dog	Low	Dry
Tsessebe	T618	5	7.153141328	Dog	High	Dry
Tsessebe	T618	6	373.0110654	Dog	High	Dry
Tsessebe	T618	7	31.75805917	Dog	High	Dry
Tsessebe	T618	8	88.25240944	Dog	High	Dry
Tsessebe	T618	9	128.2112869	Dog	Low	Dry
Tsessebe	T618	10	96.65286947	Dog	Low	Dry
Tsessebe	T618	11	48.19654142	Dog	Low	Dry
Tsessebe	T618	12	71.75250102	Dog	Low	Dry
Tsessebe	T618	13	163.4372469	Dog	Low	Dry
Tsessebe	T618	14	2.903760338	Dog	Low	Dry
Tsessebe	T618	15	1.969196556	Dog	Low	Dry
Tsessebe	T618	16	509.3938156	Dog	Low	Dry
Tsessebe	T618	17	781.4418348	Dog	High	Dry
Tsessebe	T618	18	487.9254317	Dog	High	Dry
Tsessebe	T618	19	82.37395247	Dog	High	Dry
Tsessebe	T618	20	20.65726701	Dog	Low	Dry
Tsessebe	T618	21	1.889701975	Dog	Low	Dry
Tsessebe	T618	22	28.03526915	Dog	Low	Dry
Tsessebe	T618	23	117.3625374	Dog	Low	Dry
Tsessebe	T618	0	44.24060976	Dog	Low	Dry
Tsessebe	T618	1	1.067584846	Dog	Low	Dry
Tsessebe	T618	2	1.903744809	Dog	Low	Dry
Tsessebe	T618	3	71.70787171	Dog	Low	Dry
Tsessebe	T618	4	52.51990284	Dog	Low	Dry
Tsessebe	T618	5	2.362967763	Dog	High	Dry
Tsessebe	T618	6	524.054048	Dog	High	Dry
Tsessebe	T618	7	151.8890272	Dog	High	Dry
Tsessebe	T618	8	709.7583638	Dog	High	Dry
Tsessebe	T618	9	374.0827713	Dog	Low	Dry
Tsessebe	T618	10	37.14673886	Dog	Low	Dry
Tsessebe	T618	11	119.9378485	Dog	Low	Dry
Tsessebe	T618	12	203.1406355	Dog	Low	Dry
Tsessebe	T618	13	10.70286427	Dog	Low	Dry
Tsessebe	T618	14	1.466607761	Dog	Low	Dry
Tsessebe	T618	15	10.4913207	Dog	Low	Dry
Tsessebe	T618	16	66.50292223	Dog	Low	Dry
Tsessebe	T618	17	60.01304951	Dog	High	Dry
Tsessebe	T618	18	899.5712294	Dog	High	Dry
Tsessebe	T618	19	54.53763249	Dog	High	Dry
Tsessebe	T618	20	12.44570752	Dog	Low	Dry
Tsessebe	T618	21	105.9617934	Dog	Low	Dry
Tsessebe	T618	22	58.41447786	Dog	Low	Dry
Tsessebe	T618	23	32.81780927	Dog	Low	Dry
Tsessebe	T618	0	1.804438978	Dog	Low	Dry
Tsessebe	T618	1	1.827811985	Dog	Low	Dry
Tsessebe	T618	2	91.41863366	Dog	Low	Dry
Tsessebe	T618	3	47.79382949	Dog	Low	Dry
Tsessebe	T618	4	1.269445744	Dog	Low	Dry
Tsessebe	T618	5	2.643399052	Dog	High	Dry
Tsessebe	T618	6	369.803447	Dog	High	Dry
Tsessebe	T618	7	370.695227	Dog	High	Dry
Tsessebe	T618	8	321.4114496	Dog	High	Dry
Tsessebe	T618	9	25.29461439	Dog	Low	Dry
Tsessebe	T618	10	89.41797386	Dog	Low	Dry
Tsessebe	T618	11	349.1312878	Dog	Low	Dry
Tsessebe	T618	12	45.09267898	Dog	Low	Dry
Tsessebe	T618	13	6.061405982	Dog	Low	Dry
Tsessebe	T618	14	10.60775612	Dog	Low	Dry
Tsessebe	T618	15	121.372371	Dog	Low	Dry
Tsessebe	T618	16	467.5227593	Dog	Low	Dry
Tsessebe	T618	17	180.9003837	Dog	High	Dry
Tsessebe	T618	18	386.178613	Dog	High	Dry
Tsessebe	T618	19	21.91571268	Dog	High	Dry
Tsessebe	T618	20	2.859722886	Dog	Low	Dry
Tsessebe	T618	21	1.462727925	Dog	Low	Dry
Tsessebe	T618	22	113.7567425	Dog	Low	Dry
Tsessebe	T618	23	5.880795346	Dog	Low	Dry
Tsessebe	T618	0	20.84687302	Dog	Low	Dry
Tsessebe	T618	1	22.55038326	Dog	Low	Dry
Tsessebe	T618	2	1.328014069	Dog	Low	Dry
Tsessebe	T618	3	2.05944912	Dog	Low	Dry
Tsessebe	T618	4	1.345625767	Dog	Low	Dry
Tsessebe	T618	5	6.557278186	Dog	High	Dry
Tsessebe	T618	6	158.9551321	Dog	High	Dry
Tsessebe	T618	7	304.8227828	Dog	High	Dry
Tsessebe	T618	8	179.3246899	Dog	High	Dry
Tsessebe	T618	9	204.7972276	Dog	Low	Dry
Tsessebe	T618	10	16.54008529	Dog	Low	Dry
Tsessebe	T618	11	86.5842428	Dog	Low	Dry
Tsessebe	T618	12	9.097671139	Dog	Low	Dry
Tsessebe	T618	13	45.1619016	Dog	Low	Dry
Tsessebe	T618	14	142.5985691	Dog	Low	Dry
Tsessebe	T618	15	16.10551797	Dog	Low	Dry
Tsessebe	T618	16	148.8588208	Dog	Low	Dry
Tsessebe	T618	17	338.7204685	Dog	High	Dry
Tsessebe	T618	18	53.67612558	Dog	High	Dry
Tsessebe	T618	19	3.04408713	Dog	High	Dry
Tsessebe	T618	20	3.887227198	Dog	Low	Dry
Tsessebe	T618	21	104.8220547	Dog	Low	Dry
Tsessebe	T618	22	80.04302673	Dog	Low	Dry
Tsessebe	T618	23	48.29951766	Dog	Low	Dry
Tsessebe	T618	0	3.586959723	Dog	Low	Dry
Tsessebe	T618	1	0.769006832	Dog	Low	Dry
Tsessebe	T618	2	2.684218416	Dog	Low	Dry
Tsessebe	T618	3	101.0143698	Dog	Low	Dry
Tsessebe	T618	4	106.4471182	Dog	Low	Dry
Tsessebe	T618	5	6.56843481	Dog	High	Dry
Tsessebe	T618	6	232.5072345	Dog	High	Dry
Tsessebe	T618	7	313.2890478	Dog	High	Dry
Tsessebe	T618	8	338.0050804	Dog	High	Dry
Tsessebe	T618	9	269.5170211	Dog	Low	Dry
Tsessebe	T618	10	101.5763672	Dog	Low	Dry
Tsessebe	T618	11	157.9600187	Dog	Low	Dry
Tsessebe	T618	12	9.101418967	Dog	Low	Dry
Tsessebe	T618	13	100.3193436	Dog	Low	Dry
Tsessebe	T618	14	12.22012161	Dog	Low	Dry
Tsessebe	T618	15	4.86305363	Dog	Low	Dry
Tsessebe	T618	16	263.1842198	Dog	Low	Dry
Tsessebe	T618	17	183.1695053	Dog	High	Dry
Tsessebe	T618	18	370.8427762	Dog	High	Dry
Tsessebe	T618	19	32.46670131	Dog	High	Dry
Tsessebe	T618	20	0.323121119	Dog	Low	Dry
Tsessebe	T618	21	0.512496274	Dog	Low	Dry
Tsessebe	T618	22	11.25674079	Dog	Low	Dry
Tsessebe	T618	23	7.496132702	Dog	Low	Dry
Tsessebe	T618	0	149.0002776	Dog	Low	Dry
Tsessebe	T618	1	105.441419	Dog	Low	Dry
Tsessebe	T618	2	3.021420933	Dog	Low	Dry
Tsessebe	T618	3	46.85560844	Dog	Low	Dry
Tsessebe	T618	4	78.41891497	Dog	Low	Dry
Tsessebe	T618	5	2.659863523	Dog	High	Dry
Tsessebe	T618	6	663.3628091	Dog	High	Dry
Tsessebe	T618	7	132.3581183	Dog	High	Dry
Tsessebe	T618	8	6.453973463	Dog	High	Dry
Tsessebe	T618	9	38.32251368	Dog	Low	Dry
Tsessebe	T618	10	26.99564825	Dog	Low	Dry
Tsessebe	T618	11	658.7652877	Dog	Low	Dry
Tsessebe	T618	12	478.4010697	Dog	Low	Dry
Tsessebe	T618	13	186.7649964	Dog	Low	Dry
Tsessebe	T618	14	35.34090717	Dog	Low	Dry
Tsessebe	T618	15	8.290880812	Dog	Low	Dry
Tsessebe	T618	16	93.14407642	Dog	Low	Dry
Tsessebe	T618	17	657.2031437	Dog	High	Dry
Tsessebe	T618	18	761.5703751	Dog	High	Dry
Tsessebe	T618	19	90.19978562	Dog	High	Dry
Tsessebe	T618	20	24.65076029	Dog	Low	Dry
Tsessebe	T618	21	110.7159273	Dog	Low	Dry
Tsessebe	T618	22	7.227047913	Dog	Low	Dry
Tsessebe	T618	23	91.2674772	Dog	Low	Dry
Tsessebe	T618	0	559.1854786	Dog	Low	Dry
Tsessebe	T618	1	222.50251	Dog	Low	Dry
Tsessebe	T618	2	17.020689	Dog	Low	Dry
Tsessebe	T618	3	2.306854324	Dog	Low	Dry
Tsessebe	T618	4	0.434478085	Dog	Low	Dry
Tsessebe	T618	5	12.75511368	Dog	High	Dry
Tsessebe	T618	6	196.0387411	Dog	High	Dry
Tsessebe	T618	7	426.1755206	Dog	High	Dry
Tsessebe	T618	8	129.6728664	Dog	High	Dry
Tsessebe	T618	9	278.2609506	Dog	Low	Dry
Tsessebe	T618	10	22.09790317	Dog	Low	Dry
Tsessebe	T618	11	13.95641201	Dog	Low	Dry
Tsessebe	T618	12	45.53337026	Dog	Low	Dry
Tsessebe	T618	13	193.0162453	Dog	Low	Dry
Tsessebe	T618	14	23.70051077	Dog	Low	Dry
Tsessebe	T618	15	2.802310162	Dog	Low	Dry
Tsessebe	T618	16	22.35118542	Dog	Low	Dry
Tsessebe	T618	17	121.8824575	Dog	High	Dry
Tsessebe	T618	18	325.718946	Dog	High	Dry
Tsessebe	T618	19	211.1293257	Dog	High	Dry
Tsessebe	T618	20	2.898797461	Dog	Low	Dry
Tsessebe	T618	21	2.514632012	Dog	Low	Dry
Tsessebe	T618	22	66.85809102	Dog	Low	Dry
Tsessebe	T618	23	11.6368918	Dog	Low	Dry
Tsessebe	T618	0	5.346938797	Dog	Low	Dry
Tsessebe	T618	1	23.77924175	Dog	Low	Dry
Tsessebe	T618	2	42.27901519	Dog	Low	Dry
Tsessebe	T618	3	96.29022217	Dog	Low	Dry
Tsessebe	T618	4	76.60521948	Dog	Low	Dry
Tsessebe	T618	5	1.892992825	Dog	High	Dry
Tsessebe	T618	6	199.6384422	Dog	High	Dry
Tsessebe	T618	7	646.1505752	Dog	High	Dry
Tsessebe	T618	8	2099.329997	Dog	High	Dry
Tsessebe	T618	9	706.4435834	Dog	Low	Dry
Tsessebe	T618	10	76.93101734	Dog	Low	Dry
Tsessebe	T618	11	34.4759583	Dog	Low	Dry
Tsessebe	T618	12	74.51931453	Dog	Low	Dry
Tsessebe	T618	13	1165.268362	Dog	Low	Dry
Tsessebe	T618	14	31.73034589	Dog	Low	Dry
Tsessebe	T618	15	12.68606718	Dog	Low	Dry
Tsessebe	T618	16	270.1100388	Dog	Low	Dry
Tsessebe	T618	17	267.1848089	Dog	High	Dry
Tsessebe	T618	18	174.9709081	Dog	High	Dry
Tsessebe	T618	19	511.8959629	Dog	High	Dry
Tsessebe	T618	20	27.12884943	Dog	Low	Dry
Tsessebe	T618	21	19.5526129	Dog	Low	Dry
Tsessebe	T618	22	8.72084987	Dog	Low	Dry
Tsessebe	T618	23	33.94842187	Dog	Low	Dry
Tsessebe	T618	0	91.52392002	Dog	Low	Dry
Tsessebe	T618	1	5.305314105	Dog	Low	Dry
Tsessebe	T618	2	0.580656499	Dog	Low	Dry
Tsessebe	T618	3	2.805632164	Dog	Low	Dry
Tsessebe	T618	4	1.201758895	Dog	Low	Dry
Tsessebe	T618	5	1.250767756	Dog	High	Dry
Tsessebe	T618	6	71.34328595	Dog	High	Dry
Tsessebe	T618	7	34.39090967	Dog	High	Dry
Tsessebe	T618	8	95.5492932	Dog	High	Dry
Tsessebe	T618	9	25.97442383	Dog	Low	Dry
Tsessebe	T618	10	18.99983235	Dog	Low	Dry
Tsessebe	T618	11	23.15033921	Dog	Low	Dry
Tsessebe	T618	12	11.16033373	Dog	Low	Dry
Tsessebe	T618	13	16.93443089	Dog	Low	Dry
Tsessebe	T618	14	21.44829481	Dog	Low	Dry
Tsessebe	T618	15	7.009873796	Dog	Low	Dry
Tsessebe	T618	16	52.8104528	Dog	Low	Dry
Tsessebe	T618	17	68.71510979	Dog	High	Dry
Tsessebe	T618	18	141.5104982	Dog	High	Dry
Tsessebe	T618	19	282.9649528	Dog	High	Dry
Tsessebe	T618	20	124.0094098	Dog	Low	Dry
Tsessebe	T618	21	2.45537269	Dog	Low	Dry
Tsessebe	T618	22	33.15346945	Dog	Low	Dry
Tsessebe	T618	23	299.4015696	Dog	Low	Dry
Tsessebe	T618	0	81.35109176	Dog	Low	Dry
Tsessebe	T618	1	55.44775681	Dog	Low	Dry
Tsessebe	T618	2	1.677165302	Dog	Low	Dry
Tsessebe	T618	3	3.129552012	Dog	Low	Dry
Tsessebe	T618	4	6.912203173	Dog	Low	Dry
Tsessebe	T618	5	433.8362846	Dog	High	Dry
Tsessebe	T618	6	115.2984214	Dog	High	Dry
Tsessebe	T618	7	195.3235015	Dog	High	Dry
Tsessebe	T618	8	1867.551007	Dog	High	Dry
Tsessebe	T618	9	415.6297363	Dog	Low	Dry
Tsessebe	T618	10	73.67485802	Dog	Low	Dry
Tsessebe	T618	11	155.483394	Dog	Low	Dry
Tsessebe	T618	12	18.68066117	Dog	Low	Dry
Tsessebe	T618	13	5.718034944	Dog	Low	Dry
Tsessebe	T618	14	4.687459521	Dog	Low	Dry
Tsessebe	T618	15	63.86245731	Dog	Low	Dry
Tsessebe	T618	16	48.09841282	Dog	Low	Dry
Tsessebe	T618	17	362.0214285	Dog	High	Dry
Tsessebe	T618	18	96.76382661	Dog	High	Dry
Tsessebe	T618	19	418.554287	Dog	High	Dry
Tsessebe	T618	20	35.64133164	Dog	Low	Dry
Tsessebe	T618	21	15.391263	Dog	Low	Dry
Tsessebe	T618	22	4.284062658	Dog	Low	Dry
Tsessebe	T618	23	3.767822378	Dog	Low	Dry
Tsessebe	T618	0	35.60507941	Dog	Low	Dry
Tsessebe	T618	1	73.76961989	Dog	Low	Dry
Tsessebe	T618	2	32.68860595	Dog	Low	Dry
Tsessebe	T618	3	3.313661851	Dog	Low	Dry
Tsessebe	T618	4	0.905241517	Dog	Low	Dry
Tsessebe	T618	5	6.237746798	Dog	High	Dry
Tsessebe	T618	6	644.6414239	Dog	High	Dry
Tsessebe	T618	7	162.0350644	Dog	High	Dry
Tsessebe	T618	8	70.06997407	Dog	High	Dry
Tsessebe	T618	9	37.21961961	Dog	Low	Dry
Tsessebe	T618	10	227.2616053	Dog	Low	Dry
Tsessebe	T618	11	374.3970664	Dog	Low	Dry
Tsessebe	T618	12	171.5049341	Dog	Low	Dry
Tsessebe	T618	13	3.723819946	Dog	Low	Dry
Tsessebe	T618	14	529.9933281	Dog	Low	Dry
Tsessebe	T618	15	76.41120334	Dog	Low	Dry
Tsessebe	T618	16	17.04845503	Dog	Low	Dry
Tsessebe	T618	17	781.0764945	Dog	High	Dry
Tsessebe	T618	18	158.3902706	Dog	High	Dry
Tsessebe	T618	19	6.814351637	Dog	High	Dry
Tsessebe	T618	20	76.04709026	Dog	Low	Dry
Tsessebe	T618	21	4.682111238	Dog	Low	Dry
Tsessebe	T618	22	25.91225373	Dog	Low	Dry
Tsessebe	T618	23	67.64897791	Dog	Low	Dry
Tsessebe	T618	0	274.5798276	Dog	Low	Dry
Tsessebe	T618	1	30.94053715	Dog	Low	Dry
Tsessebe	T618	2	275.5846822	Dog	Low	Dry
Tsessebe	T618	3	1.336716212	Dog	Low	Dry
Tsessebe	T618	4	2.199444607	Dog	Low	Dry
Tsessebe	T618	5	7.096809289	Dog	High	Dry
Tsessebe	T618	6	37.23383438	Dog	High	Dry
Tsessebe	T618	7	221.8596099	Dog	High	Dry
Tsessebe	T618	8	177.0258382	Dog	High	Dry
Tsessebe	T618	9	81.20855953	Dog	Low	Dry
Tsessebe	T618	10	6.166887968	Dog	Low	Dry
Tsessebe	T618	11	5.302146903	Dog	Low	Dry
Tsessebe	T618	12	7.137931625	Dog	Low	Dry
Tsessebe	T618	13	63.23166541	Dog	Low	Dry
Tsessebe	T618	14	16.17714686	Dog	Low	Dry
Tsessebe	T618	15	20.03735232	Dog	Low	Dry
Tsessebe	T618	16	93.61936907	Dog	Low	Dry
Tsessebe	T618	17	290.2031132	Dog	High	Dry
Tsessebe	T618	18	166.8171094	Dog	High	Dry
Tsessebe	T618	19	66.79082724	Dog	High	Dry
Tsessebe	T618	20	6.153241096	Dog	Low	Dry
Tsessebe	T618	21	6.108880102	Dog	Low	Dry
Tsessebe	T618	22	72.74289376	Dog	Low	Dry
Tsessebe	T618	23	33.66651927	Dog	Low	Dry
Tsessebe	T618	0	40.46781333	Dog	Low	Dry
Tsessebe	T618	1	37.3540057	Dog	Low	Dry
Tsessebe	T618	2	40.73810056	Dog	Low	Dry
Tsessebe	T618	3	19.12123371	Dog	Low	Dry
Tsessebe	T618	4	2.711008162	Dog	Low	Dry
Tsessebe	T618	5	4.866071674	Dog	High	Dry
Tsessebe	T618	6	130.7347955	Dog	High	Dry
Tsessebe	T618	7	206.3798946	Dog	High	Dry
Tsessebe	T618	8	710.3427631	Dog	High	Dry
Tsessebe	T618	9	182.3063129	Dog	Low	Dry
Tsessebe	T618	10	794.8526471	Dog	Low	Dry
Tsessebe	T618	11	38.7404131	Dog	Low	Dry
Tsessebe	T618	12	74.99538149	Dog	Low	Dry
Tsessebe	T618	13	74.99538149	Dog	Low	Dry
Tsessebe	T618	15	73.61151693	Dog	Low	Dry
Tsessebe	T618	16	249.548225	Dog	Low	Dry
Tsessebe	T618	17	403.6184351	Dog	High	Dry
Tsessebe	T618	18	403.6184351	Dog	High	Dry
Tsessebe	T618	19	313.7784879	Dog	High	Dry
Tsessebe	T618	20	42.57991906	Dog	Low	Dry
Tsessebe	T618	21	5.034855776	Dog	Low	Dry
Tsessebe	T618	22	21.81970711	Dog	Low	Dry
Tsessebe	T618	23	138.7132482	Dog	Low	Dry
Tsessebe	T618	0	149.3129112	Dog	Low	Dry
Tsessebe	T618	1	3.308971164	Dog	Low	Dry
Tsessebe	T618	2	3.473121874	Dog	Low	Dry
Tsessebe	T618	3	2.424428386	Dog	Low	Dry
Tsessebe	T618	4	2.953336967	Dog	Low	Dry
Tsessebe	T618	5	11.14779909	Dog	High	Dry
Tsessebe	T618	6	230.7917501	Dog	High	Dry
Tsessebe	T618	7	373.1836163	Dog	High	Dry
Tsessebe	T618	8	104.0704678	Dog	High	Dry
Tsessebe	T618	9	75.1156114	Dog	Low	Dry
Tsessebe	T618	10	84.29527919	Dog	Low	Dry
Tsessebe	T618	11	95.59082274	Dog	Low	Dry
Tsessebe	T618	12	15.68915994	Dog	Low	Dry
Tsessebe	T618	13	42.96545295	Dog	Low	Dry
Tsessebe	T618	14	9.849827702	Dog	Low	Dry
Tsessebe	T618	15	7.948590746	Dog	Low	Dry
Tsessebe	T618	16	172.040309	Dog	Low	Dry
Tsessebe	T618	17	83.89968541	Dog	High	Dry
Tsessebe	T618	18	260.626414	Dog	High	Dry
Tsessebe	T618	19	21.55236671	Dog	High	Dry
Tsessebe	T618	20	3.277259257	Dog	Low	Dry
Tsessebe	T618	21	11.87047863	Dog	Low	Dry
Tsessebe	T618	22	269.7187718	Dog	Low	Dry
Tsessebe	T618	23	51.77382937	Dog	Low	Dry
Tsessebe	T618	0	67.03824906	Dog	Low	Dry
Tsessebe	T618	1	184.3058355	Dog	Low	Dry
Tsessebe	T618	2	98.05445065	Dog	Low	Dry
Tsessebe	T618	3	7.856802787	Dog	Low	Dry
Tsessebe	T618	4	9.382064965	Dog	Low	Dry
Tsessebe	T618	5	2.797139829	Dog	High	Dry
Tsessebe	T618	6	188.8363512	Dog	High	Dry
Tsessebe	T618	7	313.4199918	Dog	High	Dry
Tsessebe	T618	8	688.1267307	Dog	High	Dry
Tsessebe	T618	9	185.0150775	Dog	Low	Dry
Tsessebe	T618	10	86.54281557	Dog	Low	Dry
Tsessebe	T618	11	90.06032713	Dog	Low	Dry
Tsessebe	T618	12	94.22830987	Dog	Low	Dry
Tsessebe	T618	13	6.586746645	Dog	Low	Dry
Tsessebe	T618	14	2.289516851	Dog	Low	Dry
Tsessebe	T618	15	72.15516099	Dog	Low	Dry
Tsessebe	T618	16	464.1504643	Dog	Low	Dry
Tsessebe	T618	17	633.9660175	Dog	High	Dry
Tsessebe	T618	18	384.3951294	Dog	High	Dry
Tsessebe	T618	19	0.691581986	Dog	High	Dry
Tsessebe	T618	20	14.44238824	Dog	Low	Dry
Tsessebe	T618	21	5.985545806	Dog	Low	Dry
Tsessebe	T618	22	24.25922802	Dog	Low	Dry
Tsessebe	T618	23	22.68697252	Dog	Low	Dry
Tsessebe	T618	0	16.39652796	Dog	Low	Dry
Tsessebe	T618	1	104.8035487	Dog	Low	Dry
Tsessebe	T618	2	89.29885996	Dog	Low	Dry
Tsessebe	T618	3	7.201795414	Dog	Low	Dry
Tsessebe	T618	4	6.587221339	Dog	Low	Dry
Tsessebe	T618	5	2.482332329	Dog	High	Dry
Tsessebe	T618	6	101.7768004	Dog	High	Dry
Tsessebe	T618	7	415.7798845	Dog	High	Dry
Tsessebe	T618	8	189.7107429	Dog	High	Dry
Tsessebe	T618	9	147.6067235	Dog	Low	Dry
Tsessebe	T618	10	81.48056514	Dog	Low	Dry
Tsessebe	T618	11	1.212849883	Dog	Low	Dry
Tsessebe	T618	12	22.7236726	Dog	Low	Dry
Tsessebe	T618	13	4.493692499	Dog	Low	Dry
Tsessebe	T618	14	6.580689005	Dog	Low	Dry
Tsessebe	T618	15	1.916332762	Dog	Low	Dry
Tsessebe	T618	16	64.00965179	Dog	Low	Dry
Tsessebe	T618	17	272.3120942	Dog	High	Dry
Tsessebe	T618	18	204.1698244	Dog	High	Dry
Tsessebe	T618	19	65.77687871	Dog	High	Dry
Tsessebe	T618	20	46.18770227	Dog	Low	Dry
Tsessebe	T618	21	36.8166613	Dog	Low	Dry
Tsessebe	T618	22	0.463635799	Dog	Low	Dry
Tsessebe	T618	23	313.6948356	Dog	Low	Dry
Tsessebe	T618	0	131.7186133	Dog	Low	Dry
Tsessebe	T618	1	39.99024191	Dog	Low	Dry
Tsessebe	T618	2	274.7514239	Dog	Low	Dry
Tsessebe	T618	3	5.18367054	Dog	Low	Dry
Tsessebe	T618	4	3.425431376	Dog	Low	Dry
Tsessebe	T618	5	2.034953562	Dog	High	Dry
Tsessebe	T618	6	124.2054273	Dog	High	Dry
Tsessebe	T618	7	247.5791843	Dog	High	Dry
Tsessebe	T618	8	579.6736499	Dog	High	Dry
Tsessebe	T618	9	56.06359785	Dog	Low	Dry
Tsessebe	T618	10	14.67078983	Dog	Low	Dry
Tsessebe	T618	11	276.0834558	Dog	Low	Dry
Tsessebe	T618	12	1.31026987	Dog	Low	Dry
Tsessebe	T618	13	18.34769108	Dog	Low	Dry
Tsessebe	T618	14	2.636255657	Dog	Low	Dry
Tsessebe	T618	15	2.27439488	Dog	Low	Dry
Tsessebe	T618	16	209.9630638	Dog	Low	Dry
Tsessebe	T618	17	143.0393689	Dog	High	Dry
Tsessebe	T618	18	51.13679099	Dog	High	Dry
Tsessebe	T618	19	160.0081903	Dog	High	Dry
Tsessebe	T618	20	13.08599909	Dog	Low	Dry
Tsessebe	T618	21	2.205461705	Dog	Low	Dry
Tsessebe	T618	22	102.1152082	Dog	Low	Dry
Tsessebe	T618	23	32.03344235	Dog	Low	Dry
Tsessebe	T618	0	60.96406494	Dog	Low	Dry
Tsessebe	T618	1	0.80236988	Dog	Low	Dry
Tsessebe	T618	2	1.548595299	Dog	Low	Dry
Tsessebe	T618	3	51.15494431	Dog	Low	Dry
Tsessebe	T618	4	2.908981818	Dog	Low	Dry
Tsessebe	T618	5	1.910319759	Dog	High	Dry
Tsessebe	T618	6	46.46701929	Dog	High	Dry
Tsessebe	T618	7	462.4284045	Dog	High	Dry
Tsessebe	T618	8	398.1890671	Dog	High	Dry
Tsessebe	T618	9	41.29929214	Dog	Low	Dry
Tsessebe	T618	10	2.046590279	Dog	Low	Dry
Tsessebe	T618	11	66.39144221	Dog	Low	Dry
Tsessebe	T618	12	50.18752609	Dog	Low	Dry
Tsessebe	T618	13	9.94271273	Dog	Low	Dry
Tsessebe	T618	14	7.687721482	Dog	Low	Dry
Tsessebe	T618	15	8.93768547	Dog	Low	Dry
Tsessebe	T618	16	43.96179732	Dog	Low	Dry
Tsessebe	T618	17	147.2877417	Dog	High	Dry
Tsessebe	T618	18	102.4820968	Dog	High	Dry
Tsessebe	T618	19	49.50569973	Dog	High	Dry
Tsessebe	T618	20	0.920636462	Dog	Low	Dry
Tsessebe	T618	21	11.46901704	Dog	Low	Dry
Tsessebe	T618	22	95.84442005	Dog	Low	Dry
Tsessebe	T618	23	247.3895994	Dog	Low	Dry
Tsessebe	T618	0	79.90709021	Dog	Low	Dry
Tsessebe	T618	1	1.917809591	Dog	Low	Dry
Tsessebe	T618	2	5.10702026	Dog	Low	Dry
Tsessebe	T618	3	35.79955827	Dog	Low	Dry
Tsessebe	T618	4	4.914098243	Dog	Low	Dry
Tsessebe	T618	5	1.410852599	Dog	High	Dry
Tsessebe	T618	6	97.04405908	Dog	High	Dry
Tsessebe	T618	7	209.5828276	Dog	High	Dry
Tsessebe	T618	8	134.036418	Dog	High	Dry
Tsessebe	T618	9	1084.170007	Dog	Low	Dry
Tsessebe	T618	10	31.14819725	Dog	Low	Dry
Tsessebe	T618	11	174.639437	Dog	Low	Dry
Tsessebe	T618	12	135.4908286	Dog	Low	Dry
Tsessebe	T618	13	136.2281976	Dog	Low	Dry
Tsessebe	T618	14	12.24426121	Dog	Low	Dry
Tsessebe	T618	15	4.511642822	Dog	Low	Dry
Tsessebe	T618	16	89.3255096	Dog	Low	Dry
Tsessebe	T618	17	636.2446861	Dog	High	Dry
Tsessebe	T618	18	586.8302579	Dog	High	Dry
Tsessebe	T618	19	241.5110177	Dog	High	Dry
Tsessebe	T618	20	21.6512539	Dog	Low	Dry
Tsessebe	T618	21	0.850520183	Dog	Low	Dry
Tsessebe	T618	22	149.3371944	Dog	Low	Dry
Tsessebe	T618	23	111.568685	Dog	Low	Dry
Tsessebe	T618	0	1.310347243	Dog	Low	Dry
Tsessebe	T618	1	123.2737013	Dog	Low	Dry
Tsessebe	T618	2	22.37054962	Dog	Low	Dry
Tsessebe	T618	3	0.557229627	Dog	Low	Dry
Tsessebe	T618	4	0.552625151	Dog	Low	Dry
Tsessebe	T618	5	1.102038633	Dog	High	Dry
Tsessebe	T618	6	75.61359985	Dog	High	Dry
Tsessebe	T618	7	180.8147054	Dog	High	Dry
Tsessebe	T618	8	390.985194	Dog	High	Dry
Tsessebe	T618	9	604.3897626	Dog	Low	Dry
Tsessebe	T618	10	15.53859679	Dog	Low	Dry
Tsessebe	T618	11	4.822840914	Dog	Low	Dry
Tsessebe	T618	12	3.773690136	Dog	Low	Dry
Tsessebe	T618	13	71.68396576	Dog	Low	Dry
Tsessebe	T618	14	4.899923953	Dog	Low	Dry
Tsessebe	T618	15	6.216941421	Dog	Low	Dry
Tsessebe	T618	16	64.5867755	Dog	Low	Dry
Tsessebe	T618	17	276.7841943	Dog	High	Dry
Tsessebe	T618	18	107.4796426	Dog	High	Dry
Tsessebe	T618	19	27.41379956	Dog	High	Dry
Tsessebe	T618	20	1.041378029	Dog	Low	Dry
Tsessebe	T618	21	229.6922983	Dog	Low	Dry
Tsessebe	T618	22	15.1798674	Dog	Low	Dry
Tsessebe	T618	23	59.88508622	Dog	Low	Dry
Tsessebe	T618	0	25.60523824	Dog	Low	Dry
Tsessebe	T618	1	6.723914127	Dog	Low	Dry
Tsessebe	T618	2	10.60257287	Dog	Low	Dry
Tsessebe	T618	3	13.11913323	Dog	Low	Dry
Tsessebe	T618	4	1.515934051	Dog	Low	Dry
Tsessebe	T618	5	1.583104757	Dog	High	Dry
Tsessebe	T618	6	67.29993816	Dog	High	Dry
Tsessebe	T618	7	40.24711451	Dog	High	Dry
Tsessebe	T618	8	235.1591354	Dog	High	Dry
Tsessebe	T618	9	703.9892408	Dog	Low	Dry
Tsessebe	T618	10	1016.608989	Dog	Low	Dry
Tsessebe	T618	11	76.10359523	Dog	Low	Dry
Tsessebe	T618	12	216.3564805	Dog	Low	Dry
Tsessebe	T618	13	198.0033463	Dog	Low	Dry
Tsessebe	T618	14	72.13204063	Dog	Low	Dry
Tsessebe	T618	15	14.87099973	Dog	Low	Dry
Tsessebe	T618	16	119.5256021	Dog	Low	Dry
Tsessebe	T618	17	406.3831785	Dog	High	Dry
Tsessebe	T618	18	83.70357468	Dog	High	Dry
Tsessebe	T618	19	302.8867119	Dog	High	Dry
Tsessebe	T618	20	10.47616653	Dog	Low	Dry
Tsessebe	T618	21	231.9171657	Dog	Low	Dry
Tsessebe	T618	22	67.86456167	Dog	Low	Dry
Tsessebe	T618	23	94.87915857	Dog	Low	Dry
Tsessebe	T618	0	123.9945502	Dog	Low	Dry
Tsessebe	T618	1	71.63446829	Dog	Low	Dry
Tsessebe	T618	2	2.654416068	Dog	Low	Dry
Tsessebe	T618	3	2.182911589	Dog	Low	Dry
Tsessebe	T618	4	78.07996505	Dog	Low	Dry
Tsessebe	T618	5	79.95405332	Dog	High	Dry
Tsessebe	T618	6	535.2599628	Dog	High	Dry
Tsessebe	T618	7	110.5599871	Dog	High	Dry
Tsessebe	T618	8	225.9793536	Dog	High	Dry
Tsessebe	T618	9	12.02288005	Dog	Low	Dry
Tsessebe	T618	10	54.89368933	Dog	Low	Dry
Tsessebe	T618	11	17.53333313	Dog	Low	Dry
Tsessebe	T618	12	2.025583214	Dog	Low	Dry
Tsessebe	T618	13	20.61571475	Dog	Low	Dry
Tsessebe	T618	14	72.64259011	Dog	Low	Dry
Tsessebe	T618	15	55.11112267	Dog	Low	Dry
Tsessebe	T618	16	61.02250296	Dog	Low	Dry
Tsessebe	T618	17	59.57167036	Dog	High	Dry
Tsessebe	T618	18	203.8856631	Dog	High	Dry
Tsessebe	T618	19	11.18618932	Dog	High	Dry
Tsessebe	T618	20	27.75461779	Dog	Low	Dry
Tsessebe	T618	21	53.33948865	Dog	Low	Dry
Tsessebe	T618	22	491.7537548	Dog	Low	Dry
Tsessebe	T618	23	27.48649151	Dog	Low	Dry
Tsessebe	T618	0	23.49723405	Dog	Low	Dry
Tsessebe	T618	1	5.945912727	Dog	Low	Dry
Tsessebe	T618	2	19.7935304	Dog	Low	Dry
Tsessebe	T618	3	90.23881069	Dog	Low	Dry
Tsessebe	T618	4	44.82412382	Dog	Low	Dry
Tsessebe	T618	5	122.893832	Dog	High	Dry
Tsessebe	T618	6	190.6437096	Dog	High	Dry
Tsessebe	T618	7	86.30200884	Dog	High	Dry
Tsessebe	T618	8	81.15022843	Dog	High	Dry
Tsessebe	T618	9	155.0486088	Dog	Low	Dry
Tsessebe	T618	10	6.333560151	Dog	Low	Dry
Tsessebe	T618	11	5.144437237	Dog	Low	Dry
Tsessebe	T618	12	7.961519637	Dog	Low	Dry
Tsessebe	T618	13	3.494192088	Dog	Low	Dry
Tsessebe	T618	14	11.78028206	Dog	Low	Dry
Tsessebe	T618	15	68.57393942	Dog	Low	Dry
Tsessebe	T618	16	103.0434134	Dog	Low	Dry
Tsessebe	T618	17	280.5763313	Dog	High	Dry
Tsessebe	T618	18	184.437869	Dog	High	Dry
Tsessebe	T618	19	33.24856645	Dog	High	Dry
Tsessebe	T618	20	4.043408211	Dog	Low	Dry
Tsessebe	T618	21	106.7124203	Dog	Low	Dry
Tsessebe	T618	22	107.9007225	Dog	Low	Dry
Tsessebe	T618	23	22.12049883	Dog	Low	Dry
Tsessebe	T618	0	18.99071024	Dog	Low	Dry
Tsessebe	T618	1	7.59140971	Dog	Low	Dry
Tsessebe	T618	2	315.8024418	Dog	Low	Dry
Tsessebe	T618	3	8.109762968	Dog	Low	Dry
Tsessebe	T618	4	3.532699726	Dog	Low	Dry
Tsessebe	T618	5	72.27623818	Dog	High	Dry
Tsessebe	T618	6	95.76694433	Dog	High	Dry
Tsessebe	T618	7	50.95478471	Dog	High	Dry
Tsessebe	T618	8	1537.921817	Dog	High	Dry
Tsessebe	T618	9	85.7295682	Dog	Low	Dry
Tsessebe	T618	10	48.80772045	Dog	Low	Dry
Tsessebe	T618	11	31.22186879	Dog	Low	Dry
Tsessebe	T618	12	220.4863585	Dog	Low	Dry
Tsessebe	T618	13	242.6943821	Dog	Low	Dry
Tsessebe	T618	14	216.8902796	Dog	Low	Dry
Tsessebe	T618	15	333.2413079	Dog	Low	Dry
Tsessebe	T618	16	4.4288762	Dog	Low	Dry
Tsessebe	T618	17	247.989498	Dog	High	Dry
Tsessebe	T618	18	633.8177037	Dog	High	Dry
Tsessebe	T618	19	31.37244755	Dog	High	Dry
Tsessebe	T618	20	2.936963032	Dog	Low	Dry
Tsessebe	T618	21	3.372437006	Dog	Low	Dry
Tsessebe	T618	22	7.450195901	Dog	Low	Dry
Tsessebe	T618	23	80.61246098	Dog	Low	Dry
Tsessebe	T618	0	71.4800654	Dog	Low	Dry
Tsessebe	T618	1	2.180490522	Dog	Low	Dry
Tsessebe	T618	2	385.6392857	Dog	Low	Dry
Tsessebe	T618	3	31.19058977	Dog	Low	Dry
Tsessebe	T618	4	3.723217799	Dog	Low	Dry
Tsessebe	T618	5	7.661626337	Dog	High	Dry
Tsessebe	T618	6	42.88855934	Dog	High	Dry
Tsessebe	T618	7	120.3374298	Dog	High	Dry
Tsessebe	T618	8	1187.314492	Dog	High	Dry
Tsessebe	T618	9	154.1839313	Dog	Low	Dry
Tsessebe	T618	10	95.03324167	Dog	Low	Dry
Tsessebe	T618	11	173.8049076	Dog	Low	Dry
Tsessebe	T618	12	43.62869887	Dog	Low	Dry
Tsessebe	T618	13	9.892386586	Dog	Low	Dry
Tsessebe	T618	14	4.001802353	Dog	Low	Dry
Tsessebe	T618	15	1.95869276	Dog	Low	Dry
Tsessebe	T618	16	235.2437554	Dog	Low	Dry
Tsessebe	T618	17	276.2053557	Dog	High	Dry
Tsessebe	T618	18	82.42607065	Dog	High	Dry
Tsessebe	T618	19	0.321526547	Dog	High	Dry
Tsessebe	T618	20	0.365476427	Dog	Low	Dry
Tsessebe	T618	21	42.81506745	Dog	Low	Dry
Tsessebe	T618	22	103.6816786	Dog	Low	Dry
Tsessebe	T618	23	18.92835551	Dog	Low	Dry
Tsessebe	T618	0	185.6225605	Dog	Low	Dry
Tsessebe	T618	1	9.367743476	Dog	Low	Dry
Tsessebe	T618	2	27.25930876	Dog	Low	Dry
Tsessebe	T618	3	0.465051191	Dog	Low	Dry
Tsessebe	T618	4	140.8341095	Dog	Low	Dry
Tsessebe	T618	5	35.52016177	Dog	High	Dry
Tsessebe	T618	6	178.0349341	Dog	High	Dry
Tsessebe	T618	7	504.5724194	Dog	High	Dry
Tsessebe	T618	8	745.8407833	Dog	High	Dry
Tsessebe	T618	9	180.4813152	Dog	Low	Dry
Tsessebe	T618	10	133.3938678	Dog	Low	Dry
Tsessebe	T618	11	18.32345837	Dog	Low	Dry
Tsessebe	T618	12	10.11688492	Dog	Low	Dry
Tsessebe	T618	13	69.01198448	Dog	Low	Dry
Tsessebe	T618	14	76.59079717	Dog	Low	Dry
Tsessebe	T618	15	79.90211119	Dog	Low	Dry
Tsessebe	T618	16	332.8705106	Dog	Low	Dry
Tsessebe	T618	17	259.1690491	Dog	High	Dry
Tsessebe	T618	18	575.9433785	Dog	High	Dry
Tsessebe	T618	19	173.0121435	Dog	High	Dry
Tsessebe	T618	20	0.550924176	Dog	Low	Dry
Tsessebe	T618	21	1.544256218	Dog	Low	Dry
Tsessebe	T618	22	1.877599703	Dog	Low	Dry
Tsessebe	T618	23	44.3855954	Dog	Low	Dry
Tsessebe	T618	0	170.0988592	Dog	Low	Dry
Tsessebe	T618	1	96.59259598	Dog	Low	Dry
Tsessebe	T618	2	23.37885319	Dog	Low	Dry
Tsessebe	T618	3	2.737542138	Dog	Low	Dry
Tsessebe	T618	4	3.437681528	Dog	Low	Dry
Tsessebe	T618	5	1.631834992	Dog	High	Dry
Tsessebe	T618	6	66.30743161	Dog	High	Dry
Tsessebe	T618	7	57.19062549	Dog	High	Dry
Tsessebe	T618	8	948.0282629	Dog	High	Dry
Tsessebe	T618	9	42.2944777	Dog	Low	Dry
Tsessebe	T618	10	21.83120024	Dog	Low	Dry
Tsessebe	T618	11	18.88901011	Dog	Low	Dry
Tsessebe	T618	12	11.32049271	Dog	Low	Dry
Tsessebe	T618	13	7.343961916	Dog	Low	Dry
Tsessebe	T618	14	28.0766629	Dog	Low	Dry
Tsessebe	T618	15	8.704689808	Dog	Low	Dry
Tsessebe	T618	16	178.2936411	Dog	Low	Dry
Tsessebe	T618	17	100.8075811	Dog	High	Dry
Tsessebe	T618	18	390.3941487	Dog	High	Dry
Tsessebe	T618	19	21.96255771	Dog	High	Dry
Tsessebe	T618	20	2.593989988	Dog	Low	Dry
Tsessebe	T618	21	3.48694316	Dog	Low	Dry
Tsessebe	T618	22	12.27120573	Dog	Low	Dry
Tsessebe	T618	23	10.85073152	Dog	Low	Dry
Tsessebe	T618	0	27.91416152	Dog	Low	Dry
Tsessebe	T618	1	49.21105832	Dog	Low	Dry
Tsessebe	T618	2	0.40972925	Dog	Low	Dry
Tsessebe	T618	3	16.64866943	Dog	Low	Dry
Tsessebe	T618	4	86.43276913	Dog	Low	Dry
Tsessebe	T618	5	16.69100435	Dog	High	Dry
Tsessebe	T618	6	119.4274791	Dog	High	Dry
Tsessebe	T618	7	23.68737624	Dog	High	Dry
Tsessebe	T618	8	179.9845882	Dog	High	Dry
Tsessebe	T618	9	533.7341605	Dog	Low	Dry
Tsessebe	T618	10	681.8113558	Dog	Low	Dry
Tsessebe	T618	11	230.3567241	Dog	Low	Dry
Tsessebe	T618	12	43.66910921	Dog	Low	Dry
Tsessebe	T618	13	4.028997637	Dog	Low	Dry
Tsessebe	T618	14	2.00908902	Dog	Low	Dry
Tsessebe	T618	15	8.010497518	Dog	Low	Dry
Tsessebe	T618	16	215.2238727	Dog	Low	Dry
Tsessebe	T618	17	646.3045196	Dog	High	Dry
Tsessebe	T618	18	716.6125325	Dog	High	Dry
Tsessebe	T618	19	8.482515679	Dog	High	Dry
Tsessebe	T618	20	0.752641455	Dog	Low	Dry
Tsessebe	T618	21	13.16494811	Dog	Low	Dry
Tsessebe	T618	22	303.0308557	Dog	Low	Dry
Tsessebe	T618	23	92.29545625	Dog	Low	Dry
Tsessebe	T618	0	6.97657194	Dog	Low	Dry
Tsessebe	T618	1	3.715543862	Dog	Low	Dry
Tsessebe	T618	2	5.558887763	Dog	Low	Dry
Tsessebe	T618	3	27.06641091	Dog	Low	Dry
Tsessebe	T618	4	29.78700805	Dog	Low	Dry
Tsessebe	T618	5	18.14144879	Dog	High	Dry
Tsessebe	T618	6	58.57596407	Dog	High	Dry
Tsessebe	T618	7	150.7932286	Dog	High	Dry
Tsessebe	T618	8	139.4953703	Dog	High	Dry
Tsessebe	T618	9	48.62645288	Dog	Low	Dry
Tsessebe	T618	10	7.183765482	Dog	Low	Dry
Tsessebe	T618	11	7.658525143	Dog	Low	Dry
Tsessebe	T618	12	11.38157123	Dog	Low	Dry
Tsessebe	T618	13	3.993531585	Dog	Low	Dry
Tsessebe	T618	14	1.516760634	Dog	Low	Dry
Tsessebe	T618	15	4.517231042	Dog	Low	Dry
Tsessebe	T618	16	42.11628077	Dog	Low	Dry
Tsessebe	T618	17	84.13526347	Dog	High	Dry
Tsessebe	T618	18	468.5353322	Dog	High	Dry
Tsessebe	T618	19	87.2750097	Dog	High	Dry
Tsessebe	T618	20	0.119839706	Dog	Low	Dry
Tsessebe	T618	21	1.565717037	Dog	Low	Dry
Tsessebe	T618	22	98.50909153	Dog	Low	Dry
Tsessebe	T618	23	63.98884103	Dog	Low	Dry
Tsessebe	T618	0	33.53676335	Dog	Low	Dry
Tsessebe	T618	1	7.421974215	Dog	Low	Dry
Tsessebe	T618	2	7.420755404	Dog	Low	Dry
Tsessebe	T618	3	5.287680233	Dog	Low	Dry
Tsessebe	T618	4	18.69379982	Dog	Low	Dry
Tsessebe	T618	5	41.43157786	Dog	High	Dry
Tsessebe	T618	6	244.0586809	Dog	High	Dry
Tsessebe	T618	7	673.5451273	Dog	High	Dry
Tsessebe	T618	8	491.6320335	Dog	High	Dry
Tsessebe	T618	9	792.8521929	Dog	Low	Dry
Tsessebe	T618	10	142.0358773	Dog	Low	Dry
Tsessebe	T618	11	126.2397277	Dog	Low	Dry
Tsessebe	T618	12	28.35518524	Dog	Low	Dry
Tsessebe	T618	13	151.2349995	Dog	Low	Dry
Tsessebe	T618	14	6.498530982	Dog	Low	Dry
Tsessebe	T618	15	101.3868198	Dog	Low	Dry
Tsessebe	T618	16	157.2039732	Dog	Low	Dry
Tsessebe	T618	17	237.4807339	Dog	High	Dry
Tsessebe	T618	18	916.2549527	Dog	High	Dry
Tsessebe	T618	19	19.20377508	Dog	High	Dry
Tsessebe	T618	20	1.594822235	Dog	Low	Dry
Tsessebe	T618	21	4.029591704	Dog	Low	Dry
Tsessebe	T618	22	69.89730637	Dog	Low	Dry
Tsessebe	T618	23	63.18562832	Dog	Low	Dry
Tsessebe	T618	0	28.81991473	Dog	Low	Dry
Tsessebe	T618	1	12.70587255	Dog	Low	Dry
Tsessebe	T618	2	11.68536865	Dog	Low	Dry
Tsessebe	T618	3	1.476724768	Dog	Low	Dry
Tsessebe	T618	4	44.53912768	Dog	Low	Dry
Tsessebe	T618	5	8.603798362	Dog	High	Dry
Tsessebe	T618	6	63.15934231	Dog	High	Dry
Tsessebe	T618	7	197.1862574	Dog	High	Dry
Tsessebe	T618	8	60.37146531	Dog	High	Dry
Tsessebe	T618	9	160.1360787	Dog	Low	Dry
Tsessebe	T618	10	7.938633739	Dog	Low	Dry
Tsessebe	T618	11	30.67852856	Dog	Low	Dry
Tsessebe	T618	12	28.83486242	Dog	Low	Dry
Tsessebe	T618	13	6.537685142	Dog	Low	Dry
Tsessebe	T618	14	19.87082246	Dog	Low	Dry
Tsessebe	T618	15	11.97457156	Dog	Low	Dry
Tsessebe	T618	16	172.1953015	Dog	Low	Dry
Tsessebe	T618	17	231.1735783	Dog	High	Dry
Tsessebe	T618	18	140.0521525	Dog	High	Dry
Tsessebe	T618	19	159.1411176	Dog	High	Dry
Tsessebe	T618	20	1.546096015	Dog	Low	Dry
Tsessebe	T618	21	1.250881305	Dog	Low	Dry
Tsessebe	T618	22	0.741149081	Dog	Low	Dry
Tsessebe	T618	23	57.32408419	Dog	Low	Dry
Tsessebe	T618	0	71.25980571	Dog	Low	Dry
Tsessebe	T618	1	2.100615757	Dog	Low	Dry
Tsessebe	T618	2	1.182005499	Dog	Low	Dry
Tsessebe	T618	3	23.38693809	Dog	Low	Dry
Tsessebe	T618	4	2.636475106	Dog	Low	Dry
Tsessebe	T618	5	1.988471495	Dog	High	Dry
Tsessebe	T618	6	63.3460417	Dog	High	Dry
Tsessebe	T618	7	198.2686313	Dog	High	Dry
Tsessebe	T618	8	379.1224885	Dog	High	Dry
Tsessebe	T618	9	37.39482084	Dog	Low	Dry
Tsessebe	T618	10	1645.092872	Dog	Low	Dry
Tsessebe	T618	11	66.37513194	Dog	Low	Dry
Tsessebe	T618	12	27.01848599	Dog	Low	Dry
Tsessebe	T618	13	17.14118814	Dog	Low	Dry
Tsessebe	T618	14	2.312538687	Dog	Low	Dry
Tsessebe	T618	15	106.8075398	Dog	Low	Dry
Tsessebe	T618	16	466.7073915	Dog	Low	Dry
Tsessebe	T618	17	498.0622299	Dog	High	Dry
Tsessebe	T618	18	263.8126932	Dog	High	Dry
Tsessebe	T618	19	97.81073758	Dog	High	Dry
Tsessebe	T618	20	44.73531083	Dog	Low	Dry
Tsessebe	T618	21	14.55921471	Dog	Low	Dry
Tsessebe	T618	22	15.67796034	Dog	Low	Dry
Tsessebe	T618	23	26.826565	Dog	Low	Dry
Tsessebe	T618	0	43.50931242	Dog	Low	Dry
Tsessebe	T618	1	201.0380516	Dog	Low	Dry
Tsessebe	T618	2	100.2210613	Dog	Low	Dry
Tsessebe	T618	3	70.13724142	Dog	Low	Dry
Tsessebe	T618	4	1.511512258	Dog	Low	Dry
Tsessebe	T618	5	2.873042704	Dog	High	Dry
Tsessebe	T618	6	200.931287	Dog	High	Dry
Tsessebe	T618	7	333.8868145	Dog	High	Dry
Tsessebe	T618	8	122.8720855	Dog	High	Dry
Tsessebe	T618	9	143.3705197	Dog	Low	Dry
Tsessebe	T618	10	339.1942465	Dog	Low	Dry
Tsessebe	T618	11	92.10589033	Dog	Low	Dry
Tsessebe	T618	12	319.0077737	Dog	Low	Dry
Tsessebe	T618	13	5.97924299	Dog	Low	Dry
Tsessebe	T618	14	3.029711135	Dog	Low	Dry
Tsessebe	T618	15	28.58043476	Dog	Low	Dry
Tsessebe	T618	16	90.06825257	Dog	Low	Dry
Tsessebe	T618	17	101.0921398	Dog	High	Dry
Tsessebe	T618	18	61.60626817	Dog	High	Dry
Tsessebe	T618	19	875.5750144	Dog	High	Dry
Tsessebe	T618	20	159.6849914	Dog	Low	Dry
Tsessebe	T618	21	4.208108234	Dog	Low	Dry
Tsessebe	T618	22	1.306507998	Dog	Low	Dry
Tsessebe	T618	23	212.8917703	Dog	Low	Dry
Tsessebe	T618	0	15.2841987	Dog	Low	Dry
Tsessebe	T618	1	18.76355968	Dog	Low	Dry
Tsessebe	T618	2	5.048573142	Dog	Low	Dry
Tsessebe	T618	3	0.935377524	Dog	Low	Dry
Tsessebe	T618	4	1.662739475	Dog	Low	Dry
Tsessebe	T618	5	3.165880405	Dog	High	Dry
Tsessebe	T618	6	474.4297036	Dog	High	Dry
Tsessebe	T618	7	187.2178697	Dog	High	Dry
Tsessebe	T618	8	43.92854901	Dog	High	Dry
Tsessebe	T618	9	50.47588474	Dog	Low	Dry
Tsessebe	T618	10	49.61868067	Dog	Low	Dry
Tsessebe	T618	11	28.11907536	Dog	Low	Dry
Tsessebe	T618	12	31.91185273	Dog	Low	Dry
Tsessebe	T618	13	2.767840803	Dog	Low	Dry
Tsessebe	T618	14	0.744952077	Dog	Low	Dry
Tsessebe	T618	15	12.34511817	Dog	Low	Dry
Tsessebe	T618	16	97.58007753	Dog	Low	Dry
Tsessebe	T618	17	152.3406973	Dog	High	Dry
Tsessebe	T618	18	184.1575098	Dog	High	Dry
Tsessebe	T618	19	49.14474416	Dog	High	Dry
Tsessebe	T618	20	3.830524218	Dog	Low	Dry
Tsessebe	T618	21	2.588698186	Dog	Low	Dry
Tsessebe	T618	22	64.90148864	Dog	Low	Dry
Tsessebe	T618	23	11.85088103	Dog	Low	Dry
Tsessebe	T618	0	1.260920366	Dog	Low	Dry
Tsessebe	T618	1	113.1823752	Dog	Low	Dry
Tsessebe	T618	2	130.4099283	Dog	Low	Dry
Tsessebe	T618	3	0.958954639	Dog	Low	Dry
Tsessebe	T618	4	0.669069379	Dog	Low	Dry
Tsessebe	T618	5	0.913724062	Dog	High	Dry
Tsessebe	T618	6	209.4628949	Dog	High	Dry
Tsessebe	T618	7	367.8659512	Dog	High	Dry
Tsessebe	T618	8	20.76570832	Dog	High	Dry
Tsessebe	T618	9	458.8889133	Dog	Low	Dry
Tsessebe	T618	10	81.36055078	Dog	Low	Dry
Tsessebe	T618	11	132.7467047	Dog	Low	Dry
Tsessebe	T618	12	61.4809161	Dog	Low	Dry
Tsessebe	T618	13	196.3994842	Dog	Low	Dry
Tsessebe	T618	14	91.28707908	Dog	Low	Dry
Tsessebe	T618	15	2.445982817	Dog	Low	Dry
Tsessebe	T618	16	95.1213084	Dog	Low	Dry
Tsessebe	T618	17	716.7931656	Dog	High	Dry
Tsessebe	T618	18	30.5108808	Dog	High	Dry
Tsessebe	T618	19	79.25874864	Dog	High	Dry
Tsessebe	T618	20	101.1921353	Dog	Low	Dry
Tsessebe	T618	21	7.577335861	Dog	Low	Dry
Tsessebe	T618	22	4.939473372	Dog	Low	Dry
Tsessebe	T618	23	65.57532413	Dog	Low	Dry
Tsessebe	T618	0	52.92926433	Dog	Low	Dry
Tsessebe	T618	1	1.161401244	Dog	Low	Dry
Tsessebe	T618	2	0.518630977	Dog	Low	Dry
Tsessebe	T618	3	0.804505109	Dog	Low	Dry
Tsessebe	T618	4	1.662910083	Dog	Low	Dry
Tsessebe	T618	5	0.851728727	Dog	High	Dry
Tsessebe	T618	6	323.741808	Dog	High	Dry
Tsessebe	T618	7	137.2419191	Dog	High	Dry
Tsessebe	T618	8	339.3797308	Dog	High	Dry
Tsessebe	T618	9	230.7407466	Dog	Low	Dry
Tsessebe	T618	10	65.44390087	Dog	Low	Dry
Tsessebe	T618	11	9.996437271	Dog	Low	Dry
Tsessebe	T618	12	31.8356385	Dog	Low	Dry
Tsessebe	T618	13	5.279367708	Dog	Low	Dry
Tsessebe	T618	14	4.870012557	Dog	Low	Dry
Tsessebe	T618	15	4.896116506	Dog	Low	Dry
Tsessebe	T618	16	216.1251478	Dog	Low	Dry
Tsessebe	T618	17	246.1594828	Dog	High	Dry
Tsessebe	T618	18	220.8564541	Dog	High	Dry
Tsessebe	T618	19	92.51498463	Dog	High	Dry
Tsessebe	T618	20	58.58118959	Dog	Low	Dry
Tsessebe	T618	21	130.4367307	Dog	Low	Dry
Tsessebe	T618	22	193.7532043	Dog	Low	Dry
Tsessebe	T618	23	12.38028589	Dog	Low	Dry
Tsessebe	T618	0	2.316240216	Dog	Low	Dry
Tsessebe	T618	1	34.24283676	Dog	Low	Dry
Tsessebe	T618	2	63.4528796	Dog	Low	Dry
Tsessebe	T618	3	18.50837596	Dog	Low	Dry
Tsessebe	T618	4	2.981871412	Dog	Low	Dry
Tsessebe	T618	5	3.359863752	Dog	High	Dry
Tsessebe	T618	6	154.9942882	Dog	High	Dry
Tsessebe	T618	7	32.15331662	Dog	High	Dry
Tsessebe	T618	8	159.5579379	Dog	High	Dry
Tsessebe	T618	9	744.2105252	Dog	Low	Dry
Tsessebe	T618	10	421.2685743	Dog	Low	Dry
Tsessebe	T618	11	1368.639674	Dog	Low	Dry
Tsessebe	T618	12	19.17299387	Dog	Low	Dry
Tsessebe	T618	13	3.13159584	Dog	Low	Dry
Tsessebe	T618	14	7.425738182	Dog	Low	Dry
Tsessebe	T618	15	41.63001782	Dog	Low	Dry
Tsessebe	T618	16	34.26926351	Dog	Low	Dry
Tsessebe	T618	17	208.7577817	Dog	High	Dry
Tsessebe	T618	18	1220.900065	Dog	High	Dry
Tsessebe	T618	19	201.4335386	Dog	High	Dry
Tsessebe	T618	20	2.643118077	Dog	Low	Dry
Tsessebe	T618	21	16.81682248	Dog	Low	Dry
Tsessebe	T618	22	8.722662571	Dog	Low	Dry
Tsessebe	T618	23	42.12545776	Dog	Low	Dry
Tsessebe	T618	0	3.489689076	Dog	Low	Dry
Tsessebe	T618	1	341.2304817	Dog	Low	Dry
Tsessebe	T618	2	105.6359432	Dog	Low	Dry
Tsessebe	T618	3	647.4273088	Dog	Low	Dry
Tsessebe	T618	4	622.4043397	Dog	Low	Dry
Tsessebe	T618	5	288.9810358	Dog	High	Dry
Tsessebe	T618	6	385.2367948	Dog	High	Dry
Tsessebe	T618	7	108.7059959	Dog	High	Dry
Tsessebe	T618	8	61.31464105	Dog	High	Dry
Tsessebe	T618	9	39.7332072	Dog	Low	Dry
Tsessebe	T618	10	0.970518004	Dog	Low	Dry
Tsessebe	T618	11	34.13623667	Dog	Low	Dry
Tsessebe	T618	12	14.09310472	Dog	Low	Dry
Tsessebe	T618	13	6.24442155	Dog	Low	Dry
Tsessebe	T618	14	8.524439025	Dog	Low	Dry
Tsessebe	T618	15	46.68126525	Dog	Low	Dry
Tsessebe	T618	16	63.09522011	Dog	Low	Dry
Tsessebe	T618	17	196.9601845	Dog	High	Dry
Tsessebe	T618	18	46.10591938	Dog	High	Dry
Tsessebe	T618	19	30.21496842	Dog	High	Dry
Tsessebe	T618	20	0.864012328	Dog	Low	Dry
Tsessebe	T618	21	5.764842974	Dog	Low	Dry
Tsessebe	T618	22	2.856349602	Dog	Low	Dry
Tsessebe	T618	23	169.190718	Dog	Low	Dry
Tsessebe	T618	0	44.30058667	Dog	Low	Dry
Tsessebe	T618	1	33.11185355	Dog	Low	Dry
Tsessebe	T618	2	11.65054061	Dog	Low	Dry
Tsessebe	T618	3	1.658712156	Dog	Low	Dry
Tsessebe	T618	4	4.260600088	Dog	Low	Dry
Tsessebe	T618	5	49.23286153	Dog	High	Dry
Tsessebe	T618	6	223.8222517	Dog	High	Dry
Tsessebe	T618	7	89.01810314	Dog	High	Dry
Tsessebe	T618	8	625.5661295	Dog	High	Dry
Tsessebe	T618	9	630.1162189	Dog	Low	Dry
Tsessebe	T618	10	11.74913333	Dog	Low	Dry
Tsessebe	T618	11	98.60897572	Dog	Low	Dry
Tsessebe	T618	12	197.4937153	Dog	Low	Dry
Tsessebe	T618	13	11.19847025	Dog	Low	Dry
Tsessebe	T618	14	47.7953557	Dog	Low	Dry
Tsessebe	T618	15	3.096082104	Dog	Low	Dry
Tsessebe	T618	16	83.27237208	Dog	Low	Dry
Tsessebe	T618	17	881.2033306	Dog	High	Dry
Tsessebe	T618	18	146.8697053	Dog	High	Dry
Tsessebe	T618	19	64.69025608	Dog	High	Dry
Tsessebe	T618	20	523.4107841	Dog	Low	Dry
Tsessebe	T618	21	71.40227179	Dog	Low	Dry
Tsessebe	T618	22	7.566893485	Dog	Low	Dry
Tsessebe	T618	23	3.260923356	Dog	Low	Dry
Tsessebe	T618	0	55.51384576	Dog	Low	Dry
Tsessebe	T618	1	241.1145553	Dog	Low	Dry
Tsessebe	T618	2	1.418767334	Dog	Low	Dry
Tsessebe	T618	3	2.589039043	Dog	Low	Dry
Tsessebe	T618	4	9.647305108	Dog	Low	Dry
Tsessebe	T618	5	10.42861725	Dog	High	Dry
Tsessebe	T618	6	192.7159462	Dog	High	Dry
Tsessebe	T618	7	55.05557771	Dog	High	Dry
Tsessebe	T618	8	66.74545578	Dog	High	Dry
Tsessebe	T618	9	148.5314561	Dog	Low	Dry
Tsessebe	T618	10	17.48832964	Dog	Low	Dry
Tsessebe	T618	11	10.07228982	Dog	Low	Dry
Tsessebe	T618	12	7.800352421	Dog	Low	Dry
Tsessebe	T618	13	0.596050744	Dog	Low	Dry
Tsessebe	T618	14	89.46021493	Dog	Low	Dry
Tsessebe	T618	15	52.68522226	Dog	Low	Dry
Tsessebe	T618	16	34.99618227	Dog	Low	Dry
Tsessebe	T618	17	405.3853796	Dog	High	Dry
Tsessebe	T618	18	182.3039501	Dog	High	Dry
Tsessebe	T618	19	3.247887737	Dog	High	Dry
Tsessebe	T618	20	141.7204047	Dog	Low	Dry
Tsessebe	T618	21	37.99746585	Dog	Low	Dry
Tsessebe	T618	22	385.0023684	Dog	Low	Dry
Tsessebe	T618	23	3.170830094	Dog	Low	Dry
Tsessebe	T618	0	89.3904031	Dog	Low	Dry
Tsessebe	T618	1	1.938880801	Dog	Low	Dry
Tsessebe	T618	2	2.126776813	Dog	Low	Dry
Tsessebe	T618	3	4.77432519	Dog	Low	Dry
Tsessebe	T618	4	4.160370649	Dog	Low	Dry
Tsessebe	T618	5	12.26191346	Dog	High	Dry
Tsessebe	T618	6	185.2047334	Dog	High	Dry
Tsessebe	T618	7	426.4722036	Dog	High	Dry
Tsessebe	T618	8	578.4523138	Dog	High	Dry
Tsessebe	T618	9	187.6072461	Dog	Low	Dry
Tsessebe	T618	10	128.4015381	Dog	Low	Dry
Tsessebe	T618	11	132.8036006	Dog	Low	Dry
Tsessebe	T618	12	22.76111036	Dog	Low	Dry
Tsessebe	T618	13	29.20770295	Dog	Low	Dry
Tsessebe	T618	14	127.9470003	Dog	Low	Dry
Tsessebe	T618	15	15.12039156	Dog	Low	Dry
Tsessebe	T618	16	45.70955044	Dog	Low	Dry
Tsessebe	T618	17	272.8849826	Dog	High	Dry
Tsessebe	T618	18	167.6880694	Dog	High	Dry
Tsessebe	T618	19	17.96298078	Dog	High	Dry
Tsessebe	T618	20	6.946874918	Dog	Low	Dry
Tsessebe	T618	21	105.6927548	Dog	Low	Dry
Tsessebe	T618	22	24.38893069	Dog	Low	Dry
Tsessebe	T618	23	11.28753219	Dog	Low	Dry
Tsessebe	T618	0	459.4137742	Dog	Low	Dry
Tsessebe	T618	1	6.986672195	Dog	Low	Dry
Tsessebe	T618	2	3.817254486	Dog	Low	Dry
Tsessebe	T618	3	5.580921074	Dog	Low	Dry
Tsessebe	T618	4	4.364063761	Dog	Low	Dry
Tsessebe	T618	5	12.07498919	Dog	High	Dry
Tsessebe	T618	6	91.10829323	Dog	High	Dry
Tsessebe	T618	7	127.6021548	Dog	High	Dry
Tsessebe	T618	8	110.9857819	Dog	High	Dry
Tsessebe	T618	9	71.95237646	Dog	Low	Dry
Tsessebe	T618	10	375.2007048	Dog	Low	Dry
Tsessebe	T618	11	5.664838602	Dog	Low	Dry
Tsessebe	T618	12	88.80359142	Dog	Low	Dry
Tsessebe	T618	13	2.26659767	Dog	Low	Dry
Tsessebe	T618	14	7.346422313	Dog	Low	Dry
Tsessebe	T618	15	10.41916916	Dog	Low	Dry
Tsessebe	T618	16	507.765384	Dog	Low	Dry
Tsessebe	T618	17	506.4053455	Dog	High	Dry
Tsessebe	T618	18	163.1667055	Dog	High	Dry
Tsessebe	T618	19	91.78980435	Dog	High	Dry
Tsessebe	T618	20	1.233929427	Dog	Low	Dry
Tsessebe	T618	21	104.2135327	Dog	Low	Dry
Tsessebe	T618	22	73.46356397	Dog	Low	Dry
Tsessebe	T618	23	35.96647511	Dog	Low	Dry
Tsessebe	T618	0	62.13058373	Dog	Low	Dry
Tsessebe	T618	1	46.2253431	Dog	Low	Dry
Tsessebe	T618	2	12.99326221	Dog	Low	Dry
Tsessebe	T618	3	9.305086202	Dog	Low	Dry
Tsessebe	T618	4	9.964534735	Dog	Low	Dry
Tsessebe	T618	5	3.778019554	Dog	High	Dry
Tsessebe	T618	6	185.0418157	Dog	High	Dry
Tsessebe	T618	7	106.6667802	Dog	High	Dry
Tsessebe	T618	8	245.0310031	Dog	High	Dry
Tsessebe	T618	9	208.9887467	Dog	Low	Dry
Tsessebe	T618	10	467.2041319	Dog	Low	Dry
Tsessebe	T618	11	128.9684947	Dog	Low	Dry
Tsessebe	T618	12	13.589999	Dog	Low	Dry
Tsessebe	T618	13	23.99952417	Dog	Low	Dry
Tsessebe	T618	14	22.79725158	Dog	Low	Dry
Tsessebe	T618	15	24.24969613	Dog	Low	Dry
Tsessebe	T618	16	70.35131874	Dog	Low	Dry
Tsessebe	T618	17	883.9693572	Dog	High	Dry
Tsessebe	T618	18	267.7061157	Dog	High	Dry
Tsessebe	T618	19	9.736509341	Dog	High	Dry
Tsessebe	T618	20	8.27301951	Dog	Low	Dry
Tsessebe	T618	21	35.29292254	Dog	Low	Dry
Tsessebe	T618	22	385.4165683	Dog	Low	Dry
Tsessebe	T618	23	82.03730804	Dog	Low	Dry
Tsessebe	T618	0	143.2745233	Dog	Low	Dry
Tsessebe	T618	1	144.3786583	Dog	Low	Dry
Tsessebe	T618	2	26.44114847	Dog	Low	Dry
Tsessebe	T618	3	2.381920783	Dog	Low	Dry
Tsessebe	T618	4	5.909165313	Dog	Low	Dry
Tsessebe	T618	5	9.840992981	Dog	High	Dry
Tsessebe	T618	6	228.2332273	Dog	High	Dry
Tsessebe	T618	7	422.2200292	Dog	High	Dry
Tsessebe	T618	8	23.11490912	Dog	High	Dry
Tsessebe	T618	9	567.4199122	Dog	Low	Dry
Tsessebe	T618	10	116.688619	Dog	Low	Dry
Tsessebe	T618	11	125.0675283	Dog	Low	Dry
Tsessebe	T618	12	100.4681645	Dog	Low	Dry
Tsessebe	T618	13	78.8981434	Dog	Low	Dry
Tsessebe	T618	14	36.77543733	Dog	Low	Dry
Tsessebe	T618	15	13.49656926	Dog	Low	Dry
Tsessebe	T618	16	27.01424555	Dog	Low	Dry
Tsessebe	T618	17	259.9127141	Dog	High	Dry
Tsessebe	T618	18	443.7699428	Dog	High	Dry
Tsessebe	T618	19	22.89483883	Dog	High	Dry
Tsessebe	T618	20	1.824269311	Dog	Low	Dry
Tsessebe	T618	21	59.47411145	Dog	Low	Dry
Tsessebe	T618	22	230.5925175	Dog	Low	Dry
Tsessebe	T618	23	20.96353124	Dog	Low	Dry
Tsessebe	T618	0	1.400120081	Dog	Low	Dry
Tsessebe	T618	1	60.93606608	Dog	Low	Dry
Tsessebe	T618	2	9.548735406	Dog	Low	Dry
Tsessebe	T618	3	6.402548566	Dog	Low	Dry
Tsessebe	T618	4	3.36111708	Dog	Low	Dry
Tsessebe	T618	5	0.888593136	Dog	High	Dry
Tsessebe	T618	6	116.0271587	Dog	High	Dry
Tsessebe	T618	7	262.5860198	Dog	High	Dry
Tsessebe	T618	8	115.082432	Dog	High	Dry
Tsessebe	T618	9	235.3349311	Dog	Low	Dry
Tsessebe	T618	10	162.0745777	Dog	Low	Dry
Tsessebe	T618	11	18.62134197	Dog	Low	Dry
Tsessebe	T618	12	4.267769805	Dog	Low	Dry
Tsessebe	T618	13	53.32044381	Dog	Low	Dry
Tsessebe	T618	14	33.38214689	Dog	Low	Dry
Tsessebe	T618	15	70.09654645	Dog	Low	Dry
Tsessebe	T618	16	578.5074847	Dog	Low	Dry
Tsessebe	T618	17	369.4154765	Dog	High	Dry
Tsessebe	T618	18	171.6165396	Dog	High	Dry
Tsessebe	T618	19	209.1695071	Dog	High	Dry
Tsessebe	T618	20	26.04891396	Dog	Low	Dry
Tsessebe	T618	21	1.454596542	Dog	Low	Dry
Tsessebe	T618	22	335.1128818	Dog	Low	Dry
Tsessebe	T618	23	403.4064388	Dog	Low	Dry
Tsessebe	T618	0	20.88205832	Dog	Low	Dry
Tsessebe	T618	1	14.09826227	Dog	Low	Dry
Tsessebe	T618	2	2.313350127	Dog	Low	Dry
Tsessebe	T618	3	104.2163425	Dog	Low	Dry
Tsessebe	T618	4	15.47644773	Dog	Low	Dry
Tsessebe	T618	5	4.46754577	Dog	High	Dry
Tsessebe	T618	6	91.13528218	Dog	High	Dry
Tsessebe	T618	7	492.5701831	Dog	High	Dry
Tsessebe	T618	8	1730.679683	Dog	High	Dry
Tsessebe	T618	9	1398.81377	Dog	Low	Dry
Tsessebe	T618	10	8.562890161	Dog	Low	Dry
Tsessebe	T618	11	100.515898	Dog	Low	Dry
Tsessebe	T618	12	15.46752854	Dog	Low	Dry
Tsessebe	T618	13	3.16046612	Dog	Low	Dry
Tsessebe	T618	14	15.18923395	Dog	Low	Dry
Tsessebe	T618	15	346.4279819	Dog	Low	Dry
Tsessebe	T618	16	203.353447	Dog	Low	Dry
Tsessebe	T618	17	205.6218731	Dog	High	Dry
Tsessebe	T618	18	1091.076338	Dog	High	Dry
Tsessebe	T618	19	503.2041938	Dog	High	Dry
Tsessebe	T618	20	152.3733888	Dog	Low	Dry
Tsessebe	T618	21	27.28313369	Dog	Low	Dry
Tsessebe	T618	22	2.536274739	Dog	Low	Dry
Tsessebe	T618	23	29.68065664	Dog	Low	Dry
Tsessebe	T618	0	70.66402968	Dog	Low	Dry
Tsessebe	T618	1	84.70219921	Dog	Low	Dry
Tsessebe	T618	2	7.166409221	Dog	Low	Dry
Tsessebe	T618	3	6.414288321	Dog	Low	Dry
Tsessebe	T618	4	7.844539744	Dog	Low	Dry
Tsessebe	T618	5	3.0593892	Dog	High	Dry
Tsessebe	T618	6	68.69862155	Dog	High	Dry
Tsessebe	T618	7	125.7745137	Dog	High	Dry
Tsessebe	T618	8	659.9817757	Dog	High	Dry
Tsessebe	T618	9	2241.520584	Dog	Low	Dry
Tsessebe	T618	10	1528.805373	Dog	Low	Dry
Tsessebe	T618	11	336.6858004	Dog	Low	Dry
Tsessebe	T618	12	645.2105614	Dog	Low	Dry
Tsessebe	T618	13	71.59514474	Dog	Low	Dry
Tsessebe	T618	14	33.52868126	Dog	Low	Dry
Tsessebe	T618	15	2.008648834	Dog	Low	Dry
Tsessebe	T618	16	5.041551586	Dog	Low	Dry
Tsessebe	T618	17	827.1634657	Dog	High	Dry
Tsessebe	T618	18	127.5834825	Dog	High	Dry
Tsessebe	T618	19	35.49024371	Dog	High	Dry
Tsessebe	T618	20	98.91883386	Dog	Low	Dry
Tsessebe	T618	21	10.50940953	Dog	Low	Dry
Tsessebe	T618	22	6.332812288	Dog	Low	Dry
Tsessebe	T618	23	127.0116828	Dog	Low	Dry
Tsessebe	T618	0	116.6185867	Dog	Low	Dry
Tsessebe	T618	1	32.9246657	Dog	Low	Dry
Tsessebe	T618	2	3.690773494	Dog	Low	Dry
Tsessebe	T618	3	2.808020976	Dog	Low	Dry
Tsessebe	T618	4	6.24759273	Dog	Low	Dry
Tsessebe	T618	5	27.00316899	Dog	High	Dry
Tsessebe	T618	6	82.33981063	Dog	High	Dry
Tsessebe	T618	7	347.7353855	Dog	High	Dry
Tsessebe	T618	8	19.54146897	Dog	High	Dry
Tsessebe	T618	9	17.81206073	Dog	Low	Dry
Tsessebe	T618	10	20.89576627	Dog	Low	Dry
Tsessebe	T618	11	188.5689129	Dog	Low	Dry
Tsessebe	T618	12	21.8589325	Dog	Low	Dry
Tsessebe	T618	13	0.770785621	Dog	Low	Dry
Tsessebe	T618	14	32.02336233	Dog	Low	Dry
Tsessebe	T618	15	78.60961566	Dog	Low	Dry
Tsessebe	T618	16	14.72260962	Dog	Low	Dry
Tsessebe	T618	17	479.995126	Dog	High	Dry
Tsessebe	T618	18	228.8312238	Dog	High	Dry
Tsessebe	T618	19	108.4747727	Dog	High	Dry
Tsessebe	T618	20	7.811198692	Dog	Low	Dry
Tsessebe	T618	21	476.4292765	Dog	Low	Dry
Tsessebe	T618	22	183.3162297	Dog	Low	Dry
Tsessebe	T618	23	85.49356225	Dog	Low	Dry
Tsessebe	T618	0	39.42977099	Dog	Low	Dry
Tsessebe	T618	1	57.28033854	Dog	Low	Dry
Tsessebe	T618	2	10.39380126	Dog	Low	Dry
Tsessebe	T618	3	9.087852322	Dog	Low	Dry
Tsessebe	T618	4	66.14428105	Dog	Low	Dry
Tsessebe	T618	5	34.35832466	Dog	High	Dry
Tsessebe	T618	6	220.0894038	Dog	High	Dry
Tsessebe	T618	7	474.1918647	Dog	High	Dry
Tsessebe	T618	8	700.1843549	Dog	High	Dry
Tsessebe	T618	9	206.1296147	Dog	Low	Dry
Tsessebe	T618	10	101.5928736	Dog	Low	Dry
Tsessebe	T618	11	285.8031335	Dog	Low	Dry
Tsessebe	T618	12	112.8629062	Dog	Low	Dry
Tsessebe	T618	13	69.50598912	Dog	Low	Dry
Tsessebe	T618	14	49.81943229	Dog	Low	Dry
Tsessebe	T618	15	16.01393937	Dog	Low	Dry
Tsessebe	T618	16	164.171148	Dog	Low	Dry
Tsessebe	T618	17	326.8923737	Dog	High	Dry
Tsessebe	T618	18	84.43534585	Dog	High	Dry
Tsessebe	T618	19	48.34960394	Dog	High	Dry
Tsessebe	T618	20	63.71991633	Dog	Low	Dry
Tsessebe	T618	21	6.23800142	Dog	Low	Dry
Tsessebe	T618	22	2.909632571	Dog	Low	Dry
Tsessebe	T618	23	116.6174029	Dog	Low	Dry
Tsessebe	T618	0	30.41487554	Dog	Low	Dry
Tsessebe	T618	1	64.12277978	Dog	Low	Dry
Tsessebe	T618	2	2.04320053	Dog	Low	Dry
Tsessebe	T618	3	3.597710562	Dog	Low	Dry
Tsessebe	T618	4	7.387233887	Dog	Low	Dry
Tsessebe	T618	5	4.115183992	Dog	High	Dry
Tsessebe	T618	6	158.6186626	Dog	High	Dry
Tsessebe	T618	7	238.635527	Dog	High	Dry
Tsessebe	T618	8	628.733379	Dog	High	Dry
Tsessebe	T618	9	16.57023153	Dog	Low	Dry
Tsessebe	T618	10	2.582937181	Dog	Low	Dry
Tsessebe	T618	11	12.69455206	Dog	Low	Dry
Tsessebe	T618	12	1.635352793	Dog	Low	Dry
Tsessebe	T618	13	11.40293551	Dog	Low	Dry
Tsessebe	T618	14	10.78701685	Dog	Low	Dry
Tsessebe	T618	15	3.818173468	Dog	Low	Dry
Tsessebe	T618	16	29.21458	Dog	Low	Dry
Tsessebe	T618	17	151.107884	Dog	High	Dry
Tsessebe	T618	18	276.5689037	Dog	High	Dry
Tsessebe	T618	19	197.0287703	Dog	High	Dry
Tsessebe	T618	20	76.75840773	Dog	Low	Dry
Tsessebe	T618	21	6.168314949	Dog	Low	Dry
Tsessebe	T618	22	192.1471367	Dog	Low	Dry
Tsessebe	T618	23	47.02605442	Dog	Low	Dry
Tsessebe	T618	0	97.22854483	Dog	Low	Dry
Tsessebe	T618	1	29.41429774	Dog	Low	Dry
Tsessebe	T618	2	1.015671349	Dog	Low	Dry
Tsessebe	T618	3	2.735674089	Dog	Low	Dry
Tsessebe	T618	4	0.832460753	Dog	Low	Dry
Tsessebe	T618	5	0.507653798	Dog	High	Dry
Tsessebe	T618	6	94.92512035	Dog	High	Dry
Tsessebe	T618	7	126.5234135	Dog	High	Dry
Tsessebe	T618	8	577.3706216	Dog	High	Dry
Tsessebe	T618	9	1026.585883	Dog	Low	Dry
Tsessebe	T618	10	51.0464879	Dog	Low	Dry
Tsessebe	T618	11	86.76615022	Dog	Low	Dry
Tsessebe	T618	12	6.747667598	Dog	Low	Dry
Tsessebe	T618	13	11.83534093	Dog	Low	Dry
Tsessebe	T618	14	17.65848383	Dog	Low	Dry
Tsessebe	T618	15	26.49345552	Dog	Low	Dry
Tsessebe	T618	16	139.9305525	Dog	Low	Dry
Tsessebe	T618	17	124.0513073	Dog	High	Dry
Tsessebe	T618	18	760.6845326	Dog	High	Dry
Tsessebe	T618	19	408.7286928	Dog	High	Dry
Tsessebe	T618	20	4.404536915	Dog	Low	Dry
Tsessebe	T618	21	13.14449109	Dog	Low	Dry
Tsessebe	T618	22	65.59966837	Dog	Low	Dry
Tsessebe	T618	23	146.3219033	Dog	Low	Dry
Tsessebe	T618	0	15.33287353	Dog	Low	Dry
Tsessebe	T618	1	1.267046746	Dog	Low	Dry
Tsessebe	T618	2	76.43124876	Dog	Low	Dry
Tsessebe	T618	3	2.708097199	Dog	Low	Dry
Tsessebe	T618	4	5.668202298	Dog	Low	Dry
Tsessebe	T618	5	7.110297079	Dog	High	Dry
Tsessebe	T618	6	81.1495918	Dog	High	Dry
Tsessebe	T618	7	158.1809302	Dog	High	Dry
Tsessebe	T618	8	216.6893171	Dog	High	Dry
Tsessebe	T618	9	214.9767092	Dog	Low	Dry
Tsessebe	T618	10	181.6172301	Dog	Low	Dry
Tsessebe	T618	11	1.035433508	Dog	Low	Dry
Tsessebe	T618	12	13.95764162	Dog	Low	Dry
Tsessebe	T618	13	3.281537377	Dog	Low	Dry
Tsessebe	T618	14	3.501967221	Dog	Low	Dry
Tsessebe	T618	15	5.553970292	Dog	Low	Dry
Tsessebe	T618	16	188.3750818	Dog	Low	Dry
Tsessebe	T618	17	236.8526305	Dog	High	Dry
Tsessebe	T618	18	165.6972659	Dog	High	Dry
Tsessebe	T618	19	8.079860212	Dog	High	Dry
Tsessebe	T618	20	0.829579062	Dog	Low	Dry
Tsessebe	T618	21	92.45954129	Dog	Low	Dry
Tsessebe	T618	22	74.33848198	Dog	Low	Dry
Tsessebe	T618	23	33.00957778	Dog	Low	Dry
Tsessebe	T618	0	6.210715761	Dog	Low	Dry
Tsessebe	T618	1	50.02971549	Dog	Low	Dry
Tsessebe	T618	2	4.737289609	Dog	Low	Dry
Tsessebe	T618	3	32.85468831	Dog	Low	Dry
Tsessebe	T618	4	1.530547945	Dog	Low	Dry
Tsessebe	T618	5	4.720918835	Dog	High	Dry
Tsessebe	T618	6	112.2896375	Dog	High	Dry
Tsessebe	T618	7	239.4778989	Dog	High	Dry
Tsessebe	T618	8	303.798289	Dog	High	Dry
Tsessebe	T618	9	521.0392627	Dog	Low	Dry
Tsessebe	T618	10	433.9012306	Dog	Low	Dry
[truncated: 104,127 more rows]
