# Supplementary material for: Proactive cursorial and ambush predation risk avoidance in four African herbivore species
Source: Ecol Evol. 2024 Jun 5;14(6):e11529. doi: 10.1002/ece3.11529 (PMC11150757; doi:10.1002/ece3.11529)
Supplement: Supplementary file 1 — Data S1 [file ECE3-14-e11529-s001.zip › Tsessebe dry RSF.csv]

UI	x	y	Used	id	Pred	Activity	Season
2.82E-10	770403.6307	7851189.105	1	T618	Dog	High	Dry
2.65E-10	770553.6307	7851289.105	1	T618	Dog	High	Dry
2.56E-10	770478.6307	7851389.105	1	T618	Dog	High	Dry
2.59E-10	770678.6307	7851339.105	1	T618	Dog	High	Dry
4.27E-10	770828.6307	7850339.105	1	T618	Dog	High	Dry
3.46E-10	771053.6307	7850564.105	1	T618	Dog	High	Dry
3.22E-10	771153.6307	7850664.105	1	T618	Dog	High	Dry
3.15E-10	770903.6307	7850814.105	1	T618	Dog	High	Dry
3.07E-10	770978.6307	7850839.105	1	T618	Dog	High	Dry
3.07E-10	770978.6307	7850839.105	1	T618	Dog	High	Dry
3.11E-10	770978.6307	7850814.105	1	T618	Dog	High	Dry
3.18E-10	771153.6307	7850689.105	1	T618	Dog	High	Dry
3.03E-10	771303.6307	7850739.105	1	T618	Dog	High	Dry
3.67E-10	770853.6307	7850564.105	1	T618	Dog	High	Dry
4.45E-10	770528.6307	7850439.105	1	T618	Dog	High	Dry
4.32E-10	770303.6307	7850589.105	1	T618	Dog	High	Dry
3.31E-10	770228.6307	7850989.105	1	T618	Dog	High	Dry
3.31E-10	770228.6307	7850989.105	1	T618	Dog	High	Dry
3.31E-10	770228.6307	7850989.105	1	T618	Dog	High	Dry
4.16E-10	770253.6307	7850664.105	1	T618	Dog	High	Dry
5.02E-10	770203.6307	7850439.105	1	T618	Dog	High	Dry
4.27E-10	770828.6307	7850339.105	1	T618	Dog	High	Dry
4.14E-10	770678.6307	7850464.105	1	T618	Dog	High	Dry
3.22E-10	770278.6307	7851014.105	1	T618	Dog	High	Dry
2.99E-10	770103.6307	7851189.105	1	T618	Dog	High	Dry
2.99E-10	770103.6307	7851189.105	1	T618	Dog	High	Dry
3.02E-10	770003.6307	7851214.105	1	T618	Dog	High	Dry
3.01E-10	769953.6307	7851239.105	1	T618	Dog	High	Dry
2.94E-10	769978.6307	7851264.105	1	T618	Dog	High	Dry
2.87E-10	771228.6307	7850939.105	1	T618	Dog	High	Dry
2.96E-10	771003.6307	7850914.105	1	T618	Dog	High	Dry
2.87E-10	770478.6307	7851139.105	1	T618	Dog	High	Dry
2.86E-10	770328.6307	7851189.105	1	T618	Dog	High	Dry
2.75E-10	771103.6307	7851114.105	1	T618	Dog	High	Dry
2.75E-10	771103.6307	7851114.105	1	T618	Dog	High	Dry
2.60E-10	770578.6307	7851339.105	1	T618	Dog	High	Dry
2.51E-10	770878.6307	7851764.105	1	T618	Dog	High	Dry
2.78E-10	771653.6307	7851239.105	1	T618	Dog	High	Dry
2.81E-10	771628.6307	7850914.105	1	T618	Dog	High	Dry
3.10E-10	771053.6307	7850789.105	1	T618	Dog	High	Dry
3.27E-10	770903.6307	7850739.105	1	T618	Dog	High	Dry
3.27E-10	770903.6307	7850739.105	1	T618	Dog	High	Dry
3.27E-10	770903.6307	7850739.105	1	T618	Dog	High	Dry
3.18E-10	771103.6307	7850714.105	1	T618	Dog	High	Dry
3.00E-10	771328.6307	7850764.105	1	T618	Dog	High	Dry
2.72E-10	771353.6307	7851214.105	1	T618	Dog	High	Dry
2.94E-10	770578.6307	7851064.105	1	T618	Dog	High	Dry
3.21E-10	770028.6307	7851114.105	1	T618	Dog	High	Dry
4.40E-10	769653.6307	7850864.105	1	T618	Dog	High	Dry
4.40E-10	769653.6307	7850864.105	1	T618	Dog	High	Dry
4.40E-10	769653.6307	7850864.105	1	T618	Dog	High	Dry
4.24E-10	769978.6307	7850764.105	1	T618	Dog	High	Dry
5.12E-10	770153.6307	7850439.105	1	T618	Dog	High	Dry
3.69E-10	770928.6307	7850514.105	1	T618	Dog	High	Dry
3.84E-10	770653.6307	7850589.105	1	T618	Dog	High	Dry
4.00E-10	770578.6307	7850564.105	1	T618	Dog	High	Dry
3.56E-10	770578.6307	7850739.105	1	T618	Dog	High	Dry
3.56E-10	770578.6307	7850739.105	1	T618	Dog	High	Dry
3.56E-10	770578.6307	7850739.105	1	T618	Dog	High	Dry
3.36E-10	770678.6307	7850789.105	1	T618	Dog	High	Dry
3.40E-10	770803.6307	7850714.105	1	T618	Dog	High	Dry
2.86E-10	772078.6307	7851264.105	1	T618	Dog	High	Dry
3.28E-10	770953.6307	7850714.105	1	T618	Dog	High	Dry
2.77E-10	770453.6307	7851214.105	1	T618	Dog	High	Dry
2.39E-10	770203.6307	7851589.105	1	T618	Dog	High	Dry
2.39E-10	770203.6307	7851589.105	1	T618	Dog	High	Dry
2.39E-10	770203.6307	7851589.105	1	T618	Dog	High	Dry
2.27E-10	770378.6307	7851814.105	1	T618	Dog	High	Dry
2.30E-10	770478.6307	7851839.105	1	T618	Dog	High	Dry
2.56E-10	770953.6307	7851764.105	1	T618	Dog	High	Dry
2.61E-10	771028.6307	7851764.105	1	T618	Dog	High	Dry
2.45E-10	770753.6307	7851689.105	1	T618	Dog	High	Dry
2.65E-10	770428.6307	7851314.105	1	T618	Dog	High	Dry
2.68E-10	770428.6307	7851289.105	1	T618	Dog	High	Dry
2.65E-10	770428.6307	7851314.105	1	T618	Dog	High	Dry
2.50E-10	770653.6307	7851464.105	1	T618	Dog	High	Dry
2.43E-10	770728.6307	7851739.105	1	T618	Dog	High	Dry
2.73E-10	771228.6307	7851739.105	1	T618	Dog	High	Dry
2.73E-10	771303.6307	7851614.105	1	T618	Dog	High	Dry
2.71E-10	771353.6307	7851439.105	1	T618	Dog	High	Dry
2.78E-10	771603.6307	7851339.105	1	T618	Dog	High	Dry
2.78E-10	771603.6307	7851339.105	1	T618	Dog	High	Dry
2.78E-10	771603.6307	7851339.105	1	T618	Dog	High	Dry
2.76E-10	771503.6307	7851089.105	1	T618	Dog	High	Dry
2.77E-10	771453.6307	7851064.105	1	T618	Dog	High	Dry
2.70E-10	771278.6307	7851264.105	1	T618	Dog	High	Dry
2.66E-10	771053.6307	7851264.105	1	T618	Dog	High	Dry
2.59E-10	770653.6307	7851339.105	1	T618	Dog	High	Dry
2.27E-10	770303.6307	7851764.105	1	T618	Dog	High	Dry
2.27E-10	770303.6307	7851764.105	1	T618	Dog	High	Dry
2.27E-10	770303.6307	7851764.105	1	T618	Dog	High	Dry
2.25E-10	770303.6307	7851814.105	1	T618	Dog	High	Dry
2.39E-10	770403.6307	7851589.105	1	T618	Dog	High	Dry
2.32E-10	770528.6307	7851889.105	1	T618	Dog	High	Dry
2.39E-10	770653.6307	7851739.105	1	T618	Dog	High	Dry
2.43E-10	770503.6307	7851539.105	1	T618	Dog	High	Dry
2.50E-10	770303.6307	7851464.105	1	T618	Dog	High	Dry
2.50E-10	770303.6307	7851464.105	1	T618	Dog	High	Dry
2.50E-10	770303.6307	7851464.105	1	T618	Dog	High	Dry
2.34E-10	770453.6307	7851689.105	1	T618	Dog	High	Dry
2.32E-10	770503.6307	7851814.105	1	T618	Dog	High	Dry
2.31E-10	770378.6307	7852414.105	1	T618	Dog	High	Dry
2.13E-10	770178.6307	7852139.105	1	T618	Dog	High	Dry
2.23E-10	770178.6307	7851814.105	1	T618	Dog	High	Dry
2.26E-10	770228.6307	7851764.105	1	T618	Dog	High	Dry
2.26E-10	770228.6307	7851764.105	1	T618	Dog	High	Dry
2.41E-10	770278.6307	7851564.105	1	T618	Dog	High	Dry
2.90E-10	770578.6307	7851089.105	1	T618	Dog	High	Dry
3.04E-10	770978.6307	7850864.105	1	T618	Dog	High	Dry
3.97E-10	770703.6307	7850514.105	1	T618	Dog	High	Dry
4.57E-10	770553.6307	7850389.105	1	T618	Dog	High	Dry
4.45E-10	770378.6307	7850514.105	1	T618	Dog	High	Dry
4.40E-10	770253.6307	7850589.105	1	T618	Dog	High	Dry
4.44E-10	770228.6307	7850589.105	1	T618	Dog	High	Dry
4.32E-10	770303.6307	7850589.105	1	T618	Dog	High	Dry
5.12E-10	770253.6307	7850389.105	1	T618	Dog	High	Dry
5.02E-10	770203.6307	7850439.105	1	T618	Dog	High	Dry
3.61E-10	771428.6307	7850264.105	1	T618	Dog	High	Dry
3.71E-10	771103.6307	7850414.105	1	T618	Dog	High	Dry
4.31E-10	770803.6307	7850339.105	1	T618	Dog	High	Dry
3.62E-10	770578.6307	7850714.105	1	T618	Dog	High	Dry
3.62E-10	770578.6307	7850714.105	1	T618	Dog	High	Dry
3.62E-10	770578.6307	7850714.105	1	T618	Dog	High	Dry
3.66E-10	770653.6307	7850664.105	1	T618	Dog	High	Dry
3.97E-10	770803.6307	7850464.105	1	T618	Dog	High	Dry
2.92E-10	771353.6307	7850839.105	1	T618	Dog	High	Dry
2.76E-10	771578.6307	7851139.105	1	T618	Dog	High	Dry
2.76E-10	771453.6307	7851089.105	1	T618	Dog	High	Dry
2.82E-10	771553.6307	7850914.105	1	T618	Dog	High	Dry
2.82E-10	771553.6307	7850914.105	1	T618	Dog	High	Dry
2.82E-10	771553.6307	7850914.105	1	T618	Dog	High	Dry
2.84E-10	771528.6307	7850889.105	1	T618	Dog	High	Dry
2.79E-10	771503.6307	7851014.105	1	T618	Dog	High	Dry
2.45E-10	770753.6307	7851664.105	1	T618	Dog	High	Dry
2.40E-10	770653.6307	7851714.105	1	T618	Dog	High	Dry
2.38E-10	770628.6307	7851739.105	1	T618	Dog	High	Dry
2.56E-10	770453.6307	7851389.105	1	T618	Dog	High	Dry
2.56E-10	770453.6307	7851389.105	1	T618	Dog	High	Dry
2.56E-10	770453.6307	7851389.105	1	T618	Dog	High	Dry
2.56E-10	770478.6307	7851389.105	1	T618	Dog	High	Dry
2.48E-10	770803.6307	7851589.105	1	T618	Dog	High	Dry
2.71E-10	771353.6307	7851364.105	1	T618	Dog	High	Dry
2.70E-10	771253.6307	7851239.105	1	T618	Dog	High	Dry
2.74E-10	771078.6307	7851139.105	1	T618	Dog	High	Dry
3.21E-10	770878.6307	7850789.105	1	T618	Dog	High	Dry
3.21E-10	770878.6307	7850789.105	1	T618	Dog	High	Dry
3.21E-10	770878.6307	7850789.105	1	T618	Dog	High	Dry
3.07E-10	771278.6307	7850714.105	1	T618	Dog	High	Dry
2.91E-10	771453.6307	7850814.105	1	T618	Dog	High	Dry
2.78E-10	771928.6307	7850939.105	1	T618	Dog	High	Dry
2.78E-10	771853.6307	7850964.105	1	T618	Dog	High	Dry
2.81E-10	771728.6307	7850864.105	1	T618	Dog	High	Dry
2.81E-10	771553.6307	7850939.105	1	T618	Dog	High	Dry
2.81E-10	771553.6307	7850939.105	1	T618	Dog	High	Dry
2.81E-10	771528.6307	7850939.105	1	T618	Dog	High	Dry
3.66E-10	771653.6307	7850064.105	1	T618	Dog	High	Dry
4.99E-10	770728.6307	7850164.105	1	T618	Dog	High	Dry
4.03E-10	770803.6307	7850439.105	1	T618	Dog	High	Dry
3.81E-10	770828.6307	7850514.105	1	T618	Dog	High	Dry
3.84E-10	770853.6307	7850489.105	1	T618	Dog	High	Dry
3.41E-10	770678.6307	7850764.105	1	T618	Dog	High	Dry
3.39E-10	770703.6307	7850764.105	1	T618	Dog	High	Dry
3.44E-10	770703.6307	7850739.105	1	T618	Dog	High	Dry
4.57E-10	770303.6307	7850514.105	1	T618	Dog	High	Dry
4.07E-10	770578.6307	7850539.105	1	T618	Dog	High	Dry
2.80E-10	771303.6307	7851014.105	1	T618	Dog	High	Dry
3.18E-10	771153.6307	7850689.105	1	T618	Dog	High	Dry
3.33E-10	771103.6307	7850614.105	1	T618	Dog	High	Dry
2.79E-10	771578.6307	7850989.105	1	T618	Dog	High	Dry
2.79E-10	771578.6307	7850989.105	1	T618	Dog	High	Dry
2.79E-10	771578.6307	7850989.105	1	T618	Dog	High	Dry
2.82E-10	771603.6307	7850914.105	1	T618	Dog	High	Dry
2.86E-10	771478.6307	7850864.105	1	T618	Dog	High	Dry
2.72E-10	772253.6307	7850764.105	1	T618	Dog	High	Dry
2.43E-10	772878.6307	7850414.105	1	T618	Dog	High	Dry
2.43E-10	772878.6307	7850414.105	1	T618	Dog	High	Dry
2.43E-10	772878.6307	7850414.105	1	T618	Dog	High	Dry
2.47E-10	772803.6307	7850389.105	1	T618	Dog	High	Dry
2.48E-10	772803.6307	7850489.105	1	T618	Dog	High	Dry
2.50E-10	772828.6307	7850639.105	1	T618	Dog	High	Dry
2.52E-10	772753.6307	7850564.105	1	T618	Dog	High	Dry
2.68E-10	772478.6307	7850289.105	1	T618	Dog	High	Dry
2.81E-10	772403.6307	7850089.105	1	T618	Dog	High	Dry
2.81E-10	772403.6307	7850089.105	1	T618	Dog	High	Dry
2.81E-10	772403.6307	7850089.105	1	T618	Dog	High	Dry
2.64E-10	772478.6307	7850514.105	1	T618	Dog	High	Dry
2.53E-10	772728.6307	7850614.105	1	T618	Dog	High	Dry
2.61E-10	772753.6307	7850889.105	1	T618	Dog	High	Dry
2.52E-10	772753.6307	7850589.105	1	T618	Dog	High	Dry
2.53E-10	772728.6307	7850564.105	1	T618	Dog	High	Dry
2.31E-10	773053.6307	7850014.105	1	T618	Dog	High	Dry
2.44E-10	772903.6307	7849914.105	1	T618	Dog	High	Dry
2.52E-10	772803.6307	7849914.105	1	T618	Dog	High	Dry
2.64E-10	772678.6307	7849889.105	1	T618	Dog	High	Dry
2.70E-10	772578.6307	7849989.105	1	T618	Dog	High	Dry
2.78E-10	771703.6307	7851164.105	1	T618	Dog	High	Dry
2.75E-10	771428.6307	7851139.105	1	T618	Dog	High	Dry
2.76E-10	771428.6307	7851089.105	1	T618	Dog	High	Dry
2.76E-10	771478.6307	7851114.105	1	T618	Dog	High	Dry
2.76E-10	771478.6307	7851114.105	1	T618	Dog	High	Dry
2.76E-10	771478.6307	7851114.105	1	T618	Dog	High	Dry
2.78E-10	771603.6307	7851014.105	1	T618	Dog	High	Dry
2.81E-10	771628.6307	7850914.105	1	T618	Dog	High	Dry
2.99E-10	771703.6307	7850564.105	1	T618	Dog	High	Dry
3.21E-10	771678.6307	7850364.105	1	T618	Dog	High	Dry
2.91E-10	771903.6307	7850539.105	1	T618	Dog	High	Dry
2.79E-10	772053.6307	7850664.105	1	T618	Dog	High	Dry
2.80E-10	772028.6307	7850664.105	1	T618	Dog	High	Dry
2.80E-10	772028.6307	7850664.105	1	T618	Dog	High	Dry
2.86E-10	771778.6307	7850714.105	1	T618	Dog	High	Dry
3.02E-10	771728.6307	7850514.105	1	T618	Dog	High	Dry
3.53E-10	771453.6307	7850289.105	1	T618	Dog	High	Dry
4.23E-10	770803.6307	7850364.105	1	T618	Dog	High	Dry
4.28E-10	770328.6307	7850589.105	1	T618	Dog	High	Dry
4.28E-10	770278.6307	7850614.105	1	T618	Dog	High	Dry
4.28E-10	770278.6307	7850614.105	1	T618	Dog	High	Dry
4.28E-10	770278.6307	7850614.105	1	T618	Dog	High	Dry
4.44E-10	770278.6307	7850564.105	1	T618	Dog	High	Dry
4.79E-10	770278.6307	7850464.105	1	T618	Dog	High	Dry
3.36E-10	770903.6307	7850689.105	1	T618	Dog	High	Dry
3.00E-10	770903.6307	7850914.105	1	T618	Dog	High	Dry
2.77E-10	770553.6307	7851189.105	1	T618	Dog	High	Dry
2.41E-10	770553.6307	7851589.105	1	T618	Dog	High	Dry
2.41E-10	770553.6307	7851589.105	1	T618	Dog	High	Dry
2.41E-10	770553.6307	7851589.105	1	T618	Dog	High	Dry
2.51E-10	770553.6307	7851439.105	1	T618	Dog	High	Dry
2.73E-10	771403.6307	7851389.105	1	T618	Dog	High	Dry
2.79E-10	771978.6307	7851114.105	1	T618	Dog	High	Dry
2.79E-10	771953.6307	7851114.105	1	T618	Dog	High	Dry
2.78E-10	772203.6307	7851064.105	1	T618	Dog	High	Dry
2.77E-10	772278.6307	7851039.105	1	T618	Dog	High	Dry
2.77E-10	772303.6307	7851064.105	1	T618	Dog	High	Dry
2.77E-10	772328.6307	7851064.105	1	T618	Dog	High	Dry
2.73E-10	772403.6307	7850989.105	1	T618	Dog	High	Dry
2.80E-10	772453.6307	7851139.105	1	T618	Dog	High	Dry
3.42E-10	772003.6307	7851914.105	1	T618	Dog	High	Dry
2.69E-10	771228.6307	7851264.105	1	T618	Dog	High	Dry
2.61E-10	770453.6307	7851339.105	1	T618	Dog	High	Dry
2.68E-10	770428.6307	7851289.105	1	T618	Dog	High	Dry
2.73E-10	770278.6307	7851289.105	1	T618	Dog	High	Dry
2.78E-10	770253.6307	7851264.105	1	T618	Dog	High	Dry
3.51E-10	770028.6307	7850989.105	1	T618	Dog	High	Dry
3.56E-10	770278.6307	7850864.105	1	T618	Dog	High	Dry
4.79E-10	770278.6307	7850464.105	1	T618	Dog	High	Dry
4.78E-10	770128.6307	7850539.105	1	T618	Dog	High	Dry
4.35E-10	770228.6307	7850614.105	1	T618	Dog	High	Dry
4.41E-10	770453.6307	7850489.105	1	T618	Dog	High	Dry
4.49E-10	770453.6307	7850464.105	1	T618	Dog	High	Dry
4.53E-10	770428.6307	7850464.105	1	T618	Dog	High	Dry
3.90E-10	770803.6307	7850489.105	1	T618	Dog	High	Dry
3.93E-10	770828.6307	7850464.105	1	T618	Dog	High	Dry
4.23E-10	770853.6307	7850339.105	1	T618	Dog	High	Dry
4.87E-10	770078.6307	7850539.105	1	T618	Dog	High	Dry
4.16E-10	769753.6307	7850889.105	1	T618	Dog	High	Dry
3.36E-10	769878.6307	7851114.105	1	T618	Dog	High	Dry
3.37E-10	769928.6307	7851089.105	1	T618	Dog	High	Dry
3.37E-10	769928.6307	7851089.105	1	T618	Dog	High	Dry
3.76E-10	769403.6307	7851189.105	1	T618	Dog	High	Dry
3.36E-10	769403.6307	7851339.105	1	T618	Dog	High	Dry
4.61E-10	770278.6307	7850514.105	1	T618	Dog	High	Dry
4.32E-10	770303.6307	7850589.105	1	T618	Dog	High	Dry
2.62E-10	770028.6307	7851439.105	1	T618	Dog	High	Dry
2.35E-10	770178.6307	7851639.105	1	T618	Dog	High	Dry
2.35E-10	770178.6307	7851639.105	1	T618	Dog	High	Dry
2.35E-10	770203.6307	7851639.105	1	T618	Dog	High	Dry
2.84E-10	770053.6307	7851289.105	1	T618	Dog	High	Dry
3.76E-10	769878.6307	7850964.105	1	T618	Dog	High	Dry
4.88E-10	770228.6307	7850464.105	1	T618	Dog	High	Dry
5.06E-10	770028.6307	7850514.105	1	T618	Dog	High	Dry
4.33E-10	769803.6307	7850814.105	1	T618	Dog	High	Dry
3.93E-10	769803.6307	7850939.105	1	T618	Dog	High	Dry
3.93E-10	769803.6307	7850939.105	1	T618	Dog	High	Dry
3.93E-10	769803.6307	7850939.105	1	T618	Dog	High	Dry
4.34E-10	769853.6307	7850789.105	1	T618	Dog	High	Dry
4.26E-10	770128.6307	7850689.105	1	T618	Dog	High	Dry
3.66E-10	770653.6307	7850664.105	1	T618	Dog	High	Dry
4.45E-10	770328.6307	7850539.105	1	T618	Dog	High	Dry
4.28E-10	770328.6307	7850589.105	1	T618	Dog	High	Dry
3.48E-10	770303.6307	7850889.105	1	T618	Dog	High	Dry
3.22E-10	770278.6307	7851014.105	1	T618	Dog	High	Dry
3.27E-10	770278.6307	7850989.105	1	T618	Dog	High	Dry
3.80E-10	770303.6307	7850764.105	1	T618	Dog	High	Dry
4.68E-10	770028.6307	7850614.105	1	T618	Dog	High	Dry
5.21E-10	770053.6307	7850464.105	1	T618	Dog	High	Dry
4.51E-10	770078.6307	7850639.105	1	T618	Dog	High	Dry
3.62E-10	769928.6307	7850989.105	1	T618	Dog	High	Dry
3.12E-10	770203.6307	7851089.105	1	T618	Dog	High	Dry
2.99E-10	770253.6307	7851139.105	1	T618	Dog	High	Dry
2.99E-10	770253.6307	7851139.105	1	T618	Dog	High	Dry
2.39E-10	770628.6307	7851689.105	1	T618	Dog	High	Dry
2.34E-10	770503.6307	7851739.105	1	T618	Dog	High	Dry
2.81E-10	771578.6307	7851464.105	1	T618	Dog	High	Dry
2.55E-10	770928.6307	7851489.105	1	T618	Dog	High	Dry
2.35E-10	770178.6307	7851639.105	1	T618	Dog	High	Dry
4.14E-10	769603.6307	7850964.105	1	T618	Dog	High	Dry
4.14E-10	769603.6307	7850964.105	1	T618	Dog	High	Dry
4.06E-10	769603.6307	7850989.105	1	T618	Dog	High	Dry
4.72E-10	769628.6307	7850789.105	1	T618	Dog	High	Dry
4.05E-10	770053.6307	7850789.105	1	T618	Dog	High	Dry
4.53E-10	769953.6307	7850689.105	1	T618	Dog	High	Dry
4.33E-10	770078.6307	7850689.105	1	T618	Dog	High	Dry
3.44E-10	770278.6307	7850914.105	1	T618	Dog	High	Dry
3.02E-10	770503.6307	7851039.105	1	T618	Dog	High	Dry
2.91E-10	770478.6307	7851114.105	1	T618	Dog	High	Dry
2.91E-10	770478.6307	7851114.105	1	T618	Dog	High	Dry
3.03E-10	770628.6307	7850989.105	1	T618	Dog	High	Dry
4.09E-10	770853.6307	7850389.105	1	T618	Dog	High	Dry
3.29E-10	771253.6307	7850564.105	1	T618	Dog	High	Dry
3.24E-10	771003.6307	7850714.105	1	T618	Dog	High	Dry
3.22E-10	770853.6307	7850789.105	1	T618	Dog	High	Dry
4.20E-10	770278.6307	7850639.105	1	T618	Dog	High	Dry
4.20E-10	770278.6307	7850639.105	1	T618	Dog	High	Dry
4.20E-10	770278.6307	7850639.105	1	T618	Dog	High	Dry
4.48E-10	770253.6307	7850564.105	1	T618	Dog	High	Dry
4.61E-10	770228.6307	7850539.105	1	T618	Dog	High	Dry
4.79E-10	770228.6307	7850489.105	1	T618	Dog	High	Dry
4.53E-10	770278.6307	7850539.105	1	T618	Dog	High	Dry
4.05E-10	770328.6307	7850664.105	1	T618	Dog	High	Dry
4.63E-10	770703.6307	7850289.105	1	T618	Dog	High	Dry
4.67E-10	770678.6307	7850289.105	1	T618	Dog	High	Dry
4.21E-10	770378.6307	7850589.105	1	T618	Dog	High	Dry
4.40E-10	770253.6307	7850589.105	1	T618	Dog	High	Dry
4.42E-10	770078.6307	7850664.105	1	T618	Dog	High	Dry
2.06E-10	769503.6307	7852289.105	1	T618	Dog	High	Dry
2.20E-10	769628.6307	7851964.105	1	T618	Dog	High	Dry
2.29E-10	769578.6307	7851889.105	1	T618	Dog	High	Dry
2.59E-10	770003.6307	7851464.105	1	T618	Dog	High	Dry
2.59E-10	770003.6307	7851464.105	1	T618	Dog	High	Dry
2.61E-10	769978.6307	7851464.105	1	T618	Dog	High	Dry
3.83E-10	770103.6307	7850839.105	1	T618	Dog	High	Dry
4.38E-10	770103.6307	7850664.105	1	T618	Dog	High	Dry
3.48E-10	771353.6307	7850389.105	1	T618	Dog	High	Dry
4.04E-10	770603.6307	7850539.105	1	T618	Dog	High	Dry
4.49E-10	770453.6307	7850464.105	1	T618	Dog	High	Dry
3.20E-10	770228.6307	7851039.105	1	T618	Dog	High	Dry
3.20E-10	770228.6307	7851039.105	1	T618	Dog	High	Dry
3.13E-10	770253.6307	7851064.105	1	T618	Dog	High	Dry
3.26E-10	770228.6307	7851014.105	1	T618	Dog	High	Dry
3.14E-10	770453.6307	7850989.105	1	T618	Dog	High	Dry
3.09E-10	770803.6307	7850889.105	1	T618	Dog	High	Dry
3.56E-10	770578.6307	7850739.105	1	T618	Dog	High	Dry
3.81E-10	770403.6307	7850714.105	1	T618	Dog	High	Dry
4.17E-10	770353.6307	7850614.105	1	T618	Dog	High	Dry
4.17E-10	770353.6307	7850614.105	1	T618	Dog	High	Dry
4.17E-10	770353.6307	7850614.105	1	T618	Dog	High	Dry
4.52E-10	770228.6307	7850564.105	1	T618	Dog	High	Dry
4.79E-10	770378.6307	7850414.105	1	T618	Dog	High	Dry
2.83E-10	771553.6307	7851539.105	1	T618	Dog	High	Dry
2.64E-10	771153.6307	7851489.105	1	T618	Dog	High	Dry
2.51E-10	770728.6307	7851464.105	1	T618	Dog	High	Dry
2.41E-10	770103.6307	7851589.105	1	T618	Dog	High	Dry
2.41E-10	770103.6307	7851589.105	1	T618	Dog	High	Dry
2.41E-10	770103.6307	7851589.105	1	T618	Dog	High	Dry
2.48E-10	769878.6307	7851589.105	1	T618	Dog	High	Dry
3.04E-10	769578.6307	7851389.105	1	T618	Dog	High	Dry
3.10E-10	769578.6307	7851364.105	1	T618	Dog	High	Dry
2.92E-10	769653.6307	7851414.105	1	T618	Dog	High	Dry
2.56E-10	769853.6307	7851539.105	1	T618	Dog	High	Dry
2.35E-10	769828.6307	7851714.105	1	T618	Dog	High	Dry
2.35E-10	769853.6307	7851714.105	1	T618	Dog	High	Dry
2.35E-10	769853.6307	7851714.105	1	T618	Dog	High	Dry
2.30E-10	770028.6307	7851714.105	1	T618	Dog	High	Dry
2.32E-10	770353.6307	7851689.105	1	T618	Dog	High	Dry
2.69E-10	771178.6307	7851239.105	1	T618	Dog	High	Dry
2.91E-10	770553.6307	7851089.105	1	T618	Dog	High	Dry
3.09E-10	770178.6307	7851114.105	1	T618	Dog	High	Dry
2.81E-10	770178.6307	7851264.105	1	T618	Dog	High	Dry
2.81E-10	770178.6307	7851264.105	1	T618	Dog	High	Dry
2.77E-10	770178.6307	7851289.105	1	T618	Dog	High	Dry
2.96E-10	770153.6307	7851189.105	1	T618	Dog	High	Dry
3.70E-10	770328.6307	7850789.105	1	T618	Dog	High	Dry
4.68E-10	770028.6307	7850614.105	1	T618	Dog	High	Dry
5.39E-10	769753.6307	7850564.105	1	T618	Dog	High	Dry
4.43E-10	769853.6307	7850764.105	1	T618	Dog	High	Dry
2.88E-10	770453.6307	7851139.105	1	T618	Dog	High	Dry
2.88E-10	770453.6307	7851139.105	1	T618	Dog	High	Dry
2.88E-10	770453.6307	7851139.105	1	T618	Dog	High	Dry
2.77E-10	770553.6307	7851189.105	1	T618	Dog	High	Dry
2.59E-10	770753.6307	7851339.105	1	T618	Dog	High	Dry
2.51E-10	770703.6307	7851464.105	1	T618	Dog	High	Dry
2.53E-10	770553.6307	7851414.105	1	T618	Dog	High	Dry
2.51E-10	770503.6307	7851439.105	1	T618	Dog	High	Dry
2.60E-10	770253.6307	7851389.105	1	T618	Dog	High	Dry
2.57E-10	770253.6307	7851414.105	1	T618	Dog	High	Dry
2.60E-10	770253.6307	7851389.105	1	T618	Dog	High	Dry
2.63E-10	770253.6307	7851364.105	1	T618	Dog	High	Dry
3.35E-10	770378.6307	7850914.105	1	T618	Dog	High	Dry
4.70E-10	770228.6307	7850514.105	1	T618	Dog	High	Dry
4.20E-10	770328.6307	7850614.105	1	T618	Dog	High	Dry
3.91E-10	770378.6307	7850689.105	1	T618	Dog	High	Dry
3.56E-10	770578.6307	7850739.105	1	T618	Dog	High	Dry
3.56E-10	770578.6307	7850739.105	1	T618	Dog	High	Dry
3.56E-10	770578.6307	7850739.105	1	T618	Dog	High	Dry
3.83E-10	770553.6307	7850639.105	1	T618	Dog	High	Dry
3.97E-10	770703.6307	7850514.105	1	T618	Dog	High	Dry
2.88E-10	771753.6307	7851464.105	1	T618	Dog	High	Dry
2.62E-10	771103.6307	7851439.105	1	T618	Dog	High	Dry
2.47E-10	770528.6307	7851489.105	1	T618	Dog	High	Dry
2.56E-10	770003.6307	7851489.105	1	T618	Dog	High	Dry
2.56E-10	770003.6307	7851489.105	1	T618	Dog	High	Dry
2.56E-10	770003.6307	7851489.105	1	T618	Dog	High	Dry
2.56E-10	769928.6307	7851514.105	1	T618	Dog	High	Dry
2.62E-10	769753.6307	7851539.105	1	T618	Dog	High	Dry
4.06E-10	770103.6307	7850764.105	1	T618	Dog	High	Dry
4.92E-10	770153.6307	7850489.105	1	T618	Dog	High	Dry
5.32E-10	770053.6307	7850439.105	1	T618	Dog	High	Dry
4.16E-10	770253.6307	7850664.105	1	T618	Dog	High	Dry
4.16E-10	770253.6307	7850664.105	1	T618	Dog	High	Dry
4.16E-10	770253.6307	7850664.105	1	T618	Dog	High	Dry
4.27E-10	770178.6307	7850664.105	1	T618	Dog	High	Dry
4.19E-10	770228.6307	7850664.105	1	T618	Dog	High	Dry
3.06E-10	771628.6307	7850539.105	1	T618	Dog	High	Dry
3.78E-10	771403.6307	7850189.105	1	T618	Dog	High	Dry
3.96E-10	771378.6307	7850114.105	1	T618	Dog	High	Dry
4.04E-10	770703.6307	7850489.105	1	T618	Dog	High	Dry
4.21E-10	770628.6307	7850464.105	1	T618	Dog	High	Dry
3.97E-10	770703.6307	7850514.105	1	T618	Dog	High	Dry
3.89E-10	770228.6307	7850764.105	1	T618	Dog	High	Dry
3.77E-10	770328.6307	7850764.105	1	T618	Dog	High	Dry
4.45E-10	770003.6307	7850689.105	1	T618	Dog	High	Dry
4.44E-10	769953.6307	7850714.105	1	T618	Dog	High	Dry
4.21E-10	769828.6307	7850839.105	1	T618	Dog	High	Dry
3.14E-10	770378.6307	7851014.105	1	T618	Dog	High	Dry
3.18E-10	770328.6307	7851014.105	1	T618	Dog	High	Dry
2.92E-10	770378.6307	7851139.105	1	T618	Dog	High	Dry
2.91E-10	770553.6307	7851089.105	1	T618	Dog	High	Dry
3.06E-10	770578.6307	7850989.105	1	T618	Dog	High	Dry
2.84E-10	770853.6307	7851064.105	1	T618	Dog	High	Dry
3.02E-10	770578.6307	7851014.105	1	T618	Dog	High	Dry
2.83E-10	770478.6307	7851164.105	1	T618	Dog	High	Dry
4.20E-10	770278.6307	7850639.105	1	T618	Dog	High	Dry
4.20E-10	770278.6307	7850639.105	1	T618	Dog	High	Dry
4.48E-10	770253.6307	7850564.105	1	T618	Dog	High	Dry
4.53E-10	770328.6307	7850514.105	1	T618	Dog	High	Dry
4.75E-10	770303.6307	7850464.105	1	T618	Dog	High	Dry
3.31E-10	771228.6307	7850564.105	1	T618	Dog	High	Dry
3.31E-10	771028.6307	7850664.105	1	T618	Dog	High	Dry
4.13E-10	770378.6307	7850614.105	1	T618	Dog	High	Dry
4.31E-10	769928.6307	7850764.105	1	T618	Dog	High	Dry
4.31E-10	769928.6307	7850764.105	1	T618	Dog	High	Dry
4.31E-10	769928.6307	7850764.105	1	T618	Dog	High	Dry
4.40E-10	769928.6307	7850739.105	1	T618	Dog	High	Dry
4.30E-10	769828.6307	7850814.105	1	T618	Dog	High	Dry
2.45E-10	770528.6307	7851514.105	1	T618	Dog	High	Dry
2.59E-10	770278.6307	7851389.105	1	T618	Dog	High	Dry
2.70E-10	770253.6307	7851314.105	1	T618	Dog	High	Dry
3.25E-10	770303.6307	7850989.105	1	T618	Dog	High	Dry
2.97E-10	770278.6307	7851139.105	1	T618	Dog	High	Dry
2.96E-10	770303.6307	7851139.105	1	T618	Dog	High	Dry
2.66E-10	770378.6307	7851314.105	1	T618	Dog	High	Dry
2.25E-10	770303.6307	7851814.105	1	T618	Dog	High	Dry
2.70E-10	771203.6307	7851214.105	1	T618	Dog	High	Dry
2.74E-10	770978.6307	7851139.105	1	T618	Dog	High	Dry
2.82E-10	770403.6307	7851189.105	1	T618	Dog	High	Dry
2.60E-10	770078.6307	7851439.105	1	T618	Dog	High	Dry
2.60E-10	770078.6307	7851439.105	1	T618	Dog	High	Dry
2.60E-10	770078.6307	7851439.105	1	T618	Dog	High	Dry
2.63E-10	770003.6307	7851439.105	1	T618	Dog	High	Dry
2.61E-10	770053.6307	7851439.105	1	T618	Dog	High	Dry
5.27E-10	770128.6307	7850414.105	1	T618	Dog	High	Dry
5.26E-10	770028.6307	7850464.105	1	T618	Dog	High	Dry
4.02E-10	770353.6307	7850664.105	1	T618	Dog	High	Dry
4.06E-10	770378.6307	7850639.105	1	T618	Dog	High	Dry
4.03E-10	770453.6307	7850614.105	1	T618	Dog	High	Dry
4.10E-10	770453.6307	7850589.105	1	T618	Dog	High	Dry
4.00E-10	770578.6307	7850564.105	1	T618	Dog	High	Dry
3.97E-10	770603.6307	7850564.105	1	T618	Dog	High	Dry
2.82E-10	771678.6307	7850864.105	1	T618	Dog	High	Dry
3.15E-10	771028.6307	7850764.105	1	T618	Dog	High	Dry
4.13E-10	770328.6307	7850639.105	1	T618	Dog	High	Dry
5.37E-10	770128.6307	7850389.105	1	T618	Dog	High	Dry
5.42E-10	770103.6307	7850389.105	1	T618	Dog	High	Dry
5.37E-10	770128.6307	7850389.105	1	T618	Dog	High	Dry
5.47E-10	770078.6307	7850389.105	1	T618	Dog	High	Dry
4.78E-10	770128.6307	7850539.105	1	T618	Dog	High	Dry
4.57E-10	770303.6307	7850514.105	1	T618	Dog	High	Dry
4.61E-10	770228.6307	7850539.105	1	T618	Dog	High	Dry
4.38E-10	769828.6307	7850789.105	1	T618	Dog	High	Dry
4.02E-10	769628.6307	7850989.105	1	T618	Dog	High	Dry
4.06E-10	769603.6307	7850989.105	1	T618	Dog	High	Dry
3.94E-10	769578.6307	7851039.105	1	T618	Dog	High	Dry
4.02E-10	769378.6307	7851114.105	1	T618	Dog	High	Dry
2.47E-10	769828.6307	7851614.105	1	T618	Dog	High	Dry
2.69E-10	771303.6307	7851414.105	1	T618	Dog	High	Dry
2.67E-10	771128.6307	7851264.105	1	T618	Dog	High	Dry
3.85E-10	770428.6307	7850689.105	1	T618	Dog	High	Dry
4.32E-10	770303.6307	7850589.105	1	T618	Dog	High	Dry
4.17E-10	770353.6307	7850614.105	1	T618	Dog	High	Dry
4.17E-10	770353.6307	7850614.105	1	T618	Dog	High	Dry
4.36E-10	770328.6307	7850564.105	1	T618	Dog	High	Dry
3.74E-10	770353.6307	7850764.105	1	T618	Dog	High	Dry
3.60E-10	770303.6307	7850839.105	1	T618	Dog	High	Dry
3.56E-10	770103.6307	7850939.105	1	T618	Dog	High	Dry
3.33E-10	770028.6307	7851064.105	1	T618	Dog	High	Dry
2.87E-10	770228.6307	7851214.105	1	T618	Dog	High	Dry
2.87E-10	770228.6307	7851214.105	1	T618	Dog	High	Dry
2.87E-10	770228.6307	7851214.105	1	T618	Dog	High	Dry
2.99E-10	770178.6307	7851164.105	1	T618	Dog	High	Dry
3.20E-10	770303.6307	7851014.105	1	T618	Dog	High	Dry
2.32E-10	770478.6307	7852189.105	1	T618	Dog	High	Dry
2.37E-10	770553.6307	7851689.105	1	T618	Dog	High	Dry
2.39E-10	770303.6307	7851589.105	1	T618	Dog	High	Dry
2.37E-10	770303.6307	7851614.105	1	T618	Dog	High	Dry
2.37E-10	770303.6307	7851614.105	1	T618	Dog	High	Dry
2.37E-10	770303.6307	7851614.105	1	T618	Dog	High	Dry
2.40E-10	770503.6307	7851589.105	1	T618	Dog	High	Dry
2.45E-10	770778.6307	7851789.105	1	T618	Dog	High	Dry
2.72E-10	771353.6307	7851214.105	1	T618	Dog	High	Dry
2.70E-10	771253.6307	7851239.105	1	T618	Dog	High	Dry
2.73E-10	771278.6307	7851164.105	1	T618	Dog	High	Dry
2.96E-10	770228.6307	7851164.105	1	T618	Dog	High	Dry
3.00E-10	770228.6307	7851139.105	1	T618	Dog	High	Dry
3.00E-10	770228.6307	7851139.105	1	T618	Dog	High	Dry
2.45E-10	770503.6307	7851514.105	1	T618	Dog	High	Dry
2.35E-10	770528.6307	7851714.105	1	T618	Dog	High	Dry
2.34E-10	770378.6307	7851664.105	1	T618	Dog	High	Dry
2.26E-10	770303.6307	7851789.105	1	T618	Dog	High	Dry
2.25E-10	770128.6307	7851764.105	1	T618	Dog	High	Dry
2.57E-10	770053.6307	7851464.105	1	T618	Dog	High	Dry
2.57E-10	770053.6307	7851464.105	1	T618	Dog	High	Dry
2.57E-10	770053.6307	7851464.105	1	T618	Dog	High	Dry
2.54E-10	770253.6307	7851439.105	1	T618	Dog	High	Dry
2.25E-10	770303.6307	7851814.105	1	T618	Dog	High	Dry
2.37E-10	770628.6307	7851889.105	1	T618	Dog	High	Dry
2.68E-10	770128.6307	7851364.105	1	T618	Dog	High	Dry
2.69E-10	770103.6307	7851364.105	1	T618	Dog	High	Dry
2.79E-10	770153.6307	7851289.105	1	T618	Dog	High	Dry
2.79E-10	770153.6307	7851289.105	1	T618	Dog	High	Dry
2.79E-10	770153.6307	7851289.105	1	T618	Dog	High	Dry
2.47E-10	769978.6307	7851564.105	1	T618	Dog	High	Dry
2.56E-10	770078.6307	7851464.105	1	T618	Dog	High	Dry
2.43E-10	770278.6307	7851539.105	1	T618	Dog	High	Dry
2.57E-10	770053.6307	7851464.105	1	T618	Dog	High	Dry
2.65E-10	769828.6307	7851489.105	1	T618	Dog	High	Dry
3.40E-10	769778.6307	7851139.105	1	T618	Dog	High	Dry
3.40E-10	769778.6307	7851139.105	1	T618	Dog	High	Dry
3.40E-10	769778.6307	7851139.105	1	T618	Dog	High	Dry
3.21E-10	769678.6307	7851264.105	1	T618	Dog	High	Dry
3.15E-10	769678.6307	7851289.105	1	T618	Dog	High	Dry
2.78E-10	771753.6307	7851139.105	1	T618	Dog	High	Dry
2.78E-10	771578.6307	7851014.105	1	T618	Dog	High	Dry
3.14E-10	770378.6307	7851014.105	1	T618	Dog	High	Dry
2.29E-10	770478.6307	7851889.105	1	T618	Dog	High	Dry
2.69E-10	770503.6307	7851264.105	1	T618	Dog	High	Dry
3.15E-10	770428.6307	7850989.105	1	T618	Dog	High	Dry
4.24E-10	770303.6307	7850614.105	1	T618	Dog	High	Dry
4.61E-10	770278.6307	7850514.105	1	T618	Dog	High	Dry
4.57E-10	770253.6307	7850539.105	1	T618	Dog	High	Dry
5.27E-10	770128.6307	7850414.105	1	T618	Dog	High	Dry
5.22E-10	770103.6307	7850439.105	1	T618	Dog	High	Dry
4.32E-10	770303.6307	7850589.105	1	T618	Dog	High	Dry
4.32E-10	770303.6307	7850589.105	1	T618	Dog	High	Dry
4.25E-10	770353.6307	7850589.105	1	T618	Dog	High	Dry
4.00E-10	770578.6307	7850564.105	1	T618	Dog	High	Dry
3.90E-10	770653.6307	7850564.105	1	T618	Dog	High	Dry
2.79E-10	771953.6307	7850789.105	1	T618	Dog	High	Dry
2.99E-10	771078.6307	7850864.105	1	T618	Dog	High	Dry
3.08E-10	770953.6307	7850839.105	1	T618	Dog	High	Dry
5.07E-10	770128.6307	7850464.105	1	T618	Dog	High	Dry
5.02E-10	770153.6307	7850464.105	1	T618	Dog	High	Dry
5.07E-10	770128.6307	7850464.105	1	T618	Dog	High	Dry
4.31E-10	770203.6307	7850639.105	1	T618	Dog	High	Dry
4.43E-10	770178.6307	7850614.105	1	T618	Dog	High	Dry
4.38E-10	770103.6307	7850664.105	1	T618	Dog	High	Dry
3.19E-10	770178.6307	7851064.105	1	T618	Dog	High	Dry
2.87E-10	770153.6307	7851239.105	1	T618	Dog	High	Dry
2.99E-10	770478.6307	7851064.105	1	T618	Dog	High	Dry
2.99E-10	770478.6307	7851064.105	1	T618	Dog	High	Dry
2.97E-10	770503.6307	7851064.105	1	T618	Dog	High	Dry
2.80E-10	770653.6307	7851139.105	1	T618	Dog	High	Dry
2.75E-10	771078.6307	7851114.105	1	T618	Dog	High	Dry
2.79E-10	771928.6307	7850814.105	1	T618	Dog	High	Dry
2.84E-10	771653.6307	7850839.105	1	T618	Dog	High	Dry
2.83E-10	771503.6307	7850914.105	1	T618	Dog	High	Dry
2.84E-10	771853.6307	7850714.105	1	T618	Dog	High	Dry
2.84E-10	771853.6307	7850714.105	1	T618	Dog	High	Dry
2.85E-10	771853.6307	7850689.105	1	T618	Dog	High	Dry
2.84E-10	771778.6307	7850764.105	1	T618	Dog	High	Dry
2.80E-10	771778.6307	7850889.105	1	T618	Dog	High	Dry
2.76E-10	771528.6307	7851139.105	1	T618	Dog	High	Dry
3.05E-10	771153.6307	7850789.105	1	T618	Dog	High	Dry
3.02E-10	771003.6307	7850864.105	1	T618	Dog	High	Dry
3.31E-10	770853.6307	7850739.105	1	T618	Dog	High	Dry
3.31E-10	770853.6307	7850739.105	1	T618	Dog	High	Dry
3.31E-10	770853.6307	7850739.105	1	T618	Dog	High	Dry
3.31E-10	771028.6307	7850664.105	1	T618	Dog	High	Dry
3.22E-10	771153.6307	7850664.105	1	T618	Dog	High	Dry
2.73E-10	771428.6307	7851289.105	1	T618	Dog	High	Dry
2.53E-10	770553.6307	7851414.105	1	T618	Dog	High	Dry
2.41E-10	770328.6307	7851564.105	1	T618	Dog	High	Dry
2.87E-10	770478.6307	7851139.105	1	T618	Dog	High	Dry
2.82E-10	770503.6307	7851164.105	1	T618	Dog	High	Dry
2.87E-10	770478.6307	7851139.105	1	T618	Dog	High	Dry
2.58E-10	770528.6307	7851364.105	1	T618	Dog	High	Dry
2.33E-10	770528.6307	7851789.105	1	T618	Dog	High	Dry
2.54E-10	770928.6307	7851739.105	1	T618	Dog	High	Dry
2.39E-10	770653.6307	7851739.105	1	T618	Dog	High	Dry
2.29E-10	770228.6307	7851714.105	1	T618	Dog	High	Dry
2.67E-10	770003.6307	7851414.105	1	T618	Dog	High	Dry
2.67E-10	770003.6307	7851414.105	1	T618	Dog	High	Dry
2.67E-10	770003.6307	7851414.105	1	T618	Dog	High	Dry
2.74E-10	770078.6307	7851339.105	1	T618	Dog	High	Dry
2.39E-10	770178.6307	7851589.105	1	T618	Dog	High	Dry
2.57E-10	770978.6307	7851764.105	1	T618	Dog	High	Dry
2.58E-10	770878.6307	7851389.105	1	T618	Dog	High	Dry
2.59E-10	770728.6307	7851339.105	1	T618	Dog	High	Dry
4.16E-10	770253.6307	7850664.105	1	T618	Dog	High	Dry
4.16E-10	770253.6307	7850664.105	1	T618	Dog	High	Dry
4.16E-10	770253.6307	7850664.105	1	T618	Dog	High	Dry
4.00E-10	770203.6307	7850739.105	1	T618	Dog	High	Dry
3.17E-10	769953.6307	7851164.105	1	T618	Dog	High	Dry
4.22E-10	767928.6307	7853114.105	1	T618	Dog	High	Dry
4.67E-10	767778.6307	7852989.105	1	T618	Dog	High	Dry
8.92E-10	766703.6307	7852714.105	1	T618	Dog	High	Dry
8.13E-10	766653.6307	7853164.105	1	T618	Dog	High	Dry
8.05E-10	766678.6307	7853164.105	1	T618	Dog	High	Dry
8.05E-10	766678.6307	7853164.105	1	T618	Dog	High	Dry
7.90E-10	766703.6307	7853214.105	1	T618	Dog	High	Dry
7.68E-10	766728.6307	7853339.105	1	T618	Dog	High	Dry
2.73E-10	771428.6307	7851289.105	1	T618	Dog	High	Dry
3.48E-10	771128.6307	7850514.105	1	T618	Dog	High	Dry
3.27E-10	771128.6307	7850639.105	1	T618	Dog	High	Dry
3.01E-10	771228.6307	7850789.105	1	T618	Dog	High	Dry
3.00E-10	771253.6307	7850789.105	1	T618	Dog	High	Dry
3.03E-10	771253.6307	7850764.105	1	T618	Dog	High	Dry
3.02E-10	771328.6307	7850739.105	1	T618	Dog	High	Dry
3.02E-10	771003.6307	7850864.105	1	T618	Dog	High	Dry
3.32E-10	770903.6307	7850714.105	1	T618	Dog	High	Dry
4.69E-10	770578.6307	7850339.105	1	T618	Dog	High	Dry
4.07E-10	770528.6307	7850564.105	1	T618	Dog	High	Dry
3.40E-10	770328.6307	7850914.105	1	T618	Dog	High	Dry
3.22E-10	770403.6307	7850964.105	1	T618	Dog	High	Dry
3.20E-10	770428.6307	7850964.105	1	T618	Dog	High	Dry
2.91E-10	770628.6307	7851064.105	1	T618	Dog	High	Dry
2.77E-10	771103.6307	7851089.105	1	T618	Dog	High	Dry
2.73E-10	772203.6307	7850739.105	1	T618	Dog	High	Dry
2.88E-10	771928.6307	7850564.105	1	T618	Dog	High	Dry
2.94E-10	771828.6307	7850539.105	1	T618	Dog	High	Dry
2.82E-10	771953.6307	7850664.105	1	T618	Dog	High	Dry
2.82E-10	771953.6307	7850664.105	1	T618	Dog	High	Dry
2.82E-10	771953.6307	7850664.105	1	T618	Dog	High	Dry
2.91E-10	771828.6307	7850589.105	1	T618	Dog	High	Dry
3.10E-10	771603.6307	7850514.105	1	T618	Dog	High	Dry
3.28E-10	770953.6307	7850714.105	1	T618	Dog	High	Dry
3.35E-10	770803.6307	7850739.105	1	T618	Dog	High	Dry
3.73E-10	770528.6307	7850689.105	1	T618	Dog	High	Dry
4.05E-10	770278.6307	7850689.105	1	T618	Dog	High	Dry
4.05E-10	770278.6307	7850689.105	1	T618	Dog	High	Dry
4.05E-10	770278.6307	7850689.105	1	T618	Dog	High	Dry
3.89E-10	770228.6307	7850764.105	1	T618	Dog	High	Dry
3.54E-10	770303.6307	7850864.105	1	T618	Dog	High	Dry
2.80E-10	771653.6307	7850939.105	1	T618	Dog	High	Dry
2.85E-10	771553.6307	7850864.105	1	T618	Dog	High	Dry
2.76E-10	770853.6307	7851139.105	1	T618	Dog	High	Dry
2.65E-10	770303.6307	7851339.105	1	T618	Dog	High	Dry
2.65E-10	770303.6307	7851339.105	1	T618	Dog	High	Dry
2.65E-10	770303.6307	7851339.105	1	T618	Dog	High	Dry
2.68E-10	770228.6307	7851339.105	1	T618	Dog	High	Dry
2.48E-10	770303.6307	7851489.105	1	T618	Dog	High	Dry
2.31E-10	770303.6307	7851689.105	1	T618	Dog	High	Dry
2.20E-10	770153.6307	7851864.105	1	T618	Dog	High	Dry
2.29E-10	770128.6307	7851714.105	1	T618	Dog	High	Dry
2.45E-10	770278.6307	7851514.105	1	T618	Dog	High	Dry
2.45E-10	770278.6307	7851514.105	1	T618	Dog	High	Dry
2.45E-10	770278.6307	7851514.105	1	T618	Dog	High	Dry
2.47E-10	770403.6307	7851489.105	1	T618	Dog	High	Dry
2.50E-10	770628.6307	7851464.105	1	T618	Dog	High	Dry
2.78E-10	772003.6307	7851039.105	1	T618	Dog	High	Dry
2.76E-10	772028.6307	7850939.105	1	T618	Dog	High	Dry
2.77E-10	772028.6307	7850964.105	1	T618	Dog	High	Dry
3.85E-10	771578.6307	7850014.105	1	T618	Dog	High	Dry
4.10E-10	771428.6307	7850014.105	1	T618	Dog	High	Dry
4.07E-10	771378.6307	7850064.105	1	T618	Dog	High	Dry
4.08E-10	771303.6307	7850114.105	1	T618	Dog	High	Dry
3.65E-10	771428.6307	7850239.105	1	T618	Dog	High	Dry
3.06E-10	771128.6307	7850789.105	1	T618	Dog	High	Dry
3.16E-10	770953.6307	7850789.105	1	T618	Dog	High	Dry
4.02E-10	770353.6307	7850664.105	1	T618	Dog	High	Dry
4.11E-10	770603.6307	7850514.105	1	T618	Dog	High	Dry
4.11E-10	770603.6307	7850514.105	1	T618	Dog	High	Dry
4.11E-10	770603.6307	7850514.105	1	T618	Dog	High	Dry
3.90E-10	770803.6307	7850489.105	1	T618	Dog	High	Dry
4.16E-10	770853.6307	7850364.105	1	T618	Dog	High	Dry
3.83E-10	770103.6307	7850839.105	1	T618	Dog	High	Dry
4.75E-10	769453.6307	7850864.105	1	T618	Dog	High	Dry
3.90E-10	769503.6307	7851089.105	1	T618	Dog	High	Dry
3.61E-10	769503.6307	7851189.105	1	T618	Dog	High	Dry
3.61E-10	769503.6307	7851189.105	1	T618	Dog	High	Dry
3.65E-10	769528.6307	7851164.105	1	T618	Dog	High	Dry
3.02E-10	768953.6307	7851839.105	1	T618	Dog	High	Dry
4.54E-10	768303.6307	7851814.105	1	T618	Dog	High	Dry
1.13E-09	765278.6307	7853289.105	1	T618	Dog	High	Dry
1.13E-09	765353.6307	7853239.105	1	T618	Dog	High	Dry
1.21E-09	765353.6307	7853039.105	1	T618	Dog	High	Dry
1.38E-09	765753.6307	7852514.105	1	T618	Dog	High	Dry
1.33E-09	765803.6307	7852564.105	1	T618	Dog	High	Dry
1.33E-09	765803.6307	7852564.105	1	T618	Dog	High	Dry
1.29E-09	765878.6307	7852589.105	1	T618	Dog	High	Dry
1.05E-09	765978.6307	7853039.105	1	T618	Dog	High	Dry
1.80E-09	763578.6307	7853414.105	1	T618	Dog	High	Dry
1.51E-09	765703.6307	7852364.105	1	T618	Dog	High	Dry
1.15E-09	766203.6307	7852589.105	1	T618	Dog	High	Dry
9.89E-10	766628.6307	7852514.105	1	T618	Dog	High	Dry
9.89E-10	766628.6307	7852514.105	1	T618	Dog	High	Dry
9.77E-10	766653.6307	7852514.105	1	T618	Dog	High	Dry
1.01E-09	766653.6307	7852439.105	1	T618	Dog	High	Dry
6.97E-10	767228.6307	7852614.105	1	T618	Dog	High	Dry
3.77E-10	768403.6307	7852089.105	1	T618	Dog	High	Dry
3.28E-10	768703.6307	7851964.105	1	T618	Dog	High	Dry
2.74E-10	769303.6307	7851714.105	1	T618	Dog	High	Dry
2.70E-10	769753.6307	7851489.105	1	T618	Dog	High	Dry
2.70E-10	769753.6307	7851489.105	1	T618	Dog	High	Dry
2.70E-10	769753.6307	7851489.105	1	T618	Dog	High	Dry
2.97E-10	769878.6307	7851289.105	1	T618	Dog	High	Dry
3.44E-10	770278.6307	7850914.105	1	T618	Dog	High	Dry
3.28E-10	770953.6307	7850714.105	1	T618	Dog	High	Dry
3.97E-10	770653.6307	7850539.105	1	T618	Dog	High	Dry
3.92E-10	770428.6307	7850664.105	1	T618	Dog	High	Dry
4.02E-10	770353.6307	7850664.105	1	T618	Dog	High	Dry
4.02E-10	770353.6307	7850664.105	1	T618	Dog	High	Dry
3.99E-10	770378.6307	7850664.105	1	T618	Dog	High	Dry
4.12E-10	770278.6307	7850664.105	1	T618	Dog	High	Dry
2.43E-10	770453.6307	7851539.105	1	T618	Dog	High	Dry
2.81E-10	771703.6307	7850889.105	1	T618	Dog	High	Dry
2.77E-10	771653.6307	7851139.105	1	T618	Dog	High	Dry
2.60E-10	770353.6307	7851364.105	1	T618	Dog	High	Dry
3.14E-10	770178.6307	7851089.105	1	T618	Dog	High	Dry
3.09E-10	770178.6307	7851114.105	1	T618	Dog	High	Dry
3.14E-10	770178.6307	7851089.105	1	T618	Dog	High	Dry
3.61E-10	770353.6307	7850814.105	1	T618	Dog	High	Dry
2.99E-10	770628.6307	7851014.105	1	T618	Dog	High	Dry
2.34E-10	770553.6307	7852039.105	1	T618	Dog	High	Dry
2.27E-10	770278.6307	7851764.105	1	T618	Dog	High	Dry
2.42E-10	770153.6307	7851564.105	1	T618	Dog	High	Dry
2.63E-10	770178.6307	7851389.105	1	T618	Dog	High	Dry
2.62E-10	770203.6307	7851389.105	1	T618	Dog	High	Dry
2.93E-10	770278.6307	7851164.105	1	T618	Dog	High	Dry
3.09E-10	770378.6307	7851039.105	1	T618	Dog	High	Dry
4.78E-10	770528.6307	7850339.105	1	T618	Dog	High	Dry
4.12E-10	770878.6307	7850364.105	1	T618	Dog	High	Dry
4.41E-10	770453.6307	7850489.105	1	T618	Dog	High	Dry
4.45E-10	770428.6307	7850489.105	1	T618	Dog	High	Dry
4.17E-10	770353.6307	7850614.105	1	T618	Dog	High	Dry
4.17E-10	770353.6307	7850614.105	1	T618	Dog	High	Dry
4.17E-10	770353.6307	7850614.105	1	T618	Dog	High	Dry
4.48E-10	770253.6307	7850564.105	1	T618	Dog	High	Dry
5.27E-10	770128.6307	7850414.105	1	T618	Dog	High	Dry
9.49E-10	766528.6307	7852764.105	1	T618	Dog	High	Dry
1.13E-09	765253.6307	7853314.105	1	T618	Dog	High	Dry
1.54E-09	763378.6307	7854414.105	1	T618	Dog	High	Dry
1.26E-09	765678.6307	7852764.105	1	T618	Dog	High	Dry
1.27E-09	765678.6307	7852739.105	1	T618	Dog	High	Dry
1.25E-09	765703.6307	7852764.105	1	T618	Dog	High	Dry
1.04E-09	766478.6307	7852564.105	1	T618	Dog	High	Dry
6.17E-10	767378.6307	7852764.105	1	T618	Dog	High	Dry
5.13E-10	767928.6307	7852139.105	1	T618	Dog	High	Dry
3.64E-10	768903.6307	7851564.105	1	T618	Dog	High	Dry
3.16E-10	769153.6307	7851589.105	1	T618	Dog	High	Dry
3.16E-10	770153.6307	7851089.105	1	T618	Dog	High	Dry
3.16E-10	770153.6307	7851089.105	1	T618	Dog	High	Dry
3.27E-10	770153.6307	7851039.105	1	T618	Dog	High	Dry
4.49E-10	770353.6307	7850514.105	1	T618	Dog	High	Dry
3.36E-10	770903.6307	7850689.105	1	T618	Dog	High	Dry
3.19E-10	771553.6307	7850464.105	1	T618	Dog	High	Dry
3.07E-10	772553.6307	7849414.105	1	T618	Dog	High	Dry
3.09E-10	772578.6307	7849339.105	1	T618	Dog	High	Dry
2.76E-10	772853.6307	7849139.105	1	T618	Dog	High	Dry
2.76E-10	772853.6307	7849139.105	1	T618	Dog	High	Dry
2.76E-10	772853.6307	7849139.105	1	T618	Dog	High	Dry
2.62E-10	772753.6307	7849739.105	1	T618	Dog	High	Dry
3.38E-10	771103.6307	7850589.105	1	T618	Dog	High	Dry
3.26E-10	770978.6307	7850714.105	1	T618	Dog	High	Dry
4.43E-10	770903.6307	7850239.105	1	T618	Dog	High	Dry
4.14E-10	771553.6307	7849889.105	1	T618	Dog	High	Dry
2.76E-10	772803.6307	7849289.105	1	T618	Dog	High	Dry
2.76E-10	772803.6307	7849289.105	1	T618	Dog	High	Dry
2.76E-10	772803.6307	7849289.105	1	T618	Dog	High	Dry
2.88E-10	772728.6307	7849289.105	1	T618	Dog	High	Dry
3.11E-10	770778.6307	7850889.105	1	T618	Dog	High	Dry
1.04E-09	765378.6307	7853739.105	1	T618	Dog	High	Dry
9.15E-10	766178.6307	7853389.105	1	T618	Dog	High	Dry
8.23E-10	766828.6307	7852789.105	1	T618	Dog	High	Dry
5.75E-10	767428.6307	7852989.105	1	T618	Dog	High	Dry
5.75E-10	767428.6307	7852989.105	1	T618	Dog	High	Dry
5.75E-10	767428.6307	7852989.105	1	T618	Dog	High	Dry
5.27E-10	767628.6307	7852789.105	1	T618	Dog	High	Dry
4.89E-10	767728.6307	7852864.105	1	T618	Dog	High	Dry
3.98E-10	769878.6307	7850889.105	1	T618	Dog	High	Dry
2.97E-10	771853.6307	7850489.105	1	T618	Dog	High	Dry
3.07E-10	771903.6307	7850314.105	1	T618	Dog	High	Dry
2.86E-10	772528.6307	7849764.105	1	T618	Dog	High	Dry
2.86E-10	772528.6307	7849764.105	1	T618	Dog	High	Dry
2.86E-10	772528.6307	7849764.105	1	T618	Dog	High	Dry
2.98E-10	772478.6307	7849689.105	1	T618	Dog	High	Dry
2.79E-10	772603.6307	7849739.105	1	T618	Dog	High	Dry
2.33E-10	773028.6307	7850214.105	1	T618	Dog	High	Dry
2.20E-10	773203.6307	7850064.105	1	T618	Dog	High	Dry
2.15E-10	773253.6307	7849739.105	1	T618	Dog	High	Dry
2.87E-10	772728.6307	7849314.105	1	T618	Dog	High	Dry
2.87E-10	772728.6307	7849314.105	1	T618	Dog	High	Dry
3.09E-10	772578.6307	7849339.105	1	T618	Dog	High	Dry
8.00E-10	769228.6307	7850289.105	1	T618	Dog	High	Dry
5.06E-10	770078.6307	7850489.105	1	T618	Dog	High	Dry
3.72E-10	770753.6307	7850589.105	1	T618	Dog	High	Dry
3.72E-10	770428.6307	7850739.105	1	T618	Dog	High	Dry
3.22E-10	770278.6307	7851014.105	1	T618	Dog	High	Dry
2.54E-10	770153.6307	7851464.105	1	T618	Dog	High	Dry
2.57E-10	770153.6307	7851439.105	1	T618	Dog	High	Dry
2.53E-10	770178.6307	7851464.105	1	T618	Dog	High	Dry
2.76E-10	770203.6307	7851289.105	1	T618	Dog	High	Dry
2.92E-10	769453.6307	7851514.105	1	T618	Dog	High	Dry
3.61E-10	768753.6307	7851714.105	1	T618	Dog	High	Dry
2.95E-10	769078.6307	7851764.105	1	T618	Dog	High	Dry
3.13E-10	769078.6307	7851664.105	1	T618	Dog	High	Dry
2.73E-10	769128.6307	7851864.105	1	T618	Dog	High	Dry
2.73E-10	769128.6307	7851864.105	1	T618	Dog	High	Dry
2.77E-10	769128.6307	7851839.105	1	T618	Dog	High	Dry
3.11E-10	768878.6307	7851864.105	1	T618	Dog	High	Dry
3.44E-10	768703.6307	7851864.105	1	T618	Dog	High	Dry
1.54E-09	764228.6307	7853189.105	1	T618	Dog	High	Dry
1.35E-09	765753.6307	7852564.105	1	T618	Dog	High	Dry
9.17E-10	767053.6307	7852114.105	1	T618	Dog	High	Dry
2.85E-10	769178.6307	7851739.105	1	T618	Dog	High	Dry
2.85E-10	769178.6307	7851739.105	1	T618	Dog	High	Dry
2.85E-10	769178.6307	7851739.105	1	T618	Dog	High	Dry
3.40E-10	769003.6307	7851589.105	1	T618	Dog	High	Dry
3.94E-10	768678.6307	7851639.105	1	T618	Dog	High	Dry
1.53E-09	764303.6307	7853139.105	1	T618	Dog	High	Dry
1.64E-09	764228.6307	7853064.105	1	T618	Dog	High	Dry
2.24E-09	765428.6307	7851714.105	1	T618	Dog	High	Dry
2.57E-10	769978.6307	7851489.105	1	T618	Dog	High	Dry
2.57E-10	769978.6307	7851489.105	1	T618	Dog	High	Dry
2.58E-10	769953.6307	7851489.105	1	T618	Dog	High	Dry
2.61E-10	769903.6307	7851489.105	1	T618	Dog	High	Dry
2.56E-10	769928.6307	7851514.105	1	T618	Dog	High	Dry
2.34E-10	770478.6307	7851714.105	1	T618	Dog	High	Dry
2.49E-10	770378.6307	7851464.105	1	T618	Dog	High	Dry
3.14E-10	770178.6307	7851089.105	1	T618	Dog	High	Dry
2.48E-10	770153.6307	7851514.105	1	T618	Dog	High	Dry
2.48E-10	770153.6307	7851514.105	1	T618	Dog	High	Dry
2.48E-10	770153.6307	7851514.105	1	T618	Dog	High	Dry
2.43E-10	770128.6307	7851564.105	1	T618	Dog	High	Dry
2.22E-10	770278.6307	7851864.105	1	T618	Dog	High	Dry
2.25E-10	770303.6307	7851814.105	1	T618	Dog	High	Dry
2.51E-10	770253.6307	7851464.105	1	T618	Dog	High	Dry
2.68E-10	770228.6307	7851339.105	1	T618	Dog	High	Dry
2.89E-10	769253.6307	7851664.105	1	T618	Dog	High	Dry
2.89E-10	769253.6307	7851664.105	1	T618	Dog	High	Dry
2.84E-10	769253.6307	7851689.105	1	T618	Dog	High	Dry
4.82E-10	767853.6307	7852514.105	1	T618	Dog	High	Dry
1.28E-09	765603.6307	7852764.105	1	T618	Dog	High	Dry
1.53E-09	764378.6307	7853089.105	1	T618	Dog	High	Dry
1.40E-09	764878.6307	7852939.105	1	T618	Dog	High	Dry
8.98E-10	767253.6307	7851864.105	1	T618	Dog	High	Dry
9.81E-10	767078.6307	7851914.105	1	T618	Dog	High	Dry
9.81E-10	767078.6307	7851914.105	1	T618	Dog	High	Dry
9.81E-10	767078.6307	7851914.105	1	T618	Dog	High	Dry
8.74E-10	767278.6307	7851889.105	1	T618	Dog	High	Dry
1.79E-09	766378.6307	7851414.105	1	T618	Dog	High	Dry
1.57E-09	764153.6307	7853214.105	1	T618	Dog	High	Dry
1.62E-09	764228.6307	7853089.105	1	T618	Dog	High	Dry
1.29E-09	765678.6307	7852714.105	1	T618	Dog	High	Dry
1.08E-09	766378.6307	7852564.105	1	T618	Dog	High	Dry
1.08E-09	766378.6307	7852564.105	1	T618	Dog	High	Dry
1.08E-09	766378.6307	7852564.105	1	T618	Dog	High	Dry
1.03E-09	766628.6307	7852414.105	1	T618	Dog	High	Dry
1.04E-09	766578.6307	7852439.105	1	T618	Dog	High	Dry
1.59E-09	763903.6307	7853414.105	1	T618	Dog	High	Dry
1.71E-09	764003.6307	7853164.105	1	T618	Dog	High	Dry
1.51E-09	764253.6307	7853214.105	1	T618	Dog	High	Dry
1.32E-09	764328.6307	7853514.105	1	T618	Dog	High	Dry
1.32E-09	764328.6307	7853514.105	1	T618	Dog	High	Dry
1.32E-09	764328.6307	7853514.105	1	T618	Dog	High	Dry
1.46E-09	764203.6307	7853339.105	1	T618	Dog	High	Dry
1.63E-09	764153.6307	7853139.105	1	T618	Dog	High	Dry
1.57E-09	764078.6307	7853289.105	1	T618	Dog	High	Dry
1.67E-09	764178.6307	7853064.105	1	T618	Dog	High	Dry
1.64E-09	764428.6307	7852889.105	1	T618	Dog	High	Dry
3.07E-09	764978.6307	7850964.105	1	T618	Dog	High	Dry
3.07E-09	764978.6307	7850964.105	1	T618	Dog	High	Dry
3.07E-09	764978.6307	7850964.105	1	T618	Dog	High	Dry
3.06E-09	764978.6307	7850989.105	1	T618	Dog	High	Dry
2.90E-09	764753.6307	7851414.105	1	T618	Dog	High	Dry
1.82E-09	763778.6307	7853239.105	1	T618	Dog	High	Dry
1.62E-09	764078.6307	7853214.105	1	T618	Dog	High	Dry
1.51E-09	764803.6307	7852814.105	1	T618	Dog	High	Dry
1.36E-09	765803.6307	7852514.105	1	T618	Dog	High	Dry
1.36E-09	765803.6307	7852514.105	1	T618	Dog	High	Dry
1.36E-09	765803.6307	7852514.105	1	T618	Dog	High	Dry
1.28E-09	765853.6307	7852614.105	1	T618	Dog	High	Dry
1.36E-09	765728.6307	7852564.105	1	T618	Dog	High	Dry
1.92E-09	763528.6307	7853339.105	1	T618	Dog	High	Dry
1.99E-09	763878.6307	7852989.105	1	T618	Dog	High	Dry
1.52E-09	764453.6307	7853039.105	1	T618	Dog	High	Dry
2.33E-09	765828.6307	7851314.105	1	T618	Dog	High	Dry
2.31E-09	765853.6307	7851314.105	1	T618	Dog	High	Dry
2.33E-09	765828.6307	7851314.105	1	T618	Dog	High	Dry
2.16E-09	765878.6307	7851464.105	1	T618	Dog	High	Dry
1.84E-09	765628.6307	7852014.105	1	T618	Dog	High	Dry
1.29E-09	764353.6307	7853589.105	1	T618	Dog	High	Dry
1.23E-09	765103.6307	7853139.105	1	T618	Dog	High	Dry
1.28E-09	765853.6307	7852614.105	1	T618	Dog	High	Dry
4.22E-10	768378.6307	7851864.105	1	T618	Dog	High	Dry
4.22E-10	768378.6307	7851864.105	1	T618	Dog	High	Dry
4.22E-10	768378.6307	7851864.105	1	T618	Dog	High	Dry
4.27E-10	768278.6307	7851989.105	1	T618	Dog	High	Dry
4.43E-10	768153.6307	7852114.105	1	T618	Dog	High	Dry
1.42E-09	763953.6307	7853689.105	1	T618	Dog	High	Dry
1.31E-09	764153.6307	7853789.105	1	T618	Dog	High	Dry
1.35E-09	764278.6307	7853489.105	1	T618	Dog	High	Dry
1.31E-09	764228.6307	7853689.105	1	T618	Dog	High	Dry
1.31E-09	764228.6307	7853689.105	1	T618	Dog	High	Dry
1.31E-09	764228.6307	7853689.105	1	T618	Dog	High	Dry
1.29E-09	764328.6307	7853614.105	1	T618	Dog	High	Dry
1.37E-09	764103.6307	7853639.105	1	T618	Dog	High	Dry
1.67E-09	763553.6307	7853589.105	1	T618	Dog	High	Dry
1.67E-09	763453.6307	7853664.105	1	T618	Dog	High	Dry
1.67E-09	763803.6307	7853389.105	1	T618	Dog	High	Dry
1.73E-09	765128.6307	7852389.105	1	T618	Dog	High	Dry
1.63E-09	764903.6307	7852614.105	1	T618	Dog	High	Dry
1.63E-09	764903.6307	7852614.105	1	T618	Dog	High	Dry
1.72E-09	766053.6307	7851839.105	1	T618	Dog	High	Dry
1.90E-09	766028.6307	7851639.105	1	T618	Dog	High	Dry
1.33E-09	764878.6307	7853064.105	1	T618	Dog	High	Dry
1.82E-09	765628.6307	7852039.105	1	T618	Dog	High	Dry
1.04E-09	767128.6307	7851714.105	1	T618	Dog	High	Dry
9.99E-10	767653.6307	7851089.105	1	T618	Dog	High	Dry
1.01E-09	767628.6307	7851089.105	1	T618	Dog	High	Dry
1.01E-09	767628.6307	7851089.105	1	T618	Dog	High	Dry
1.03E-09	767603.6307	7851089.105	1	T618	Dog	High	Dry
1.06E-09	767328.6307	7851389.105	1	T618	Dog	High	Dry
1.33E-09	764103.6307	7853764.105	1	T618	Dog	High	Dry
1.14E-09	765003.6307	7853489.105	1	T618	Dog	High	Dry
8.62E-10	766428.6307	7853289.105	1	T618	Dog	High	Dry
8.42E-10	766453.6307	7853389.105	1	T618	Dog	High	Dry
8.45E-10	766453.6307	7853364.105	1	T618	Dog	High	Dry
8.28E-10	766503.6307	7853389.105	1	T618	Dog	High	Dry
7.98E-10	766678.6307	7853214.105	1	T618	Dog	High	Dry
7.97E-10	766703.6307	7853164.105	1	T618	Dog	High	Dry
5.01E-10	767628.6307	7853264.105	1	T618	Dog	High	Dry
4.53E-10	767878.6307	7852739.105	1	T618	Dog	High	Dry
4.00E-10	768203.6307	7852314.105	1	T618	Dog	High	Dry
2.59E-10	769453.6307	7851714.105	1	T618	Dog	High	Dry
2.59E-10	769453.6307	7851714.105	1	T618	Dog	High	Dry
2.59E-10	769453.6307	7851714.105	1	T618	Dog	High	Dry
2.73E-10	769353.6307	7851689.105	1	T618	Dog	High	Dry
3.64E-10	770153.6307	7850889.105	1	T618	Dog	High	Dry
3.67E-10	770853.6307	7850564.105	1	T618	Dog	High	Dry
3.81E-10	770628.6307	7850614.105	1	T618	Dog	High	Dry
4.28E-10	770278.6307	7850614.105	1	T618	Dog	High	Dry
5.27E-10	770128.6307	7850414.105	1	T618	Dog	High	Dry
5.22E-10	770153.6307	7850414.105	1	T618	Dog	High	Dry
5.17E-10	770128.6307	7850439.105	1	T618	Dog	High	Dry
5.39E-10	769753.6307	7850564.105	1	T618	Dog	High	Dry
4.97E-10	767878.6307	7852339.105	1	T618	Dog	High	Dry
1.28E-09	764228.6307	7853839.105	1	T618	Dog	High	Dry
1.15E-09	764903.6307	7853539.105	1	T618	Dog	High	Dry
9.02E-10	766303.6307	7853264.105	1	T618	Dog	High	Dry
6.54E-10	767178.6307	7853039.105	1	T618	Dog	High	Dry
6.54E-10	767178.6307	7853039.105	1	T618	Dog	High	Dry
6.43E-10	767203.6307	7853064.105	1	T618	Dog	High	Dry
5.71E-10	767453.6307	7852939.105	1	T618	Dog	High	Dry
5.63E-10	767478.6307	7852939.105	1	T618	Dog	High	Dry
4.68E-10	767778.6307	7852964.105	1	T618	Dog	High	Dry
3.41E-10	768278.6307	7852939.105	1	T618	Dog	High	Dry
2.96E-10	768503.6307	7853014.105	1	T618	Dog	High	Dry
3.56E-10	768203.6307	7853139.105	1	T618	Dog	High	Dry
3.56E-10	768203.6307	7853139.105	1	T618	Dog	High	Dry
3.61E-10	768178.6307	7853139.105	1	T618	Dog	High	Dry
4.85E-10	767703.6307	7853089.105	1	T618	Dog	High	Dry
8.02E-10	766853.6307	7852839.105	1	T618	Dog	High	Dry
5.19E-10	767603.6307	7852989.105	1	T618	Dog	High	Dry
5.25E-10	767628.6307	7852814.105	1	T618	Dog	High	Dry
6.39E-10	767278.6307	7852864.105	1	T618	Dog	High	Dry
6.51E-10	767178.6307	7853064.105	1	T618	Dog	High	Dry
6.46E-10	767203.6307	7853039.105	1	T618	Dog	High	Dry
6.46E-10	767203.6307	7853039.105	1	T618	Dog	High	Dry
9.10E-10	766678.6307	7852689.105	1	T618	Dog	High	Dry
1.17E-09	766103.6307	7852639.105	1	T618	Dog	High	Dry
1.39E-09	765003.6307	7852889.105	1	T618	Dog	High	Dry
1.20E-09	765328.6307	7853089.105	1	T618	Dog	High	Dry
9.81E-10	766903.6307	7852164.105	1	T618	Dog	High	Dry
6.12E-10	767303.6307	7853039.105	1	T618	Dog	High	Dry
6.12E-10	767303.6307	7853039.105	1	T618	Dog	High	Dry
6.12E-10	767303.6307	7853039.105	1	T618	Dog	High	Dry
5.61E-10	767478.6307	7852964.105	1	T618	Dog	High	Dry
6.24E-10	767303.6307	7852914.105	1	T618	Dog	High	Dry
4.94E-10	767678.6307	7853039.105	1	T618	Dog	High	Dry
4.69E-10	767853.6307	7852639.105	1	T618	Dog	High	Dry
6.10E-10	767378.6307	7852814.105	1	T618	Dog	High	Dry
6.20E-10	767253.6307	7853139.105	1	T618	Dog	High	Dry
6.20E-10	767253.6307	7853139.105	1	T618	Dog	High	Dry
6.42E-10	767178.6307	7853164.105	1	T618	Dog	High	Dry
6.94E-10	767003.6307	7853214.105	1	T618	Dog	High	Dry
1.20E-09	765703.6307	7852864.105	1	T618	Dog	High	Dry
1.45E-09	764203.6307	7853364.105	1	T618	Dog	High	Dry
1.15E-09	764728.6307	7853964.105	1	T618	Dog	High	Dry
8.59E-10	766478.6307	7853214.105	1	T618	Dog	High	Dry
6.36E-10	767203.6307	7853139.105	1	T618	Dog	High	Dry
6.02E-10	767303.6307	7853164.105	1	T618	Dog	High	Dry
5.88E-10	767353.6307	7853139.105	1	T618	Dog	High	Dry
5.56E-10	767428.6307	7853364.105	1	T618	Dog	High	Dry
5.48E-10	767453.6307	7853589.105	1	T618	Dog	High	Dry
1.43E-09	764328.6307	7853289.105	1	T618	Dog	High	Dry
1.07E-09	766253.6307	7852739.105	1	T618	Dog	High	Dry
5.94E-10	767353.6307	7853064.105	1	T618	Dog	High	Dry
5.41E-10	767478.6307	7853514.105	1	T618	Dog	High	Dry
5.41E-10	767478.6307	7853514.105	1	T618	Dog	High	Dry
5.41E-10	767478.6307	7853539.105	1	T618	Dog	High	Dry
5.27E-10	767528.6307	7853414.105	1	T618	Dog	High	Dry
5.64E-10	767403.6307	7853664.105	1	T618	Dog	High	Dry
5.02E-10	767628.6307	7853614.105	1	T618	Dog	High	Dry
4.65E-10	767803.6307	7852889.105	1	T618	Dog	High	Dry
3.76E-10	768353.6307	7852189.105	1	T618	Dog	High	Dry
2.41E-10	769053.6307	7852264.105	1	T618	Dog	High	Dry
2.41E-10	769053.6307	7852264.105	1	T618	Dog	High	Dry
2.37E-10	769078.6307	7852289.105	1	T618	Dog	High	Dry
3.03E-10	768728.6307	7852114.105	1	T618	Dog	High	Dry
3.14E-10	768628.6307	7852189.105	1	T618	Dog	High	Dry
5.26E-10	767578.6307	7853014.105	1	T618	Dog	High	Dry
5.65E-10	767453.6307	7853014.105	1	T618	Dog	High	Dry
7.01E-10	767153.6307	7852764.105	1	T618	Dog	High	Dry
7.91E-10	766828.6307	7852939.105	1	T618	Dog	High	Dry
7.91E-10	766828.6307	7852939.105	1	T618	Dog	High	Dry
8.82E-10	766628.6307	7852864.105	1	T618	Dog	High	Dry
1.16E-09	765878.6307	7852839.105	1	T618	Dog	High	Dry
1.45E-09	764453.6307	7853139.105	1	T618	Dog	High	Dry
1.29E-09	764228.6307	7853789.105	1	T618	Dog	High	Dry
1.11E-09	765153.6307	7853489.105	1	T618	Dog	High	Dry
8.77E-10	766403.6307	7853239.105	1	T618	Dog	High	Dry
8.47E-10	766703.6307	7852889.105	1	T618	Dog	High	Dry
8.47E-10	766703.6307	7852889.105	1	T618	Dog	High	Dry
7.79E-10	766828.6307	7853014.105	1	T618	Dog	High	Dry
7.47E-10	766928.6307	7852989.105	1	T618	Dog	High	Dry
7.83E-10	766803.6307	7853039.105	1	T618	Dog	High	Dry
7.43E-10	766878.6307	7853139.105	1	T618	Dog	High	Dry
7.35E-10	766903.6307	7853139.105	1	T618	Dog	High	Dry
6.94E-10	767028.6307	7853139.105	1	T618	Dog	High	Dry
7.05E-10	767003.6307	7853114.105	1	T618	Dog	High	Dry
7.05E-10	767003.6307	7853114.105	1	T618	Dog	High	Dry
7.10E-10	766978.6307	7853139.105	1	T618	Dog	High	Dry
7.34E-10	766878.6307	7853214.105	1	T618	Dog	High	Dry
7.31E-10	766803.6307	7853639.105	1	T618	Dog	High	Dry
1.49E-09	763878.6307	7853614.105	1	T618	Dog	High	Dry
1.34E-09	764453.6307	7853364.105	1	T618	Dog	High	Dry
1.01E-09	766053.6307	7853089.105	1	T618	Dog	High	Dry
6.01E-10	767303.6307	7853189.105	1	T618	Dog	High	Dry
5.99E-10	767303.6307	7853214.105	1	T618	Dog	High	Dry
5.55E-10	767428.6307	7853564.105	1	T618	Dog	High	Dry
5.71E-10	767378.6307	7853689.105	1	T618	Dog	High	Dry
5.08E-10	767603.6307	7853614.105	1	T618	Dog	High	Dry
5.32E-10	767528.6307	7853714.105	1	T618	Dog	High	Dry
6.26E-10	767178.6307	7853539.105	1	T618	Dog	High	Dry
7.68E-10	766678.6307	7853539.105	1	T618	Dog	High	Dry
8.01E-10	766628.6307	7853314.105	1	T618	Dog	High	Dry
8.01E-10	766628.6307	7853314.105	1	T618	Dog	High	Dry
7.96E-10	766653.6307	7853289.105	1	T618	Dog	High	Dry
9.28E-10	766278.6307	7853164.105	1	T618	Dog	High	Dry
1.02E-09	765878.6307	7853239.105	1	T618	Dog	High	Dry
1.41E-09	764078.6307	7853564.105	1	T618	Dog	High	Dry
1.10E-09	765153.6307	7853514.105	1	T618	Dog	High	Dry
1.06E-09	765628.6307	7853289.105	1	T618	Dog	High	Dry
3.55E-10	768453.6307	7852164.105	1	T618	Dog	High	Dry
3.61E-10	768428.6307	7852164.105	1	T618	Dog	High	Dry
3.52E-10	768453.6307	7852189.105	1	T618	Dog	High	Dry
2.78E-10	768753.6307	7852339.105	1	T618	Dog	High	Dry
2.80E-10	768728.6307	7852364.105	1	T618	Dog	High	Dry
3.17E-10	768528.6307	7852364.105	1	T618	Dog	High	Dry
3.38E-10	768528.6307	7852164.105	1	T618	Dog	High	Dry
3.62E-10	768528.6307	7851989.105	1	T618	Dog	High	Dry
3.52E-10	768478.6307	7852139.105	1	T618	Dog	High	Dry
3.68E-10	768428.6307	7852114.105	1	T618	Dog	High	Dry
3.55E-10	768453.6307	7852164.105	1	T618	Dog	High	Dry
5.43E-10	767553.6307	7852889.105	1	T618	Dog	High	Dry
7.97E-10	766853.6307	7852864.105	1	T618	Dog	High	Dry
1.49E-09	763953.6307	7853539.105	1	T618	Dog	High	Dry
1.62E-09	764053.6307	7853239.105	1	T618	Dog	High	Dry
1.77E-09	764303.6307	7852839.105	1	T618	Dog	High	Dry
1.38E-09	764928.6307	7852939.105	1	T618	Dog	High	Dry
1.38E-09	764928.6307	7852939.105	1	T618	Dog	High	Dry
1.38E-09	764928.6307	7852939.105	1	T618	Dog	High	Dry
1.33E-09	765003.6307	7852989.105	1	T618	Dog	High	Dry
1.39E-09	764553.6307	7853164.105	1	T618	Dog	High	Dry
1.44E-09	764303.6307	7853289.105	1	T618	Dog	High	Dry
1.57E-09	764128.6307	7853239.105	1	T618	Dog	High	Dry
1.29E-09	764303.6307	7853664.105	1	T618	Dog	High	Dry
1.27E-09	764978.6307	7853114.105	1	T618	Dog	High	Dry
1.27E-09	764978.6307	7853114.105	1	T618	Dog	High	Dry
1.27E-09	764978.6307	7853114.105	1	T618	Dog	High	Dry
1.27E-09	764978.6307	7853114.105	1	T618	Dog	High	Dry
1.38E-09	764928.6307	7852939.105	1	T618	Dog	High	Dry
1.44E-09	764028.6307	7853564.105	1	T618	Dog	High	Dry
1.36E-09	764203.6307	7853564.105	1	T618	Dog	High	Dry
1.09E-09	765128.6307	7853589.105	1	T618	Dog	High	Dry
8.45E-10	766578.6307	7853114.105	1	T618	Dog	High	Dry
8.55E-10	766578.6307	7853064.105	1	T618	Dog	High	Dry
8.47E-10	766603.6307	7853064.105	1	T618	Dog	High	Dry
8.70E-10	766578.6307	7852989.105	1	T618	Dog	High	Dry
5.97E-10	767278.6307	7853539.105	1	T618	Dog	High	Dry
5.23E-10	767553.6307	7853664.105	1	T618	Dog	High	Dry
5.42E-10	767478.6307	7853614.105	1	T618	Dog	High	Dry
5.62E-10	767428.6307	7853189.105	1	T618	Dog	High	Dry
3.91E-10	768053.6307	7853364.105	1	T618	Dog	High	Dry
3.91E-10	768053.6307	7853364.105	1	T618	Dog	High	Dry
3.91E-10	768053.6307	7853389.105	1	T618	Dog	High	Dry
3.79E-10	768128.6307	7853539.105	1	T618	Dog	High	Dry
4.89E-10	767678.6307	7853614.105	1	T618	Dog	High	Dry
1.75E-09	764128.6307	7853014.105	1	T618	Dog	High	Dry
1.78E-09	764203.6307	7852914.105	1	T618	Dog	High	Dry
1.52E-09	765728.6307	7852339.105	1	T618	Dog	High	Dry
1.18E-09	766153.6307	7852564.105	1	T618	Dog	High	Dry
1.18E-09	766153.6307	7852564.105	1	T618	Dog	High	Dry
1.20E-09	766153.6307	7852539.105	1	T618	Dog	High	Dry
1.75E-09	765228.6307	7852314.105	1	T618	Dog	High	Dry
1.67E-09	764453.6307	7852839.105	1	T618	Dog	High	Dry
1.78E-09	764553.6307	7852639.105	1	T618	Dog	High	Dry
1.58E-09	764928.6307	7852664.105	1	T618	Dog	High	Dry
1.56E-09	765628.6307	7852339.105	1	T618	Dog	High	Dry
1.57E-09	765703.6307	7852289.105	1	T618	Dog	High	Dry
1.57E-09	765703.6307	7852289.105	1	T618	Dog	High	Dry
1.59E-09	765703.6307	7852264.105	1	T618	Dog	High	Dry
2.18E-09	765478.6307	7851739.105	1	T618	Dog	High	Dry
2.16E-09	765253.6307	7851889.105	1	T618	Dog	High	Dry
1.41E-09	764428.6307	7853239.105	1	T618	Dog	High	Dry
1.34E-09	765103.6307	7852914.105	1	T618	Dog	High	Dry
9.72E-10	766428.6307	7852814.105	1	T618	Dog	High	Dry
7.49E-10	767103.6307	7852614.105	1	T618	Dog	High	Dry
7.49E-10	767103.6307	7852614.105	1	T618	Dog	High	Dry
6.13E-10	767378.6307	7852789.105	1	T618	Dog	High	Dry
4.55E-10	767828.6307	7852939.105	1	T618	Dog	High	Dry
4.14E-10	767953.6307	7853189.105	1	T618	Dog	High	Dry
6.19E-10	767203.6307	7853664.105	1	T618	Dog	High	Dry
6.71E-10	767028.6307	7853464.105	1	T618	Dog	High	Dry
7.94E-10	766678.6307	7853239.105	1	T618	Dog	High	Dry
6.33E-10	767153.6307	7853539.105	1	T618	Dog	High	Dry
6.33E-10	767153.6307	7853539.105	1	T618	Dog	High	Dry
6.26E-10	767178.6307	7853539.105	1	T618	Dog	High	Dry
6.64E-10	767053.6307	7853764.105	1	T618	Dog	High	Dry
7.33E-10	766828.6307	7853914.105	1	T618	Dog	High	Dry
1.20E-09	764578.6307	7853664.105	1	T618	Dog	High	Dry
1.15E-09	764928.6307	7853489.105	1	T618	Dog	High	Dry
9.41E-10	766253.6307	7853139.105	1	T618	Dog	High	Dry
5.79E-10	767428.6307	7852939.105	1	T618	Dog	High	Dry
5.79E-10	767428.6307	7852939.105	1	T618	Dog	High	Dry
5.53E-10	767528.6307	7852864.105	1	T618	Dog	High	Dry
4.85E-10	767753.6307	7852814.105	1	T618	Dog	High	Dry
4.36E-10	767878.6307	7853089.105	1	T618	Dog	High	Dry
4.22E-10	767928.6307	7853089.105	1	T618	Dog	High	Dry
4.66E-10	767828.6307	7852764.105	1	T618	Dog	High	Dry
4.87E-10	767803.6307	7852614.105	1	T618	Dog	High	Dry
7.02E-10	767028.6307	7853064.105	1	T618	Dog	High	Dry
7.02E-10	767028.6307	7853064.105	1	T618	Dog	High	Dry
6.99E-10	767028.6307	7853089.105	1	T618	Dog	High	Dry
8.40E-10	766753.6307	7852839.105	1	T618	Dog	High	Dry
9.93E-10	766328.6307	7852864.105	1	T618	Dog	High	Dry
1.31E-09	764203.6307	7853714.105	1	T618	Dog	High	Dry
1.13E-09	765028.6307	7853489.105	1	T618	Dog	High	Dry
1.07E-09	765503.6307	7853339.105	1	T618	Dog	High	Dry
9.30E-10	766253.6307	7853189.105	1	T618	Dog	High	Dry
9.25E-10	766253.6307	7853214.105	1	T618	Dog	High	Dry
9.25E-10	766253.6307	7853214.105	1	T618	Dog	High	Dry
9.80E-10	766028.6307	7853239.105	1	T618	Dog	High	Dry
1.05E-09	765703.6307	7853264.105	1	T618	Dog	High	Dry
1.45E-09	764228.6307	7853339.105	1	T618	Dog	High	Dry
1.45E-09	764303.6307	7853264.105	1	T618	Dog	High	Dry
1.35E-09	764978.6307	7852964.105	1	T618	Dog	High	Dry
1.33E-09	765653.6307	7852664.105	1	T618	Dog	High	Dry
1.33E-09	765653.6307	7852664.105	1	T618	Dog	High	Dry
1.39E-09	765603.6307	7852589.105	1	T618	Dog	High	Dry
1.61E-09	765703.6307	7852239.105	1	T618	Dog	High	Dry
1.97E-09	765228.6307	7852089.105	1	T618	Dog	High	Dry
1.29E-09	764303.6307	7853664.105	1	T618	Dog	High	Dry
1.18E-09	764978.6307	7853339.105	1	T618	Dog	High	Dry
1.09E-09	766003.6307	7852914.105	1	T618	Dog	High	Dry
1.02E-09	766678.6307	7852364.105	1	T618	Dog	High	Dry
9.56E-10	766878.6307	7852264.105	1	T618	Dog	High	Dry
9.52E-10	766903.6307	7852239.105	1	T618	Dog	High	Dry
7.23E-10	767403.6307	7852164.105	1	T618	Dog	High	Dry
7.32E-10	767428.6307	7852089.105	1	T618	Dog	High	Dry
6.53E-10	767628.6307	7852039.105	1	T618	Dog	High	Dry
5.36E-10	767878.6307	7852114.105	1	T618	Dog	High	Dry
4.72E-10	768103.6307	7852039.105	1	T618	Dog	High	Dry
2.30E-10	769103.6307	7852364.105	1	T618	Dog	High	Dry
2.28E-10	769128.6307	7852364.105	1	T618	Dog	High	Dry
2.38E-10	769003.6307	7852414.105	1	T618	Dog	High	Dry
4.87E-10	768028.6307	7852089.105	1	T618	Dog	High	Dry
6.42E-10	767653.6307	7852039.105	1	T618	Dog	High	Dry
1.31E-09	764153.6307	7853814.105	1	T618	Dog	High	Dry
1.10E-09	765253.6307	7853414.105	1	T618	Dog	High	Dry
1.18E-09	765753.6307	7852864.105	1	T618	Dog	High	Dry
3.56E-10	768203.6307	7853264.105	1	T618	Dog	High	Dry
3.56E-10	768203.6307	7853239.105	1	T618	Dog	High	Dry
3.56E-10	768203.6307	7853264.105	1	T618	Dog	High	Dry
3.74E-10	768128.6307	7853364.105	1	T618	Dog	High	Dry
3.68E-10	768178.6307	7853539.105	1	T618	Dog	High	Dry
3.63E-10	768178.6307	7853364.105	1	T618	Dog	High	Dry
3.73E-10	768128.6307	7853289.105	1	T618	Dog	High	Dry
3.58E-10	768203.6307	7852964.105	1	T618	Dog	High	Dry
9.84E-10	765903.6307	7853364.105	1	T618	Dog	High	Dry
1.51E-09	763903.6307	7853539.105	1	T618	Dog	High	Dry
1.49E-09	763928.6307	7853564.105	1	T618	Dog	High	Dry
1.56E-09	763978.6307	7853389.105	1	T618	Dog	High	Dry
1.31E-09	766228.6307	7852264.105	1	T618	Dog	High	Dry
1.30E-09	766228.6307	7852289.105	1	T618	Dog	High	Dry
1.31E-09	766228.6307	7852264.105	1	T618	Dog	High	Dry
1.42E-09	766153.6307	7852164.105	1	T618	Dog	High	Dry
1.42E-09	766178.6307	7852139.105	1	T618	Dog	High	Dry
1.66E-09	764128.6307	7853114.105	1	T618	Dog	High	Dry
1.59E-09	764353.6307	7853014.105	1	T618	Dog	High	Dry
1.47E-09	764953.6307	7852789.105	1	T618	Dog	High	Dry
1.45E-09	765803.6307	7852389.105	1	T618	Dog	High	Dry
1.45E-09	765803.6307	7852389.105	1	T618	Dog	High	Dry
1.50E-09	765803.6307	7852314.105	1	T618	Dog	High	Dry
1.93E-09	765353.6307	7852064.105	1	T618	Dog	High	Dry
1.48E-09	764528.6307	7853039.105	1	T618	Dog	High	Dry
1.32E-09	764103.6307	7853864.105	1	T618	Dog	High	Dry
1.32E-09	764178.6307	7853714.105	1	T618	Dog	High	Dry
1.12E-09	765328.6307	7853314.105	1	T618	Dog	High	Dry
1.16E-09	766103.6307	7852664.105	1	T618	Dog	High	Dry
1.16E-09	766103.6307	7852664.105	1	T618	Dog	High	Dry
1.07E-09	766153.6307	7852814.105	1	T618	Dog	High	Dry
1.07E-09	766028.6307	7852939.105	1	T618	Dog	High	Dry
9.74E-10	766053.6307	7853239.105	1	T618	Dog	High	Dry
1.32E-09	764103.6307	7853864.105	1	T618	Dog	High	Dry
1.17E-09	764903.6307	7853439.105	1	T618	Dog	High	Dry
1.13E-09	765278.6307	7853314.105	1	T618	Dog	High	Dry
9.22E-10	766053.6307	7853939.105	1	T618	Dog	High	Dry
9.20E-10	766053.6307	7853914.105	1	T618	Dog	High	Dry
9.03E-10	766128.6307	7853889.105	1	T618	Dog	High	Dry
9.15E-10	766078.6307	7853914.105	1	T618	Dog	High	Dry
8.96E-10	766153.6307	7853864.105	1	T618	Dog	High	Dry
1.42E-09	764603.6307	7853089.105	1	T618	Dog	High	Dry
1.52E-09	764978.6307	7852714.105	1	T618	Dog	High	Dry
6.93E-10	767678.6307	7851814.105	1	T618	Dog	High	Dry
2.87E-10	769228.6307	7851689.105	1	T618	Dog	High	Dry
2.87E-10	769228.6307	7851689.105	1	T618	Dog	High	Dry
2.77E-10	769128.6307	7851839.105	1	T618	Dog	High	Dry
3.13E-10	768678.6307	7852114.105	1	T618	Dog	High	Dry
3.04E-10	768678.6307	7852189.105	1	T618	Dog	High	Dry
1.19E-09	764778.6307	7853464.105	1	T618	Dog	High	Dry
1.15E-09	765303.6307	7853214.105	1	T618	Dog	High	Dry
1.13E-09	765728.6307	7853014.105	1	T618	Dog	High	Dry
9.76E-10	766578.6307	7852614.105	1	T618	Dog	High	Dry
9.76E-10	766578.6307	7852614.105	1	T618	Dog	High	Dry
9.17E-10	766678.6307	7852664.105	1	T618	Dog	High	Dry
8.18E-10	766703.6307	7853039.105	1	T618	Dog	High	Dry
9.50E-10	766203.6307	7853164.105	1	T618	Dog	High	Dry
1.23E-09	764553.6307	7853564.105	1	T618	Dog	High	Dry
1.10E-09	765403.6307	7853314.105	1	T618	Dog	High	Dry
8.56E-10	766728.6307	7852814.105	1	T618	Dog	High	Dry
5.79E-10	767378.6307	7853164.105	1	T618	Dog	High	Dry
5.79E-10	767378.6307	7853164.105	1	T618	Dog	High	Dry
5.84E-10	767353.6307	7853214.105	1	T618	Dog	High	Dry
5.88E-10	767328.6307	7853289.105	1	T618	Dog	High	Dry
7.69E-10	766678.6307	7853514.105	1	T618	Dog	High	Dry
7.89E-10	766678.6307	7853289.105	1	T618	Dog	High	Dry
7.85E-10	766653.6307	7853389.105	1	T618	Dog	High	Dry
8.55E-10	766428.6307	7853339.105	1	T618	Dog	High	Dry
8.48E-10	766453.6307	7853339.105	1	T618	Dog	High	Dry
8.86E-10	766403.6307	7853189.105	1	T618	Dog	High	Dry
9.87E-10	766003.6307	7853239.105	1	T618	Dog	High	Dry
1.02E-09	765553.6307	7853539.105	1	T618	Dog	High	Dry
1.47E-09	764028.6307	7853489.105	1	T618	Dog	High	Dry
1.35E-09	764253.6307	7853539.105	1	T618	Dog	High	Dry
1.11E-09	765278.6307	7853364.105	1	T618	Dog	High	Dry
8.04E-10	766528.6307	7853639.105	1	T618	Dog	High	Dry
8.04E-10	766528.6307	7853639.105	1	T618	Dog	High	Dry
7.64E-10	766678.6307	7853714.105	1	T618	Dog	High	Dry
7.04E-10	766903.6307	7853714.105	1	T618	Dog	High	Dry
6.51E-10	767103.6307	7853789.105	1	T618	Dog	High	Dry
1.42E-09	763953.6307	7853689.105	1	T618	Dog	High	Dry
1.31E-09	764128.6307	7853839.105	1	T618	Dog	High	Dry
1.31E-09	764228.6307	7853664.105	1	T618	Dog	High	Dry
1.36E-09	764128.6307	7853639.105	1	T618	Dog	High	Dry
1.37E-09	764103.6307	7853639.105	1	T618	Dog	High	Dry
1.39E-09	764028.6307	7853664.105	1	T618	Dog	High	Dry
1.61E-09	763603.6307	7853639.105	1	T618	Dog	High	Dry
1.59E-09	763578.6307	7853689.105	1	T618	Dog	High	Dry
1.55E-09	764053.6307	7853339.105	1	T618	Dog	High	Dry
1.55E-09	764253.6307	7853164.105	1	T618	Dog	High	Dry
1.66E-09	764278.6307	7852989.105	1	T618	Dog	High	Dry
1.34E-09	765653.6307	7852639.105	1	T618	Dog	High	Dry
1.34E-09	765653.6307	7852639.105	1	T618	Dog	High	Dry
1.37E-09	765553.6307	7852639.105	1	T618	Dog	High	Dry
1.40E-09	765478.6307	7852639.105	1	T618	Dog	High	Dry
1.56E-09	764928.6307	7852689.105	1	T618	Dog	High	Dry
1.39E-09	764428.6307	7853264.105	1	T618	Dog	High	Dry
1.52E-09	764353.6307	7853114.105	1	T618	Dog	High	Dry
1.53E-09	765703.6307	7852339.105	1	T618	Dog	High	Dry
1.48E-09	765803.6307	7852339.105	1	T618	Dog	High	Dry
1.48E-09	765803.6307	7852339.105	1	T618	Dog	High	Dry
1.51E-09	766053.6307	7852114.105	1	T618	Dog	High	Dry
1.58E-09	766128.6307	7851964.105	1	T618	Dog	High	Dry
1.76E-09	765878.6307	7851939.105	1	T618	Dog	High	Dry
1.33E-09	764078.6307	7853839.105	1	T618	Dog	High	Dry
1.26E-09	764278.6307	7853889.105	1	T618	Dog	High	Dry
1.30E-09	764278.6307	7853639.105	1	T618	Dog	High	Dry
1.01E-09	765553.6307	7853789.105	1	T618	Dog	High	Dry
1.01E-09	765553.6307	7853789.105	1	T618	Dog	High	Dry
1.01E-09	765553.6307	7853764.105	1	T618	Dog	High	Dry
9.95E-10	765628.6307	7853739.105	1	T618	Dog	High	Dry
9.90E-10	765653.6307	7853739.105	1	T618	Dog	High	Dry
1.23E-09	764528.6307	7853614.105	1	T618	Dog	High	Dry
1.17E-09	764853.6307	7853489.105	1	T618	Dog	High	Dry
1.10E-09	765178.6307	7853514.105	1	T618	Dog	High	Dry
1.00E-09	765578.6307	7853814.105	1	T618	Dog	High	Dry
1.00E-09	765578.6307	7853814.105	1	T618	Dog	High	Dry
1.01E-09	765553.6307	7853764.105	1	T618	Dog	High	Dry
1.01E-09	765603.6307	7853964.105	1	T618	Dog	High	Dry
1.05E-09	765453.6307	7854039.105	1	T618	Dog	High	Dry
1.04E-09	765478.6307	7854039.105	1	T618	Dog	High	Dry
9.82E-10	765703.6307	7853839.105	1	T618	Dog	High	Dry
9.78E-10	765728.6307	7853839.105	1	T618	Dog	High	Dry
1.32E-09	764178.6307	7853714.105	1	T618	Dog	High	Dry
1.28E-09	764278.6307	7853739.105	1	T618	Dog	High	Dry
1.29E-09	764178.6307	7853889.105	1	T618	Dog	High	Dry
1.58E-09	763203.6307	7854014.105	1	T618	Dog	High	Dry
1.54E-09	763403.6307	7853964.105	1	T618	Dog	High	Dry
1.44E-09	763978.6307	7853614.105	1	T618	Dog	High	Dry
1.34E-09	764178.6307	7853639.105	1	T618	Dog	High	Dry
8.79E-10	766303.6307	7854039.105	1	T618	Dog	High	Dry
5.55E-10	767428.6307	7853414.105	1	T618	Dog	High	Dry
5.55E-10	767428.6307	7853414.105	1	T618	Dog	High	Dry
5.38E-10	767503.6307	7853214.105	1	T618	Dog	High	Dry
6.00E-10	767278.6307	7853739.105	1	T618	Dog	High	Dry
7.25E-10	766828.6307	7853739.105	1	T618	Dog	High	Dry
6.82E-10	766978.6307	7853664.105	1	T618	Dog	High	Dry
6.90E-10	766953.6307	7853564.105	1	T618	Dog	High	Dry
6.87E-10	766978.6307	7853439.105	1	T618	Dog	High	Dry
1.04E-09	765878.6307	7853164.105	1	T618	Dog	High	Dry
1.04E-09	765878.6307	7853164.105	1	T618	Dog	High	Dry
1.10E-09	765653.6307	7853139.105	1	T618	Dog	High	Dry
1.49E-09	763578.6307	7853939.105	1	T618	Dog	High	Dry
1.40E-09	763778.6307	7854064.105	1	T618	Dog	High	Dry
1.43E-09	763953.6307	7853664.105	1	T618	Dog	High	Dry
1.39E-09	764053.6307	7853639.105	1	T618	Dog	High	Dry
1.32E-09	764203.6307	7853689.105	1	T618	Dog	High	Dry
1.44E-09	764028.6307	7853564.105	1	T618	Dog	High	Dry
1.44E-09	764028.6307	7853564.105	1	T618	Dog	High	Dry
1.46E-09	763928.6307	7853614.105	1	T618	Dog	High	Dry
1.71E-09	763553.6307	7853539.105	1	T618	Dog	High	Dry
1.71E-09	763303.6307	7853714.105	1	T618	Dog	High	Dry
1.39E-09	763953.6307	7853764.105	1	T618	Dog	High	Dry
1.32E-09	764178.6307	7853714.105	1	T618	Dog	High	Dry
1.37E-09	764128.6307	7853614.105	1	T618	Dog	High	Dry
1.22E-09	764503.6307	7854089.105	1	T618	Dog	High	Dry
1.22E-09	764503.6307	7854089.105	1	T618	Dog	High	Dry
1.23E-09	764503.6307	7854164.105	1	T618	Dog	High	Dry
1.33E-09	764353.6307	7854339.105	1	T618	Dog	High	Dry
1.34E-09	764228.6307	7854314.105	1	T618	Dog	High	Dry
1.33E-09	764103.6307	7853764.105	1	T618	Dog	High	Dry
1.19E-09	764753.6307	7853489.105	1	T618	Dog	High	Dry
1.12E-09	765353.6307	7853289.105	1	T618	Dog	High	Dry
1.10E-09	765403.6307	7853314.105	1	T618	Dog	High	Dry
1.09E-09	765403.6307	7853339.105	1	T618	Dog	High	Dry
1.15E-09	765328.6307	7853214.105	1	T618	Dog	High	Dry
1.12E-09	765303.6307	7853314.105	1	T618	Dog	High	Dry
1.22E-09	764553.6307	7853614.105	1	T618	Dog	High	Dry
1.33E-09	764103.6307	7853789.105	1	T618	Dog	High	Dry
1.14E-09	765153.6307	7853364.105	1	T618	Dog	High	Dry
1.17E-09	765328.6307	7853164.105	1	T618	Dog	High	Dry
1.09E-09	765403.6307	7853364.105	1	T618	Dog	High	Dry
1.08E-09	765403.6307	7853389.105	1	T618	Dog	High	Dry
1.10E-09	765403.6307	7853314.105	1	T618	Dog	High	Dry
1.11E-09	765403.6307	7853289.105	1	T618	Dog	High	Dry
1.12E-09	765428.6307	7853239.105	1	T618	Dog	High	Dry
1.42E-09	763978.6307	7853664.105	1	T618	Dog	High	Dry
1.15E-09	764878.6307	7853539.105	1	T618	Dog	High	Dry
1.02E-09	765553.6307	7853589.105	1	T618	Dog	High	Dry
9.81E-10	765728.6307	7853889.105	1	T618	Dog	High	Dry
9.81E-10	765728.6307	7853889.105	1	T618	Dog	High	Dry
1.01E-09	765603.6307	7853939.105	1	T618	Dog	High	Dry
1.02E-09	765528.6307	7853964.105	1	T618	Dog	High	Dry
1.06E-09	765253.6307	7853914.105	1	T618	Dog	High	Dry
1.44E-09	763828.6307	7853789.105	1	T618	Dog	High	Dry
1.32E-09	764103.6307	7853839.105	1	T618	Dog	High	Dry
1.31E-09	764228.6307	7853689.105	1	T618	Dog	High	Dry
1.05E-09	765428.6307	7854014.105	1	T618	Dog	High	Dry
1.05E-09	765428.6307	7854014.105	1	T618	Dog	High	Dry
1.01E-09	765603.6307	7853989.105	1	T618	Dog	High	Dry
1.06E-09	765203.6307	7853839.105	1	T618	Dog	High	Dry
1.22E-09	764553.6307	7853614.105	1	T618	Dog	High	Dry
1.75E-09	763978.6307	7853139.105	1	T618	Dog	High	Dry
1.65E-09	764203.6307	7853064.105	1	T618	Dog	High	Dry
1.26E-09	765253.6307	7852989.105	1	T618	Dog	High	Dry
1.25E-09	765678.6307	7852789.105	1	T618	Dog	High	Dry
1.25E-09	765678.6307	7852789.105	1	T618	Dog	High	Dry
1.21E-09	765628.6307	7852889.105	1	T618	Dog	High	Dry
1.14E-09	765628.6307	7853039.105	1	T618	Dog	High	Dry
1.21E-09	765578.6307	7852914.105	1	T618	Dog	High	Dry
1.35E-09	764053.6307	7853764.105	1	T618	Dog	High	Dry
1.29E-09	764278.6307	7853689.105	1	T618	Dog	High	Dry
1.04E-09	765353.6307	7853839.105	1	T618	Dog	High	Dry
1.01E-09	765553.6307	7853764.105	1	T618	Dog	High	Dry
1.01E-09	765553.6307	7853764.105	1	T618	Dog	High	Dry
9.57E-10	765878.6307	7853939.105	1	T618	Dog	High	Dry
1.08E-09	765903.6307	7854414.105	1	T618	Dog	High	Dry
1.28E-09	765128.6307	7854489.105	1	T618	Dog	High	Dry
1.32E-09	764078.6307	7853939.105	1	T618	Dog	High	Dry
1.35E-09	764028.6307	7853839.105	1	T618	Dog	High	Dry
1.33E-09	764178.6307	7853689.105	1	T618	Dog	High	Dry
1.18E-09	765403.6307	7854414.105	1	T618	Dog	High	Dry
1.18E-09	765403.6307	7854414.105	1	T618	Dog	High	Dry
1.26E-09	765378.6307	7854539.105	1	T618	Dog	High	Dry
1.24E-09	765228.6307	7854464.105	1	T618	Dog	High	Dry
1.17E-09	765178.6307	7854314.105	1	T618	Dog	High	Dry
1.50E-09	763903.6307	7853564.105	1	T618	Dog	High	Dry
1.46E-09	764003.6307	7853539.105	1	T618	Dog	High	Dry
1.42E-09	764128.6307	7853489.105	1	T618	Dog	High	Dry
1.22E-09	764428.6307	7853889.105	1	T618	Dog	High	Dry
1.37E-09	763928.6307	7854189.105	1	T618	Dog	High	Dry
1.42E-09	763803.6307	7853864.105	1	T618	Dog	High	Dry
1.32E-09	764078.6307	7853864.105	1	T618	Dog	High	Dry
1.33E-09	764053.6307	7854164.105	1	T618	Dog	High	Dry
1.28E-09	764278.6307	7853739.105	1	T618	Dog	High	Dry
1.17E-09	764878.6307	7853464.105	1	T618	Dog	High	Dry
1.06E-09	765428.6307	7853464.105	1	T618	Dog	High	Dry
7.99E-10	766553.6307	7853614.105	1	T618	Dog	High	Dry
7.98E-10	766553.6307	7853639.105	1	T618	Dog	High	Dry
7.58E-10	766703.6307	7853714.105	1	T618	Dog	High	Dry
7.84E-10	766603.6307	7853714.105	1	T618	Dog	High	Dry
1.00E-09	765903.6307	7853289.105	1	T618	Dog	High	Dry
9.68E-10	766053.6307	7853264.105	1	T618	Dog	High	Dry
9.16E-10	766303.6307	7853189.105	1	T618	Dog	High	Dry
9.34E-10	766203.6307	7853239.105	1	T618	Dog	High	Dry
6.20E-10	767203.6307	7853464.105	1	T618	Dog	High	Dry
6.11E-10	767228.6307	7853514.105	1	T618	Dog	High	Dry
6.61E-10	767053.6307	7853614.105	1	T618	Dog	High	Dry
6.55E-10	767078.6307	7853714.105	1	T618	Dog	High	Dry
6.70E-10	767028.6307	7853739.105	1	T618	Dog	High	Dry
1.46E-09	763803.6307	7853739.105	1	T618	Dog	High	Dry
1.38E-09	764103.6307	7853614.105	1	T618	Dog	High	Dry
1.32E-09	764228.6307	7853639.105	1	T618	Dog	High	Dry
1.06E-09	765403.6307	7854064.105	1	T618	Dog	High	Dry
1.05E-09	765428.6307	7854064.105	1	T618	Dog	High	Dry
1.05E-09	765353.6307	7853989.105	1	T618	Dog	High	Dry
1.05E-09	765303.6307	7853814.105	1	T618	Dog	High	Dry
1.24E-09	764528.6307	7853539.105	1	T618	Dog	High	Dry
1.59E-09	763753.6307	7853539.105	1	T618	Dog	High	Dry
1.50E-09	764303.6307	7853189.105	1	T618	Dog	High	Dry
1.14E-09	766003.6307	7852789.105	1	T618	Dog	High	Dry
5.77E-10	767353.6307	7853389.105	1	T618	Dog	High	Dry
5.77E-10	767353.6307	7853389.105	1	T618	Dog	High	Dry
5.43E-10	767478.6307	7853289.105	1	T618	Dog	High	Dry
5.29E-10	767528.6307	7853639.105	1	T618	Dog	High	Dry
5.44E-10	767478.6307	7853689.105	1	T618	Dog	High	Dry
1.48E-09	763678.6307	7853839.105	1	T618	Dog	High	Dry
1.40E-09	764003.6307	7853689.105	1	T618	Dog	High	Dry
1.36E-09	764078.6307	7853714.105	1	T618	Dog	High	Dry
1.37E-09	764353.6307	7853389.105	1	T618	Dog	High	Dry
1.35E-09	764353.6307	7853414.105	1	T618	Dog	High	Dry
1.30E-09	764403.6307	7853489.105	1	T618	Dog	High	Dry
1.31E-09	764253.6307	7853639.105	1	T618	Dog	High	Dry
1.29E-09	764228.6307	7853764.105	1	T618	Dog	High	Dry
1.29E-09	764228.6307	7853764.105	1	T618	Dog	High	Dry
1.29E-09	764228.6307	7853764.105	1	T618	Dog	High	Dry
1.29E-09	764228.6307	7853764.105	1	T618	Dog	High	Dry
1.29E-09	764228.6307	7853789.105	1	T618	Dog	High	Dry
1.29E-09	764228.6307	7853789.105	1	T618	Dog	High	Dry
1.29E-09	764228.6307	7853764.105	1	T618	Dog	High	Dry
1.29E-09	764228.6307	7853764.105	1	T618	Dog	High	Dry
1.29E-09	764228.6307	7853789.105	1	T618	Dog	High	Dry
1.29E-09	764228.6307	7853764.105	1	T618	Dog	High	Dry
1.29E-09	764228.6307	7853764.105	1	T618	Dog	High	Dry
1.29E-09	764228.6307	7853764.105	1	T618	Dog	High	Dry
2.21E-10	770128.6307	7852664.105	0	T618	Dog	High	Dry
2.50E-09	764653.6307	7851889.105	0	T618	Dog	High	Dry
1.16E-09	764903.6307	7853464.105	0	T618	Dog	High	Dry
2.73E-10	772203.6307	7850814.105	0	T618	Dog	High	Dry
2.14E-10	770178.6307	7852064.105	0	T618	Dog	High	Dry
1.33E-09	766453.6307	7852014.105	0	T618	Dog	High	Dry
2.79E-10	772328.6307	7851114.105	0	T618	Dog	High	Dry
5.07E-10	768678.6307	7851239.105	0	T618	Dog	High	Dry
2.05E-10	769953.6307	7852414.105	0	T618	Dog	High	Dry
6.99E-10	770353.6307	7849914.105	0	T618	Dog	High	Dry
2.61E-10	769428.6307	7851714.105	0	T618	Dog	High	Dry
9.84E-10	767353.6307	7851514.105	0	T618	Dog	High	Dry
1.58E-09	766228.6307	7851864.105	0	T618	Dog	High	Dry
1.14E-09	766428.6307	7852389.105	0	T618	Dog	High	Dry
7.30E-10	767553.6307	7851889.105	0	T618	Dog	High	Dry
2.83E-10	770978.6307	7851039.105	0	T618	Dog	High	Dry
9.81E-10	768003.6307	7850739.105	0	T618	Dog	High	Dry
3.48E-10	770303.6307	7850889.105	0	T618	Dog	High	Dry
2.76E-10	771278.6307	7851714.105	0	T618	Dog	High	Dry
4.37E-10	770578.6307	7850439.105	0	T618	Dog	High	Dry
9.84E-10	767578.6307	7851214.105	0	T618	Dog	High	Dry
1.15E-09	764878.6307	7854089.105	0	T618	Dog	High	Dry
2.82E-10	772153.6307	7851164.105	0	T618	Dog	High	Dry
3.01E-10	768478.6307	7853014.105	0	T618	Dog	High	Dry
5.31E-10	768478.6307	7851339.105	0	T618	Dog	High	Dry
1.06E-09	766053.6307	7852939.105	0	T618	Dog	High	Dry
2.74E-10	771478.6307	7851214.105	0	T618	Dog	High	Dry
3.66E-10	770253.6307	7850839.105	0	T618	Dog	High	Dry
9.97E-10	765803.6307	7853414.105	0	T618	Dog	High	Dry
4.07E-10	770628.6307	7850514.105	0	T618	Dog	High	Dry
6.11E-10	767253.6307	7853289.105	0	T618	Dog	High	Dry
2.30E-10	770453.6307	7852214.105	0	T618	Dog	High	Dry
4.66E-10	767753.6307	7853464.105	0	T618	Dog	High	Dry
5.96E-10	769478.6307	7850564.105	0	T618	Dog	High	Dry
4.14E-10	767953.6307	7853189.105	0	T618	Dog	High	Dry
2.77E-10	772478.6307	7850039.105	0	T618	Dog	High	Dry
2.18E-10	769478.6307	7852089.105	0	T618	Dog	High	Dry
7.44E-10	766778.6307	7853889.105	0	T618	Dog	High	Dry
4.14E-10	770153.6307	7850714.105	0	T618	Dog	High	Dry
1.15E-09	764903.6307	7854114.105	0	T618	Dog	High	Dry
2.42E-09	765003.6307	7851764.105	0	T618	Dog	High	Dry
3.02E-10	771528.6307	7851839.105	0	T618	Dog	High	Dry
8.53E-10	768603.6307	7850514.105	0	T618	Dog	High	Dry
4.76E-10	767728.6307	7853139.105	0	T618	Dog	High	Dry
2.19E-09	765503.6307	7851714.105	0	T618	Dog	High	Dry
1.43E-09	764928.6307	7852864.105	0	T618	Dog	High	Dry
1.84E-09	764878.6307	7852389.105	0	T618	Dog	High	Dry
3.21E-10	768578.6307	7852214.105	0	T618	Dog	High	Dry
3.30E-10	771878.6307	7850114.105	0	T618	Dog	High	Dry
1.55E-09	766278.6307	7851864.105	0	T618	Dog	High	Dry
2.39E-10	770603.6307	7851664.105	0	T618	Dog	High	Dry
2.09E-09	766528.6307	7850789.105	0	T618	Dog	High	Dry
2.17E-10	769153.6307	7852639.105	0	T618	Dog	High	Dry
2.38E-10	769603.6307	7851789.105	0	T618	Dog	High	Dry
1.24E-09	764503.6307	7853589.105	0	T618	Dog	High	Dry
2.76E-10	771303.6307	7851689.105	0	T618	Dog	High	Dry
7.37E-10	766778.6307	7853664.105	0	T618	Dog	High	Dry
2.57E-10	770628.6307	7852439.105	0	T618	Dog	High	Dry
7.70E-10	769128.6307	7850389.105	0	T618	Dog	High	Dry
2.59E-09	765703.6307	7851089.105	0	T618	Dog	High	Dry
1.15E-09	764753.6307	7853964.105	0	T618	Dog	High	Dry
2.85E-09	765053.6307	7851264.105	0	T618	Dog	High	Dry
3.82E-10	771953.6307	7849664.105	0	T618	Dog	High	Dry
2.78E-10	771578.6307	7851364.105	0	T618	Dog	High	Dry
5.77E-10	768728.6307	7851014.105	0	T618	Dog	High	Dry
6.29E-10	769078.6307	7850689.105	0	T618	Dog	High	Dry
3.65E-10	772028.6307	7849689.105	0	T618	Dog	High	Dry
2.21E-10	770103.6307	7851839.105	0	T618	Dog	High	Dry
1.74E-09	766878.6307	7850839.105	0	T618	Dog	High	Dry
2.57E-09	765878.6307	7850939.105	0	T618	Dog	High	Dry
3.56E-10	771953.6307	7849839.105	0	T618	Dog	High	Dry
9.89E-10	765828.6307	7854089.105	0	T618	Dog	High	Dry
1.47E-09	765428.6307	7852564.105	0	T618	Dog	High	Dry
7.64E-10	766928.6307	7852889.105	0	T618	Dog	High	Dry
3.19E-10	768403.6307	7852789.105	0	T618	Dog	High	Dry
4.66E-10	767778.6307	7853014.105	0	T618	Dog	High	Dry
3.14E-10	771978.6307	7850164.105	0	T618	Dog	High	Dry
1.15E-09	767103.6307	7851514.105	0	T618	Dog	High	Dry
4.89E-10	767753.6307	7852764.105	0	T618	Dog	High	Dry
2.05E-09	766353.6307	7851089.105	0	T618	Dog	High	Dry
6.91E-10	768153.6307	7851214.105	0	T618	Dog	High	Dry
2.84E-10	769328.6307	7851639.105	0	T618	Dog	High	Dry
6.34E-10	770578.6307	7849914.105	0	T618	Dog	High	Dry
2.69E-10	772353.6307	7850589.105	0	T618	Dog	High	Dry
2.06E-10	769353.6307	7852789.105	0	T618	Dog	High	Dry
5.67E-10	769453.6307	7850639.105	0	T618	Dog	High	Dry
2.12E-09	765878.6307	7851514.105	0	T618	Dog	High	Dry
3.88E-10	768078.6307	7853489.105	0	T618	Dog	High	Dry
5.13E-10	767653.6307	7852864.105	0	T618	Dog	High	Dry
8.02E-10	766853.6307	7852839.105	0	T618	Dog	High	Dry
6.79E-10	770378.6307	7849939.105	0	T618	Dog	High	Dry
1.64E-09	766828.6307	7851064.105	0	T618	Dog	High	Dry
7.68E-10	766753.6307	7854064.105	0	T618	Dog	High	Dry
2.87E-10	772303.6307	7850139.105	0	T618	Dog	High	Dry
8.49E-10	766428.6307	7854039.105	0	T618	Dog	High	Dry
3.33E-10	772003.6307	7851839.105	0	T618	Dog	High	Dry
2.09E-10	769278.6307	7852639.105	0	T618	Dog	High	Dry
3.30E-10	769403.6307	7851364.105	0	T618	Dog	High	Dry
1.13E-09	767353.6307	7851214.105	0	T618	Dog	High	Dry
2.64E-10	769178.6307	7851889.105	0	T618	Dog	High	Dry
2.09E-10	769303.6307	7852914.105	0	T618	Dog	High	Dry
9.89E-10	765828.6307	7854089.105	0	T618	Dog	High	Dry
2.78E-10	771903.6307	7850914.105	0	T618	Dog	High	Dry
5.00E-10	767628.6307	7853564.105	0	T618	Dog	High	Dry
1.08E-09	765378.6307	7853414.105	0	T618	Dog	High	Dry
3.79E-10	771428.6307	7850164.105	0	T618	Dog	High	Dry
1.49E-09	766928.6307	7851164.105	0	T618	Dog	High	Dry
8.70E-10	766253.6307	7853764.105	0	T618	Dog	High	Dry
8.65E-10	769203.6307	7850189.105	0	T618	Dog	High	Dry
6.70E-10	767078.6307	7853214.105	0	T618	Dog	High	Dry
8.24E-10	767503.6307	7851689.105	0	T618	Dog	High	Dry
3.47E-10	768253.6307	7853339.105	0	T618	Dog	High	Dry
2.07E-10	769903.6307	7852664.105	0	T618	Dog	High	Dry
2.67E-09	765028.6307	7851489.105	0	T618	Dog	High	Dry
6.23E-10	767578.6307	7852264.105	0	T618	Dog	High	Dry
3.03E-10	772003.6307	7850264.105	0	T618	Dog	High	Dry
8.66E-10	766328.6307	7853989.105	0	T618	Dog	High	Dry
8.80E-10	766228.6307	7853889.105	0	T618	Dog	High	Dry
1.04E-09	768403.6307	7850314.105	0	T618	Dog	High	Dry
1.08E-09	766578.6307	7852339.105	0	T618	Dog	High	Dry
1.16E-09	764953.6307	7853439.105	0	T618	Dog	High	Dry
1.86E-09	764103.6307	7852914.105	0	T618	Dog	High	Dry
2.20E-09	766078.6307	7851214.105	0	T618	Dog	High	Dry
1.54E-09	765978.6307	7852139.105	0	T618	Dog	High	Dry
1.72E-09	766628.6307	7851214.105	0	T618	Dog	High	Dry
2.68E-10	769403.6307	7851689.105	0	T618	Dog	High	Dry
1.07E-09	767278.6307	7851439.105	0	T618	Dog	High	Dry
2.46E-10	768878.6307	7852589.105	0	T618	Dog	High	Dry
2.12E-10	769628.6307	7852089.105	0	T618	Dog	High	Dry
2.04E-09	765678.6307	7851764.105	0	T618	Dog	High	Dry
1.64E-09	764653.6307	7852739.105	0	T618	Dog	High	Dry
1.50E-09	766953.6307	7851114.105	0	T618	Dog	High	Dry
2.04E-10	769478.6307	7852389.105	0	T618	Dog	High	Dry
1.13E-09	764828.6307	7853839.105	0	T618	Dog	High	Dry
2.71E-10	769578.6307	7851564.105	0	T618	Dog	High	Dry
8.23E-10	766828.6307	7852789.105	0	T618	Dog	High	Dry
1.50E-09	766078.6307	7852114.105	0	T618	Dog	High	Dry
3.10E-10	770303.6307	7851064.105	0	T618	Dog	High	Dry
9.95E-10	765653.6307	7853639.105	0	T618	Dog	High	Dry
2.13E-09	765303.6307	7851889.105	0	T618	Dog	High	Dry
2.97E-10	772278.6307	7850014.105	0	T618	Dog	High	Dry
1.63E-09	766103.6307	7851914.105	0	T618	Dog	High	Dry
2.09E-10	769753.6307	7852089.105	0	T618	Dog	High	Dry
1.74E-09	766578.6307	7851239.105	0	T618	Dog	High	Dry
2.60E-10	770803.6307	7851339.105	0	T618	Dog	High	Dry
3.65E-10	771103.6307	7850439.105	0	T618	Dog	High	Dry
5.96E-10	767328.6307	7853139.105	0	T618	Dog	High	Dry
1.98E-09	764453.6307	7852514.105	0	T618	Dog	High	Dry
1.04E-09	766528.6307	7852514.105	0	T618	Dog	High	Dry
2.09E-09	765628.6307	7851739.105	0	T618	Dog	High	Dry
2.70E-10	771328.6307	7851414.105	0	T618	Dog	High	Dry
2.70E-10	771103.6307	7851864.105	0	T618	Dog	High	Dry
1.27E-09	766753.6307	7851764.105	0	T618	Dog	High	Dry
3.43E-10	771478.6307	7850339.105	0	T618	Dog	High	Dry
2.82E-09	765103.6307	7851264.105	0	T618	Dog	High	Dry
3.73E-10	770528.6307	7850689.105	0	T618	Dog	High	Dry
9.05E-10	767753.6307	7851164.105	0	T618	Dog	High	Dry
7.73E-10	766653.6307	7853589.105	0	T618	Dog	High	Dry
2.35E-10	770453.6307	7852339.105	0	T618	Dog	High	Dry
8.22E-10	766453.6307	7853739.105	0	T618	Dog	High	Dry
1.18E-09	767403.6307	7851064.105	0	T618	Dog	High	Dry
2.84E-10	772628.6307	7849589.105	0	T618	Dog	High	Dry
1.26E-09	765203.6307	7854489.105	0	T618	Dog	High	Dry
3.34E-10	771753.6307	7851989.105	0	T618	Dog	High	Dry
2.71E-10	771228.6307	7851689.105	0	T618	Dog	High	Dry
4.16E-10	769078.6307	7851239.105	0	T618	Dog	High	Dry
6.96E-10	770403.6307	7849889.105	0	T618	Dog	High	Dry
2.55E-10	770928.6307	7851814.105	0	T618	Dog	High	Dry
8.05E-10	769428.6307	7850189.105	0	T618	Dog	High	Dry
9.68E-10	766353.6307	7852914.105	0	T618	Dog	High	Dry
2.98E-10	768953.6307	7851864.105	0	T618	Dog	High	Dry
3.45E-10	772028.6307	7849839.105	0	T618	Dog	High	Dry
1.12E-09	767753.6307	7850739.105	0	T618	Dog	High	Dry
1.67E-09	766078.6307	7851889.105	0	T618	Dog	High	Dry
7.26E-10	766878.6307	7853989.105	0	T618	Dog	High	Dry
9.22E-10	766128.6307	7854064.105	0	T618	Dog	High	Dry
4.31E-10	770753.6307	7850364.105	0	T618	Dog	High	Dry
8.01E-10	767303.6307	7852064.105	0	T618	Dog	High	Dry
1.85E-09	764903.6307	7852364.105	0	T618	Dog	High	Dry
4.70E-10	767828.6307	7852714.105	0	T618	Dog	High	Dry
3.72E-10	770653.6307	7850639.105	0	T618	Dog	High	Dry
7.73E-10	767903.6307	7851289.105	0	T618	Dog	High	Dry
8.58E-10	767678.6307	7851364.105	0	T618	Dog	High	Dry
2.65E-09	765728.6307	7850989.105	0	T618	Dog	High	Dry
1.31E-09	764778.6307	7853164.105	0	T618	Dog	High	Dry
3.91E-10	770103.6307	7850814.105	0	T618	Dog	High	Dry
7.65E-10	766678.6307	7853639.105	0	T618	Dog	High	Dry
7.55E-10	767778.6307	7851489.105	0	T618	Dog	High	Dry
1.95E-09	766103.6307	7851514.105	0	T618	Dog	High	Dry
3.42E-10	769653.6307	7851189.105	0	T618	Dog	High	Dry
2.27E-09	765903.6307	7851314.105	0	T618	Dog	High	Dry
1.88E-09	764678.6307	7852464.105	0	T618	Dog	High	Dry
2.87E-10	772428.6307	7849939.105	0	T618	Dog	High	Dry
7.79E-10	768628.6307	7850639.105	0	T618	Dog	High	Dry
1.16E-09	765028.6307	7853364.105	0	T618	Dog	High	Dry
2.18E-10	769153.6307	7852589.105	0	T618	Dog	High	Dry
2.71E-10	771153.6307	7851814.105	0	T618	Dog	High	Dry
2.78E-10	772228.6307	7851064.105	0	T618	Dog	High	Dry
1.97E-09	764503.6307	7852489.105	0	T618	Dog	High	Dry
1.08E-09	766328.6307	7852639.105	0	T618	Dog	High	Dry
4.41E-10	767928.6307	7852714.105	0	T618	Dog	High	Dry
5.97E-10	770103.6307	7850264.105	0	T618	Dog	High	Dry
1.61E-09	766153.6307	7851889.105	0	T618	Dog	High	Dry
6.45E-10	767228.6307	7852964.105	0	T618	Dog	High	Dry
2.31E-10	770503.6307	7852089.105	0	T618	Dog	High	Dry
4.89E-10	769428.6307	7850839.105	0	T618	Dog	High	Dry
4.89E-10	771403.6307	7849714.105	0	T618	Dog	High	Dry
4.19E-10	769628.6307	7850939.105	0	T618	Dog	High	Dry
2.63E-10	771028.6307	7851339.105	0	T618	Dog	High	Dry
7.86E-10	766603.6307	7853814.105	0	T618	Dog	High	Dry
2.64E-10	771128.6307	7851389.105	0	T618	Dog	High	Dry
2.37E-10	770603.6307	7852014.105	0	T618	Dog	High	Dry
1.38E-09	766353.6307	7852039.105	0	T618	Dog	High	Dry
8.72E-10	766528.6307	7853064.105	0	T618	Dog	High	Dry
6.89E-10	770303.6307	7849964.105	0	T618	Dog	High	Dry
6.29E-10	767178.6307	7853764.105	0	T618	Dog	High	Dry
6.94E-10	767128.6307	7852864.105	0	T618	Dog	High	Dry
3.30E-10	768328.6307	7852964.105	0	T618	Dog	High	Dry
1.01E-09	767703.6307	7851014.105	0	T618	Dog	High	Dry
2.05E-09	766603.6307	7850739.105	0	T618	Dog	High	Dry
1.09E-09	765303.6307	7853414.105	0	T618	Dog	High	Dry
1.58E-09	766653.6307	7851389.105	0	T618	Dog	High	Dry
1.99E-09	764053.6307	7852839.105	0	T618	Dog	High	Dry
2.84E-10	772028.6307	7850539.105	0	T618	Dog	High	Dry
2.10E-09	766128.6307	7851289.105	0	T618	Dog	High	Dry
2.73E-10	772603.6307	7849864.105	0	T618	Dog	High	Dry
2.29E-10	770303.6307	7851739.105	0	T618	Dog	High	Dry
1.24E-09	765953.6307	7852614.105	0	T618	Dog	High	Dry
1.10E-09	765028.6307	7853664.105	0	T618	Dog	High	Dry
3.38E-10	771328.6307	7850464.105	0	T618	Dog	High	Dry
2.66E-10	772478.6307	7850814.105	0	T618	Dog	High	Dry
1.03E-09	765428.6307	7853689.105	0	T618	Dog	High	Dry
2.23E-10	769928.6307	7851814.105	0	T618	Dog	High	Dry
2.86E-10	771628.6307	7850814.105	0	T618	Dog	High	Dry
1.91E-09	766328.6307	7851314.105	0	T618	Dog	High	Dry
3.63E-10	769978.6307	7850964.105	0	T618	Dog	High	Dry
4.12E-10	771728.6307	7849739.105	0	T618	Dog	High	Dry
1.41E-09	766553.6307	7851764.105	0	T618	Dog	High	Dry
5.64E-10	771078.6307	7849739.105	0	T618	Dog	High	Dry
1.06E-09	765303.6307	7853589.105	0	T618	Dog	High	Dry
2.68E-09	765428.6307	7851214.105	0	T618	Dog	High	Dry
4.24E-10	767978.6307	7852739.105	0	T618	Dog	High	Dry
1.11E-09	765178.6307	7854139.105	0	T618	Dog	High	Dry
9.03E-10	768903.6307	7850264.105	0	T618	Dog	High	Dry
2.57E-09	764903.6307	7851664.105	0	T618	Dog	High	Dry
3.99E-10	768028.6307	7853489.105	0	T618	Dog	High	Dry
6.26E-10	770403.6307	7850039.105	0	T618	Dog	High	Dry
7.33E-10	766853.6307	7853314.105	0	T618	Dog	High	Dry
2.10E-09	765903.6307	7851514.105	0	T618	Dog	High	Dry
2.73E-10	769053.6307	7851939.105	0	T618	Dog	High	Dry
9.69E-10	765778.6307	7853839.105	0	T618	Dog	High	Dry
2.20E-10	769103.6307	7852764.105	0	T618	Dog	High	Dry
2.20E-09	764553.6307	7852239.105	0	T618	Dog	High	Dry
3.00E-10	771653.6307	7851714.105	0	T618	Dog	High	Dry
4.44E-10	770278.6307	7850564.105	0	T618	Dog	High	Dry
5.09E-10	769853.6307	7850589.105	0	T618	Dog	High	Dry
5.83E-10	769228.6307	7850714.105	0	T618	Dog	High	Dry
2.05E-10	769353.6307	7852614.105	0	T618	Dog	High	Dry
1.75E-09	765928.6307	7851914.105	0	T618	Dog	High	Dry
1.18E-09	765203.6307	7854339.105	0	T618	Dog	High	Dry
3.35E-10	771653.6307	7852064.105	0	T618	Dog	High	Dry
2.19E-09	765228.6307	7851864.105	0	T618	Dog	High	Dry
7.70E-10	769828.6307	7850064.105	0	T618	Dog	High	Dry
3.39E-10	771228.6307	7850514.105	0	T618	Dog	High	Dry
2.51E-10	769503.6307	7851739.105	0	T618	Dog	High	Dry
2.59E-10	770978.6307	7851414.105	0	T618	Dog	High	Dry
2.62E-10	768728.6307	7853114.105	0	T618	Dog	High	Dry
6.28E-10	767578.6307	7852239.105	0	T618	Dog	High	Dry
6.82E-10	766978.6307	7853664.105	0	T618	Dog	High	Dry
3.13E-10	771253.6307	7852239.105	0	T618	Dog	High	Dry
2.30E-09	764628.6307	7852089.105	0	T618	Dog	High	Dry
2.96E-10	768753.6307	7852139.105	0	T618	Dog	High	Dry
2.11E-10	769478.6307	7852214.105	0	T618	Dog	High	Dry
1.60E-09	766253.6307	7851814.105	0	T618	Dog	High	Dry
3.47E-10	771703.6307	7850139.105	0	T618	Dog	High	Dry
3.90E-10	769403.6307	7851139.105	0	T618	Dog	High	Dry
1.22E-09	764553.6307	7854164.105	0	T618	Dog	High	Dry
1.84E-09	766253.6307	7851489.105	0	T618	Dog	High	Dry
7.49E-10	767028.6307	7852764.105	0	T618	Dog	High	Dry
2.73E-10	768653.6307	7853139.105	0	T618	Dog	High	Dry
2.48E-10	772828.6307	7850589.105	0	T618	Dog	High	Dry
3.00E-10	772003.6307	7851514.105	0	T618	Dog	High	Dry
5.19E-10	767753.6307	7852489.105	0	T618	Dog	High	Dry
1.44E-09	766303.6307	7851989.105	0	T618	Dog	High	Dry
1.07E-09	766703.6307	7852214.105	0	T618	Dog	High	Dry
2.19E-10	769178.6307	7853064.105	0	T618	Dog	High	Dry
7.12E-10	767428.6307	7852164.105	0	T618	Dog	High	Dry
2.19E-09	764103.6307	7852614.105	0	T618	Dog	High	Dry
4.89E-10	768228.6307	7851764.105	0	T618	Dog	High	Dry
5.27E-10	770128.6307	7850414.105	0	T618	Dog	High	Dry
3.35E-10	771778.6307	7850164.105	0	T618	Dog	High	Dry
2.03E-10	769403.6307	7852664.105	0	T618	Dog	High	Dry
9.74E-10	765903.6307	7854089.105	0	T618	Dog	High	Dry
4.16E-10	767978.6307	7852889.105	0	T618	Dog	High	Dry
2.06E-10	769428.6307	7852389.105	0	T618	Dog	High	Dry
1.55E-09	766053.6307	7852064.105	0	T618	Dog	High	Dry
2.27E-09	766028.6307	7851189.105	0	T618	Dog	High	Dry
3.83E-10	769503.6307	7851114.105	0	T618	Dog	High	Dry
3.79E-10	771203.6307	7850314.105	0	T618	Dog	High	Dry
4.75E-10	768253.6307	7851789.105	0	T618	Dog	High	Dry
3.47E-10	768278.6307	7852764.105	0	T618	Dog	High	Dry
4.92E-10	767678.6307	7853089.105	0	T618	Dog	High	Dry
2.87E-10	772378.6307	7850014.105	0	T618	Dog	High	Dry
2.54E-10	772728.6307	7850664.105	0	T618	Dog	High	Dry
9.55E-10	766228.6307	7853114.105	0	T618	Dog	High	Dry
2.14E-09	765178.6307	7851939.105	0	T618	Dog	High	Dry
7.18E-10	767253.6307	7852464.105	0	T618	Dog	High	Dry
2.06E-09	766528.6307	7850839.105	0	T618	Dog	High	Dry
2.69E-10	769253.6307	7851789.105	0	T618	Dog	High	Dry
2.77E-10	768678.6307	7852564.105	0	T618	Dog	High	Dry
8.71E-10	769128.6307	7850214.105	0	T618	Dog	High	Dry
2.25E-09	765078.6307	7851889.105	0	T618	Dog	High	Dry
2.52E-10	770403.6307	7851439.105	0	T618	Dog	High	Dry
5.61E-10	770403.6307	7850189.105	0	T618	Dog	High	Dry
1.16E-09	764678.6307	7853839.105	0	T618	Dog	High	Dry
2.17E-10	770153.6307	7851939.105	0	T618	Dog	High	Dry
1.07E-09	765253.6307	7853989.105	0	T618	Dog	High	Dry
3.11E-10	770628.6307	7850939.105	0	T618	Dog	High	Dry
2.68E-10	772378.6307	7850614.105	0	T618	Dog	High	Dry
4.13E-10	769503.6307	7851014.105	0	T618	Dog	High	Dry
3.05E-10	772278.6307	7849914.105	0	T618	Dog	High	Dry
1.62E-09	766028.6307	7851989.105	0	T618	Dog	High	Dry
4.14E-10	767978.6307	7853589.105	0	T618	Dog	High	Dry
2.04E-10	769503.6307	7852864.105	0	T618	Dog	High	Dry
2.63E-09	765378.6307	7851314.105	0	T618	Dog	High	Dry
2.85E-10	772328.6307	7851214.105	0	T618	Dog	High	Dry
1.18E-09	765153.6307	7853239.105	0	T618	Dog	High	Dry
6.58E-10	767603.6307	7852064.105	0	T618	Dog	High	Dry
8.25E-10	766653.6307	7853089.105	0	T618	Dog	High	Dry
2.58E-10	771028.6307	7851589.105	0	T618	Dog	High	Dry
9.62E-10	766628.6307	7852589.105	0	T618	Dog	High	Dry
5.34E-10	769403.6307	7850739.105	0	T618	Dog	High	Dry
2.27E-09	766278.6307	7850864.105	0	T618	Dog	High	Dry
1.35E-09	765703.6307	7852589.105	0	T618	Dog	High	Dry
1.21E-09	764703.6307	7854214.105	0	T618	Dog	High	Dry
2.58E-09	765203.6307	7851489.105	0	T618	Dog	High	Dry
3.44E-10	771703.6307	7850164.105	0	T618	Dog	High	Dry
2.40E-09	764978.6307	7851789.105	0	T618	Dog	High	Dry
2.40E-09	765953.6307	7851089.105	0	T618	Dog	High	Dry
1.56E-09	767153.6307	7850739.105	0	T618	Dog	High	Dry
2.86E-10	771128.6307	7852089.105	0	T618	Dog	High	Dry
6.90E-10	767503.6307	7852114.105	0	T618	Dog	High	Dry
2.04E-10	769853.6307	7852214.105	0	T618	Dog	High	Dry
1.16E-09	764678.6307	7853764.105	0	T618	Dog	High	Dry
9.95E-10	767928.6307	7850789.105	0	T618	Dog	High	Dry
8.60E-10	769003.6307	7850289.105	0	T618	Dog	High	Dry
2.52E-10	770878.6307	7851539.105	0	T618	Dog	High	Dry
4.44E-10	771428.6307	7849864.105	0	T618	Dog	High	Dry
2.50E-09	765178.6307	7851589.105	0	T618	Dog	High	Dry
3.80E-10	771753.6307	7849889.105	0	T618	Dog	High	Dry
2.75E-09	765653.6307	7850914.105	0	T618	Dog	High	Dry
1.49E-09	766253.6307	7851964.105	0	T618	Dog	High	Dry
3.92E-10	768103.6307	7852714.105	0	T618	Dog	High	Dry
5.93E-10	768603.6307	7851064.105	0	T618	Dog	High	Dry
6.26E-10	767453.6307	7852514.105	0	T618	Dog	High	Dry
5.33E-10	770528.6307	7850189.105	0	T618	Dog	High	Dry
2.43E-10	770503.6307	7852414.105	0	T618	Dog	High	Dry
4.42E-10	769803.6307	7850789.105	0	T618	Dog	High	Dry
2.76E-10	768628.6307	7852964.105	0	T618	Dog	High	Dry
2.71E-09	765503.6307	7851114.105	0	T618	Dog	High	Dry
2.25E-10	770303.6307	7851814.105	0	T618	Dog	High	Dry
7.01E-10	767953.6307	7851414.105	0	T618	Dog	High	Dry
2.10E-10	769928.6307	7852039.105	0	T618	Dog	High	Dry
3.01E-10	772028.6307	7850264.105	0	T618	Dog	High	Dry
2.57E-10	770928.6307	7851889.105	0	T618	Dog	High	Dry
4.72E-10	769628.6307	7850789.105	0	T618	Dog	High	Dry
1.06E-09	765228.6307	7853789.105	0	T618	Dog	High	Dry
1.08E-09	765678.6307	7853189.105	0	T618	Dog	High	Dry
2.86E-10	771478.6307	7851664.105	0	T618	Dog	High	Dry
1.07E-09	766928.6307	7851914.105	0	T618	Dog	High	Dry
9.90E-10	766703.6307	7852414.105	0	T618	Dog	High	Dry
1.03E-09	765878.6307	7853189.105	0	T618	Dog	High	Dry
3.29E-10	768403.6307	7852564.105	0	T618	Dog	High	Dry
8.98E-10	766153.6307	7853589.105	0	T618	Dog	High	Dry
2.16E-10	769478.6307	7852114.105	0	T618	Dog	High	Dry
8.33E-10	766553.6307	7854139.105	0	T618	Dog	High	Dry
7.26E-10	768678.6307	7850714.105	0	T618	Dog	High	Dry
1.54E-09	766578.6307	7851539.105	0	T618	Dog	High	Dry
3.17E-10	770678.6307	7850889.105	0	T618	Dog	High	Dry
3.98E-10	768853.6307	7851464.105	0	T618	Dog	High	Dry
2.79E-10	771128.6307	7851064.105	0	T618	Dog	High	Dry
1.79E-09	766528.6307	7851239.105	0	T618	Dog	High	Dry
4.10E-10	767978.6307	7853089.105	0	T618	Dog	High	Dry
1.04E-09	767853.6307	7850789.105	0	T618	Dog	High	Dry
2.42E-10	770628.6307	7852139.105	0	T618	Dog	High	Dry
2.00E-10	769578.6307	7852689.105	0	T618	Dog	High	Dry
1.42E-09	766403.6307	7851914.105	0	T618	Dog	High	Dry
5.65E-10	767403.6307	7853314.105	0	T618	Dog	High	Dry
4.69E-10	767903.6307	7852489.105	0	T618	Dog	High	Dry
2.72E-10	772303.6307	7850864.105	0	T618	Dog	High	Dry
2.46E-10	769728.6307	7851664.105	0	T618	Dog	High	Dry
1.13E-09	764878.6307	7854014.105	0	T618	Dog	High	Dry
9.19E-10	766028.6307	7853789.105	0	T618	Dog	High	Dry
1.17E-09	767678.6307	7850739.105	0	T618	Dog	High	Dry
2.52E-10	772728.6307	7850514.105	0	T618	Dog	High	Dry
1.35E-09	766928.6307	7851389.105	0	T618	Dog	High	Dry
2.55E-10	769003.6307	7852164.105	0	T618	Dog	High	Dry
2.34E-10	769078.6307	7852339.105	0	T618	Dog	High	Dry
4.13E-10	771003.6307	7850289.105	0	T618	Dog	High	Dry
1.13E-09	765803.6307	7852964.105	0	T618	Dog	High	Dry
3.16E-10	768403.6307	7852889.105	0	T618	Dog	High	Dry
2.75E-10	771228.6307	7851114.105	0	T618	Dog	High	Dry
5.26E-10	771028.6307	7849889.105	0	T618	Dog	High	Dry
2.28E-09	765253.6307	7851764.105	0	T618	Dog	High	Dry
1.23E-09	764428.6307	7854064.105	0	T618	Dog	High	Dry
2.47E-09	764553.6307	7851989.105	0	T618	Dog	High	Dry
1.68E-09	764703.6307	7852664.105	0	T618	Dog	High	Dry
9.77E-10	766803.6307	7852314.105	0	T618	Dog	High	Dry
1.51E-09	766753.6307	7851364.105	0	T618	Dog	High	Dry
1.12E-09	767753.6307	7850739.105	0	T618	Dog	High	Dry
2.69E-10	772553.6307	7850064.105	0	T618	Dog	High	Dry
2.28E-10	770228.6307	7851739.105	0	T618	Dog	High	Dry
9.71E-10	767428.6307	7851439.105	0	T618	Dog	High	Dry
4.06E-10	771853.6307	7849639.105	0	T618	Dog	High	Dry
1.09E-09	765703.6307	7854339.105	0	T618	Dog	High	Dry
1.16E-09	764703.6307	7853714.105	0	T618	Dog	High	Dry
1.12E-09	765853.6307	7852939.105	0	T618	Dog	High	Dry
6.68E-10	767178.6307	7852914.105	0	T618	Dog	High	Dry
1.12E-09	765278.6307	7853339.105	0	T618	Dog	High	Dry
2.66E-09	765503.6307	7851189.105	0	T618	Dog	High	Dry
1.15E-09	766703.6307	7852039.105	0	T618	Dog	High	Dry
2.39E-10	770603.6307	7851689.105	0	T618	Dog	High	Dry
2.57E-10	772628.6307	7850564.105	0	T618	Dog	High	Dry
1.66E-09	766453.6307	7851514.105	0	T618	Dog	High	Dry
2.68E-10	772553.6307	7850939.105	0	T618	Dog	High	Dry
6.30E-10	769028.6307	7850714.105	0	T618	Dog	High	Dry
1.23E-09	764953.6307	7854364.105	0	T618	Dog	High	Dry
1.06E-09	765703.6307	7854264.105	0	T618	Dog	High	Dry
8.60E-10	766303.6307	7853664.105	0	T618	Dog	High	Dry
1.17E-09	764978.6307	7853389.105	0	T618	Dog	High	Dry
3.78E-10	768103.6307	7853164.105	0	T618	Dog	High	Dry
1.78E-09	764903.6307	7852439.105	0	T618	Dog	High	Dry
2.78E-10	771353.6307	7851664.105	0	T618	Dog	High	Dry
5.97E-10	768353.6307	7851264.105	0	T618	Dog	High	Dry
1.39E-09	766828.6307	7851464.105	0	T618	Dog	High	Dry
1.10E-09	765003.6307	7853839.105	0	T618	Dog	High	Dry
2.54E-09	764828.6307	7851739.105	0	T618	Dog	High	Dry
3.20E-10	770828.6307	7850814.105	0	T618	Dog	High	Dry
1.11E-09	765778.6307	7853014.105	0	T618	Dog	High	Dry
2.09E-09	765703.6307	7851689.105	0	T618	Dog	High	Dry
2.89E-10	769628.6307	7851439.105	0	T618	Dog	High	Dry
2.24E-09	766278.6307	7850914.105	0	T618	Dog	High	Dry
2.31E-10	770528.6307	7851964.105	0	T618	Dog	High	Dry
5.73E-10	767378.6307	7853739.105	0	T618	Dog	High	Dry
3.38E-10	770153.6307	7850989.105	0	T618	Dog	High	Dry
6.53E-10	769078.6307	7850639.105	0	T618	Dog	High	Dry
1.62E-09	765228.6307	7852464.105	0	T618	Dog	High	Dry
2.14E-09	765828.6307	7851539.105	0	T618	Dog	High	Dry
3.29E-10	768553.6307	7852189.105	0	T618	Dog	High	Dry
2.35E-10	769128.6307	7852239.105	0	T618	Dog	High	Dry
3.04E-10	771828.6307	7851639.105	0	T618	Dog	High	Dry
9.94E-10	765753.6307	7853489.105	0	T618	Dog	High	Dry
1.22E-09	764428.6307	7854014.105	0	T618	Dog	High	Dry
1.30E-09	764778.6307	7853189.105	0	T618	Dog	High	Dry
1.85E-09	764953.6307	7852339.105	0	T618	Dog	High	Dry
7.12E-10	767028.6307	7852989.105	0	T618	Dog	High	Dry
1.17E-09	765978.6307	7852739.105	0	T618	Dog	High	Dry
4.12E-10	768578.6307	7851664.105	0	T618	Dog	High	Dry
3.11E-10	772503.6307	7849464.105	0	T618	Dog	High	Dry
2.40E-10	770678.6307	7851889.105	0	T618	Dog	High	Dry
1.99E-09	764053.6307	7852839.105	0	T618	Dog	High	Dry
8.74E-10	767278.6307	7851889.105	0	T618	Dog	High	Dry
2.11E-10	770053.6307	7852514.105	0	T618	Dog	High	Dry
1.13E-09	767828.6307	7850639.105	0	T618	Dog	High	Dry
2.99E-10	770103.6307	7851189.105	0	T618	Dog	High	Dry
7.66E-10	766728.6307	7853364.105	0	T618	Dog	High	Dry
1.89E-09	766453.6307	7851189.105	0	T618	Dog	High	Dry
1.99E-09	766278.6307	7851264.105	0	T618	Dog	High	Dry
2.32E-10	769428.6307	7851964.105	0	T618	Dog	High	Dry
2.40E-09	765028.6307	7851764.105	0	T618	Dog	High	Dry
3.96E-10	768478.6307	7851864.105	0	T618	Dog	High	Dry
2.69E-10	771078.6307	7851889.105	0	T618	Dog	High	Dry
2.78E-09	765178.6307	7851264.105	0	T618	Dog	High	Dry
1.04E-09	766678.6307	7852314.105	0	T618	Dog	High	Dry
1.39E-09	765953.6307	7852364.105	0	T618	Dog	High	Dry
4.14E-10	770478.6307	7850564.105	0	T618	Dog	High	Dry
3.57E-10	769803.6307	7851064.105	0	T618	Dog	High	Dry
1.46E-09	765053.6307	7852764.105	0	T618	Dog	High	Dry
7.53E-10	766753.6307	7853914.105	0	T618	Dog	High	Dry
6.00E-10	767478.6307	7852614.105	0	T618	Dog	High	Dry
3.01E-10	768478.6307	7853039.105	0	T618	Dog	High	Dry
2.80E-09	764728.6307	7851539.105	0	T618	Dog	High	Dry
1.89E-09	764578.6307	7852514.105	0	T618	Dog	High	Dry
2.70E-10	769378.6307	7851689.105	0	T618	Dog	High	Dry
4.83E-10	767803.6307	7852664.105	0	T618	Dog	High	Dry
7.83E-10	767703.6307	7851514.105	0	T618	Dog	High	Dry
1.02E-09	768303.6307	7850414.105	0	T618	Dog	High	Dry
2.99E-10	772303.6307	7851414.105	0	T618	Dog	High	Dry
1.04E-09	765453.6307	7853589.105	0	T618	Dog	High	Dry
2.77E-10	771628.6307	7851064.105	0	T618	Dog	High	Dry
1.20E-09	764628.6307	7854114.105	0	T618	Dog	High	Dry
1.08E-09	765478.6307	7854214.105	0	T618	Dog	High	Dry
1.04E-09	765928.6307	7854339.105	0	T618	Dog	High	Dry
6.63E-10	769453.6307	7850439.105	0	T618	Dog	High	Dry
9.45E-10	766053.6307	7853389.105	0	T618	Dog	High	Dry
4.23E-10	769253.6307	7851114.105	0	T618	Dog	High	Dry
3.42E-10	771953.6307	7851939.105	0	T618	Dog	High	Dry
3.45E-10	769628.6307	7851189.105	0	T618	Dog	High	Dry
8.41E-10	766428.6307	7853464.105	0	T618	Dog	High	Dry
3.16E-10	771553.6307	7850489.105	0	T618	Dog	High	Dry
2.68E-10	771078.6307	7851239.105	0	T618	Dog	High	Dry
7.95E-10	766953.6307	7852689.105	0	T618	Dog	High	Dry
5.40E-10	767478.6307	7853464.105	0	T618	Dog	High	Dry
2.45E-10	770778.6307	7851739.105	0	T618	Dog	High	Dry
8.81E-10	768828.6307	7850339.105	0	T618	Dog	High	Dry
2.24E-09	766128.6307	7851114.105	0	T618	Dog	High	Dry
4.35E-10	767878.6307	7853514.105	0	T618	Dog	High	Dry
1.56E-09	766378.6307	7851739.105	0	T618	Dog	High	Dry
2.94E-10	771453.6307	7850764.105	0	T618	Dog	High	Dry
8.21E-10	766653.6307	7853114.105	0	T618	Dog	High	Dry
2.72E-10	772453.6307	7850214.105	0	T618	Dog	High	Dry
1.01E-09	765803.6307	7853339.105	0	T618	Dog	High	Dry
1.69E-09	765653.6307	7852164.105	0	T618	Dog	High	Dry
6.40E-10	767153.6307	7853314.105	0	T618	Dog	High	Dry
1.20E-09	764753.6307	7853464.105	0	T618	Dog	High	Dry
3.80E-10	768878.6307	7851514.105	0	T618	Dog	High	Dry
1.05E-09	765278.6307	7853739.105	0	T618	Dog	High	Dry
3.56E-10	771003.6307	7850539.105	0	T618	Dog	High	Dry
8.40E-10	766478.6307	7854064.105	0	T618	Dog	High	Dry
3.90E-10	770053.6307	7850839.105	0	T618	Dog	High	Dry
1.08E-09	765578.6307	7854264.105	0	T618	Dog	High	Dry
2.67E-10	770978.6307	7852014.105	0	T618	Dog	High	Dry
1.64E-09	764128.6307	7853139.105	0	T618	Dog	High	Dry
2.41E-10	770078.6307	7851589.105	0	T618	Dog	High	Dry
1.23E-09	764853.6307	7854314.105	0	T618	Dog	High	Dry
2.80E-10	772278.6307	7851114.105	0	T618	Dog	High	Dry
4.72E-10	767853.6307	7852614.105	0	T618	Dog	High	Dry
1.12E-09	766978.6307	7851739.105	0	T618	Dog	High	Dry
4.50E-10	768953.6307	7851214.105	0	T618	Dog	High	Dry
8.25E-10	767778.6307	7851314.105	0	T618	Dog	High	Dry
4.94E-10	768178.6307	7851814.105	0	T618	Dog	High	Dry
5.71E-10	768678.6307	7851064.105	0	T618	Dog	High	Dry
8.29E-10	767853.6307	7851214.105	0	T618	Dog	High	Dry
6.94E-10	767053.6307	7853064.105	0	T618	Dog	High	Dry
[truncated: 91,693 more rows]
