# Supplementary material for: Proactive cursorial and ambush predation risk avoidance in four African herbivore species
Source: Ecol Evol. 2024 Jun 5;14(6):e11529. doi: 10.1002/ece3.11529 (PMC11150757; doi:10.1002/ece3.11529)
Supplement: Supplementary file 1 — Data S1 [file ECE3-14-e11529-s001.zip › Tsessebe habitat selection.xlsx]

## Sheet: Tsessebe and dog dry
Species	Activity	Floodplain	Grassland	Mixed	Mopane
Dog	High	0.507324	0.822696	0.66375	1.65908
Dog	High	0.53747	1.15669	0.919622	1.17478
Dog	High	0.548552	1.39613	0.630566	0.802285
Dog	High	0	0.988105	1.02044	0.969058
Dog	Low	0.364939	0.738311	0.512608	1.74893
Dog	Low	0.530901	1.15219	0.931485	1.23884
Dog	Low	0.481617	1.37398	0.621221	0.805329
Dog	Low	0	1.0003	1.01725	0.947578
Tsessebe	High	0.993188	1.08547	0.974469	0.348232
Tsessebe	High	0.56893	1.70581	1.08658	0
Tsessebe	High	0.320548	0.697581	0.424832	1.28121
Tsessebe	High	0.905476	0.799022	0.604206	1.24915
Tsessebe	High	1.06777	1.11622	0.906888	0.484717
Tsessebe	High	1.06317	1.07616	0.591165	1.5017
Tsessebe	Low	1.01094	1.08505	1.00796	0.373233
Tsessebe	Low	0.547465	1.61802	1.10848	0
Tsessebe	Low	0.268889	0.702353	0.382051	1.32587
Tsessebe	Low	0.826721	0.777576	0.575538	1.29627
Tsessebe	Low	1.06159	1.11355	0.917006	0.541118
Tsessebe	Low	1.10017	1.04379	0.639338	1.84535

## Sheet: Tsessebe and dog rainy
Species	Activity	Floodplain	Grassland	Mixed	Mopane
Dog	High	0.729217	0.926069	0.847989	1.24299
Dog	High	0.965086	1.11426	1.10943	0.480807
Dog	High	0.820511	1.09492	1.08637	0.875524
Dog	High	0	0.974229	1.11024	0.890343
Dog	Low	0.680586	0.837837	0.752159	1.33193
Dog	Low	0.968494	1.10081	1.09959	0.496638
Dog	Low	0.798044	1.08465	1.0635	0.901541
Dog	Low	0	0.951167	1.0611	1.00954
Tsessebe	High	0.407175	1.36949	1.18022	0.462637
Tsessebe	High	0.684048	1.03574	1.35703	0.174559
Tsessebe	High	0.464192	0.857207	0.357551	1.29822
Tsessebe	High	0	0.952461	1.175	0
Tsessebe	High	0.861711	1.16679	0.853638	0.919955
Tsessebe	High	0.534383	1.38333	1.12102	0.542461
Tsessebe	High	0.296525	1.36015	0.820968	2.59594
Tsessebe	Low	0.361313	1.38071	1.15514	0.540942
Tsessebe	Low	0.652925	1.03949	1.33975	0.17995
Tsessebe	Low	0.441809	0.877476	0.348513	1.30161
Tsessebe	Low	0	0.952461	1.175	0
Tsessebe	Low	0.924817	1.15934	0.881116	0.908939
Tsessebe	Low	0.558796	1.33783	1.10344	0.619827
Tsessebe	Low	0.282876	1.43994	0.776949	1.81674

## Sheet: Tsessebe and lion dry
Species	Activity	Floodplain	Grassland	Mixed	Mopane
Lion	High	0.365924	1.2062	1.23685	0.585896
Lion	High	1.2652	0.967308	1.08544	0.542507
Lion	High	0.577068	1.16437	0.906519	0.741774
Lion	High	0.964562	1.07311	0.940927	0.565549
Lion	High	1.3333	0.990142	1.01759	0.543131
Lion	High	1.33056	0.817168	0.867661	0.478414
Lion	Low	0.512058	1.19507	1.22946	0.610042
Lion	Low	1.08526	0.97067	1.09432	0.723577
Lion	Low	0.543349	1.16247	0.920958	0.768221
Lion	Low	0.963289	1.08132	0.933083	0.641791
Lion	Low	1.29068	0.981026	1.00913	0.585586
Lion	Low	1.34618	0.809509	0.877954	0.457889
Tsessebe	High	0.985069	1.06704	0.909503	0.300356
Tsessebe	High	0.586254	1.73658	1.0256	0
Tsessebe	High	0.366925	0.684271	0.421278	1.27201
Tsessebe	High	0.904616	0.798536	0.594942	1.23926
Tsessebe	High	1.04439	1.11145	0.837538	0.406559
Tsessebe	High	1.09326	1.03416	0.609519	1.18633
Tsessebe	Low	1.1146	1.07331	1.02838	0.469057
Tsessebe	Low	0.54156	1.58914	1.14945	0
Tsessebe	Low	0.300645	0.712751	0.369703	1.35164
Tsessebe	Low	0.901508	0.772093	0.595134	1.29648
Tsessebe	Low	1.19269	1.07029	0.934098	0.659518
Tsessebe	Low	1.12125	1.00812	0.741016	2.20995

## Sheet: Tsessebe and lion rainy
Species	Activity	Floodplain	Grassland	Mixed	Mopane
Lion	High	0.269614	1.09603	1.37653	0.399839
Lion	High	0.882779	1.21771	1.31097	0.614425
Lion	High	0.326269	0.911538	1.17282	0.595684
Lion	High	1.52136	0.875989	0.918978	0.300055
Lion	High	1.36025	0.974387	1.04515	0.614307
Lion	High	1.35321	0.865777	0.85734	0.380116
Lion	Low	0.277863	1.11265	1.34832	0.407397
Lion	Low	0.767256	1.27247	1.4175	0.642514
Lion	Low	0.224219	0.922016	1.20055	0.513864
Lion	Low	1.40404	0.905021	0.931734	0.338947
Lion	Low	1.38806	0.960465	1.02701	0.617114
Lion	Low	1.34947	0.859854	0.850384	0.37475
Tsessebe	High	0.457512	1.36072	1.05043	0.423817
Tsessebe	High	0.668722	1.04428	1.33482	0.182042
Tsessebe	High	0.444987	0.895354	0.341704	1.25896
Tsessebe	High	0	0.9959	1.01848	0
Tsessebe	High	0.860094	1.20072	0.876016	0.88604
Tsessebe	High	0.53197	1.39546	1.06169	0.487257
Tsessebe	High	0.296525	1.36015	0.820968	2.59594
Tsessebe	Low	0.337952	1.33944	1.23867	0.648271
Tsessebe	Low	0.657893	1.03408	1.36897	0.176291
Tsessebe	Low	0.463316	0.856178	0.378204	1.31685
Tsessebe	Low	0	0.922031	1.25301	0
Tsessebe	Low	0.941811	1.12349	0.86367	0.940717
Tsessebe	Low	0.580235	1.26579	1.13136	0.729204
Tsessebe	Low	0.301257	1.45275	0.749016	0.571316

## Sheet: Tsessebe dog dry high avail
Floodplain	Grassland	Mixed	Mopane
20.4355	56.4796	16.5394	6.54545
38.6699	18.3447	42.9854	0
4.66542	32.2459	5.62765	57.461
5.53202	34.8946	11.3295	48.2438
16.1061	55.9583	16.1061	11.8294
27.3806	57.5843	15	0.0351124

## Sheet: Tsessebe dog dry high used
Floodplain	Grassland	Mixed	Mopane
20.2963	61.3072	16.1172	2.27933
22.0005	31.2926	46.7069	0
1.49549	22.4941	2.3908	73.6196
5.00911	27.8816	6.84537	60.264
17.1977	62.4619	14.6065	5.73393
29.1102	61.9696	8.86747	0.0527282

## Sheet: Tsessebe dog dry low avail
Floodplain	Grassland	Mixed	Mopane
22.8597	53.29	16.0166	7.83375
37.0693	19.5239	43.4068	0
7.45063	31.0337	5.68074	55.8349
7.66151	34.5346	11.2619	46.5419
18.8316	52.6269	15.8606	12.6809
29.2996	55.6893	14.9776	0.0334471

## Sheet: Tsessebe dog dry low used
Floodplain	Grassland	Mixed	Mopane
23.1098	57.8223	16.144	2.92381
20.2941	31.5901	48.1157	0
2.00339	21.7966	2.17033	74.0297
6.33393	26.8533	6.48167	60.3311
19.9914	58.6025	14.5442	6.86185
32.2344	58.1281	9.57574	0.0617216

## Sheet: Tsessebe dog dry activity MANOV
Activity	Floodplain	Grassland	Mixed	Mopane
High	0.993188	1.08547	0.974469	0.348232
High	0.56893	1.70581	1.08658	0
High	0.320548	0.697581	0.424832	1.28121
High	0.905476	0.799022	0.604206	1.24915
High	1.06777	1.11622	0.906888	0.484717
High	1.06317	1.07616	0.591165	1.5017
Low	1.01094	1.08505	1.00796	0.373233
Low	0.547465	1.61802	1.10848	0
Low	0.268889	0.702353	0.382051	1.32587
Low	0.826721	0.777576	0.575538	1.29627
Low	1.06159	1.11355	0.917006	0.541118
Low	1.10017	1.04379	0.639338	1.84535

## Sheet: Tsessebe dog rainy high avail
Floodplain	Grassland	Mixed	Mopane
5.23576	47.5519	15.1959	32.0164
37.5994	27.6209	33.4903	1.28949
6.11752	36.7818	9.03471	48.0659
0	78.6379	21.3621	0
6.25537	36.5069	9.6859	47.5518
8.89395	42.4712	17.4797	31.1551
24.5415	57.0176	18.4235	0.0174004

[truncated: 14 more sheets: Tsessebe dog rainy high used, Tsessebe dog rainy low avail, Tsessebe dog rainy low used, Tsessebe dog rainy activity MAN, Tsessebe lion dry high avail, Tsessebe lion dry high used, Tsessebe lion dry low avail, Tsessebe lion dry low used, Tsessebe lion dry activity MANO, Tsessebe lion rainy high avail, Tsessebe lion rainy high used, Tsessebe lion rainy low avail, Tsessebe lion rainy low used, Tsessebe lion rainy activity MA]
