# Supplementary material for: Proactive cursorial and ambush predation risk avoidance in four African herbivore species
Source: Ecol Evol. 2024 Jun 5;14(6):e11529. doi: 10.1002/ece3.11529 (PMC11150757; doi:10.1002/ece3.11529)
Supplement: Supplementary file 1 — Data S1 [file ECE3-14-e11529-s001.zip › Tsessebe rainy RSF.csv]

UI	x	y	Used	id	Pred	Activity	Season
2.23E-09	765903.6307	7852639.105	1	T618	Dog	High	Rainy
2.23E-09	765903.6307	7852639.105	1	T618	Dog	High	Rainy
2.18E-09	765878.6307	7852739.105	1	T618	Dog	High	Rainy
2.11E-09	765903.6307	7852864.105	1	T618	Dog	High	Rainy
2.06E-09	765953.6307	7852964.105	1	T618	Dog	High	Rainy
1.90E-09	764928.6307	7853889.105	1	T618	Dog	High	Rainy
2.00E-09	765603.6307	7853839.105	1	T618	Dog	High	Rainy
1.99E-09	766553.6307	7853614.105	1	T618	Dog	High	Rainy
1.94E-09	766853.6307	7853539.105	1	T618	Dog	High	Rainy
1.95E-09	766828.6307	7853564.105	1	T618	Dog	High	Rainy
1.95E-09	766703.6307	7853539.105	1	T618	Dog	High	Rainy
1.97E-09	766628.6307	7853589.105	1	T618	Dog	High	Rainy
2.05E-09	766778.6307	7853864.105	1	T618	Dog	High	Rainy
2.05E-09	766778.6307	7853864.105	1	T618	Dog	High	Rainy
1.92E-09	766853.6307	7853489.105	1	T618	Dog	High	Rainy
1.89E-09	766803.6307	7853214.105	1	T618	Dog	High	Rainy
1.76E-09	767353.6307	7852814.105	1	T618	Dog	High	Rainy
1.76E-09	767353.6307	7852814.105	1	T618	Dog	High	Rainy
1.73E-09	767428.6307	7852814.105	1	T618	Dog	High	Rainy
1.42E-09	768453.6307	7852189.105	1	T618	Dog	High	Rainy
1.38E-09	768578.6307	7852189.105	1	T618	Dog	High	Rainy
1.44E-09	768603.6307	7852789.105	1	T618	Dog	High	Rainy
1.44E-09	768628.6307	7852814.105	1	T618	Dog	High	Rainy
1.34E-09	768903.6307	7852439.105	1	T618	Dog	High	Rainy
1.23E-09	769403.6307	7851864.105	1	T618	Dog	High	Rainy
1.23E-09	769403.6307	7851864.105	1	T618	Dog	High	Rainy
1.27E-09	769078.6307	7852039.105	1	T618	Dog	High	Rainy
1.33E-09	768753.6307	7852039.105	1	T618	Dog	High	Rainy
1.35E-09	768678.6307	7852114.105	1	T618	Dog	High	Rainy
1.42E-09	768428.6307	7852389.105	1	T618	Dog	High	Rainy
1.37E-09	768603.6307	7852314.105	1	T618	Dog	High	Rainy
1.35E-09	768828.6307	7852464.105	1	T618	Dog	High	Rainy
1.32E-09	769003.6307	7852364.105	1	T618	Dog	High	Rainy
1.32E-09	769003.6307	7852364.105	1	T618	Dog	High	Rainy
1.45E-09	768878.6307	7852889.105	1	T618	Dog	High	Rainy
1.54E-09	768453.6307	7853139.105	1	T618	Dog	High	Rainy
1.54E-09	768453.6307	7853139.105	1	T618	Dog	High	Rainy
1.68E-09	767603.6307	7852914.105	1	T618	Dog	High	Rainy
1.60E-09	767928.6307	7852964.105	1	T618	Dog	High	Rainy
1.42E-09	768428.6307	7852464.105	1	T618	Dog	High	Rainy
1.45E-09	768353.6307	7852564.105	1	T618	Dog	High	Rainy
1.44E-09	768378.6307	7852514.105	1	T618	Dog	High	Rainy
1.42E-09	768478.6307	7852539.105	1	T618	Dog	High	Rainy
1.44E-09	768403.6307	7852614.105	1	T618	Dog	High	Rainy
1.46E-09	768378.6307	7852714.105	1	T618	Dog	High	Rainy
1.44E-09	768378.6307	7852564.105	1	T618	Dog	High	Rainy
1.41E-09	768578.6307	7852589.105	1	T618	Dog	High	Rainy
1.46E-09	769478.6307	7852714.105	1	T618	Dog	High	Rainy
1.37E-09	770128.6307	7852114.105	1	T618	Dog	High	Rainy
1.37E-09	770103.6307	7852139.105	1	T618	Dog	High	Rainy
1.26E-09	770103.6307	7851839.105	1	T618	Dog	High	Rainy
1.29E-09	770378.6307	7851764.105	1	T618	Dog	High	Rainy
1.27E-09	770353.6307	7851714.105	1	T618	Dog	High	Rainy
1.79E-09	767628.6307	7853514.105	1	T618	Dog	High	Rainy
1.35E-09	768853.6307	7852464.105	1	T618	Dog	High	Rainy
1.39E-09	770303.6307	7850614.105	1	T618	Dog	High	Rainy
1.48E-09	771078.6307	7850164.105	1	T618	Dog	High	Rainy
1.46E-09	771028.6307	7850214.105	1	T618	Dog	High	Rainy
1.93E-09	771103.6307	7849689.105	1	T618	Dog	High	Rainy
2.33E-09	771153.6307	7849364.105	1	T618	Dog	High	Rainy
2.40E-09	771203.6307	7849289.105	1	T618	Dog	High	Rainy
2.35E-09	771303.6307	7849264.105	1	T618	Dog	High	Rainy
2.16E-09	771328.6307	7849389.105	1	T618	Dog	High	Rainy
1.75E-09	771503.6307	7849639.105	1	T618	Dog	High	Rainy
1.62E-09	771303.6307	7849889.105	1	T618	Dog	High	Rainy
1.63E-09	771278.6307	7849889.105	1	T618	Dog	High	Rainy
1.56E-09	771078.6307	7850064.105	1	T618	Dog	High	Rainy
1.43E-09	770203.6307	7850589.105	1	T618	Dog	High	Rainy
1.48E-09	770203.6307	7850514.105	1	T618	Dog	High	Rainy
1.46E-09	770278.6307	7850514.105	1	T618	Dog	High	Rainy
1.46E-09	770328.6307	7850489.105	1	T618	Dog	High	Rainy
1.71E-09	770578.6307	7850114.105	1	T618	Dog	High	Rainy
1.73E-09	770653.6307	7850064.105	1	T618	Dog	High	Rainy
1.64E-09	770703.6307	7850139.105	1	T618	Dog	High	Rainy
1.51E-09	770828.6307	7850239.105	1	T618	Dog	High	Rainy
1.49E-09	770828.6307	7850264.105	1	T618	Dog	High	Rainy
1.40E-09	771003.6307	7850314.105	1	T618	Dog	High	Rainy
1.45E-09	770778.6307	7850339.105	1	T618	Dog	High	Rainy
1.52E-09	770728.6307	7850264.105	1	T618	Dog	High	Rainy
1.65E-09	770728.6307	7850114.105	1	T618	Dog	High	Rainy
1.63E-09	771178.6307	7849939.105	1	T618	Dog	High	Rainy
1.67E-09	770928.6307	7850014.105	1	T618	Dog	High	Rainy
1.50E-09	770728.6307	7850289.105	1	T618	Dog	High	Rainy
1.46E-09	770428.6307	7850464.105	1	T618	Dog	High	Rainy
1.50E-09	769978.6307	7850564.105	1	T618	Dog	High	Rainy
1.49E-09	770353.6307	7850439.105	1	T618	Dog	High	Rainy
1.48E-09	770728.6307	7850314.105	1	T618	Dog	High	Rainy
1.53E-09	770953.6307	7850164.105	1	T618	Dog	High	Rainy
1.24E-09	769303.6307	7851564.105	1	T618	Dog	High	Rainy
1.32E-09	768803.6307	7852014.105	1	T618	Dog	High	Rainy
1.41E-09	768503.6307	7852039.105	1	T618	Dog	High	Rainy
1.48E-09	768228.6307	7852364.105	1	T618	Dog	High	Rainy
1.50E-09	768253.6307	7852789.105	1	T618	Dog	High	Rainy
1.99E-09	764853.6307	7853464.105	1	T618	Dog	High	Rainy
2.02E-09	764878.6307	7853389.105	1	T618	Dog	High	Rainy
1.98E-09	766078.6307	7853514.105	1	T618	Dog	High	Rainy
1.96E-09	766603.6307	7853539.105	1	T618	Dog	High	Rainy
1.96E-09	766603.6307	7853539.105	1	T618	Dog	High	Rainy
2.04E-09	766728.6307	7853814.105	1	T618	Dog	High	Rainy
2.05E-09	766653.6307	7853839.105	1	T618	Dog	High	Rainy
2.05E-09	766603.6307	7853814.105	1	T618	Dog	High	Rainy
2.00E-09	766153.6307	7853639.105	1	T618	Dog	High	Rainy
1.99E-09	766278.6307	7853589.105	1	T618	Dog	High	Rainy
1.94E-09	766678.6307	7853464.105	1	T618	Dog	High	Rainy
1.82E-09	767103.6307	7853089.105	1	T618	Dog	High	Rainy
1.82E-09	767103.6307	7853064.105	1	T618	Dog	High	Rainy
1.85E-09	767003.6307	7853189.105	1	T618	Dog	High	Rainy
1.81E-09	767203.6307	7853164.105	1	T618	Dog	High	Rainy
1.71E-09	767503.6307	7852989.105	1	T618	Dog	High	Rainy
2.01E-09	765978.6307	7853139.105	1	T618	Dog	High	Rainy
1.87E-09	766903.6307	7853114.105	1	T618	Dog	High	Rainy
1.86E-09	766953.6307	7852964.105	1	T618	Dog	High	Rainy
1.78E-09	767303.6307	7853139.105	1	T618	Dog	High	Rainy
1.85E-09	767003.6307	7853064.105	1	T618	Dog	High	Rainy
1.78E-09	767253.6307	7853014.105	1	T618	Dog	High	Rainy
1.85E-09	767053.6307	7852789.105	1	T618	Dog	High	Rainy
1.93E-09	766678.6307	7852914.105	1	T618	Dog	High	Rainy
2.28E-09	763678.6307	7853589.105	1	T618	Dog	High	Rainy
1.93E-09	764203.6307	7853789.105	1	T618	Dog	High	Rainy
1.96E-09	764753.6307	7853564.105	1	T618	Dog	High	Rainy
2.53E-09	765778.6307	7852339.105	1	T618	Dog	High	Rainy
2.53E-09	765778.6307	7852339.105	1	T618	Dog	High	Rainy
2.52E-09	765803.6307	7852339.105	1	T618	Dog	High	Rainy
2.50E-09	765853.6307	7852339.105	1	T618	Dog	High	Rainy
2.43E-09	766128.6307	7852289.105	1	T618	Dog	High	Rainy
2.18E-09	766253.6307	7852564.105	1	T618	Dog	High	Rainy
2.14E-09	766228.6307	7852639.105	1	T618	Dog	High	Rainy
1.87E-09	766953.6307	7852889.105	1	T618	Dog	High	Rainy
1.87E-09	766953.6307	7852889.105	1	T618	Dog	High	Rainy
1.87E-09	766978.6307	7852814.105	1	T618	Dog	High	Rainy
1.82E-09	767178.6307	7852739.105	1	T618	Dog	High	Rainy
1.50E-09	768603.6307	7853014.105	1	T618	Dog	High	Rainy
1.52E-09	768228.6307	7852914.105	1	T618	Dog	High	Rainy
1.56E-09	768128.6307	7853014.105	1	T618	Dog	High	Rainy
1.31E-09	769128.6307	7852314.105	1	T618	Dog	High	Rainy
1.30E-09	769203.6307	7852289.105	1	T618	Dog	High	Rainy
1.29E-09	768953.6307	7851939.105	1	T618	Dog	High	Rainy
1.41E-09	768503.6307	7852089.105	1	T618	Dog	High	Rainy
1.43E-09	768403.6307	7852264.105	1	T618	Dog	High	Rainy
1.68E-09	767703.6307	7853114.105	1	T618	Dog	High	Rainy
1.85E-09	767128.6307	7853339.105	1	T618	Dog	High	Rainy
1.88E-09	766953.6307	7853364.105	1	T618	Dog	High	Rainy
1.31E-09	769128.6307	7852314.105	1	T618	Dog	High	Rainy
1.31E-09	769103.6307	7852339.105	1	T618	Dog	High	Rainy
1.31E-09	769003.6307	7852314.105	1	T618	Dog	High	Rainy
1.41E-09	768503.6307	7852089.105	1	T618	Dog	High	Rainy
1.46E-09	768303.6307	7852289.105	1	T618	Dog	High	Rainy
1.37E-09	768628.6307	7852364.105	1	T618	Dog	High	Rainy
1.33E-09	769003.6307	7852389.105	1	T618	Dog	High	Rainy
1.28E-09	769228.6307	7852214.105	1	T618	Dog	High	Rainy
1.33E-09	769253.6307	7852414.105	1	T618	Dog	High	Rainy
1.33E-09	769253.6307	7852414.105	1	T618	Dog	High	Rainy
1.34E-09	769228.6307	7852439.105	1	T618	Dog	High	Rainy
1.47E-09	769828.6307	7852539.105	1	T618	Dog	High	Rainy
1.47E-09	770003.6307	7852414.105	1	T618	Dog	High	Rainy
1.42E-09	769128.6307	7852739.105	1	T618	Dog	High	Rainy
1.46E-09	769003.6307	7852889.105	1	T618	Dog	High	Rainy
1.47E-09	768853.6307	7852939.105	1	T618	Dog	High	Rainy
1.59E-09	768078.6307	7853089.105	1	T618	Dog	High	Rainy
1.56E-09	768228.6307	7853064.105	1	T618	Dog	High	Rainy
1.46E-09	768653.6307	7852889.105	1	T618	Dog	High	Rainy
1.42E-09	768853.6307	7852764.105	1	T618	Dog	High	Rainy
1.52E-09	768878.6307	7853089.105	1	T618	Dog	High	Rainy
1.41E-09	768478.6307	7852214.105	1	T618	Dog	High	Rainy
1.36E-09	768628.6307	7852139.105	1	T618	Dog	High	Rainy
1.46E-09	768428.6307	7851914.105	1	T618	Dog	High	Rainy
1.32E-09	768953.6307	7851639.105	1	T618	Dog	High	Rainy
1.32E-09	768953.6307	7851639.105	1	T618	Dog	High	Rainy
1.35E-09	768728.6307	7851939.105	1	T618	Dog	High	Rainy
1.32E-09	768828.6307	7851939.105	1	T618	Dog	High	Rainy
1.32E-09	768803.6307	7852164.105	1	T618	Dog	High	Rainy
1.38E-09	768678.6307	7852489.105	1	T618	Dog	High	Rainy
1.44E-09	768453.6307	7851964.105	1	T618	Dog	High	Rainy
1.39E-09	768678.6307	7851764.105	1	T618	Dog	High	Rainy
1.29E-09	769128.6307	7851539.105	1	T618	Dog	High	Rainy
1.30E-09	769103.6307	7851514.105	1	T618	Dog	High	Rainy
1.41E-09	768578.6307	7851889.105	1	T618	Dog	High	Rainy
1.46E-09	768378.6307	7852014.105	1	T618	Dog	High	Rainy
1.54E-09	768153.6307	7852139.105	1	T618	Dog	High	Rainy
1.59E-09	768078.6307	7852039.105	1	T618	Dog	High	Rainy
1.60E-09	768103.6307	7851989.105	1	T618	Dog	High	Rainy
1.50E-09	768303.6307	7851989.105	1	T618	Dog	High	Rainy
1.43E-09	768453.6307	7852014.105	1	T618	Dog	High	Rainy
1.40E-09	768528.6307	7852039.105	1	T618	Dog	High	Rainy
1.37E-09	768603.6307	7852139.105	1	T618	Dog	High	Rainy
1.36E-09	768653.6307	7852239.105	1	T618	Dog	High	Rainy
1.37E-09	768653.6307	7852439.105	1	T618	Dog	High	Rainy
1.48E-09	768228.6307	7852439.105	1	T618	Dog	High	Rainy
1.47E-09	768278.6307	7852339.105	1	T618	Dog	High	Rainy
1.41E-09	768503.6307	7852014.105	1	T618	Dog	High	Rainy
1.26E-09	769403.6307	7851364.105	1	T618	Dog	High	Rainy
1.26E-09	769403.6307	7851364.105	1	T618	Dog	High	Rainy
1.23E-09	769403.6307	7851514.105	1	T618	Dog	High	Rainy
1.20E-09	771178.6307	7851039.105	1	T618	Dog	High	Rainy
1.34E-09	771478.6307	7851464.105	1	T618	Dog	High	Rainy
1.24E-09	771578.6307	7851189.105	1	T618	Dog	High	Rainy
1.19E-09	771403.6307	7850989.105	1	T618	Dog	High	Rainy
1.22E-09	771628.6307	7851114.105	1	T618	Dog	High	Rainy
1.48E-09	768253.6307	7852539.105	1	T618	Dog	High	Rainy
1.46E-09	768303.6307	7852514.105	1	T618	Dog	High	Rainy
1.39E-09	768553.6307	7852139.105	1	T618	Dog	High	Rainy
1.43E-09	768403.6307	7852189.105	1	T618	Dog	High	Rainy
1.60E-09	767878.6307	7852489.105	1	T618	Dog	High	Rainy
1.48E-09	768253.6307	7852264.105	1	T618	Dog	High	Rainy
1.53E-09	768103.6307	7852289.105	1	T618	Dog	High	Rainy
1.51E-09	768253.6307	7852039.105	1	T618	Dog	High	Rainy
1.30E-09	769103.6307	7852289.105	1	T618	Dog	High	Rainy
1.30E-09	769103.6307	7852264.105	1	T618	Dog	High	Rainy
1.28E-09	769028.6307	7852114.105	1	T618	Dog	High	Rainy
1.55E-09	768228.6307	7851914.105	1	T618	Dog	High	Rainy
1.60E-09	767903.6307	7852389.105	1	T618	Dog	High	Rainy
1.63E-09	767753.6307	7852689.105	1	T618	Dog	High	Rainy
1.61E-09	767853.6307	7852464.105	1	T618	Dog	High	Rainy
1.50E-09	768153.6307	7852564.105	1	T618	Dog	High	Rainy
1.79E-09	767228.6307	7853014.105	1	T618	Dog	High	Rainy
1.78E-09	767353.6307	7853239.105	1	T618	Dog	High	Rainy
1.76E-09	767428.6307	7853214.105	1	T618	Dog	High	Rainy
1.65E-09	767703.6307	7852764.105	1	T618	Dog	High	Rainy
1.45E-09	768328.6307	7852464.105	1	T618	Dog	High	Rainy
1.48E-09	770278.6307	7852264.105	1	T618	Dog	High	Rainy
1.27E-09	770503.6307	7851664.105	1	T618	Dog	High	Rainy
1.30E-09	771578.6307	7850189.105	1	T618	Dog	High	Rainy
1.19E-09	771328.6307	7850739.105	1	T618	Dog	High	Rainy
1.19E-09	771328.6307	7850739.105	1	T618	Dog	High	Rainy
1.23E-09	770403.6307	7850939.105	1	T618	Dog	High	Rainy
1.45E-09	770228.6307	7850539.105	1	T618	Dog	High	Rainy
1.29E-09	770553.6307	7850714.105	1	T618	Dog	High	Rainy
1.95E-09	770803.6307	7849814.105	1	T618	Dog	High	Rainy
2.32E-09	770628.6307	7849614.105	1	T618	Dog	High	Rainy
1.37E-09	772353.6307	7849464.105	1	T618	Dog	High	Rainy
2.78E-09	771403.6307	7848914.105	1	T618	Dog	High	Rainy
2.83E-09	771353.6307	7848914.105	1	T618	Dog	High	Rainy
2.83E-09	771278.6307	7848964.105	1	T618	Dog	High	Rainy
3.23E-09	771003.6307	7848889.105	1	T618	Dog	High	Rainy
2.92E-09	771053.6307	7849039.105	1	T618	Dog	High	Rainy
2.49E-09	771428.6307	7849089.105	1	T618	Dog	High	Rainy
1.95E-09	771028.6307	7849714.105	1	T618	Dog	High	Rainy
1.76E-09	770778.6307	7849989.105	1	T618	Dog	High	Rainy
1.20E-09	771078.6307	7851089.105	1	T618	Dog	High	Rainy
1.20E-09	771078.6307	7851089.105	1	T618	Dog	High	Rainy
1.21E-09	770278.6307	7851089.105	1	T618	Dog	High	Rainy
1.47E-09	770303.6307	7850489.105	1	T618	Dog	High	Rainy
1.48E-09	770553.6307	7850389.105	1	T618	Dog	High	Rainy
1.26E-09	770578.6307	7850789.105	1	T618	Dog	High	Rainy
1.20E-09	770453.6307	7851289.105	1	T618	Dog	High	Rainy
1.20E-09	771553.6307	7851039.105	1	T618	Dog	High	Rainy
1.19E-09	769928.6307	7851489.105	1	T618	Dog	High	Rainy
1.21E-09	769653.6307	7851739.105	1	T618	Dog	High	Rainy
1.24E-09	769253.6307	7851939.105	1	T618	Dog	High	Rainy
1.52E-09	768528.6307	7851564.105	1	T618	Dog	High	Rainy
1.44E-09	768553.6307	7851789.105	1	T618	Dog	High	Rainy
1.29E-09	769053.6307	7852214.105	1	T618	Dog	High	Rainy
1.21E-09	769528.6307	7851714.105	1	T618	Dog	High	Rainy
1.22E-09	769878.6307	7851214.105	1	T618	Dog	High	Rainy
2.00E-09	771328.6307	7849514.105	1	T618	Dog	High	Rainy
1.99E-09	771303.6307	7849539.105	1	T618	Dog	High	Rainy
1.78E-09	770678.6307	7850014.105	1	T618	Dog	High	Rainy
1.51E-09	770628.6307	7850314.105	1	T618	Dog	High	Rainy
1.46E-09	770403.6307	7850464.105	1	T618	Dog	High	Rainy
1.38E-09	770628.6307	7850514.105	1	T618	Dog	High	Rainy
1.35E-09	770503.6307	7850614.105	1	T618	Dog	High	Rainy
1.50E-09	770178.6307	7850489.105	1	T618	Dog	High	Rainy
1.20E-09	770353.6307	7851189.105	1	T618	Dog	High	Rainy
1.22E-09	770303.6307	7851014.105	1	T618	Dog	High	Rainy
1.19E-09	769853.6307	7851514.105	1	T618	Dog	High	Rainy
1.19E-09	769978.6307	7851364.105	1	T618	Dog	High	Rainy
1.21E-09	770003.6307	7851214.105	1	T618	Dog	High	Rainy
1.31E-09	771528.6307	7851389.105	1	T618	Dog	High	Rainy
1.31E-09	770953.6307	7851564.105	1	T618	Dog	High	Rainy
1.20E-09	770453.6307	7851314.105	1	T618	Dog	High	Rainy
1.21E-09	769828.6307	7851714.105	1	T618	Dog	High	Rainy
1.22E-09	769853.6307	7851764.105	1	T618	Dog	High	Rainy
1.20E-09	770028.6307	7851564.105	1	T618	Dog	High	Rainy
1.28E-09	770878.6307	7851514.105	1	T618	Dog	High	Rainy
1.25E-09	771078.6307	7851339.105	1	T618	Dog	High	Rainy
1.21E-09	771203.6307	7850714.105	1	T618	Dog	High	Rainy
1.21E-09	770978.6307	7850814.105	1	T618	Dog	High	Rainy
1.33E-09	769803.6307	7850914.105	1	T618	Dog	High	Rainy
1.23E-09	769728.6307	7851239.105	1	T618	Dog	High	Rainy
1.23E-09	769703.6307	7851264.105	1	T618	Dog	High	Rainy
1.25E-09	769503.6307	7851339.105	1	T618	Dog	High	Rainy
1.24E-09	771253.6307	7851239.105	1	T618	Dog	High	Rainy
1.25E-09	771978.6307	7851189.105	1	T618	Dog	High	Rainy
1.21E-09	771628.6307	7851089.105	1	T618	Dog	High	Rainy
1.21E-09	770528.6307	7851039.105	1	T618	Dog	High	Rainy
1.20E-09	770353.6307	7851164.105	1	T618	Dog	High	Rainy
1.19E-09	770053.6307	7851339.105	1	T618	Dog	High	Rainy
1.19E-09	770103.6307	7851339.105	1	T618	Dog	High	Rainy
1.26E-09	770103.6307	7850964.105	1	T618	Dog	High	Rainy
1.34E-09	770203.6307	7850739.105	1	T618	Dog	High	Rainy
1.59E-09	770153.6307	7850389.105	1	T618	Dog	High	Rainy
6.08E-09	768028.6307	7848964.105	1	T618	Dog	High	Rainy
5.78E-09	767978.6307	7849139.105	1	T618	Dog	High	Rainy
6.19E-09	767678.6307	7849189.105	1	T618	Dog	High	Rainy
5.44E-09	767778.6307	7849439.105	1	T618	Dog	High	Rainy
5.64E-09	767728.6307	7849389.105	1	T618	Dog	High	Rainy
6.33E-09	767878.6307	7848964.105	1	T618	Dog	High	Rainy
7.70E-09	767628.6307	7848514.105	1	T618	Dog	High	Rainy
7.61E-09	767728.6307	7848464.105	1	T618	Dog	High	Rainy
6.63E-09	768753.6307	7848239.105	1	T618	Dog	High	Rainy
6.75E-09	768678.6307	7848214.105	1	T618	Dog	High	Rainy
5.89E-09	768653.6307	7848664.105	1	T618	Dog	High	Rainy
2.80E-09	769103.6307	7849914.105	1	T618	Dog	High	Rainy
2.88E-09	769103.6307	7849864.105	1	T618	Dog	High	Rainy
4.68E-09	768778.6307	7849139.105	1	T618	Dog	High	Rainy
6.11E-09	768603.6307	7848589.105	1	T618	Dog	High	Rainy
6.85E-09	768553.6307	7848239.105	1	T618	Dog	High	Rainy
6.37E-09	768953.6307	7848264.105	1	T618	Dog	High	Rainy
6.16E-09	768428.6307	7848664.105	1	T618	Dog	High	Rainy
5.81E-09	768028.6307	7849089.105	1	T618	Dog	High	Rainy
5.63E-09	767703.6307	7849414.105	1	T618	Dog	High	Rainy
5.53E-09	767728.6307	7849439.105	1	T618	Dog	High	Rainy
6.14E-09	767703.6307	7849189.105	1	T618	Dog	High	Rainy
6.89E-09	767603.6307	7848939.105	1	T618	Dog	High	Rainy
5.75E-09	767828.6307	7849264.105	1	T618	Dog	High	Rainy
6.09E-09	768278.6307	7848789.105	1	T618	Dog	High	Rainy
6.15E-09	767953.6307	7848989.105	1	T618	Dog	High	Rainy
6.08E-09	767703.6307	7849214.105	1	T618	Dog	High	Rainy
5.44E-09	767778.6307	7849439.105	1	T618	Dog	High	Rainy
5.66E-09	767753.6307	7849364.105	1	T618	Dog	High	Rainy
6.23E-09	767903.6307	7848989.105	1	T618	Dog	High	Rainy
7.29E-09	768603.6307	7847914.105	1	T618	Dog	High	Rainy
7.42E-09	768778.6307	7847639.105	1	T618	Dog	High	Rainy
7.38E-09	768578.6307	7847864.105	1	T618	Dog	High	Rainy
7.48E-09	768228.6307	7848089.105	1	T618	Dog	High	Rainy
7.42E-09	767978.6307	7848339.105	1	T618	Dog	High	Rainy
5.40E-09	767803.6307	7849439.105	1	T618	Dog	High	Rainy
5.39E-09	767778.6307	7849464.105	1	T618	Dog	High	Rainy
5.35E-09	767703.6307	7849539.105	1	T618	Dog	High	Rainy
5.80E-09	767553.6307	7849464.105	1	T618	Dog	High	Rainy
4.76E-09	767728.6307	7849789.105	1	T618	Dog	High	Rainy
7.93E-09	767228.6307	7848814.105	1	T618	Dog	High	Rainy
7.72E-09	767253.6307	7848889.105	1	T618	Dog	High	Rainy
7.01E-09	767428.6307	7849039.105	1	T618	Dog	High	Rainy
4.08E-09	768128.6307	7849814.105	1	T618	Dog	High	Rainy
3.63E-09	768278.6307	7849939.105	1	T618	Dog	High	Rainy
2.03E-09	770178.6307	7849989.105	1	T618	Dog	High	Rainy
2.42E-09	771503.6307	7849089.105	1	T618	Dog	High	Rainy
2.97E-09	771178.6307	7848939.105	1	T618	Dog	High	Rainy
2.36E-09	770803.6307	7849514.105	1	T618	Dog	High	Rainy
2.51E-09	771403.6307	7849089.105	1	T618	Dog	High	Rainy
2.01E-09	771753.6307	7849239.105	1	T618	Dog	High	Rainy
1.42E-09	771403.6307	7850089.105	1	T618	Dog	High	Rainy
1.62E-09	771703.6307	7849639.105	1	T618	Dog	High	Rainy
2.46E-09	772003.6307	7848689.105	1	T618	Dog	High	Rainy
2.76E-09	771953.6307	7848514.105	1	T618	Dog	High	Rainy
2.36E-09	772153.6307	7848639.105	1	T618	Dog	High	Rainy
2.75E-09	772078.6307	7848414.105	1	T618	Dog	High	Rainy
2.51E-09	772078.6307	7848589.105	1	T618	Dog	High	Rainy
2.12E-09	772053.6307	7848914.105	1	T618	Dog	High	Rainy
1.65E-09	771453.6307	7849764.105	1	T618	Dog	High	Rainy
1.65E-09	771453.6307	7849764.105	1	T618	Dog	High	Rainy
2.13E-09	771678.6307	7849189.105	1	T618	Dog	High	Rainy
2.65E-09	771453.6307	7848964.105	1	T618	Dog	High	Rainy
2.66E-09	771478.6307	7848939.105	1	T618	Dog	High	Rainy
2.92E-09	771303.6307	7848889.105	1	T618	Dog	High	Rainy
6.04E-09	768753.6307	7848539.105	1	T618	Dog	High	Rainy
7.30E-09	768503.6307	7847989.105	1	T618	Dog	High	Rainy
7.42E-09	768428.6307	7847964.105	1	T618	Dog	High	Rainy
7.42E-09	768428.6307	7847964.105	1	T618	Dog	High	Rainy
7.13E-09	768553.6307	7848064.105	1	T618	Dog	High	Rainy
6.35E-09	768978.6307	7848264.105	1	T618	Dog	High	Rainy
6.37E-09	769003.6307	7848239.105	1	T618	Dog	High	Rainy
7.37E-09	768528.6307	7847914.105	1	T618	Dog	High	Rainy
7.71E-09	768278.6307	7847864.105	1	T618	Dog	High	Rainy
7.45E-09	768278.6307	7848064.105	1	T618	Dog	High	Rainy
7.40E-09	768203.6307	7848164.105	1	T618	Dog	High	Rainy
7.40E-09	768203.6307	7848164.105	1	T618	Dog	High	Rainy
7.95E-09	767953.6307	7848014.105	1	T618	Dog	High	Rainy
8.11E-09	767978.6307	7847839.105	1	T618	Dog	High	Rainy
8.08E-09	768003.6307	7847839.105	1	T618	Dog	High	Rainy
7.32E-09	768778.6307	7847739.105	1	T618	Dog	High	Rainy
7.30E-09	768628.6307	7847889.105	1	T618	Dog	High	Rainy
7.44E-09	768578.6307	7847814.105	1	T618	Dog	High	Rainy
6.08E-09	769753.6307	7847989.105	1	T618	Dog	High	Rainy
6.13E-09	769703.6307	7847989.105	1	T618	Dog	High	Rainy
6.83E-09	768953.6307	7847989.105	1	T618	Dog	High	Rainy
5.88E-09	768703.6307	7848639.105	1	T618	Dog	High	Rainy
5.85E-09	768728.6307	7848639.105	1	T618	Dog	High	Rainy
6.71E-09	768753.6307	7848189.105	1	T618	Dog	High	Rainy
6.86E-09	768503.6307	7848264.105	1	T618	Dog	High	Rainy
7.10E-09	768653.6307	7848014.105	1	T618	Dog	High	Rainy
8.11E-09	767778.6307	7848089.105	1	T618	Dog	High	Rainy
8.11E-09	767778.6307	7848089.105	1	T618	Dog	High	Rainy
8.08E-09	767928.6307	7847939.105	1	T618	Dog	High	Rainy
8.15E-09	767853.6307	7847964.105	1	T618	Dog	High	Rainy
7.99E-09	767878.6307	7848064.105	1	T618	Dog	High	Rainy
8.26E-09	767903.6307	7847789.105	1	T618	Dog	High	Rainy
7.69E-09	768303.6307	7847864.105	1	T618	Dog	High	Rainy
7.99E-09	768203.6307	7847664.105	1	T618	Dog	High	Rainy
6.78E-09	769353.6307	7847739.105	1	T618	Dog	High	Rainy
6.78E-09	769353.6307	7847739.105	1	T618	Dog	High	Rainy
6.98E-09	769403.6307	7847464.105	1	T618	Dog	High	Rainy
7.09E-09	769278.6307	7847464.105	1	T618	Dog	High	Rainy
6.99E-09	769453.6307	7847364.105	1	T618	Dog	High	Rainy
7.54E-09	768803.6307	7846864.105	1	T618	Dog	High	Rainy
7.42E-09	768978.6307	7847339.105	1	T618	Dog	High	Rainy
7.44E-09	768778.6307	7847614.105	1	T618	Dog	High	Rainy
5.19E-09	768778.6307	7848914.105	1	T618	Dog	High	Rainy
5.19E-09	768778.6307	7848914.105	1	T618	Dog	High	Rainy
6.60E-09	768078.6307	7848689.105	1	T618	Dog	High	Rainy
7.92E-09	768153.6307	7847814.105	1	T618	Dog	High	Rainy
7.93E-09	768078.6307	7847889.105	1	T618	Dog	High	Rainy
7.38E-09	768553.6307	7847889.105	1	T618	Dog	High	Rainy
7.83E-09	768328.6307	7847689.105	1	T618	Dog	High	Rainy
6.72E-09	768503.6307	7848339.105	1	T618	Dog	High	Rainy
7.14E-09	768078.6307	7848414.105	1	T618	Dog	High	Rainy
7.11E-09	768103.6307	7848414.105	1	T618	Dog	High	Rainy
7.00E-09	768178.6307	7848414.105	1	T618	Dog	High	Rainy
7.35E-09	768303.6307	7848114.105	1	T618	Dog	High	Rainy
7.97E-09	768128.6307	7847789.105	1	T618	Dog	High	Rainy
7.16E-09	767853.6307	7848589.105	1	T618	Dog	High	Rainy
6.69E-09	768053.6307	7848664.105	1	T618	Dog	High	Rainy
6.61E-09	768103.6307	7848664.105	1	T618	Dog	High	Rainy
5.06E-09	769003.6307	7848864.105	1	T618	Dog	High	Rainy
5.12E-09	769003.6307	7848839.105	1	T618	Dog	High	Rainy
8.35E-09	767653.6307	7848064.105	1	T618	Dog	High	Rainy
8.33E-09	767628.6307	7848114.105	1	T618	Dog	High	Rainy
8.97E-09	767353.6307	7847989.105	1	T618	Dog	High	Rainy
8.55E-09	767728.6307	7847739.105	1	T618	Dog	High	Rainy
8.96E-09	767303.6307	7848089.105	1	T618	Dog	High	Rainy
8.84E-09	767303.6307	7848189.105	1	T618	Dog	High	Rainy
8.69E-09	767428.6307	7848114.105	1	T618	Dog	High	Rainy
8.72E-09	767428.6307	7848089.105	1	T618	Dog	High	Rainy
8.35E-09	767503.6307	7848264.105	1	T618	Dog	High	Rainy
8.09E-09	767728.6307	7848164.105	1	T618	Dog	High	Rainy
7.96E-09	767878.6307	7848089.105	1	T618	Dog	High	Rainy
5.68E-09	768378.6307	7848914.105	1	T618	Dog	High	Rainy
6.74E-09	768053.6307	7848639.105	1	T618	Dog	High	Rainy
5.84E-09	767778.6307	7849264.105	1	T618	Dog	High	Rainy
7.86E-09	767853.6307	7848189.105	1	T618	Dog	High	Rainy
7.86E-09	767853.6307	7848189.105	1	T618	Dog	High	Rainy
7.74E-09	767878.6307	7848239.105	1	T618	Dog	High	Rainy
7.59E-09	767978.6307	7848239.105	1	T618	Dog	High	Rainy
7.42E-09	767953.6307	7848364.105	1	T618	Dog	High	Rainy
7.06E-09	767978.6307	7848539.105	1	T618	Dog	High	Rainy
6.97E-09	768003.6307	7848564.105	1	T618	Dog	High	Rainy
8.64E-09	767403.6307	7848189.105	1	T618	Dog	High	Rainy
8.15E-09	767753.6307	7848089.105	1	T618	Dog	High	Rainy
8.15E-09	767753.6307	7848089.105	1	T618	Dog	High	Rainy
7.95E-09	767703.6307	7848289.105	1	T618	Dog	High	Rainy
7.61E-09	767653.6307	7848539.105	1	T618	Dog	High	Rainy
6.60E-09	768078.6307	7848689.105	1	T618	Dog	High	Rainy
7.27E-09	767678.6307	7848689.105	1	T618	Dog	High	Rainy
6.97E-09	767728.6307	7848789.105	1	T618	Dog	High	Rainy
6.92E-09	767878.6307	7848689.105	1	T618	Dog	High	Rainy
5.15E-09	769028.6307	7848814.105	1	T618	Dog	High	Rainy
5.20E-09	768978.6307	7848814.105	1	T618	Dog	High	Rainy
5.08E-09	768828.6307	7848939.105	1	T618	Dog	High	Rainy
5.64E-09	768453.6307	7848889.105	1	T618	Dog	High	Rainy
6.21E-09	768353.6307	7848689.105	1	T618	Dog	High	Rainy
4.21E-09	769253.6307	7849139.105	1	T618	Dog	High	Rainy
5.36E-09	768778.6307	7848839.105	1	T618	Dog	High	Rainy
1.30E-09	770628.6307	7850664.105	1	T618	Dog	High	Rainy
1.21E-09	770553.6307	7851314.105	1	T618	Dog	High	Rainy
1.21E-09	770553.6307	7851314.105	1	T618	Dog	High	Rainy
1.30E-09	770428.6307	7850739.105	1	T618	Dog	High	Rainy
1.23E-09	770853.6307	7851314.105	1	T618	Dog	High	Rainy
1.34E-09	771303.6307	7851514.105	1	T618	Dog	High	Rainy
1.41E-09	771878.6307	7851539.105	1	T618	Dog	High	Rainy
1.20E-09	772153.6307	7851064.105	1	T618	Dog	High	Rainy
1.14E-09	772353.6307	7850914.105	1	T618	Dog	High	Rainy
1.17E-09	772303.6307	7850989.105	1	T618	Dog	High	Rainy
1.19E-09	772253.6307	7851039.105	1	T618	Dog	High	Rainy
1.19E-09	771603.6307	7850989.105	1	T618	Dog	High	Rainy
1.20E-09	770728.6307	7851064.105	1	T618	Dog	High	Rainy
1.21E-09	771303.6307	7851114.105	1	T618	Dog	High	Rainy
1.20E-09	771728.6307	7850339.105	1	T618	Dog	High	Rainy
1.12E-09	771978.6307	7850589.105	1	T618	Dog	High	Rainy
1.28E-09	771928.6307	7849964.105	1	T618	Dog	High	Rainy
1.37E-09	771403.6307	7850164.105	1	T618	Dog	High	Rainy
1.44E-09	771428.6307	7850039.105	1	T618	Dog	High	Rainy
1.23E-09	771778.6307	7850214.105	1	T618	Dog	High	Rainy
1.19E-09	771328.6307	7850764.105	1	T618	Dog	High	Rainy
1.19E-09	771403.6307	7850964.105	1	T618	Dog	High	Rainy
1.12E-09	772103.6307	7850764.105	1	T618	Dog	High	Rainy
1.14E-09	772228.6307	7850889.105	1	T618	Dog	High	Rainy
1.14E-09	771978.6307	7850339.105	1	T618	Dog	High	Rainy
1.60E-09	772053.6307	7849414.105	1	T618	Dog	High	Rainy
1.60E-09	772053.6307	7849414.105	1	T618	Dog	High	Rainy
1.37E-09	772053.6307	7849714.105	1	T618	Dog	High	Rainy
1.21E-09	771578.6307	7851089.105	1	T618	Dog	High	Rainy
1.22E-09	771653.6307	7851139.105	1	T618	Dog	High	Rainy
1.33E-09	771378.6307	7851464.105	1	T618	Dog	High	Rainy
1.29E-09	771453.6307	7851364.105	1	T618	Dog	High	Rainy
1.20E-09	771003.6307	7851089.105	1	T618	Dog	High	Rainy
1.20E-09	770553.6307	7851064.105	1	T618	Dog	High	Rainy
1.20E-09	770553.6307	7851089.105	1	T618	Dog	High	Rainy
1.21E-09	770478.6307	7851014.105	1	T618	Dog	High	Rainy
1.34E-09	770778.6307	7850514.105	1	T618	Dog	High	Rainy
1.21E-09	771603.6307	7851089.105	1	T618	Dog	High	Rainy
1.19E-09	771653.6307	7851014.105	1	T618	Dog	High	Rainy
1.20E-09	771528.6307	7851064.105	1	T618	Dog	High	Rainy
1.23E-09	770803.6307	7851339.105	1	T618	Dog	High	Rainy
1.20E-09	770453.6307	7851289.105	1	T618	Dog	High	Rainy
1.20E-09	770478.6307	7851289.105	1	T618	Dog	High	Rainy
1.29E-09	770628.6307	7851639.105	1	T618	Dog	High	Rainy
1.53E-09	770678.6307	7852139.105	1	T618	Dog	High	Rainy
1.45E-09	770628.6307	7852014.105	1	T618	Dog	High	Rainy
1.38E-09	770753.6307	7851814.105	1	T618	Dog	High	Rainy
1.29E-09	770503.6307	7851714.105	1	T618	Dog	High	Rainy
1.28E-09	770128.6307	7851889.105	1	T618	Dog	High	Rainy
1.26E-09	770528.6307	7851589.105	1	T618	Dog	High	Rainy
1.23E-09	770403.6307	7851539.105	1	T618	Dog	High	Rainy
1.21E-09	770678.6307	7851289.105	1	T618	Dog	High	Rainy
1.19E-09	771478.6307	7850989.105	1	T618	Dog	High	Rainy
1.22E-09	771653.6307	7851139.105	1	T618	Dog	High	Rainy
1.16E-09	771703.6307	7850864.105	1	T618	Dog	High	Rainy
1.25E-09	771053.6307	7851339.105	1	T618	Dog	High	Rainy
1.26E-09	770278.6307	7851739.105	1	T618	Dog	High	Rainy
1.24E-09	770153.6307	7851014.105	1	T618	Dog	High	Rainy
1.50E-09	770178.6307	7850489.105	1	T618	Dog	High	Rainy
1.45E-09	770303.6307	7850514.105	1	T618	Dog	High	Rainy
2.04E-09	770553.6307	7849839.105	1	T618	Dog	High	Rainy
1.18E-09	771478.6307	7850864.105	1	T618	Dog	High	Rainy
1.21E-09	771503.6307	7851089.105	1	T618	Dog	High	Rainy
1.26E-09	771553.6307	7851264.105	1	T618	Dog	High	Rainy
1.17E-09	771578.6307	7850839.105	1	T618	Dog	High	Rainy
1.17E-09	771728.6307	7850889.105	1	T618	Dog	High	Rainy
1.18E-09	771678.6307	7850989.105	1	T618	Dog	High	Rainy
1.34E-09	771528.6307	7851464.105	1	T618	Dog	High	Rainy
1.45E-09	770953.6307	7851864.105	1	T618	Dog	High	Rainy
1.47E-09	769928.6307	7852464.105	1	T618	Dog	High	Rainy
1.49E-09	768653.6307	7852989.105	1	T618	Dog	High	Rainy
1.47E-09	768703.6307	7852939.105	1	T618	Dog	High	Rainy
1.42E-09	768678.6307	7852739.105	1	T618	Dog	High	Rainy
1.32E-09	769278.6307	7852389.105	1	T618	Dog	High	Rainy
1.33E-09	769253.6307	7852414.105	1	T618	Dog	High	Rainy
1.45E-09	768628.6307	7852839.105	1	T618	Dog	High	Rainy
1.57E-09	768578.6307	7853239.105	1	T618	Dog	High	Rainy
1.47E-09	768778.6307	7852964.105	1	T618	Dog	High	Rainy
1.51E-09	768503.6307	7853014.105	1	T618	Dog	High	Rainy
1.52E-09	768528.6307	7853089.105	1	T618	Dog	High	Rainy
1.41E-09	768953.6307	7852739.105	1	T618	Dog	High	Rainy
1.23E-09	770028.6307	7851739.105	1	T618	Dog	High	Rainy
1.27E-09	770128.6307	7851839.105	1	T618	Dog	High	Rainy
1.27E-09	770453.6307	7851664.105	1	T618	Dog	High	Rainy
1.28E-09	770278.6307	7851789.105	1	T618	Dog	High	Rainy
1.35E-09	770503.6307	7851864.105	1	T618	Dog	High	Rainy
1.36E-09	770528.6307	7851889.105	1	T618	Dog	High	Rainy
1.34E-09	770678.6307	7851764.105	1	T618	Dog	High	Rainy
1.37E-09	770703.6307	7851814.105	1	T618	Dog	High	Rainy
1.28E-09	769728.6307	7851064.105	1	T618	Dog	High	Rainy
1.28E-09	769678.6307	7851114.105	1	T618	Dog	High	Rainy
1.34E-09	768778.6307	7851864.105	1	T618	Dog	High	Rainy
1.49E-09	768203.6307	7852314.105	1	T618	Dog	High	Rainy
1.66E-09	767653.6307	7852714.105	1	T618	Dog	High	Rainy
1.91E-09	764753.6307	7853714.105	1	T618	Dog	High	Rainy
1.92E-09	765028.6307	7853739.105	1	T618	Dog	High	Rainy
1.96E-09	765378.6307	7853589.105	1	T618	Dog	High	Rainy
1.98E-09	766103.6307	7853489.105	1	T618	Dog	High	Rainy
1.98E-09	766103.6307	7853489.105	1	T618	Dog	High	Rainy
2.00E-09	766028.6307	7853139.105	1	T618	Dog	High	Rainy
2.02E-09	766003.6307	7853064.105	1	T618	Dog	High	Rainy
2.04E-09	766053.6307	7852989.105	1	T618	Dog	High	Rainy
2.00E-09	765878.6307	7853239.105	1	T618	Dog	High	Rainy
1.97E-09	766278.6307	7853214.105	1	T618	Dog	High	Rainy
1.62E-09	767803.6307	7852814.105	1	T618	Dog	High	Rainy
1.56E-09	767978.6307	7852614.105	1	T618	Dog	High	Rainy
1.56E-09	767978.6307	7852514.105	1	T618	Dog	High	Rainy
1.58E-09	767978.6307	7852339.105	1	T618	Dog	High	Rainy
1.41E-09	768503.6307	7852089.105	1	T618	Dog	High	Rainy
1.35E-09	768753.6307	7852364.105	1	T618	Dog	High	Rainy
1.40E-09	769403.6307	7852589.105	1	T618	Dog	High	Rainy
1.39E-09	769278.6307	7852614.105	1	T618	Dog	High	Rainy
1.47E-09	769378.6307	7852789.105	1	T618	Dog	High	Rainy
1.29E-09	769153.6307	7852264.105	1	T618	Dog	High	Rainy
1.29E-09	769153.6307	7852264.105	1	T618	Dog	High	Rainy
1.32E-09	769178.6307	7852364.105	1	T618	Dog	High	Rainy
1.37E-09	769403.6307	7852489.105	1	T618	Dog	High	Rainy
1.38E-09	769403.6307	7852539.105	1	T618	Dog	High	Rainy
1.48E-09	769728.6307	7852614.105	1	T618	Dog	High	Rainy
1.43E-09	769603.6307	7852564.105	1	T618	Dog	High	Rainy
1.28E-09	769603.6307	7852114.105	1	T618	Dog	High	Rainy
1.27E-09	769628.6307	7851164.105	1	T618	Dog	High	Rainy
1.29E-09	769453.6307	7851214.105	1	T618	Dog	High	Rainy
1.28E-09	769203.6307	7852214.105	1	T618	Dog	High	Rainy
1.35E-09	768978.6307	7852489.105	1	T618	Dog	High	Rainy
1.44E-09	769053.6307	7852814.105	1	T618	Dog	High	Rainy
1.41E-09	768703.6307	7852714.105	1	T618	Dog	High	Rainy
1.36E-09	768678.6307	7851939.105	1	T618	Dog	High	Rainy
1.35E-09	768778.6307	7851764.105	1	T618	Dog	High	Rainy
1.27E-09	769253.6307	7852164.105	1	T618	Dog	High	Rainy
1.27E-09	769253.6307	7852164.105	1	T618	Dog	High	Rainy
1.27E-09	769328.6307	7852139.105	1	T618	Dog	High	Rainy
1.34E-09	769778.6307	7852239.105	1	T618	Dog	High	Rainy
1.48E-09	769703.6307	7852639.105	1	T618	Dog	High	Rainy
1.38E-09	770103.6307	7852164.105	1	T618	Dog	High	Rainy
1.29E-09	769803.6307	7852064.105	1	T618	Dog	High	Rainy
1.39E-09	768753.6307	7851664.105	1	T618	Dog	High	Rainy
1.29E-09	769028.6307	7852189.105	1	T618	Dog	High	Rainy
1.29E-09	769028.6307	7852189.105	1	T618	Dog	High	Rainy
1.29E-09	769403.6307	7852239.105	1	T618	Dog	High	Rainy
1.31E-09	769753.6307	7852164.105	1	T618	Dog	High	Rainy
1.32E-09	770228.6307	7851939.105	1	T618	Dog	High	Rainy
1.41E-09	770053.6307	7852264.105	1	T618	Dog	High	Rainy
1.40E-09	769778.6307	7852389.105	1	T618	Dog	High	Rainy
1.38E-09	769303.6307	7852564.105	1	T618	Dog	High	Rainy
1.24E-09	770178.6307	7851689.105	1	T618	Dog	High	Rainy
1.24E-09	770178.6307	7851689.105	1	T618	Dog	High	Rainy
1.32E-09	770053.6307	7852039.105	1	T618	Dog	High	Rainy
1.31E-09	769978.6307	7852039.105	1	T618	Dog	High	Rainy
1.37E-09	769728.6307	7852339.105	1	T618	Dog	High	Rainy
1.21E-09	769653.6307	7851439.105	1	T618	Dog	High	Rainy
1.28E-09	769703.6307	7851089.105	1	T618	Dog	High	Rainy
1.22E-09	769903.6307	7851189.105	1	T618	Dog	High	Rainy
1.22E-09	770353.6307	7851014.105	1	T618	Dog	High	Rainy
1.21E-09	770378.6307	7851039.105	1	T618	Dog	High	Rainy
1.22E-09	770803.6307	7851289.105	1	T618	Dog	High	Rainy
1.26E-09	770928.6307	7851439.105	1	T618	Dog	High	Rainy
1.32E-09	771453.6307	7851439.105	1	T618	Dog	High	Rainy
1.22E-09	770303.6307	7851539.105	1	T618	Dog	High	Rainy
1.20E-09	770178.6307	7851439.105	1	T618	Dog	High	Rainy
1.19E-09	770228.6307	7851264.105	1	T618	Dog	High	Rainy
1.26E-09	770828.6307	7851464.105	1	T618	Dog	High	Rainy
1.22E-09	770578.6307	7851389.105	1	T618	Dog	High	Rainy
1.28E-09	770003.6307	7850939.105	1	T618	Dog	High	Rainy
1.33E-09	770528.6307	7850639.105	1	T618	Dog	High	Rainy
1.34E-09	770578.6307	7850589.105	1	T618	Dog	High	Rainy
1.20E-09	770778.6307	7851139.105	1	T618	Dog	High	Rainy
1.63E-09	770053.6307	7850389.105	1	T618	Dog	High	Rainy
1.23E-09	770253.6307	7850989.105	1	T618	Dog	High	Rainy
1.22E-09	770178.6307	7851064.105	1	T618	Dog	High	Rainy
1.22E-09	770178.6307	7851064.105	1	T618	Dog	High	Rainy
1.20E-09	770503.6307	7851064.105	1	T618	Dog	High	Rainy
1.20E-09	771303.6307	7851039.105	1	T618	Dog	High	Rainy
1.25E-09	771753.6307	7851214.105	1	T618	Dog	High	Rainy
1.20E-09	771578.6307	7851064.105	1	T618	Dog	High	Rainy
1.18E-09	771503.6307	7850964.105	1	T618	Dog	High	Rainy
1.29E-09	770503.6307	7850739.105	1	T618	Dog	High	Rainy
1.21E-09	770603.6307	7851314.105	1	T618	Dog	High	Rainy
1.21E-09	770603.6307	7851314.105	1	T618	Dog	High	Rainy
1.20E-09	770628.6307	7851139.105	1	T618	Dog	High	Rainy
1.27E-09	770278.6307	7851764.105	1	T618	Dog	High	Rainy
1.30E-09	770328.6307	7851839.105	1	T618	Dog	High	Rainy
1.27E-09	770078.6307	7851864.105	1	T618	Dog	High	Rainy
1.25E-09	770153.6307	7851764.105	1	T618	Dog	High	Rainy
1.22E-09	770028.6307	7851664.105	1	T618	Dog	High	Rainy
1.20E-09	770403.6307	7851214.105	1	T618	Dog	High	Rainy
1.20E-09	770403.6307	7851214.105	1	T618	Dog	High	Rainy
1.21E-09	770778.6307	7850964.105	1	T618	Dog	High	Rainy
1.22E-09	771578.6307	7851139.105	1	T618	Dog	High	Rainy
1.32E-09	771628.6307	7851389.105	1	T618	Dog	High	Rainy
1.25E-09	771553.6307	7851239.105	1	T618	Dog	High	Rainy
1.22E-09	771553.6307	7851139.105	1	T618	Dog	High	Rainy
1.20E-09	771278.6307	7850739.105	1	T618	Dog	High	Rainy
1.20E-09	770553.6307	7851189.105	1	T618	Dog	High	Rainy
1.20E-09	770553.6307	7851189.105	1	T618	Dog	High	Rainy
1.20E-09	770503.6307	7851064.105	1	T618	Dog	High	Rainy
1.21E-09	770478.6307	7851064.105	1	T618	Dog	High	Rainy
1.23E-09	771103.6307	7851264.105	1	T618	Dog	High	Rainy
1.37E-09	771628.6307	7851489.105	1	T618	Dog	High	Rainy
1.21E-09	771528.6307	7851089.105	1	T618	Dog	High	Rainy
1.20E-09	771278.6307	7850714.105	1	T618	Dog	High	Rainy
1.30E-09	770328.6307	7850764.105	1	T618	Dog	High	Rainy
1.67E-09	769628.6307	7850514.105	1	T618	Dog	High	Rainy
1.23E-09	770028.6307	7851089.105	1	T618	Dog	High	Rainy
1.22E-09	770153.6307	7851064.105	1	T618	Dog	High	Rainy
1.20E-09	770603.6307	7851139.105	1	T618	Dog	High	Rainy
1.17E-09	771678.6307	7850914.105	1	T618	Dog	High	Rainy
1.18E-09	771478.6307	7850839.105	1	T618	Dog	High	Rainy
1.32E-09	770503.6307	7850664.105	1	T618	Dog	High	Rainy
1.21E-09	770603.6307	7851314.105	1	T618	Dog	High	Rainy
1.21E-09	770603.6307	7851314.105	1	T618	Dog	High	Rainy
1.21E-09	770603.6307	7851314.105	1	T618	Dog	High	Rainy
1.37E-09	771003.6307	7851689.105	1	T618	Dog	High	Rainy
1.44E-09	771953.6307	7851564.105	1	T618	Dog	High	Rainy
1.36E-09	771528.6307	7851489.105	1	T618	Dog	High	Rainy
1.25E-09	770753.6307	7851464.105	1	T618	Dog	High	Rainy
1.28E-09	770578.6307	7851639.105	1	T618	Dog	High	Rainy
1.23E-09	770353.6307	7851589.105	1	T618	Dog	High	Rainy
1.22E-09	770353.6307	7851539.105	1	T618	Dog	High	Rainy
1.22E-09	770353.6307	7851539.105	1	T618	Dog	High	Rainy
1.20E-09	770428.6307	7851139.105	1	T618	Dog	High	Rainy
1.21E-09	770553.6307	7851014.105	1	T618	Dog	High	Rainy
1.27E-09	770703.6307	7850714.105	1	T618	Dog	High	Rainy
1.31E-09	770503.6307	7850689.105	1	T618	Dog	High	Rainy
1.25E-09	769578.6307	7851264.105	1	T618	Dog	High	Rainy
1.23E-09	770353.6307	7851589.105	1	T618	Dog	High	Rainy
1.23E-09	770353.6307	7851589.105	1	T618	Dog	High	Rainy
1.25E-09	770378.6307	7851639.105	1	T618	Dog	High	Rainy
1.26E-09	770103.6307	7851839.105	1	T618	Dog	High	Rainy
1.33E-09	770403.6307	7851864.105	1	T618	Dog	High	Rainy
1.27E-09	771478.6307	7851289.105	1	T618	Dog	High	Rainy
1.22E-09	771503.6307	7851139.105	1	T618	Dog	High	Rainy
1.19E-09	771278.6307	7850764.105	1	T618	Dog	High	Rainy
1.36E-09	770278.6307	7850664.105	1	T618	Dog	High	Rainy
1.36E-09	770278.6307	7850664.105	1	T618	Dog	High	Rainy
1.33E-09	770103.6307	7850789.105	1	T618	Dog	High	Rainy
1.27E-09	770053.6307	7850939.105	1	T618	Dog	High	Rainy
1.21E-09	770953.6307	7851139.105	1	T618	Dog	High	Rainy
1.27E-09	772028.6307	7851239.105	1	T618	Dog	High	Rainy
1.22E-09	771628.6307	7851139.105	1	T618	Dog	High	Rainy
1.18E-09	771453.6307	7850864.105	1	T618	Dog	High	Rainy
1.20E-09	771028.6307	7851064.105	1	T618	Dog	High	Rainy
1.20E-09	771078.6307	7851064.105	1	T618	Dog	High	Rainy
1.21E-09	771103.6307	7851164.105	1	T618	Dog	High	Rainy
1.24E-09	771403.6307	7851214.105	1	T618	Dog	High	Rainy
1.24E-09	771553.6307	7851189.105	1	T618	Dog	High	Rainy
1.18E-09	771553.6307	7850939.105	1	T618	Dog	High	Rainy
1.19E-09	771303.6307	7850764.105	1	T618	Dog	High	Rainy
1.24E-09	771128.6307	7850614.105	1	T618	Dog	High	Rainy
1.23E-09	770928.6307	7850764.105	1	T618	Dog	High	Rainy
1.23E-09	770928.6307	7850764.105	1	T618	Dog	High	Rainy
1.23E-09	770953.6307	7850739.105	1	T618	Dog	High	Rainy
1.19E-09	771128.6307	7850964.105	1	T618	Dog	High	Rainy
1.21E-09	771203.6307	7851114.105	1	T618	Dog	High	Rainy
1.23E-09	771803.6307	7851164.105	1	T618	Dog	High	Rainy
1.19E-09	771653.6307	7851014.105	1	T618	Dog	High	Rainy
1.18E-09	771528.6307	7850964.105	1	T618	Dog	High	Rainy
1.24E-09	771128.6307	7851264.105	1	T618	Dog	High	Rainy
1.24E-09	771128.6307	7851264.105	1	T618	Dog	High	Rainy
1.23E-09	771128.6307	7851239.105	1	T618	Dog	High	Rainy
1.32E-09	771328.6307	7851464.105	1	T618	Dog	High	Rainy
1.83E-09	772028.6307	7852114.105	1	T618	Dog	High	Rainy
1.26E-09	771528.6307	7851264.105	1	T618	Dog	High	Rainy
1.24E-09	771528.6307	7851189.105	1	T618	Dog	High	Rainy
1.22E-09	771353.6307	7851139.105	1	T618	Dog	High	Rainy
1.40E-09	770603.6307	7850489.105	1	T618	Dog	High	Rainy
1.39E-09	770628.6307	7850489.105	1	T618	Dog	High	Rainy
1.37E-09	770653.6307	7850514.105	1	T618	Dog	High	Rainy
1.32E-09	770653.6307	7850614.105	1	T618	Dog	High	Rainy
1.37E-09	770703.6307	7850489.105	1	T618	Dog	High	Rainy
1.18E-09	771578.6307	7850939.105	1	T618	Dog	High	Rainy
1.21E-09	771478.6307	7851114.105	1	T618	Dog	High	Rainy
1.20E-09	770078.6307	7851539.105	1	T618	Dog	High	Rainy
1.20E-09	770278.6307	7851389.105	1	T618	Dog	High	Rainy
1.20E-09	770453.6307	7851214.105	1	T618	Dog	High	Rainy
1.21E-09	770503.6307	7851414.105	1	T618	Dog	High	Rainy
1.44E-09	770678.6307	7851964.105	1	T618	Dog	High	Rainy
1.58E-09	770728.6307	7852189.105	1	T618	Dog	High	Rainy
1.25E-09	772003.6307	7851189.105	1	T618	Dog	High	Rainy
1.36E-09	771753.6307	7851464.105	1	T618	Dog	High	Rainy
1.19E-09	771278.6307	7850789.105	1	T618	Dog	High	Rainy
1.38E-09	770403.6307	7850589.105	1	T618	Dog	High	Rainy
1.38E-09	770453.6307	7850564.105	1	T618	Dog	High	Rainy
1.44E-09	770428.6307	7850489.105	1	T618	Dog	High	Rainy
1.44E-09	770478.6307	7850464.105	1	T618	Dog	High	Rainy
1.44E-09	770478.6307	7850464.105	1	T618	Dog	High	Rainy
1.60E-09	770128.6307	7850389.105	1	T618	Dog	High	Rainy
1.55E-09	770153.6307	7850439.105	1	T618	Dog	High	Rainy
1.20E-09	770578.6307	7851139.105	1	T618	Dog	High	Rainy
1.30E-09	769428.6307	7851214.105	1	T618	Dog	High	Rainy
1.30E-09	769428.6307	7851214.105	1	T618	Dog	High	Rainy
1.29E-09	769503.6307	7851189.105	1	T618	Dog	High	Rainy
1.29E-09	770028.6307	7850914.105	1	T618	Dog	High	Rainy
1.30E-09	770153.6307	7850839.105	1	T618	Dog	High	Rainy
1.27E-09	770653.6307	7850739.105	1	T618	Dog	High	Rainy
1.21E-09	770853.6307	7850939.105	1	T618	Dog	High	Rainy
1.21E-09	770903.6307	7850864.105	1	T618	Dog	High	Rainy
1.22E-09	770853.6307	7850839.105	1	T618	Dog	High	Rainy
1.22E-09	770853.6307	7850839.105	1	T618	Dog	High	Rainy
1.21E-09	770803.6307	7850964.105	1	T618	Dog	High	Rainy
1.20E-09	771028.6307	7851039.105	1	T618	Dog	High	Rainy
1.27E-09	771153.6307	7851364.105	1	T618	Dog	High	Rainy
1.22E-09	771453.6307	7851139.105	1	T618	Dog	High	Rainy
1.18E-09	771478.6307	7850939.105	1	T618	Dog	High	Rainy
1.24E-09	771053.6307	7850664.105	1	T618	Dog	High	Rainy
1.22E-09	770828.6307	7850839.105	1	T618	Dog	High	Rainy
1.35E-09	770478.6307	7850614.105	1	T618	Dog	High	Rainy
1.30E-09	770578.6307	7850689.105	1	T618	Dog	High	Rainy
1.34E-09	770553.6307	7850614.105	1	T618	Dog	High	Rainy
1.34E-09	770553.6307	7850614.105	1	T618	Dog	High	Rainy
1.33E-09	770353.6307	7850689.105	1	T618	Dog	High	Rainy
1.56E-09	770128.6307	7850439.105	1	T618	Dog	High	Rainy
1.37E-09	770153.6307	7850689.105	1	T618	Dog	High	Rainy
1.39E-09	770228.6307	7850639.105	1	T618	Dog	High	Rainy
1.20E-09	770203.6307	7851164.105	1	T618	Dog	High	Rainy
1.24E-09	770253.6307	7850964.105	1	T618	Dog	High	Rainy
1.28E-09	770028.6307	7850939.105	1	T618	Dog	High	Rainy
1.36E-09	770828.6307	7851739.105	1	T618	Dog	High	Rainy
1.79E-09	770628.6307	7852589.105	1	T618	Dog	High	Rainy
1.41E-09	770628.6307	7851939.105	1	T618	Dog	High	Rainy
1.23E-09	771003.6307	7851289.105	1	T618	Dog	High	Rainy
1.28E-09	770578.6307	7850739.105	1	T618	Dog	High	Rainy
1.26E-09	770603.6307	7850764.105	1	T618	Dog	High	Rainy
1.34E-09	770328.6307	7850689.105	1	T618	Dog	High	Rainy
1.43E-09	770328.6307	7850539.105	1	T618	Dog	High	Rainy
1.36E-09	770278.6307	7850664.105	1	T618	Dog	High	Rainy
1.39E-09	771578.6307	7851539.105	1	T618	Dog	High	Rainy
1.40E-09	771678.6307	7851539.105	1	T618	Dog	High	Rainy
1.21E-09	771178.6307	7851139.105	1	T618	Dog	High	Rainy
1.36E-09	769628.6307	7850939.105	1	T618	Dog	High	Rainy
1.36E-09	769628.6307	7850939.105	1	T618	Dog	High	Rainy
1.26E-09	769678.6307	7851164.105	1	T618	Dog	High	Rainy
1.21E-09	769978.6307	7851189.105	1	T618	Dog	High	Rainy
1.26E-09	771128.6307	7851339.105	1	T618	Dog	High	Rainy
1.97E-09	772028.6307	7852289.105	1	T618	Dog	High	Rainy
1.60E-09	772028.6307	7851814.105	1	T618	Dog	High	Rainy
1.35E-09	771628.6307	7851464.105	1	T618	Dog	High	Rainy
1.22E-09	770853.6307	7850814.105	1	T618	Dog	High	Rainy
1.22E-09	770853.6307	7850814.105	1	T618	Dog	High	Rainy
1.22E-09	770778.6307	7850889.105	1	T618	Dog	High	Rainy
1.39E-09	770378.6307	7850589.105	1	T618	Dog	High	Rainy
1.43E-09	770328.6307	7850539.105	1	T618	Dog	High	Rainy
1.46E-09	770203.6307	7850539.105	1	T618	Dog	High	Rainy
1.37E-09	770578.6307	7850539.105	1	T618	Dog	High	Rainy
1.27E-09	770503.6307	7850789.105	1	T618	Dog	High	Rainy
1.33E-09	769553.6307	7851039.105	1	T618	Dog	High	Rainy
1.32E-09	769553.6307	7851064.105	1	T618	Dog	High	Rainy
1.21E-09	769828.6307	7851289.105	1	T618	Dog	High	Rainy
1.28E-09	770103.6307	7850914.105	1	T618	Dog	High	Rainy
1.28E-09	770103.6307	7850914.105	1	T618	Dog	High	Rainy
1.25E-09	772028.6307	7851189.105	1	T618	Dog	High	Rainy
1.44E-09	771853.6307	7851589.105	1	T618	Dog	High	Rainy
1.38E-09	771678.6307	7851514.105	1	T618	Dog	High	Rainy
1.36E-09	769628.6307	7850939.105	1	T618	Dog	High	Rainy
1.36E-09	769628.6307	7850939.105	1	T618	Dog	High	Rainy
1.34E-09	769578.6307	7851014.105	1	T618	Dog	High	Rainy
1.25E-09	769628.6307	7851239.105	1	T618	Dog	High	Rainy
1.27E-09	770303.6307	7851739.105	1	T618	Dog	High	Rainy
1.75E-09	770528.6307	7852589.105	1	T618	Dog	High	Rainy
1.34E-09	770578.6307	7851814.105	1	T618	Dog	High	Rainy
1.36E-09	770278.6307	7850664.105	1	T618	Dog	High	Rainy
1.26E-09	770653.6307	7850764.105	1	T618	Dog	High	Rainy
1.26E-09	770653.6307	7850764.105	1	T618	Dog	High	Rainy
1.35E-09	770678.6307	7850539.105	1	T618	Dog	High	Rainy
1.25E-09	770903.6307	7850689.105	1	T618	Dog	High	Rainy
1.20E-09	771128.6307	7850789.105	1	T618	Dog	High	Rainy
1.52E-09	771853.6307	7851714.105	1	T618	Dog	High	Rainy
1.55E-09	772028.6307	7851739.105	1	T618	Dog	High	Rainy
1.32E-09	771728.6307	7851389.105	1	T618	Dog	High	Rainy
1.22E-09	770078.6307	7851664.105	1	T618	Dog	High	Rainy
1.22E-09	770078.6307	7851664.105	1	T618	Dog	High	Rainy
1.22E-09	770303.6307	7851539.105	1	T618	Dog	High	Rainy
1.20E-09	771228.6307	7851014.105	1	T618	Dog	High	Rainy
1.21E-09	771303.6307	7851089.105	1	T618	Dog	High	Rainy
1.37E-09	771703.6307	7851489.105	1	T618	Dog	High	Rainy
1.34E-09	771653.6307	7851439.105	1	T618	Dog	High	Rainy
1.31E-09	771978.6307	7851339.105	1	T618	Dog	High	Rainy
1.29E-09	772003.6307	7851289.105	1	T618	Dog	High	Rainy
1.29E-09	772003.6307	7851289.105	1	T618	Dog	High	Rainy
1.31E-09	771953.6307	7851339.105	1	T618	Dog	High	Rainy
1.60E-09	771953.6307	7851814.105	1	T618	Dog	High	Rainy
1.58E-09	771803.6307	7851814.105	1	T618	Dog	High	Rainy
1.57E-09	772078.6307	7851764.105	1	T618	Dog	High	Rainy
1.48E-09	771803.6307	7851664.105	1	T618	Dog	High	Rainy
1.20E-09	771428.6307	7851039.105	1	T618	Dog	High	Rainy
1.21E-09	770903.6307	7850864.105	1	T618	Dog	High	Rainy
1.21E-09	770878.6307	7850864.105	1	T618	Dog	High	Rainy
1.22E-09	770928.6307	7850789.105	1	T618	Dog	High	Rainy
1.21E-09	771028.6307	7850789.105	1	T618	Dog	High	Rainy
1.21E-09	771053.6307	7850814.105	1	T618	Dog	High	Rainy
1.27E-09	770628.6307	7850739.105	1	T618	Dog	High	Rainy
1.48E-09	770253.6307	7850489.105	1	T618	Dog	High	Rainy
1.52E-09	770178.6307	7850464.105	1	T618	Dog	High	Rainy
1.52E-09	770128.6307	7850489.105	1	T618	Dog	High	Rainy
1.52E-09	770128.6307	7850489.105	1	T618	Dog	High	Rainy
1.34E-09	770328.6307	7850689.105	1	T618	Dog	High	Rainy
1.21E-09	770403.6307	7851064.105	1	T618	Dog	High	Rainy
1.21E-09	770653.6307	7851289.105	1	T618	Dog	High	Rainy
2.35E-09	772828.6307	7852889.105	1	T618	Dog	High	Rainy
1.33E-09	771528.6307	7851439.105	1	T618	Dog	High	Rainy
1.24E-09	771378.6307	7851214.105	1	T618	Dog	High	Rainy
1.21E-09	770878.6307	7850864.105	1	T618	Dog	High	Rainy
1.21E-09	770878.6307	7850864.105	1	T618	Dog	High	Rainy
1.21E-09	770978.6307	7850814.105	1	T618	Dog	High	Rainy
1.22E-09	771003.6307	7850789.105	1	T618	Dog	High	Rainy
1.23E-09	771028.6307	7850714.105	1	T618	Dog	High	Rainy
1.37E-09	770128.6307	7850714.105	1	T618	Dog	High	Rainy
1.38E-09	769953.6307	7850764.105	1	T618	Dog	High	Rainy
1.40E-09	769928.6307	7850739.105	1	T618	Dog	High	Rainy
1.35E-09	769528.6307	7851014.105	1	T618	Dog	High	Rainy
1.37E-09	769528.6307	7850989.105	1	T618	Dog	High	Rainy
1.35E-09	769678.6307	7850939.105	1	T618	Dog	High	Rainy
1.28E-09	770278.6307	7850839.105	1	T618	Dog	High	Rainy
1.48E-09	770253.6307	7850489.105	1	T618	Dog	High	Rainy
1.49E-09	770228.6307	7850489.105	1	T618	Dog	High	Rainy
1.38E-09	770203.6307	7850664.105	1	T618	Dog	High	Rainy
1.38E-09	770178.6307	7850664.105	1	T618	Dog	High	Rainy
1.20E-09	770078.6307	7851514.105	1	T618	Dog	High	Rainy
1.31E-09	770128.6307	7851964.105	1	T618	Dog	High	Rainy
1.20E-09	770178.6307	7851439.105	1	T618	Dog	High	Rainy
1.20E-09	770378.6307	7851139.105	1	T618	Dog	High	Rainy
1.21E-09	771153.6307	7851139.105	1	T618	Dog	High	Rainy
1.22E-09	771078.6307	7850714.105	1	T618	Dog	High	Rainy
1.24E-09	770878.6307	7850739.105	1	T618	Dog	High	Rainy
1.21E-09	770878.6307	7850889.105	1	T618	Dog	High	Rainy
1.24E-09	769878.6307	7851114.105	1	T618	Dog	High	Rainy
1.24E-09	769878.6307	7851114.105	1	T618	Dog	High	Rainy
1.28E-09	769678.6307	7851114.105	1	T618	Dog	High	Rainy
1.24E-09	769753.6307	7851189.105	1	T618	Dog	High	Rainy
1.28E-09	770078.6307	7850914.105	1	T618	Dog	High	Rainy
1.20E-09	771328.6307	7851039.105	1	T618	Dog	High	Rainy
1.22E-09	771328.6307	7851164.105	1	T618	Dog	High	Rainy
1.20E-09	770903.6307	7851114.105	1	T618	Dog	High	Rainy
1.39E-09	770228.6307	7850639.105	1	T618	Dog	High	Rainy
1.38E-09	770253.6307	7850639.105	1	T618	Dog	High	Rainy
1.32E-09	770278.6307	7850739.105	1	T618	Dog	High	Rainy
1.23E-09	770453.6307	7850939.105	1	T618	Dog	High	Rainy
1.24E-09	771053.6307	7851314.105	1	T618	Dog	High	Rainy
1.26E-09	771428.6307	7851289.105	1	T618	Dog	High	Rainy
1.24E-09	771578.6307	7851214.105	1	T618	Dog	High	Rainy
1.22E-09	771403.6307	7851164.105	1	T618	Dog	High	Rainy
1.22E-09	770853.6307	7850839.105	1	T618	Dog	High	Rainy
1.22E-09	770828.6307	7850839.105	1	T618	Dog	High	Rainy
1.21E-09	770853.6307	7850889.105	1	T618	Dog	High	Rainy
1.22E-09	771003.6307	7851239.105	1	T618	Dog	High	Rainy
1.21E-09	771178.6307	7851114.105	1	T618	Dog	High	Rainy
1.21E-09	771303.6307	7851139.105	1	T618	Dog	High	Rainy
1.20E-09	771278.6307	7851064.105	1	T618	Dog	High	Rainy
1.27E-09	770853.6307	7851489.105	1	T618	Dog	High	Rainy
1.38E-09	770278.6307	7850639.105	1	T618	Dog	High	Rainy
1.38E-09	770278.6307	7850639.105	1	T618	Dog	High	Rainy
1.41E-09	770603.6307	7850464.105	1	T618	Dog	High	Rainy
1.32E-09	770428.6307	7850689.105	1	T618	Dog	High	Rainy
1.21E-09	770703.6307	7851314.105	1	T618	Dog	High	Rainy
1.24E-09	771178.6307	7851264.105	1	T618	Dog	High	Rainy
1.40E-09	771603.6307	7851564.105	1	T618	Dog	High	Rainy
1.19E-09	771328.6307	7850889.105	1	T618	Dog	High	Rainy
1.43E-09	771903.6307	7851564.105	1	T618	Dog	High	Rainy
1.44E-09	771878.6307	7851589.105	1	T618	Dog	High	Rainy
1.43E-09	771828.6307	7851564.105	1	T618	Dog	High	Rainy
1.26E-09	771228.6307	7851314.105	1	T618	Dog	High	Rainy
1.23E-09	771103.6307	7851264.105	1	T618	Dog	High	Rainy
1.31E-09	771628.6307	7851364.105	1	T618	Dog	High	Rainy
1.33E-09	771478.6307	7851439.105	1	T618	Dog	High	Rainy
1.20E-09	770453.6307	7851214.105	1	T618	Dog	High	Rainy
1.36E-09	770503.6307	7850589.105	1	T618	Dog	High	Rainy
1.36E-09	770503.6307	7850589.105	1	T618	Dog	High	Rainy
1.36E-09	770503.6307	7850589.105	1	T618	Dog	High	Rainy
1.34E-09	770603.6307	7850589.105	1	T618	Dog	High	Rainy
1.31E-09	770678.6307	7850614.105	1	T618	Dog	High	Rainy
1.24E-09	770803.6307	7850764.105	1	T618	Dog	High	Rainy
1.25E-09	770728.6307	7850764.105	1	T618	Dog	High	Rainy
1.32E-09	770278.6307	7850739.105	1	T618	Dog	High	Rainy
1.38E-09	770353.6307	7850614.105	1	T618	Dog	High	Rainy
1.38E-09	770353.6307	7850614.105	1	T618	Dog	High	Rainy
1.38E-09	770353.6307	7850614.105	1	T618	Dog	High	Rainy
1.31E-09	769803.6307	7850964.105	1	T618	Dog	High	Rainy
1.26E-09	770128.6307	7850939.105	1	T618	Dog	High	Rainy
1.20E-09	770753.6307	7851139.105	1	T618	Dog	High	Rainy
1.25E-09	770403.6307	7851639.105	1	T618	Dog	High	Rainy
1.20E-09	770153.6307	7851514.105	1	T618	Dog	High	Rainy
1.20E-09	770478.6307	7851214.105	1	T618	Dog	High	Rainy
1.21E-09	770603.6307	7851314.105	1	T618	Dog	High	Rainy
1.22E-09	770403.6307	7851514.105	1	T618	Dog	High	Rainy
1.21E-09	770353.6307	7851439.105	1	T618	Dog	High	Rainy
1.25E-09	770628.6307	7851514.105	1	T618	Dog	High	Rainy
1.37E-09	770653.6307	7851839.105	1	T618	Dog	High	Rainy
1.36E-09	770878.6307	7851714.105	1	T618	Dog	High	Rainy
1.20E-09	770928.6307	7851114.105	1	T618	Dog	High	Rainy
1.21E-09	770928.6307	7850864.105	1	T618	Dog	High	Rainy
1.21E-09	770928.6307	7850864.105	1	T618	Dog	High	Rainy
1.21E-09	770928.6307	7850864.105	1	T618	Dog	High	Rainy
1.24E-09	770903.6307	7850739.105	1	T618	Dog	High	Rainy
1.25E-09	770903.6307	7850689.105	1	T618	Dog	High	Rainy
1.18E-09	771353.6307	7850814.105	1	T618	Dog	High	Rainy
1.18E-09	771353.6307	7850889.105	1	T618	Dog	High	Rainy
1.21E-09	771053.6307	7851139.105	1	T618	Dog	High	Rainy
1.20E-09	770528.6307	7851164.105	1	T618	Dog	High	Rainy
1.20E-09	770528.6307	7851164.105	1	T618	Dog	High	Rainy
1.20E-09	770528.6307	7851164.105	1	T618	Dog	High	Rainy
1.22E-09	770653.6307	7851364.105	1	T618	Dog	High	Rainy
1.22E-09	770778.6307	7851314.105	1	T618	Dog	High	Rainy
1.20E-09	771228.6307	7851014.105	1	T618	Dog	High	Rainy
1.20E-09	770903.6307	7851114.105	1	T618	Dog	High	Rainy
1.24E-09	771078.6307	7851289.105	1	T618	Dog	High	Rainy
1.41E-09	770553.6307	7850489.105	1	T618	Dog	High	Rainy
1.39E-09	770553.6307	7850514.105	1	T618	Dog	High	Rainy
1.31E-09	770403.6307	7850714.105	1	T618	Dog	High	Rainy
1.27E-09	770403.6307	7850814.105	1	T618	Dog	High	Rainy
1.23E-09	770403.6307	7850964.105	1	T618	Dog	High	Rainy
1.25E-09	771528.6307	7851239.105	1	T618	Dog	High	Rainy
1.23E-09	771478.6307	7851164.105	1	T618	Dog	High	Rainy
1.21E-09	771053.6307	7850814.105	1	T618	Dog	High	Rainy
1.18E-09	771453.6307	7850889.105	1	T618	Dog	High	Rainy
1.18E-09	771453.6307	7850889.105	1	T618	Dog	High	Rainy
1.18E-09	771478.6307	7850889.105	1	T618	Dog	High	Rainy
1.30E-09	771628.6307	7851339.105	1	T618	Dog	High	Rainy
1.32E-09	771928.6307	7851364.105	1	T618	Dog	High	Rainy
1.44E-09	771878.6307	7851589.105	1	T618	Dog	High	Rainy
1.32E-09	771703.6307	7851389.105	1	T618	Dog	High	Rainy
1.29E-09	771478.6307	7851364.105	1	T618	Dog	High	Rainy
1.22E-09	771053.6307	7851214.105	1	T618	Dog	High	Rainy
1.22E-09	771053.6307	7851214.105	1	T618	Dog	High	Rainy
1.22E-09	771053.6307	7851239.105	1	T618	Dog	High	Rainy
1.21E-09	770978.6307	7851139.105	1	T618	Dog	High	Rainy
1.20E-09	771153.6307	7851039.105	1	T618	Dog	High	Rainy
1.19E-09	771228.6307	7850989.105	1	T618	Dog	High	Rainy
1.20E-09	771053.6307	7850914.105	1	T618	Dog	High	Rainy
1.22E-09	770853.6307	7850839.105	1	T618	Dog	High	Rainy
1.19E-09	770103.6307	7851339.105	1	T618	Dog	High	Rainy
1.19E-09	770103.6307	7851339.105	1	T618	Dog	High	Rainy
1.19E-09	770103.6307	7851339.105	1	T618	Dog	High	Rainy
1.24E-09	770428.6307	7851564.105	1	T618	Dog	High	Rainy
1.29E-09	771103.6307	7851439.105	1	T618	Dog	High	Rainy
1.60E-09	772228.6307	7851789.105	1	T618	Dog	High	Rainy
1.56E-09	772128.6307	7851739.105	1	T618	Dog	High	Rainy
1.46E-09	771903.6307	7851614.105	1	T618	Dog	High	Rainy
1.64E-09	770153.6307	7850339.105	1	T618	Dog	High	Rainy
1.64E-09	770153.6307	7850339.105	1	T618	Dog	High	Rainy
1.43E-09	770178.6307	7850589.105	1	T618	Dog	High	Rainy
1.22E-09	770953.6307	7851239.105	1	T618	Dog	High	Rainy
1.21E-09	771228.6307	7851139.105	1	T618	Dog	High	Rainy
1.53E-09	771928.6307	7851714.105	1	T618	Dog	High	Rainy
1.55E-09	771953.6307	7851739.105	1	T618	Dog	High	Rainy
1.26E-09	772003.6307	7851214.105	1	T618	Dog	High	Rainy
1.41E-09	772403.6307	7851489.105	1	T618	Dog	High	Rainy
1.38E-09	772428.6307	7851439.105	1	T618	Dog	High	Rainy
1.36E-09	772428.6307	7851414.105	1	T618	Dog	High	Rainy
1.44E-09	772303.6307	7851539.105	1	T618	Dog	High	Rainy
1.44E-09	772353.6307	7851539.105	1	T618	Dog	High	Rainy
1.46E-09	771753.6307	7851639.105	1	T618	Dog	High	Rainy
1.22E-09	771128.6307	7850689.105	1	T618	Dog	High	Rainy
1.25E-09	770278.6307	7850914.105	1	T618	Dog	High	Rainy
1.35E-09	770203.6307	7850714.105	1	T618	Dog	High	Rainy
1.35E-09	770228.6307	7850714.105	1	T618	Dog	High	Rainy
1.34E-09	770278.6307	7850714.105	1	T618	Dog	High	Rainy
1.20E-09	770628.6307	7851114.105	1	T618	Dog	High	Rainy
1.20E-09	770653.6307	7851214.105	1	T618	Dog	High	Rainy
1.53E-09	772278.6307	7851689.105	1	T618	Dog	High	Rainy
1.38E-09	771828.6307	7851489.105	1	T618	Dog	High	Rainy
1.27E-09	771603.6307	7851289.105	1	T618	Dog	High	Rainy
1.20E-09	770353.6307	7851239.105	1	T618	Dog	High	Rainy
1.20E-09	770353.6307	7851239.105	1	T618	Dog	High	Rainy
1.20E-09	770353.6307	7851239.105	1	T618	Dog	High	Rainy
1.20E-09	770503.6307	7851314.105	1	T618	Dog	High	Rainy
1.22E-09	770753.6307	7851339.105	1	T618	Dog	High	Rainy
1.45E-09	771528.6307	7851664.105	1	T618	Dog	High	Rainy
1.42E-09	771678.6307	7851589.105	1	T618	Dog	High	Rainy
1.43E-09	771703.6307	7851589.105	1	T618	Dog	High	Rainy
1.21E-09	770953.6307	7850864.105	1	T618	Dog	High	Rainy
1.21E-09	770928.6307	7850864.105	1	T618	Dog	High	Rainy
1.22E-09	770953.6307	7850814.105	1	T618	Dog	High	Rainy
1.20E-09	771203.6307	7850789.105	1	T618	Dog	High	Rainy
1.19E-09	771303.6307	7850814.105	1	T618	Dog	High	Rainy
1.25E-09	771553.6307	7851239.105	1	T618	Dog	High	Rainy
1.24E-09	771378.6307	7851239.105	1	T618	Dog	High	Rainy
1.21E-09	770903.6307	7851164.105	1	T618	Dog	High	Rainy
1.22E-09	770853.6307	7850839.105	1	T618	Dog	High	Rainy
1.22E-09	770878.6307	7850839.105	1	T618	Dog	High	Rainy
1.22E-09	770878.6307	7850839.105	1	T618	Dog	High	Rainy
1.20E-09	770828.6307	7851039.105	1	T618	Dog	High	Rainy
1.21E-09	770678.6307	7851264.105	1	T618	Dog	High	Rainy
1.42E-09	771503.6307	7851614.105	1	T618	Dog	High	Rainy
1.23E-09	771428.6307	7851189.105	1	T618	Dog	High	Rainy
1.19E-09	771128.6307	7850939.105	1	T618	Dog	High	Rainy
1.22E-09	770853.6307	7850814.105	1	T618	Dog	High	Rainy
1.22E-09	770853.6307	7850814.105	1	T618	Dog	High	Rainy
1.22E-09	770853.6307	7850814.105	1	T618	Dog	High	Rainy
1.20E-09	770953.6307	7850964.105	1	T618	Dog	High	Rainy
1.20E-09	771053.6307	7851039.105	1	T618	Dog	High	Rainy
1.20E-09	771078.6307	7850964.105	1	T618	Dog	High	Rainy
1.20E-09	771053.6307	7850939.105	1	T618	Dog	High	Rainy
1.22E-09	770928.6307	7850789.105	1	T618	Dog	High	Rainy
1.19E-09	770128.6307	7851289.105	1	T618	Dog	High	Rainy
1.19E-09	770128.6307	7851289.105	1	T618	Dog	High	Rainy
1.19E-09	770128.6307	7851289.105	1	T618	Dog	High	Rainy
1.21E-09	770853.6307	7851189.105	1	T618	Dog	High	Rainy
1.23E-09	771103.6307	7851264.105	1	T618	Dog	High	Rainy
1.93E-09	772003.6307	7852239.105	1	T618	Dog	High	Rainy
1.71E-09	772028.6307	7851964.105	1	T618	Dog	High	Rainy
1.34E-09	770578.6307	7850589.105	1	T618	Dog	High	Rainy
1.56E-09	770128.6307	7850439.105	1	T618	Dog	High	Rainy
1.56E-09	770128.6307	7850439.105	1	T618	Dog	High	Rainy
1.56E-09	770128.6307	7850439.105	1	T618	Dog	High	Rainy
1.24E-09	770703.6307	7850814.105	1	T618	Dog	High	Rainy
1.28E-09	770978.6307	7851464.105	1	T618	Dog	High	Rainy
1.56E-09	772078.6307	7851739.105	1	T618	Dog	High	Rainy
1.55E-09	771978.6307	7851739.105	1	T618	Dog	High	Rainy
1.41E-09	772403.6307	7851489.105	1	T618	Dog	High	Rainy
9.11E-10	773203.6307	7849839.105	1	T618	Dog	High	Rainy
9.11E-10	773203.6307	7849839.105	1	T618	Dog	High	Rainy
9.11E-10	773203.6307	7849839.105	1	T618	Dog	High	Rainy
9.12E-10	773228.6307	7849764.105	1	T618	Dog	High	Rainy
8.64E-10	773628.6307	7849814.105	1	T618	Dog	High	Rainy
9.63E-10	773728.6307	7850389.105	1	T618	Dog	High	Rainy
9.53E-10	773403.6307	7850414.105	1	T618	Dog	High	Rainy
9.59E-10	772903.6307	7850014.105	1	T618	Dog	High	Rainy
9.96E-10	772753.6307	7849989.105	1	T618	Dog	High	Rainy
9.96E-10	772753.6307	7849989.105	1	T618	Dog	High	Rainy
9.96E-10	772753.6307	7849989.105	1	T618	Dog	High	Rainy
1.01E-09	772703.6307	7849989.105	1	T618	Dog	High	Rainy
1.12E-09	771953.6307	7850589.105	1	T618	Dog	High	Rainy
1.20E-09	770878.6307	7850939.105	1	T618	Dog	High	Rainy
1.22E-09	771053.6307	7851214.105	1	T618	Dog	High	Rainy
1.29E-09	771403.6307	7851364.105	1	T618	Dog	High	Rainy
1.21E-09	771228.6307	7850664.105	1	T618	Dog	High	Rainy
1.24E-09	771203.6307	7850589.105	1	T618	Dog	High	Rainy
1.19E-09	771303.6307	7850739.105	1	T618	Dog	High	Rainy
1.27E-09	771603.6307	7851289.105	1	T618	Dog	High	Rainy
1.55E-09	771603.6307	7851814.105	1	T618	Dog	High	Rainy
1.81E-09	772353.6307	7852064.105	1	T618	Dog	High	Rainy
1.60E-09	772303.6307	7851789.105	1	T618	Dog	High	Rainy
1.44E-09	772253.6307	7851539.105	1	T618	Dog	High	Rainy
1.18E-09	771828.6307	7850989.105	1	T618	Dog	High	Rainy
1.23E-09	771453.6307	7851189.105	1	T618	Dog	High	Rainy
1.26E-09	771403.6307	7851289.105	1	T618	Dog	High	Rainy
1.35E-09	771353.6307	7851514.105	1	T618	Dog	High	Rainy
1.36E-09	771403.6307	7851539.105	1	T618	Dog	High	Rainy
1.73E-09	772178.6307	7851964.105	1	T618	Dog	High	Rainy
1.59E-09	772028.6307	7851789.105	1	T618	Dog	High	Rainy
1.41E-09	771828.6307	7851539.105	1	T618	Dog	High	Rainy
1.30E-09	771478.6307	7851389.105	1	T618	Dog	High	Rainy
1.48E-09	771628.6307	7851689.105	1	T618	Dog	High	Rainy
1.57E-09	771628.6307	7851839.105	1	T618	Dog	High	Rainy
2.74E-09	771003.6307	7853914.105	1	T618	Dog	High	Rainy
2.66E-09	770703.6307	7854214.105	1	T618	Dog	High	Rainy
1.88E-09	773528.6307	7852489.105	1	T618	Dog	High	Rainy
1.95E-09	773653.6307	7852764.105	1	T618	Dog	High	Rainy
2.01E-09	773703.6307	7853064.105	1	T618	Dog	High	Rainy
1.59E-09	774278.6307	7853814.105	1	T618	Dog	High	Rainy
1.61E-09	774253.6307	7853814.105	1	T618	Dog	High	Rainy
1.65E-09	774253.6307	7853614.105	1	T618	Dog	High	Rainy
1.89E-09	773703.6307	7852664.105	1	T618	Dog	High	Rainy
1.98E-09	773228.6307	7852489.105	1	T618	Dog	High	Rainy
1.48E-09	772128.6307	7851614.105	1	T618	Dog	High	Rainy
1.60E-09	772003.6307	7851814.105	1	T618	Dog	High	Rainy
1.15E-09	772853.6307	7850989.105	1	T618	Dog	High	Rainy
9.30E-10	773128.6307	7849789.105	1	T618	Dog	High	Rainy
9.30E-10	773128.6307	7849789.105	1	T618	Dog	High	Rainy
9.30E-10	773128.6307	7849789.105	1	T618	Dog	High	Rainy
9.02E-10	773253.6307	7850014.105	1	T618	Dog	High	Rainy
9.47E-10	773453.6307	7850389.105	1	T618	Dog	High	Rainy
1.29E-09	771403.6307	7851364.105	1	T618	Dog	High	Rainy
1.20E-09	771053.6307	7851039.105	1	T618	Dog	High	Rainy
1.20E-09	771103.6307	7851064.105	1	T618	Dog	High	Rainy
1.23E-09	769703.6307	7851239.105	1	T618	Dog	High	Rainy
1.23E-09	769703.6307	7851239.105	1	T618	Dog	High	Rainy
1.23E-09	769703.6307	7851239.105	1	T618	Dog	High	Rainy
1.23E-09	769703.6307	7851239.105	1	T618	Dog	High	Rainy
1.30E-09	770128.6307	7850839.105	1	T618	Dog	High	Rainy
2.63E-09	772528.6307	7853214.105	1	T618	Dog	High	Rainy
2.45E-09	773153.6307	7853414.105	1	T618	Dog	High	Rainy
1.99E-09	773828.6307	7853589.105	1	T618	Dog	High	Rainy
1.90E-09	773928.6307	7853689.105	1	T618	Dog	High	Rainy
1.92E-09	773903.6307	7853689.105	1	T618	Dog	High	Rainy
1.92E-09	773903.6307	7853689.105	1	T618	Dog	High	Rainy
1.67E-09	774253.6307	7852964.105	1	T618	Dog	High	Rainy
1.60E-09	774378.6307	7852764.105	1	T618	Dog	High	Rainy
1.62E-09	774303.6307	7852639.105	1	T618	Dog	High	Rainy
1.61E-09	774353.6307	7852789.105	1	T618	Dog	High	Rainy
1.63E-09	774303.6307	7852764.105	1	T618	Dog	High	Rainy
1.64E-09	774303.6307	7852939.105	1	T618	Dog	High	Rainy
1.64E-09	774303.6307	7852939.105	1	T618	Dog	High	Rainy
1.63E-09	774328.6307	7852939.105	1	T618	Dog	High	Rainy
1.77E-09	774053.6307	7852864.105	1	T618	Dog	High	Rainy
1.92E-09	773703.6307	7852764.105	1	T618	Dog	High	Rainy
1.52E-09	774378.6307	7853789.105	1	T618	Dog	High	Rainy
1.58E-09	774328.6307	7853689.105	1	T618	Dog	High	Rainy
1.71E-09	774178.6307	7853589.105	1	T618	Dog	High	Rainy
1.16E-09	774503.6307	7854614.105	1	T618	Dog	High	Rainy
1.17E-09	774503.6307	7854589.105	1	T618	Dog	High	Rainy
1.16E-09	774503.6307	7854614.105	1	T618	Dog	High	Rainy
1.26E-09	774628.6307	7854014.105	1	T618	Dog	High	Rainy
1.26E-09	774928.6307	7853314.105	1	T618	Dog	High	Rainy
1.31E-09	773128.6307	7856189.105	1	T618	Dog	High	Rainy
1.29E-09	773003.6307	7856339.105	1	T618	Dog	High	Rainy
1.14E-09	773453.6307	7856139.105	1	T618	Dog	High	Rainy
9.45E-10	773928.6307	7855939.105	1	T618	Dog	High	Rainy
9.32E-10	773928.6307	7855964.105	1	T618	Dog	High	Rainy
9.32E-10	773928.6307	7855964.105	1	T618	Dog	High	Rainy
7.32E-10	774678.6307	7855364.105	1	T618	Dog	High	Rainy
1.10E-09	774578.6307	7854614.105	1	T618	Dog	High	Rainy
1.15E-09	774103.6307	7855314.105	1	T618	Dog	High	Rainy
1.84E-09	773003.6307	7855589.105	1	T618	Dog	High	Rainy
1.74E-09	772403.6307	7856189.105	1	T618	Dog	High	Rainy
1.25E-09	772678.6307	7856664.105	1	T618	Dog	High	Rainy
1.25E-09	772678.6307	7856664.105	1	T618	Dog	High	Rainy
1.25E-09	772678.6307	7856664.105	1	T618	Dog	High	Rainy
1.66E-09	771678.6307	7856714.105	1	T618	Dog	High	Rainy
1.68E-09	771128.6307	7857014.105	1	T618	Dog	High	Rainy
1.24E-09	773828.6307	7855539.105	1	T618	Dog	High	Rainy
1.16E-09	774028.6307	7855414.105	1	T618	Dog	High	Rainy
8.00E-10	774553.6307	7855389.105	1	T618	Dog	High	Rainy
7.84E-10	774578.6307	7855389.105	1	T618	Dog	High	Rainy
7.84E-10	774578.6307	7855389.105	1	T618	Dog	High	Rainy
7.84E-10	774578.6307	7855389.105	1	T618	Dog	High	Rainy
1.08E-09	774428.6307	7854939.105	1	T618	Dog	High	Rainy
1.62E-09	774278.6307	7853664.105	1	T618	Dog	High	Rainy
1.67E-09	774253.6307	7852989.105	1	T618	Dog	High	Rainy
2.02E-09	773353.6307	7852639.105	1	T618	Dog	High	Rainy
1.46E-09	774103.6307	7854689.105	1	T618	Dog	High	Rainy
1.18E-09	774503.6307	7854564.105	1	T618	Dog	High	Rainy
1.17E-09	774503.6307	7854589.105	1	T618	Dog	High	Rainy
1.18E-09	774503.6307	7854564.105	1	T618	Dog	High	Rainy
1.25E-09	774678.6307	7853939.105	1	T618	Dog	High	Rainy
1.17E-09	774878.6307	7853739.105	1	T618	Dog	High	Rainy
1.38E-09	773828.6307	7855289.105	1	T618	Dog	High	Rainy
1.30E-09	773828.6307	7855439.105	1	T618	Dog	High	Rainy
1.10E-09	774028.6307	7855514.105	1	T618	Dog	High	Rainy
8.16E-10	774528.6307	7855389.105	1	T618	Dog	High	Rainy
7.90E-10	774553.6307	7855414.105	1	T618	Dog	High	Rainy
7.90E-10	774553.6307	7855414.105	1	T618	Dog	High	Rainy
8.47E-10	774753.6307	7854939.105	1	T618	Dog	High	Rainy
8.18E-10	774853.6307	7854839.105	1	T618	Dog	High	Rainy
1.21E-09	775053.6307	7853264.105	1	T618	Dog	High	Rainy
1.20E-09	775128.6307	7853214.105	1	T618	Dog	High	Rainy
1.07E-09	775028.6307	7853739.105	1	T618	Dog	High	Rainy
1.30E-09	774578.6307	7854014.105	1	T618	Dog	High	Rainy
1.30E-09	774578.6307	7854014.105	1	T618	Dog	High	Rainy
1.29E-09	774578.6307	7854039.105	1	T618	Dog	High	Rainy
1.25E-09	774728.6307	7853814.105	1	T618	Dog	High	Rainy
1.26E-09	774703.6307	7853839.105	1	T618	Dog	High	Rainy
1.67E-09	774228.6307	7853564.105	1	T618	Dog	High	Rainy
1.66E-09	774203.6307	7853764.105	1	T618	Dog	High	Rainy
1.49E-09	774403.6307	7853839.105	1	T618	Dog	High	Rainy
1.49E-09	774403.6307	7853814.105	1	T618	Dog	High	Rainy
1.45E-09	774453.6307	7853839.105	1	T618	Dog	High	Rainy
1.47E-09	774428.6307	7853814.105	1	T618	Dog	High	Rainy
1.67E-09	774203.6307	7853714.105	1	T618	Dog	High	Rainy
1.71E-09	774178.6307	7853614.105	1	T618	Dog	High	Rainy
1.75E-09	774078.6307	7853889.105	1	T618	Dog	High	Rainy
1.65E-09	774228.6307	7853739.105	1	T618	Dog	High	Rainy
1.58E-09	774303.6307	7853789.105	1	T618	Dog	High	Rainy
1.49E-09	774403.6307	7853839.105	1	T618	Dog	High	Rainy
1.48E-09	774403.6307	7853864.105	1	T618	Dog	High	Rainy
1.48E-09	774403.6307	7853864.105	1	T618	Dog	High	Rainy
1.83E-09	774028.6307	7853389.105	1	T618	Dog	High	Rainy
1.78E-09	774053.6307	7852964.105	1	T618	Dog	High	Rainy
7.28E-10	775628.6307	7853889.105	1	T618	Dog	High	Rainy
1.17E-09	774803.6307	7853889.105	1	T618	Dog	High	Rainy
1.26E-09	774578.6307	7854164.105	1	T618	Dog	High	Rainy
1.16E-09	774528.6307	7854539.105	1	T618	Dog	High	Rainy
1.09E-09	774603.6307	7854589.105	1	T618	Dog	High	Rainy
1.18E-09	774503.6307	7854564.105	1	T618	Dog	High	Rainy
1.20E-09	774428.6307	7854664.105	1	T618	Dog	High	Rainy
1.08E-09	774528.6307	7854764.105	1	T618	Dog	High	Rainy
1.77E-09	772503.6307	7856089.105	1	T618	Dog	High	Rainy
1.88E-09	772703.6307	7855789.105	1	T618	Dog	High	Rainy
1.87E-09	772728.6307	7855789.105	1	T618	Dog	High	Rainy
1.89E-09	772753.6307	7855739.105	1	T618	Dog	High	Rainy
1.89E-09	772753.6307	7855739.105	1	T618	Dog	High	Rainy
1.89E-09	772753.6307	7855739.105	1	T618	Dog	High	Rainy
1.98E-09	772928.6307	7855464.105	1	T618	Dog	High	Rainy
2.04E-09	773753.6307	7853664.105	1	T618	Dog	High	Rainy
1.12E-09	775253.6307	7853289.105	1	T618	Dog	High	Rainy
6.64E-10	775253.6307	7854589.105	1	T618	Dog	High	Rainy
5.49E-10	775103.6307	7855214.105	1	T618	Dog	High	Rainy
5.49E-10	775103.6307	7855214.105	1	T618	Dog	High	Rainy
5.49E-10	775103.6307	7855214.105	1	T618	Dog	High	Rainy
5.75E-10	775053.6307	7855214.105	1	T618	Dog	High	Rainy
6.44E-10	774953.6307	7855164.105	1	T618	Dog	High	Rainy
7.53E-10	774628.6307	7855389.105	1	T618	Dog	High	Rainy
5.15E-10	775853.6307	7854239.105	1	T618	Dog	High	Rainy
7.01E-10	774928.6307	7855039.105	1	T618	Dog	High	Rainy
7.10E-10	774928.6307	7855014.105	1	T618	Dog	High	Rainy
7.44E-10	774928.6307	7854914.105	1	T618	Dog	High	Rainy
7.36E-10	774928.6307	7854939.105	1	T618	Dog	High	Rainy
7.25E-10	774903.6307	7855014.105	1	T618	Dog	High	Rainy
7.82E-10	774853.6307	7854939.105	1	T618	Dog	High	Rainy
1.15E-09	774578.6307	7854464.105	1	T618	Dog	High	Rainy
1.80E-09	773803.6307	7852539.105	1	T618	Dog	High	Rainy
1.51E-09	772203.6307	7851664.105	1	T618	Dog	High	Rainy
1.21E-09	770953.6307	7851189.105	1	T618	Dog	High	Rainy
1.21E-09	770953.6307	7850839.105	1	T618	Dog	High	Rainy
1.21E-09	770953.6307	7850839.105	1	T618	Dog	High	Rainy
1.21E-09	770953.6307	7850839.105	1	T618	Dog	High	Rainy
1.24E-09	770953.6307	7850714.105	1	T618	Dog	High	Rainy
1.23E-09	770953.6307	7850764.105	1	T618	Dog	High	Rainy
1.26E-09	771253.6307	7851314.105	1	T618	Dog	High	Rainy
1.22E-09	771103.6307	7851189.105	1	T618	Dog	High	Rainy
1.21E-09	770778.6307	7850964.105	1	T618	Dog	High	Rainy
1.22E-09	770853.6307	7850814.105	1	T618	Dog	High	Rainy
1.23E-09	770878.6307	7850789.105	1	T618	Dog	High	Rainy
1.24E-09	770903.6307	7850739.105	1	T618	Dog	High	Rainy
1.21E-09	771128.6307	7850764.105	1	T618	Dog	High	Rainy
1.19E-09	771303.6307	7850739.105	1	T618	Dog	High	Rainy
1.23E-09	771103.6307	7851264.105	1	T618	Dog	High	Rainy
1.20E-09	770828.6307	7850989.105	1	T618	Dog	High	Rainy
1.22E-09	770328.6307	7851014.105	1	T618	Dog	High	Rainy
1.22E-09	770853.6307	7850839.105	1	T618	Dog	High	Rainy
1.22E-09	770878.6307	7850839.105	1	T618	Dog	High	Rainy
1.21E-09	770953.6307	7850864.105	1	T618	Dog	High	Rainy
1.30E-09	770903.6307	7851564.105	1	T618	Dog	High	Rainy
2.51E-09	772178.6307	7852964.105	1	T618	Dog	High	Rainy
2.16E-09	773303.6307	7852864.105	1	T618	Dog	High	Rainy
1.87E-09	773978.6307	7853364.105	1	T618	Dog	High	Rainy
1.67E-09	774228.6307	7853589.105	1	T618	Dog	High	Rainy
1.46E-09	774428.6307	7853864.105	1	T618	Dog	High	Rainy
1.42E-09	774478.6307	7853864.105	1	T618	Dog	High	Rainy
1.45E-09	774453.6307	7853839.105	1	T618	Dog	High	Rainy
1.19E-09	774503.6307	7854514.105	1	T618	Dog	High	Rainy
1.19E-09	774478.6307	7854589.105	1	T618	Dog	High	Rainy
1.98E-09	773828.6307	7853639.105	1	T618	Dog	High	Rainy
2.02E-09	773728.6307	7853189.105	1	T618	Dog	High	Rainy
1.81E-09	774053.6307	7853314.105	1	T618	Dog	High	Rainy
1.79E-09	774078.6307	7853489.105	1	T618	Dog	High	Rainy
1.77E-09	774103.6307	7853489.105	1	T618	Dog	High	Rainy
1.77E-09	774103.6307	7853489.105	1	T618	Dog	High	Rainy
2.04E-09	773353.6307	7852664.105	1	T618	Dog	High	Rainy
1.88E-09	773628.6307	7852564.105	1	T618	Dog	High	Rainy
1.21E-09	771153.6307	7851114.105	1	T618	Dog	High	Rainy
1.25E-09	770778.6307	7850739.105	1	T618	Dog	High	Rainy
1.23E-09	770503.6307	7850939.105	1	T618	Dog	High	Rainy
1.19E-09	770203.6307	7851364.105	1	T618	Dog	High	Rainy
1.19E-09	770203.6307	7851339.105	1	T618	Dog	High	Rainy
1.19E-09	770228.6307	7851314.105	1	T618	Dog	High	Rainy
1.22E-09	770928.6307	7851264.105	1	T618	Dog	High	Rainy
1.23E-09	771228.6307	7851214.105	1	T618	Dog	High	Rainy
2.28E-09	773003.6307	7852864.105	1	T618	Dog	High	Rainy
2.17E-09	772853.6307	7852614.105	1	T618	Dog	High	Rainy
2.08E-09	773078.6307	7852564.105	1	T618	Dog	High	Rainy
1.95E-09	773128.6307	7852389.105	1	T618	Dog	High	Rainy
1.95E-09	773128.6307	7852389.105	1	T618	Dog	High	Rainy
1.95E-09	773128.6307	7852389.105	1	T618	Dog	High	Rainy
1.95E-09	773128.6307	7852389.105	1	T618	Dog	High	Rainy
2.21E-09	773078.6307	7852789.105	1	T618	Dog	High	Rainy
2.02E-09	773778.6307	7853689.105	1	T618	Dog	High	Rainy
1.95E-09	773878.6307	7853514.105	1	T618	Dog	High	Rainy
1.95E-09	773878.6307	7853539.105	1	T618	Dog	High	Rainy
1.98E-09	773828.6307	7853664.105	1	T618	Dog	High	Rainy
1.98E-09	773828.6307	7853664.105	1	T618	Dog	High	Rainy
1.98E-09	773828.6307	7853664.105	1	T618	Dog	High	Rainy
2.00E-09	773803.6307	7853664.105	1	T618	Dog	High	Rainy
1.71E-09	774178.6307	7853539.105	1	T618	Dog	High	Rainy
1.61E-09	774353.6307	7852739.105	1	T618	Dog	High	Rainy
1.60E-09	774378.6307	7852814.105	1	T618	Dog	High	Rainy
1.88E-09	773928.6307	7853089.105	1	T618	Dog	High	Rainy
1.45E-09	774453.6307	7853839.105	1	T618	Dog	High	Rainy
1.45E-09	774453.6307	7853839.105	1	T618	Dog	High	Rainy
1.46E-09	774428.6307	7853864.105	1	T618	Dog	High	Rainy
1.66E-09	774203.6307	7853764.105	1	T618	Dog	High	Rainy
1.81E-09	774053.6307	7853414.105	1	T618	Dog	High	Rainy
1.97E-09	771753.6307	7852339.105	1	T618	Dog	High	Rainy
1.29E-09	771678.6307	7851314.105	1	T618	Dog	High	Rainy
1.20E-09	770978.6307	7850889.105	1	T618	Dog	High	Rainy
1.36E-09	769828.6307	7850839.105	1	T618	Dog	High	Rainy
1.36E-09	769828.6307	7850839.105	1	T618	Dog	High	Rainy
1.36E-09	769828.6307	7850839.105	1	T618	Dog	High	Rainy
1.36E-09	769978.6307	7850789.105	1	T618	Dog	High	Rainy
1.26E-09	770253.6307	7850889.105	1	T618	Dog	High	Rainy
1.36E-09	771203.6307	7851589.105	1	T618	Dog	High	Rainy
1.30E-09	770728.6307	7851639.105	1	T618	Dog	High	Rainy
1.20E-09	770128.6307	7851464.105	1	T618	Dog	High	Rainy
1.24E-09	769928.6307	7851089.105	1	T618	Dog	High	Rainy
1.24E-09	769928.6307	7851089.105	1	T618	Dog	High	Rainy
1.24E-09	769928.6307	7851089.105	1	T618	Dog	High	Rainy
1.19E-09	770128.6307	7851389.105	1	T618	Dog	High	Rainy
1.27E-09	770353.6307	7851714.105	1	T618	Dog	High	Rainy
1.29E-09	771403.6307	7851364.105	1	T618	Dog	High	Rainy
1.25E-09	771178.6307	7851314.105	1	T618	Dog	High	Rainy
1.20E-09	770328.6307	7851364.105	1	T618	Dog	High	Rainy
1.20E-09	770078.6307	7851539.105	1	T618	Dog	High	Rainy
1.20E-09	770078.6307	7851539.105	1	T618	Dog	High	Rainy
1.20E-09	770078.6307	7851539.105	1	T618	Dog	High	Rainy
1.19E-09	770128.6307	7851439.105	1	T618	Dog	High	Rainy
1.38E-09	770278.6307	7850639.105	1	T618	Dog	High	Rainy
1.24E-09	771228.6307	7850564.105	1	T618	Dog	High	Rainy
1.23E-09	771303.6307	7850564.105	1	T618	Dog	High	Rainy
1.23E-09	770928.6307	7850739.105	1	T618	Dog	High	Rainy
1.21E-09	770878.6307	7850914.105	1	T618	Dog	High	Rainy
1.21E-09	770878.6307	7850914.105	1	T618	Dog	High	Rainy
1.21E-09	770878.6307	7850914.105	1	T618	Dog	High	Rainy
1.23E-09	770878.6307	7850764.105	1	T618	Dog	High	Rainy
1.25E-09	770878.6307	7850714.105	1	T618	Dog	High	Rainy
1.34E-09	770678.6307	7850564.105	1	T618	Dog	High	Rainy
1.40E-09	770253.6307	7850614.105	1	T618	Dog	High	Rainy
1.37E-09	770178.6307	7850689.105	1	T618	Dog	High	Rainy
1.19E-09	770078.6307	7851464.105	1	T618	Dog	High	Rainy
1.19E-09	770078.6307	7851464.105	1	T618	Dog	High	Rainy
1.19E-09	770078.6307	7851464.105	1	T618	Dog	High	Rainy
1.21E-09	770303.6307	7851514.105	1	T618	Dog	High	Rainy
1.34E-09	770728.6307	7851739.105	1	T618	Dog	High	Rainy
1.94E-09	771778.6307	7852289.105	1	T618	Dog	High	Rainy
1.77E-09	771753.6307	7852089.105	1	T618	Dog	High	Rainy
1.24E-09	770528.6307	7851539.105	1	T618	Dog	High	Rainy
1.24E-09	770153.6307	7851714.105	1	T618	Dog	High	Rainy
1.23E-09	770153.6307	7851689.105	1	T618	Dog	High	Rainy
1.23E-09	770153.6307	7851689.105	1	T618	Dog	High	Rainy
1.24E-09	770328.6307	7851614.105	1	T618	Dog	High	Rainy
1.21E-09	771053.6307	7851164.105	1	T618	Dog	High	Rainy
2.49E-09	772478.6307	7852964.105	1	T618	Dog	High	Rainy
1.40E-09	771678.6307	7851539.105	1	T618	Dog	High	Rainy
1.29E-09	771528.6307	7851339.105	1	T618	Dog	High	Rainy
1.20E-09	770803.6307	7850989.105	1	T618	Dog	High	Rainy
1.20E-09	770803.6307	7850989.105	1	T618	Dog	High	Rainy
1.20E-09	770803.6307	7850989.105	1	T618	Dog	High	Rainy
1.21E-09	770778.6307	7850914.105	1	T618	Dog	High	Rainy
1.20E-09	770928.6307	7850914.105	1	T618	Dog	High	Rainy
1.24E-09	770703.6307	7850814.105	1	T618	Dog	High	Rainy
1.30E-09	770853.6307	7851564.105	1	T618	Dog	High	Rainy
1.52E-09	771578.6307	7851764.105	1	T618	Dog	High	Rainy
1.34E-09	771603.6307	7851439.105	1	T618	Dog	High	Rainy
1.35E-09	771603.6307	7851464.105	1	T618	Dog	High	Rainy
1.35E-09	771628.6307	7851464.105	1	T618	Dog	High	Rainy
1.31E-09	771553.6307	7851389.105	1	T618	Dog	High	Rainy
1.39E-09	771578.6307	7851539.105	1	T618	Dog	High	Rainy
2.22E-09	772778.6307	7852664.105	1	T618	Dog	High	Rainy
1.73E-09	772553.6307	7851964.105	1	T618	Dog	High	Rainy
1.71E-09	772678.6307	7851939.105	1	T618	Dog	High	Rainy
1.21E-09	771553.6307	7851114.105	1	T618	Dog	High	Rainy
1.21E-09	771553.6307	7851114.105	1	T618	Dog	High	Rainy
1.21E-09	771553.6307	7851114.105	1	T618	Dog	High	Rainy
1.21E-09	771453.6307	7851089.105	1	T618	Dog	High	Rainy
1.20E-09	771603.6307	7851039.105	1	T618	Dog	High	Rainy
1.19E-09	771303.6307	7851014.105	1	T618	Dog	High	Rainy
1.22E-09	771028.6307	7850764.105	1	T618	Dog	High	Rainy
1.22E-09	770903.6307	7850839.105	1	T618	Dog	High	Rainy
1.22E-09	770853.6307	7850839.105	1	T618	Dog	High	Rainy
1.22E-09	770853.6307	7850839.105	1	T618	Dog	High	Rainy
1.22E-09	770853.6307	7850839.105	1	T618	Dog	High	Rainy
1.20E-09	770878.6307	7850939.105	1	T618	Dog	High	Rainy
1.22E-09	770728.6307	7850889.105	1	T618	Dog	High	Rainy
1.25E-09	770403.6307	7850864.105	1	T618	Dog	High	Rainy
1.32E-09	770203.6307	7850764.105	1	T618	Dog	High	Rainy
1.34E-09	770203.6307	7850739.105	1	T618	Dog	High	Rainy
1.47E-09	770303.6307	7850489.105	1	T618	Dog	High	Rainy
1.45E-09	770328.6307	7850514.105	1	T618	Dog	High	Rainy
1.45E-09	770328.6307	7850514.105	1	T618	Dog	High	Rainy
1.46E-09	770353.6307	7850489.105	1	T618	Dog	High	Rainy
1.58E-09	770128.6307	7850414.105	1	T618	Dog	High	Rainy
1.20E-09	771228.6307	7850789.105	1	T618	Dog	High	Rainy
1.24E-09	771553.6307	7851214.105	1	T618	Dog	High	Rainy
1.27E-09	771503.6307	7851289.105	1	T618	Dog	High	Rainy
1.26E-09	771453.6307	7851264.105	1	T618	Dog	High	Rainy
1.26E-09	771453.6307	7851264.105	1	T618	Dog	High	Rainy
1.26E-09	771453.6307	7851264.105	1	T618	Dog	High	Rainy
1.25E-09	771328.6307	7851264.105	1	T618	Dog	High	Rainy
1.21E-09	771228.6307	7851114.105	1	T618	Dog	High	Rainy
1.36E-09	771353.6307	7851539.105	1	T618	Dog	High	Rainy
1.20E-09	771103.6307	7851064.105	1	T618	Dog	High	Rainy
1.21E-09	771103.6307	7851114.105	1	T618	Dog	High	Rainy
1.19E-09	770303.6307	7851264.105	1	T618	Dog	High	Rainy
1.20E-09	770278.6307	7851239.105	1	T618	Dog	High	Rainy
1.20E-09	770278.6307	7851239.105	1	T618	Dog	High	Rainy
1.22E-09	770353.6307	7851014.105	1	T618	Dog	High	Rainy
1.21E-09	771003.6307	7850864.105	1	T618	Dog	High	Rainy
1.24E-09	771678.6307	7851189.105	1	T618	Dog	High	Rainy
1.44E-09	771828.6307	7851589.105	1	T618	Dog	High	Rainy
1.22E-09	770978.6307	7851239.105	1	T618	Dog	High	Rainy
1.23E-09	770403.6307	7851539.105	1	T618	Dog	High	Rainy
1.23E-09	770428.6307	7851539.105	1	T618	Dog	High	Rainy
1.23E-09	770428.6307	7851539.105	1	T618	Dog	High	Rainy
1.33E-09	770753.6307	7851689.105	1	T618	Dog	High	Rainy
1.45E-09	771003.6307	7851839.105	1	T618	Dog	High	Rainy
1.48E-09	772278.6307	7851614.105	1	T618	Dog	High	Rainy
1.19E-09	772028.6307	7851039.105	1	T618	Dog	High	Rainy
1.21E-09	771503.6307	7851114.105	1	T618	Dog	High	Rainy
1.21E-09	771003.6307	7850839.105	1	T618	Dog	High	Rainy
1.21E-09	771003.6307	7850839.105	1	T618	Dog	High	Rainy
1.21E-09	771028.6307	7850814.105	1	T618	Dog	High	Rainy
1.23E-09	771103.6307	7850664.105	1	T618	Dog	High	Rainy
1.25E-09	770878.6307	7850714.105	1	T618	Dog	High	Rainy
1.26E-09	770853.6307	7850689.105	1	T618	Dog	High	Rainy
1.25E-09	770953.6307	7850664.105	1	T618	Dog	High	Rainy
1.23E-09	770878.6307	7850764.105	1	T618	Dog	High	Rainy
1.36E-09	770653.6307	7850539.105	1	T618	Dog	High	Rainy
1.35E-09	770628.6307	7850564.105	1	T618	Dog	High	Rainy
1.40E-09	770578.6307	7850489.105	1	T618	Dog	High	Rainy
1.33E-09	770578.6307	7850614.105	1	T618	Dog	High	Rainy
1.26E-09	770678.6307	7850739.105	1	T618	Dog	High	Rainy
1.21E-09	770778.6307	7850939.105	1	T618	Dog	High	Rainy
1.21E-09	770778.6307	7850964.105	1	T618	Dog	High	Rainy
1.20E-09	770403.6307	7851239.105	1	T618	Dog	High	Rainy
1.22E-09	770378.6307	7851489.105	1	T618	Dog	High	Rainy
1.22E-09	770378.6307	7851489.105	1	T618	Dog	High	Rainy
1.21E-09	770328.6307	7851489.105	1	T618	Dog	High	Rainy
1.23E-09	770403.6307	7851564.105	1	T618	Dog	High	Rainy
1.26E-09	770678.6307	7851514.105	1	T618	Dog	High	Rainy
1.29E-09	771528.6307	7851339.105	1	T618	Dog	High	Rainy
1.21E-09	771478.6307	7851114.105	1	T618	Dog	High	Rainy
1.21E-09	770728.6307	7850939.105	1	T618	Dog	High	Rainy
4.01E-09	770203.6307	7848864.105	0	T618	Dog	High	Rainy
1.52E-09	769728.6307	7850639.105	0	T618	Dog	High	Rainy
2.16E-09	770453.6307	7849789.105	0	T618	Dog	High	Rainy
3.51E-09	767653.6307	7850489.105	0	T618	Dog	High	Rainy
2.88E-09	768328.6307	7850339.105	0	T618	Dog	High	Rainy
1.99E-09	766253.6307	7853539.105	0	T618	Dog	High	Rainy
1.53E-09	771578.6307	7851789.105	0	T618	Dog	High	Rainy
1.63E-09	771103.6307	7852089.105	0	T618	Dog	High	Rainy
1.62E-09	768003.6307	7852064.105	0	T618	Dog	High	Rainy
1.37E-09	768728.6307	7852514.105	0	T618	Dog	High	Rainy
1.70E-09	767628.6307	7852489.105	0	T618	Dog	High	Rainy
1.52E-09	772253.6307	7849339.105	0	T618	Dog	High	Rainy
1.61E-09	771303.6307	7851989.105	0	T618	Dog	High	Rainy
1.83E-09	770378.6307	7852814.105	0	T618	Dog	High	Rainy
2.37E-09	769928.6307	7854739.105	0	T618	Dog	High	Rainy
2.00E-09	766803.6307	7853739.105	0	T618	Dog	High	Rainy
2.00E-09	768978.6307	7850539.105	0	T618	Dog	High	Rainy
2.93E-09	771803.6307	7854739.105	0	T618	Dog	High	Rainy
2.67E-09	771228.6307	7853514.105	0	T618	Dog	High	Rainy
2.76E-09	770853.6307	7854414.105	0	T618	Dog	High	Rainy
4.26E-09	767778.6307	7849989.105	0	T618	Dog	High	Rainy
2.17E-09	769628.6307	7854389.105	0	T618	Dog	High	Rainy
1.38E-09	771228.6307	7850239.105	0	T618	Dog	High	Rainy
9.94E-10	773178.6307	7850564.105	0	T618	Dog	High	Rainy
1.89E-09	773653.6307	7854639.105	0	T618	Dog	High	Rainy
1.28E-09	770528.6307	7850739.105	0	T618	Dog	High	Rainy
2.79E-09	770528.6307	7849364.105	0	T618	Dog	High	Rainy
7.77E-09	768603.6307	7847289.105	0	T618	Dog	High	Rainy
5.65E-09	768528.6307	7848839.105	0	T618	Dog	High	Rainy
2.79E-09	771553.6307	7853514.105	0	T618	Dog	High	Rainy
1.40E-09	774803.6307	7852964.105	0	T618	Dog	High	Rainy
1.19E-09	770053.6307	7851339.105	0	T618	Dog	High	Rainy
1.41E-09	768853.6307	7852739.105	0	T618	Dog	High	Rainy
1.47E-09	774553.6307	7853314.105	0	T618	Dog	High	Rainy
2.70E-09	772578.6307	7853389.105	0	T618	Dog	High	Rainy
1.79E-09	773928.6307	7852689.105	0	T618	Dog	High	Rainy
3.26E-09	771628.6307	7848439.105	0	T618	Dog	High	Rainy
1.06E-09	773078.6307	7850764.105	0	T618	Dog	High	Rainy
2.75E-09	772078.6307	7855014.105	0	T618	Dog	High	Rainy
1.24E-09	771428.6307	7850439.105	0	T618	Dog	High	Rainy
3.00E-09	772003.6307	7853964.105	0	T618	Dog	High	Rainy
1.98E-09	773578.6307	7852764.105	0	T618	Dog	High	Rainy
1.66E-09	769178.6307	7853389.105	0	T618	Dog	High	Rainy
2.21E-09	771078.6307	7849489.105	0	T618	Dog	High	Rainy
1.50E-09	771578.6307	7849864.105	0	T618	Dog	High	Rainy
2.30E-09	773003.6307	7854914.105	0	T618	Dog	High	Rainy
1.80E-09	769678.6307	7850364.105	0	T618	Dog	High	Rainy
1.28E-09	770478.6307	7851689.105	0	T618	Dog	High	Rainy
4.67E-09	770403.6307	7848439.105	0	T618	Dog	High	Rainy
6.17E-09	767778.6307	7849114.105	0	T618	Dog	High	Rainy
1.68E-09	767603.6307	7852789.105	0	T618	Dog	High	Rainy
1.34E-09	771828.6307	7851414.105	0	T618	Dog	High	Rainy
1.52E-09	768103.6307	7852664.105	0	T618	Dog	High	Rainy
7.65E-09	767603.6307	7848564.105	0	T618	Dog	High	Rainy
1.97E-09	773703.6307	7854314.105	0	T618	Dog	High	Rainy
1.51E-09	772778.6307	7851664.105	0	T618	Dog	High	Rainy
2.95E-09	766453.6307	7851689.105	0	T618	Dog	High	Rainy
3.32E-09	768378.6307	7850039.105	0	T618	Dog	High	Rainy
2.02E-09	771003.6307	7852689.105	0	T618	Dog	High	Rainy
1.40E-09	770853.6307	7850389.105	0	T618	Dog	High	Rainy
1.03E-09	772803.6307	7850639.105	0	T618	Dog	High	Rainy
1.09E-09	772153.6307	7850539.105	0	T618	Dog	High	Rainy
7.68E-09	768453.6307	7847714.105	0	T618	Dog	High	Rainy
1.75E-09	772428.6307	7848939.105	0	T618	Dog	High	Rainy
1.20E-09	770153.6307	7851514.105	0	T618	Dog	High	Rainy
1.27E-09	771353.6307	7850389.105	0	T618	Dog	High	Rainy
1.08E-09	772303.6307	7850214.105	0	T618	Dog	High	Rainy
4.83E-09	768153.6307	7849439.105	0	T618	Dog	High	Rainy
4.24E-09	771103.6307	7848239.105	0	T618	Dog	High	Rainy
1.81E-09	767703.6307	7852014.105	0	T618	Dog	High	Rainy
1.74E-09	768303.6307	7851414.105	0	T618	Dog	High	Rainy
6.05E-09	769428.6307	7848189.105	0	T618	Dog	High	Rainy
1.45E-09	772128.6307	7849539.105	0	T618	Dog	High	Rainy
2.20E-09	773553.6307	7853789.105	0	T618	Dog	High	Rainy
1.56E-09	773078.6307	7851764.105	0	T618	Dog	High	Rainy
2.32E-09	773403.6307	7853814.105	0	T618	Dog	High	Rainy
2.17E-09	769478.6307	7854514.105	0	T618	Dog	High	Rainy
1.89E-09	770728.6307	7852664.105	0	T618	Dog	High	Rainy
1.41E-09	768778.6307	7852739.105	0	T618	Dog	High	Rainy
2.46E-09	770653.6307	7853689.105	0	T618	Dog	High	Rainy
1.96E-09	770528.6307	7849914.105	0	T618	Dog	High	Rainy
1.93E-09	768453.6307	7851014.105	0	T618	Dog	High	Rainy
2.25E-09	766228.6307	7852464.105	0	T618	Dog	High	Rainy
3.82E-09	771403.6307	7848264.105	0	T618	Dog	High	Rainy
5.64E-09	766728.6307	7850189.105	0	T618	Dog	High	Rainy
3.26E-09	770328.6307	7849189.105	0	T618	Dog	High	Rainy
1.27E-09	769053.6307	7851814.105	0	T618	Dog	High	Rainy
1.12E-09	772803.6307	7849489.105	0	T618	Dog	High	Rainy
2.48E-09	768328.6307	7850614.105	0	T618	Dog	High	Rainy
2.31E-09	769728.6307	7854789.105	0	T618	Dog	High	Rainy
1.82E-09	767128.6307	7853014.105	0	T618	Dog	High	Rainy
2.53E-09	771328.6307	7853214.105	0	T618	Dog	High	Rainy
2.08E-09	768853.6307	7854514.105	0	T618	Dog	High	Rainy
1.29E-09	770903.6307	7850589.105	0	T618	Dog	High	Rainy
4.98E-09	770453.6307	7848239.105	0	T618	Dog	High	Rainy
2.39E-09	766653.6307	7852064.105	0	T618	Dog	High	Rainy
2.69E-09	770753.6307	7854889.105	0	T618	Dog	High	Rainy
2.16E-09	772853.6307	7855289.105	0	T618	Dog	High	Rainy
4.42E-09	767153.6307	7850414.105	0	T618	Dog	High	Rainy
1.32E-09	770453.6307	7850689.105	0	T618	Dog	High	Rainy
2.62E-09	772378.6307	7855039.105	0	T618	Dog	High	Rainy
1.67E-09	774253.6307	7852889.105	0	T618	Dog	High	Rainy
1.99E-09	768578.6307	7850839.105	0	T618	Dog	High	Rainy
4.60E-09	770478.6307	7848439.105	0	T618	Dog	High	Rainy
1.50E-09	774453.6307	7853589.105	0	T618	Dog	High	Rainy
2.09E-09	771328.6307	7849439.105	0	T618	Dog	High	Rainy
7.51E-09	768903.6307	7847239.105	0	T618	Dog	High	Rainy
6.15E-09	769278.6307	7848214.105	0	T618	Dog	High	Rainy
2.99E-09	771953.6307	7854464.105	0	T618	Dog	High	Rainy
2.01E-09	768878.6307	7854339.105	0	T618	Dog	High	Rainy
1.17E-09	771503.6307	7850789.105	0	T618	Dog	High	Rainy
1.32E-09	769528.6307	7851089.105	0	T618	Dog	High	Rainy
2.84E-09	771053.6307	7854239.105	0	T618	Dog	High	Rainy
2.72E-09	771303.6307	7855214.105	0	T618	Dog	High	Rainy
1.65E-09	770128.6307	7852689.105	0	T618	Dog	High	Rainy
3.78E-09	766453.6307	7851189.105	0	T618	Dog	High	Rainy
2.07E-09	769278.6307	7854364.105	0	T618	Dog	High	Rainy
1.75E-09	772103.6307	7849214.105	0	T618	Dog	High	Rainy
1.60E-09	768578.6307	7853339.105	0	T618	Dog	High	Rainy
2.79E-09	771153.6307	7853864.105	0	T618	Dog	High	Rainy
1.11E-09	772853.6307	7849464.105	0	T618	Dog	High	Rainy
9.06E-10	773228.6307	7849839.105	0	T618	Dog	High	Rainy
2.48E-09	772253.6307	7855339.105	0	T618	Dog	High	Rainy
2.57E-09	772528.6307	7854989.105	0	T618	Dog	High	Rainy
1.85E-09	767253.6307	7853464.105	0	T618	Dog	High	Rainy
1.44E-09	769228.6307	7851039.105	0	T618	Dog	High	Rainy
3.64E-09	766628.6307	7851164.105	0	T618	Dog	High	Rainy
2.16E-09	767153.6307	7851989.105	0	T618	Dog	High	Rainy
1.19E-09	772953.6307	7851089.105	0	T618	Dog	High	Rainy
6.10E-09	769378.6307	7848189.105	0	T618	Dog	High	Rainy
1.99E-09	766053.6307	7853239.105	0	T618	Dog	High	Rainy
1.27E-09	772253.6307	7849714.105	0	T618	Dog	High	Rainy
2.93E-09	771278.6307	7854289.105	0	T618	Dog	High	Rainy
1.09E-09	772328.6307	7850739.105	0	T618	Dog	High	Rainy
2.37E-09	771178.6307	7853064.105	0	T618	Dog	High	Rainy
3.49E-09	770628.6307	7848939.105	0	T618	Dog	High	Rainy
1.25E-09	769178.6307	7851939.105	0	T618	Dog	High	Rainy
8.76E-10	773628.6307	7849964.105	0	T618	Dog	High	Rainy
1.74E-09	773428.6307	7852164.105	0	T618	Dog	High	Rainy
1.26E-09	769753.6307	7851989.105	0	T618	Dog	High	Rainy
1.73E-09	772253.6307	7851964.105	0	T618	Dog	High	Rainy
4.62E-09	771078.6307	7848014.105	0	T618	Dog	High	Rainy
1.75E-09	767378.6307	7852989.105	0	T618	Dog	High	Rainy
1.25E-09	769853.6307	7851914.105	0	T618	Dog	High	Rainy
2.64E-09	770578.6307	7854664.105	0	T618	Dog	High	Rainy
1.85E-09	774003.6307	7853514.105	0	T618	Dog	High	Rainy
1.95E-09	770828.6307	7852689.105	0	T618	Dog	High	Rainy
3.31E-09	771428.6307	7848564.105	0	T618	Dog	High	Rainy
1.93E-09	770478.6307	7852914.105	0	T618	Dog	High	Rainy
2.97E-09	772178.6307	7854389.105	0	T618	Dog	High	Rainy
1.55E-09	773928.6307	7854814.105	0	T618	Dog	High	Rainy
2.11E-09	769753.6307	7854039.105	0	T618	Dog	High	Rainy
3.73E-09	770903.6307	7848664.105	0	T618	Dog	High	Rainy
1.16E-09	773153.6307	7851039.105	0	T618	Dog	High	Rainy
1.20E-09	771128.6307	7850989.105	0	T618	Dog	High	Rainy
5.34E-09	767253.6307	7849914.105	0	T618	Dog	High	Rainy
2.70E-09	772828.6307	7853689.105	0	T618	Dog	High	Rainy
2.86E-09	771228.6307	7854789.105	0	T618	Dog	High	Rainy
2.90E-09	771503.6307	7854814.105	0	T618	Dog	High	Rainy
1.84E-09	767603.6307	7853664.105	0	T618	Dog	High	Rainy
1.54E-09	768328.6307	7853064.105	0	T618	Dog	High	Rainy
1.40E-09	768628.6307	7851814.105	0	T618	Dog	High	Rainy
1.74E-09	770153.6307	7850239.105	0	T618	Dog	High	Rainy
1.35E-09	774728.6307	7853389.105	0	T618	Dog	High	Rainy
2.81E-09	766728.6307	7851639.105	0	T618	Dog	High	Rainy
2.40E-09	766403.6307	7852189.105	0	T618	Dog	High	Rainy
1.82E-09	772103.6307	7849139.105	0	T618	Dog	High	Rainy
3.01E-09	772028.6307	7854189.105	0	T618	Dog	High	Rainy
1.69E-09	770303.6307	7852639.105	0	T618	Dog	High	Rainy
2.77E-09	771528.6307	7853489.105	0	T618	Dog	High	Rainy
2.22E-09	767778.6307	7851339.105	0	T618	Dog	High	Rainy
3.38E-09	769353.6307	7849489.105	0	T618	Dog	High	Rainy
1.88E-09	771028.6307	7852489.105	0	T618	Dog	High	Rainy
1.56E-09	768453.6307	7851564.105	0	T618	Dog	High	Rainy
1.28E-09	772278.6307	7851264.105	0	T618	Dog	High	Rainy
1.39E-09	768853.6307	7851514.105	0	T618	Dog	High	Rainy
8.98E-10	773353.6307	7850089.105	0	T618	Dog	High	Rainy
1.88E-09	772403.6307	7848839.105	0	T618	Dog	High	Rainy
1.88E-09	767103.6307	7852589.105	0	T618	Dog	High	Rainy
1.65E-09	768978.6307	7850914.105	0	T618	Dog	High	Rainy
2.00E-09	769553.6307	7853964.105	0	T618	Dog	High	Rainy
1.15E-09	772953.6307	7850989.105	0	T618	Dog	High	Rainy
1.33E-09	771753.6307	7850014.105	0	T618	Dog	High	Rainy
1.53E-09	768103.6307	7852289.105	0	T618	Dog	High	Rainy
1.50E-09	773253.6307	7851689.105	0	T618	Dog	High	Rainy
2.21E-09	770028.6307	7853939.105	0	T618	Dog	High	Rainy
1.79E-09	770153.6307	7852939.105	0	T618	Dog	High	Rainy
2.28E-09	771728.6307	7849039.105	0	T618	Dog	High	Rainy
3.73E-09	767628.6307	7850389.105	0	T618	Dog	High	Rainy
2.46E-09	770328.6307	7854239.105	0	T618	Dog	High	Rainy
1.92E-09	768053.6307	7854039.105	0	T618	Dog	High	Rainy
1.84E-09	773353.6307	7855189.105	0	T618	Dog	High	Rainy
4.61E-09	767753.6307	7849839.105	0	T618	Dog	High	Rainy
1.71E-09	772378.6307	7851939.105	0	T618	Dog	High	Rainy
5.46E-09	767428.6307	7849714.105	0	T618	Dog	High	Rainy
1.46E-09	770853.6307	7851914.105	0	T618	Dog	High	Rainy
1.73E-09	769303.6307	7853489.105	0	T618	Dog	High	Rainy
1.03E-09	772553.6307	7850489.105	0	T618	Dog	High	Rainy
1.94E-09	767328.6307	7853789.105	0	T618	Dog	High	Rainy
3.99E-09	766578.6307	7851014.105	0	T618	Dog	High	Rainy
1.68E-09	768353.6307	7853539.105	0	T618	Dog	High	Rainy
1.55E-09	771828.6307	7851764.105	0	T618	Dog	High	Rainy
1.78E-09	767503.6307	7853389.105	0	T618	Dog	High	Rainy
2.50E-09	770328.6307	7854439.105	0	T618	Dog	High	Rainy
2.32E-09	767803.6307	7851214.105	0	T618	Dog	High	Rainy
1.57E-09	770253.6307	7852464.105	0	T618	Dog	High	Rainy
1.89E-09	773353.6307	7852389.105	0	T618	Dog	High	Rainy
1.57E-09	769353.6307	7853064.105	0	T618	Dog	High	Rainy
2.12E-09	770003.6307	7853739.105	0	T618	Dog	High	Rainy
2.31E-09	767553.6307	7851464.105	0	T618	Dog	High	Rainy
1.94E-09	766528.6307	7853164.105	0	T618	Dog	High	Rainy
2.19E-09	773178.6307	7854864.105	0	T618	Dog	High	Rainy
3.29E-09	769228.6307	7849589.105	0	T618	Dog	High	Rainy
2.88E-09	772428.6307	7854364.105	0	T618	Dog	High	Rainy
1.81E-09	769053.6307	7853814.105	0	T618	Dog	High	Rainy
2.39E-09	772403.6307	7852814.105	0	T618	Dog	High	Rainy
1.07E-09	772303.6307	7850489.105	0	T618	Dog	High	Rainy
2.75E-09	769103.6307	7849939.105	0	T618	Dog	High	Rainy
1.24E-09	769228.6307	7851864.105	0	T618	Dog	High	Rainy
3.01E-09	769528.6307	7849614.105	0	T618	Dog	High	Rainy
6.37E-09	769978.6307	7847564.105	0	T618	Dog	High	Rainy
1.84E-09	767753.6307	7853739.105	0	T618	Dog	High	Rainy
2.00E-09	766878.6307	7853764.105	0	T618	Dog	High	Rainy
1.50E-09	768953.6307	7853039.105	0	T618	Dog	High	Rainy
2.94E-09	772153.6307	7853764.105	0	T618	Dog	High	Rainy
1.70E-09	768928.6307	7850889.105	0	T618	Dog	High	Rainy
1.12E-09	772328.6307	7850839.105	0	T618	Dog	High	Rainy
2.85E-09	771228.6307	7854839.105	0	T618	Dog	High	Rainy
2.46E-09	770228.6307	7854514.105	0	T618	Dog	High	Rainy
1.59E-09	768803.6307	7851139.105	0	T618	Dog	High	Rainy
1.78E-09	769553.6307	7853414.105	0	T618	Dog	High	Rainy
3.02E-09	769153.6307	7849764.105	0	T618	Dog	High	Rainy
4.71E-09	769878.6307	7848664.105	0	T618	Dog	High	Rainy
1.43E-09	769578.6307	7850839.105	0	T618	Dog	High	Rainy
1.31E-09	771528.6307	7851389.105	0	T618	Dog	High	Rainy
4.42E-09	766478.6307	7850864.105	0	T618	Dog	High	Rainy
2.89E-09	771278.6307	7854014.105	0	T618	Dog	High	Rainy
1.29E-09	769078.6307	7852239.105	0	T618	Dog	High	Rainy
8.28E-09	768028.6307	7847539.105	0	T618	Dog	High	Rainy
1.78E-09	773953.6307	7854189.105	0	T618	Dog	High	Rainy
3.91E-09	767978.6307	7850014.105	0	T618	Dog	High	Rainy
1.78E-09	774078.6307	7853639.105	0	T618	Dog	High	Rainy
3.79E-09	768578.6307	7849664.105	0	T618	Dog	High	Rainy
2.03E-09	768653.6307	7854389.105	0	T618	Dog	High	Rainy
2.53E-09	771028.6307	7853414.105	0	T618	Dog	High	Rainy
2.02E-09	773403.6307	7854814.105	0	T618	Dog	High	Rainy
1.67E-09	774253.6307	7852964.105	0	T618	Dog	High	Rainy
7.03E-09	767903.6307	7848614.105	0	T618	Dog	High	Rainy
1.62E-09	768328.6307	7853364.105	0	T618	Dog	High	Rainy
8.27E-09	767778.6307	7847964.105	0	T618	Dog	High	Rainy
1.79E-09	769578.6307	7850414.105	0	T618	Dog	High	Rainy
1.81E-09	769328.6307	7853664.105	0	T618	Dog	High	Rainy
1.32E-09	770453.6307	7850689.105	0	T618	Dog	High	Rainy
1.13E-09	772878.6307	7849389.105	0	T618	Dog	High	Rainy
4.03E-09	768928.6307	7849364.105	0	T618	Dog	High	Rainy
2.58E-09	769578.6307	7849839.105	0	T618	Dog	High	Rainy
2.87E-09	772128.6307	7854739.105	0	T618	Dog	High	Rainy
1.36E-09	770878.6307	7851714.105	0	T618	Dog	High	Rainy
2.51E-09	770303.6307	7854664.105	0	T618	Dog	High	Rainy
1.95E-09	773653.6307	7852764.105	0	T618	Dog	High	Rainy
1.88E-09	772253.6307	7852164.105	0	T618	Dog	High	Rainy
1.59E-09	767903.6307	7852514.105	0	T618	Dog	High	Rainy
2.58E-09	771853.6307	7855389.105	0	T618	Dog	High	Rainy
2.19E-09	767128.6307	7851964.105	0	T618	Dog	High	Rainy
1.47E-09	769828.6307	7852539.105	0	T618	Dog	High	Rainy
2.03E-09	773753.6307	7853339.105	0	T618	Dog	High	Rainy
1.78E-09	768328.6307	7853789.105	0	T618	Dog	High	Rainy
5.12E-09	767278.6307	7849989.105	0	T618	Dog	High	Rainy
1.07E-09	773053.6307	7849339.105	0	T618	Dog	High	Rainy
1.22E-09	770928.6307	7851264.105	0	T618	Dog	High	Rainy
1.83E-09	771203.6307	7852339.105	0	T618	Dog	High	Rainy
2.95E-09	771378.6307	7854189.105	0	T618	Dog	High	Rainy
1.99E-09	768403.6307	7854264.105	0	T618	Dog	High	Rainy
2.40E-09	771003.6307	7849389.105	0	T618	Dog	High	Rainy
4.71E-09	767853.6307	7849714.105	0	T618	Dog	High	Rainy
1.44E-09	770103.6307	7852289.105	0	T618	Dog	High	Rainy
9.96E-10	773628.6307	7850539.105	0	T618	Dog	High	Rainy
6.78E-09	769653.6307	7847414.105	0	T618	Dog	High	Rainy
2.87E-09	771303.6307	7853914.105	0	T618	Dog	High	Rainy
1.28E-09	773503.6307	7851289.105	0	T618	Dog	High	Rainy
6.41E-09	770003.6307	7847489.105	0	T618	Dog	High	Rainy
1.70E-09	769978.6307	7850339.105	0	T618	Dog	High	Rainy
1.19E-09	771403.6307	7850939.105	0	T618	Dog	High	Rainy
1.70E-09	773203.6307	7852014.105	0	T618	Dog	High	Rainy
2.12E-09	769578.6307	7850139.105	0	T618	Dog	High	Rainy
1.61E-09	771653.6307	7849689.105	0	T618	Dog	High	Rainy
2.58E-09	770628.6307	7854064.105	0	T618	Dog	High	Rainy
2.35E-09	771128.6307	7849364.105	0	T618	Dog	High	Rainy
3.02E-09	766028.6307	7851839.105	0	T618	Dog	High	Rainy
1.84E-09	767328.6307	7852414.105	0	T618	Dog	High	Rainy
2.49E-09	772453.6307	7852964.105	0	T618	Dog	High	Rainy
1.46E-09	774553.6307	7853389.105	0	T618	Dog	High	Rainy
5.51E-09	767003.6307	7850039.105	0	T618	Dog	High	Rainy
2.76E-09	770853.6307	7854589.105	0	T618	Dog	High	Rainy
2.02E-09	767703.6307	7854114.105	0	T618	Dog	High	Rainy
1.47E-09	769353.6307	7852814.105	0	T618	Dog	High	Rainy
2.03E-09	770553.6307	7853014.105	0	T618	Dog	High	Rainy
1.64E-09	767728.6307	7852764.105	0	T618	Dog	High	Rainy
4.65E-09	768128.6307	7849539.105	0	T618	Dog	High	Rainy
8.96E-10	773628.6307	7850114.105	0	T618	Dog	High	Rainy
5.02E-09	770578.6307	7848139.105	0	T618	Dog	High	Rainy
4.25E-09	767028.6307	7850589.105	0	T618	Dog	High	Rainy
3.01E-09	771978.6307	7854039.105	0	T618	Dog	High	Rainy
2.04E-09	767703.6307	7854139.105	0	T618	Dog	High	Rainy
1.58E-09	767928.6307	7852514.105	0	T618	Dog	High	Rainy
4.33E-09	770403.6307	7848614.105	0	T618	Dog	High	Rainy
9.07E-10	773203.6307	7849964.105	0	T618	Dog	High	Rainy
1.40E-09	769678.6307	7852464.105	0	T618	Dog	High	Rainy
1.37E-09	768628.6307	7852114.105	0	T618	Dog	High	Rainy
2.47E-09	767628.6307	7851239.105	0	T618	Dog	High	Rainy
9.70E-10	772828.6307	7850114.105	0	T618	Dog	High	Rainy
1.85E-09	768578.6307	7850989.105	0	T618	Dog	High	Rainy
1.36E-09	770603.6307	7851839.105	0	T618	Dog	High	Rainy
1.11E-09	772453.6307	7850839.105	0	T618	Dog	High	Rainy
2.40E-09	773128.6307	7854514.105	0	T618	Dog	High	Rainy
1.85E-09	768728.6307	7853989.105	0	T618	Dog	High	Rainy
7.53E-09	768328.6307	7847964.105	0	T618	Dog	High	Rainy
1.08E-09	772728.6307	7849664.105	0	T618	Dog	High	Rainy
1.95E-09	768828.6307	7854214.105	0	T618	Dog	High	Rainy
1.52E-09	772328.6307	7851664.105	0	T618	Dog	High	Rainy
1.19E-09	772628.6307	7849514.105	0	T618	Dog	High	Rainy
1.61E-09	770978.6307	7852114.105	0	T618	Dog	High	Rainy
1.42E-09	768778.6307	7851514.105	0	T618	Dog	High	Rainy
1.08E-09	772503.6307	7849939.105	0	T618	Dog	High	Rainy
2.20E-09	772928.6307	7855164.105	0	T618	Dog	High	Rainy
3.42E-09	770303.6307	7849114.105	0	T618	Dog	High	Rainy
1.02E-09	773078.6307	7850639.105	0	T618	Dog	High	Rainy
1.33E-09	768828.6307	7851814.105	0	T618	Dog	High	Rainy
3.35E-09	770203.6307	7849189.105	0	T618	Dog	High	Rainy
1.75E-09	771328.6307	7849739.105	0	T618	Dog	High	Rainy
1.53E-09	774628.6307	7852214.105	0	T618	Dog	High	Rainy
3.13E-09	768153.6307	7850314.105	0	T618	Dog	High	Rainy
1.24E-09	771578.6307	7851214.105	0	T618	Dog	High	Rainy
1.68E-09	767678.6307	7853089.105	0	T618	Dog	High	Rainy
4.25E-09	770678.6307	7848514.105	0	T618	Dog	High	Rainy
2.95E-09	771528.6307	7854639.105	0	T618	Dog	High	Rainy
2.23E-09	769653.6307	7854539.105	0	T618	Dog	High	Rainy
2.85E-09	771078.6307	7854314.105	0	T618	Dog	High	Rainy
1.20E-09	772253.6307	7851064.105	0	T618	Dog	High	Rainy
1.14E-09	772403.6307	7849864.105	0	T618	Dog	High	Rainy
1.19E-09	772003.6307	7851039.105	0	T618	Dog	High	Rainy
5.84E-09	770078.6307	7847939.105	0	T618	Dog	High	Rainy
1.71E-09	773003.6307	7851989.105	0	T618	Dog	High	Rainy
6.15E-09	767078.6307	7849714.105	0	T618	Dog	High	Rainy
9.96E-10	772853.6307	7850489.105	0	T618	Dog	High	Rainy
1.30E-09	772003.6307	7851314.105	0	T618	Dog	High	Rainy
1.21E-09	773453.6307	7851139.105	0	T618	Dog	High	Rainy
1.47E-09	772753.6307	7851589.105	0	T618	Dog	High	Rainy
1.09E-09	773628.6307	7850814.105	0	T618	Dog	High	Rainy
7.45E-09	768978.6307	7847089.105	0	T618	Dog	High	Rainy
2.96E-09	771453.6307	7854114.105	0	T618	Dog	High	Rainy
2.18E-09	771928.6307	7852564.105	0	T618	Dog	High	Rainy
7.07E-09	769178.6307	7847614.105	0	T618	Dog	High	Rainy
1.36E-09	768978.6307	7851464.105	0	T618	Dog	High	Rainy
2.80E-09	771078.6307	7854864.105	0	T618	Dog	High	Rainy
3.30E-09	766628.6307	7851364.105	0	T618	Dog	High	Rainy
1.32E-09	768853.6307	7852264.105	0	T618	Dog	High	Rainy
1.29E-09	768953.6307	7852014.105	0	T618	Dog	High	Rainy
5.98E-09	766678.6307	7850089.105	0	T618	Dog	High	Rainy
1.69E-09	774078.6307	7854114.105	0	T618	Dog	High	Rainy
2.53E-09	770578.6307	7853989.105	0	T618	Dog	High	Rainy
1.10E-09	772103.6307	7850489.105	0	T618	Dog	High	Rainy
1.29E-09	774103.6307	7851189.105	0	T618	Dog	High	Rainy
2.34E-09	768953.6307	7850289.105	0	T618	Dog	High	Rainy
5.29E-09	770278.6307	7848164.105	0	T618	Dog	High	Rainy
1.69E-09	773078.6307	7851964.105	0	T618	Dog	High	Rainy
1.68E-09	774178.6307	7852714.105	0	T618	Dog	High	Rainy
7.32E-09	768928.6307	7847589.105	0	T618	Dog	High	Rainy
7.40E-09	768228.6307	7848139.105	0	T618	Dog	High	Rainy
1.96E-09	771428.6307	7852414.105	0	T618	Dog	High	Rainy
2.11E-09	773228.6307	7852714.105	0	T618	Dog	High	Rainy
3.65E-09	768653.6307	7849689.105	0	T618	Dog	High	Rainy
2.75E-09	772553.6307	7854614.105	0	T618	Dog	High	Rainy
1.93E-09	769128.6307	7850514.105	0	T618	Dog	High	Rainy
2.36E-09	770453.6307	7853714.105	0	T618	Dog	High	Rainy
8.08E-09	767228.6307	7848739.105	0	T618	Dog	High	Rainy
1.23E-09	774078.6307	7851039.105	0	T618	Dog	High	Rainy
2.45E-09	767178.6307	7851639.105	0	T618	Dog	High	Rainy
2.91E-09	772128.6307	7854639.105	0	T618	Dog	High	Rainy
1.78E-09	772828.6307	7852064.105	0	T618	Dog	High	Rainy
2.15E-09	770878.6307	7852939.105	0	T618	Dog	High	Rainy
1.33E-09	769578.6307	7851039.105	0	T618	Dog	High	Rainy
1.19E-09	771378.6307	7850939.105	0	T618	Dog	High	Rainy
1.51E-09	768578.6307	7853064.105	0	T618	Dog	High	Rainy
1.49E-09	770828.6307	7851989.105	0	T618	Dog	High	Rainy
1.75E-09	774053.6307	7853964.105	0	T618	Dog	High	Rainy
1.92E-09	773903.6307	7853664.105	0	T618	Dog	High	Rainy
5.10E-09	769428.6307	7848664.105	0	T618	Dog	High	Rainy
3.03E-09	767478.6307	7850939.105	0	T618	Dog	High	Rainy
2.15E-09	768753.6307	7850564.105	0	T618	Dog	High	Rainy
1.85E-09	771053.6307	7849789.105	0	T618	Dog	High	Rainy
8.46E-09	767128.6307	7848664.105	0	T618	Dog	High	Rainy
2.77E-09	768228.6307	7850489.105	0	T618	Dog	High	Rainy
3.89E-09	766578.6307	7851064.105	0	T618	Dog	High	Rainy
1.18E-09	771478.6307	7850739.105	0	T618	Dog	High	Rainy
1.70E-09	769153.6307	7853489.105	0	T618	Dog	High	Rainy
1.51E-09	770353.6307	7850414.105	0	T618	Dog	High	Rainy
1.49E-09	773828.6307	7851764.105	0	T618	Dog	High	Rainy
1.92E-09	772903.6307	7852264.105	0	T618	Dog	High	Rainy
1.70E-09	772778.6307	7851939.105	0	T618	Dog	High	Rainy
3.16E-09	771153.6307	7848839.105	0	T618	Dog	High	Rainy
1.88E-09	772503.6307	7852164.105	0	T618	Dog	High	Rainy
2.66E-09	770953.6307	7855214.105	0	T618	Dog	High	Rainy
2.83E-09	767728.6307	7850864.105	0	T618	Dog	High	Rainy
2.60E-09	770928.6307	7853664.105	0	T618	Dog	High	Rainy
3.54E-09	767328.6307	7850739.105	0	T618	Dog	High	Rainy
1.08E-09	772353.6307	7850664.105	0	T618	Dog	High	Rainy
1.14E-09	771828.6307	7850539.105	0	T618	Dog	High	Rainy
2.19E-09	773553.6307	7853464.105	0	T618	Dog	High	Rainy
2.30E-09	773178.6307	7854639.105	0	T618	Dog	High	Rainy
1.46E-09	770178.6307	7852289.105	0	T618	Dog	High	Rainy
3.85E-09	767453.6307	7850464.105	0	T618	Dog	High	Rainy
1.67E-09	767653.6307	7852989.105	0	T618	Dog	High	Rainy
1.07E-09	773478.6307	7850789.105	0	T618	Dog	High	Rainy
1.63E-09	774028.6307	7854439.105	0	T618	Dog	High	Rainy
2.55E-09	768428.6307	7850489.105	0	T618	Dog	High	Rainy
1.81E-09	767353.6307	7853389.105	0	T618	Dog	High	Rainy
2.50E-09	770303.6307	7854514.105	0	T618	Dog	High	Rainy
1.22E-09	770428.6307	7851464.105	0	T618	Dog	High	Rainy
7.47E-09	768603.6307	7847764.105	0	T618	Dog	High	Rainy
1.28E-09	770103.6307	7851889.105	0	T618	Dog	High	Rainy
7.09E-09	768703.6307	7847989.105	0	T618	Dog	High	Rainy
7.44E-09	767253.6307	7849014.105	0	T618	Dog	High	Rainy
1.29E-09	770053.6307	7851964.105	0	T618	Dog	High	Rainy
7.88E-09	768453.6307	7847414.105	0	T618	Dog	High	Rainy
2.51E-09	771978.6307	7852964.105	0	T618	Dog	High	Rainy
1.52E-09	768128.6307	7852689.105	0	T618	Dog	High	Rainy
2.68E-09	767828.6307	7850889.105	0	T618	Dog	High	Rainy
5.54E-09	770153.6307	7848089.105	0	T618	Dog	High	Rainy
2.17E-09	765903.6307	7852739.105	0	T618	Dog	High	Rainy
1.19E-09	772428.6307	7849714.105	0	T618	Dog	High	Rainy
1.49E-09	774278.6307	7851814.105	0	T618	Dog	High	Rainy
4.16E-09	769703.6307	7848989.105	0	T618	Dog	High	Rainy
1.60E-09	772528.6307	7851789.105	0	T618	Dog	High	Rainy
3.82E-09	771028.6307	7848539.105	0	T618	Dog	High	Rainy
1.66E-09	768253.6307	7853439.105	0	T618	Dog	High	Rainy
1.52E-09	770603.6307	7852164.105	0	T618	Dog	High	Rainy
5.58E-09	768028.6307	7849189.105	0	T618	Dog	High	Rainy
6.26E-09	768278.6307	7848714.105	0	T618	Dog	High	Rainy
1.44E-09	768728.6307	7852814.105	0	T618	Dog	High	Rainy
5.22E-09	769928.6307	7848389.105	0	T618	Dog	High	Rainy
5.64E-09	769028.6307	7848589.105	0	T618	Dog	High	Rainy
2.55E-09	770628.6307	7853939.105	0	T618	Dog	High	Rainy
7.70E-09	767653.6307	7848489.105	0	T618	Dog	High	Rainy
1.09E-09	773178.6307	7850864.105	0	T618	Dog	High	Rainy
3.95E-09	766278.6307	7851189.105	0	T618	Dog	High	Rainy
1.47E-09	772128.6307	7849514.105	0	T618	Dog	High	Rainy
3.43E-09	766178.6307	7851514.105	0	T618	Dog	High	Rainy
1.15E-09	771728.6307	7850689.105	0	T618	Dog	High	Rainy
1.19E-09	771303.6307	7850764.105	0	T618	Dog	High	Rainy
3.03E-09	770678.6307	7849164.105	0	T618	Dog	High	Rainy
1.34E-09	770703.6307	7851739.105	0	T618	Dog	High	Rainy
2.24E-09	769653.6307	7854589.105	0	T618	Dog	High	Rainy
1.05E-09	772403.6307	7850389.105	0	T618	Dog	High	Rainy
4.89E-09	770853.6307	7848014.105	0	T618	Dog	High	Rainy
1.21E-09	770528.6307	7851339.105	0	T618	Dog	High	Rainy
1.28E-09	769078.6307	7852164.105	0	T618	Dog	High	Rainy
1.79E-09	770328.6307	7852789.105	0	T618	Dog	High	Rainy
2.69E-09	771628.6307	7855264.105	0	T618	Dog	High	Rainy
2.13E-09	769603.6307	7854264.105	0	T618	Dog	High	Rainy
2.14E-09	773628.6307	7853764.105	0	T618	Dog	High	Rainy
7.17E-09	769153.6307	7847514.105	0	T618	Dog	High	Rainy
1.43E-09	768703.6307	7852789.105	0	T618	Dog	High	Rainy
2.20E-09	773478.6307	7853264.105	0	T618	Dog	High	Rainy
1.73E-09	767803.6307	7853439.105	0	T618	Dog	High	Rainy
1.93E-09	773053.6307	7855414.105	0	T618	Dog	High	Rainy
1.80E-09	767478.6307	7852339.105	0	T618	Dog	High	Rainy
1.75E-09	768503.6307	7853739.105	0	T618	Dog	High	Rainy
1.75E-09	771053.6307	7852289.105	0	T618	Dog	High	Rainy
4.66E-09	768703.6307	7849189.105	0	T618	Dog	High	Rainy
6.10E-09	769603.6307	7848064.105	0	T618	Dog	High	Rainy
5.83E-09	769003.6307	7848514.105	0	T618	Dog	High	Rainy
1.57E-09	770053.6307	7852589.105	0	T618	Dog	High	Rainy
2.50E-09	770653.6307	7849489.105	0	T618	Dog	High	Rainy
1.92E-09	773153.6307	7855314.105	0	T618	Dog	High	Rainy
1.28E-09	774578.6307	7854089.105	0	T618	Dog	High	Rainy
2.55E-09	772678.6307	7853139.105	0	T618	Dog	High	Rainy
1.49E-09	773803.6307	7851764.105	0	T618	Dog	High	Rainy
1.43E-09	774603.6307	7853389.105	0	T618	Dog	High	Rainy
1.46E-09	770553.6307	7850414.105	0	T618	Dog	High	Rainy
1.09E-09	772153.6307	7850464.105	0	T618	Dog	High	Rainy
1.19E-09	772428.6307	7851064.105	0	T618	Dog	High	Rainy
1.55E-09	772453.6307	7851714.105	0	T618	Dog	High	Rainy
2.91E-09	771353.6307	7853989.105	0	T618	Dog	High	Rainy
1.19E-09	772778.6307	7849364.105	0	T618	Dog	High	Rainy
1.60E-09	767978.6307	7852189.105	0	T618	Dog	High	Rainy
4.80E-09	769953.6307	7848589.105	0	T618	Dog	High	Rainy
1.23E-09	770578.6307	7851464.105	0	T618	Dog	High	Rainy
1.63E-09	769878.6307	7852839.105	0	T618	Dog	High	Rainy
2.11E-09	769903.6307	7853839.105	0	T618	Dog	High	Rainy
1.69E-09	767703.6307	7852364.105	0	T618	Dog	High	Rainy
7.33E-09	768378.6307	7848064.105	0	T618	Dog	High	Rainy
2.82E-09	770978.6307	7854414.105	0	T618	Dog	High	Rainy
1.68E-09	768603.6307	7851189.105	0	T618	Dog	High	Rainy
1.96E-09	768278.6307	7854189.105	0	T618	Dog	High	Rainy
1.90E-09	770978.6307	7852539.105	0	T618	Dog	High	Rainy
1.16E-09	771753.6307	7850489.105	0	T618	Dog	High	Rainy
1.96E-09	772278.6307	7852264.105	0	T618	Dog	High	Rainy
2.62E-09	770828.6307	7853839.105	0	T618	Dog	High	Rainy
1.56E-09	768078.6307	7852164.105	0	T618	Dog	High	Rainy
2.41E-09	770628.6307	7853614.105	0	T618	Dog	High	Rainy
1.51E-09	774628.6307	7852639.105	0	T618	Dog	High	Rainy
1.60E-09	772003.6307	7851814.105	0	T618	Dog	High	Rainy
1.90E-09	766903.6307	7853414.105	0	T618	Dog	High	Rainy
9.87E-10	772753.6307	7850314.105	0	T618	Dog	High	Rainy
1.43E-09	774603.6307	7853414.105	0	T618	Dog	High	Rainy
2.48E-09	770228.6307	7849664.105	0	T618	Dog	High	Rainy
1.44E-09	773303.6307	7851589.105	0	T618	Dog	High	Rainy
4.82E-09	767953.6307	7849589.105	0	T618	Dog	High	Rainy
1.08E-09	772678.6307	7850789.105	0	T618	Dog	High	Rainy
2.58E-09	770478.6307	7854914.105	0	T618	Dog	High	Rainy
9.71E-10	773128.6307	7849564.105	0	T618	Dog	High	Rainy
1.94E-09	770328.6307	7853039.105	0	T618	Dog	High	Rainy
1.46E-09	773403.6307	7851639.105	0	T618	Dog	High	Rainy
5.12E-09	767153.6307	7850089.105	0	T618	Dog	High	Rainy
3.68E-09	769703.6307	7849214.105	0	T618	Dog	High	Rainy
1.42E-09	770353.6307	7852114.105	0	T618	Dog	High	Rainy
1.17E-09	771778.6307	7850939.105	0	T618	Dog	High	Rainy
6.10E-09	767278.6307	7849564.105	0	T618	Dog	High	Rainy
2.16E-09	766453.6307	7852489.105	0	T618	Dog	High	Rainy
1.94E-09	769128.6307	7854114.105	0	T618	Dog	High	Rainy
1.59E-09	768728.6307	7853314.105	0	T618	Dog	High	Rainy
1.30E-09	769153.6307	7851464.105	0	T618	Dog	High	Rainy
2.83E-09	772303.6307	7853514.105	0	T618	Dog	High	Rainy
6.20E-09	769453.6307	7848089.105	0	T618	Dog	High	Rainy
1.24E-09	771053.6307	7851314.105	0	T618	Dog	High	Rainy
2.78E-09	772653.6307	7854339.105	0	T618	Dog	High	Rainy
1.75E-09	769553.6307	7853364.105	0	T618	Dog	High	Rainy
1.51E-09	768803.6307	7853064.105	0	T618	Dog	High	Rainy
2.79E-09	772178.6307	7854889.105	0	T618	Dog	High	Rainy
1.29E-09	769203.6307	7852239.105	0	T618	Dog	High	Rainy
2.55E-09	770428.6307	7854414.105	0	T618	Dog	High	Rainy
1.91E-09	771403.6307	7852364.105	0	T618	Dog	High	Rainy
2.02E-09	773353.6307	7852639.105	0	T618	Dog	High	Rainy
2.61E-09	772678.6307	7853264.105	0	T618	Dog	High	Rainy
1.97E-09	772303.6307	7848839.105	0	T618	Dog	High	Rainy
2.87E-09	767003.6307	7851414.105	0	T618	Dog	High	Rainy
1.40E-09	773453.6307	7851539.105	0	T618	Dog	High	Rainy
3.58E-09	769553.6307	7849314.105	0	T618	Dog	High	Rainy
2.30E-09	771278.6307	7849314.105	0	T618	Dog	High	Rainy
2.48E-09	767503.6307	7851339.105	0	T618	Dog	High	Rainy
1.76E-09	774078.6307	7852914.105	0	T618	Dog	High	Rainy
2.32E-09	772678.6307	7855239.105	0	T618	Dog	High	Rainy
2.57E-09	766778.6307	7851814.105	0	T618	Dog	High	Rainy
2.71E-09	770828.6307	7854114.105	0	T618	Dog	High	Rainy
[truncated: 110,833 more rows]
