# Supplementary material for: Proactive cursorial and ambush predation risk avoidance in four African herbivore species
Source: Ecol Evol. 2024 Jun 5;14(6):e11529. doi: 10.1002/ece3.11529 (PMC11150757; doi:10.1002/ece3.11529)
Supplement: Supplementary file 1 — Data S1 [file ECE3-14-e11529-s001.zip › Wildebeest dist to pred act.csv]

Prey	ID	Hour	Dist	Pred	PredAct	Season
Wildebeest	W645	0	96.26376848	Dog	Low	Dry
Wildebeest	W645	1	16.28918675	Dog	Low	Dry
Wildebeest	W645	2	31.36677624	Dog	Low	Dry
Wildebeest	W645	3	148.3885986	Dog	Low	Dry
Wildebeest	W645	4	87.24792756	Dog	Low	Dry
Wildebeest	W645	5	24.17877409	Dog	High	Dry
Wildebeest	W645	6	146.8709126	Dog	High	Dry
Wildebeest	W645	7	184.2090342	Dog	High	Dry
Wildebeest	W645	8	92.2578375	Dog	High	Dry
Wildebeest	W645	9	82.87488848	Dog	Low	Dry
Wildebeest	W645	10	235.6067249	Dog	Low	Dry
Wildebeest	W645	11	339.8402584	Dog	Low	Dry
Wildebeest	W645	12	12.41889519	Dog	Low	Dry
Wildebeest	W645	13	2.734493103	Dog	Low	Dry
Wildebeest	W645	14	148.8755796	Dog	Low	Dry
Wildebeest	W645	15	102.1195668	Dog	Low	Dry
Wildebeest	W645	16	14.98118405	Dog	Low	Dry
Wildebeest	W645	17	138.3222408	Dog	High	Dry
Wildebeest	W645	18	55.60182846	Dog	High	Dry
Wildebeest	W645	19	11.29463178	Dog	High	Dry
Wildebeest	W645	20	1.952019803	Dog	Low	Dry
Wildebeest	W645	21	16.95150196	Dog	Low	Dry
Wildebeest	W645	22	399.5901346	Dog	Low	Dry
Wildebeest	W645	23	2763.147424	Dog	Low	Dry
Wildebeest	W645	0	32.24137959	Dog	Low	Dry
Wildebeest	W645	1	24.46209964	Dog	Low	Dry
Wildebeest	W645	2	22.39229579	Dog	Low	Dry
Wildebeest	W645	3	48.41619204	Dog	Low	Dry
Wildebeest	W645	4	30.52602976	Dog	Low	Dry
Wildebeest	W645	5	133.5954264	Dog	High	Dry
Wildebeest	W645	6	2038.485689	Dog	High	Dry
Wildebeest	W645	7	2276.172632	Dog	High	Dry
Wildebeest	W645	8	2382.539072	Dog	High	Dry
Wildebeest	W645	9	985.255343	Dog	Low	Dry
Wildebeest	W645	10	17.13871454	Dog	Low	Dry
Wildebeest	W645	11	290.1792815	Dog	Low	Dry
Wildebeest	W645	12	42.6794551	Dog	Low	Dry
Wildebeest	W645	13	34.45388097	Dog	Low	Dry
Wildebeest	W645	14	39.67648714	Dog	Low	Dry
Wildebeest	W645	15	335.8631048	Dog	Low	Dry
Wildebeest	W645	16	99.19892893	Dog	Low	Dry
Wildebeest	W645	17	116.4767157	Dog	High	Dry
Wildebeest	W645	18	12.28656108	Dog	High	Dry
Wildebeest	W645	19	25.79309044	Dog	High	Dry
Wildebeest	W645	20	14.16907948	Dog	Low	Dry
Wildebeest	W645	21	24.7959943	Dog	Low	Dry
Wildebeest	W645	22	36.73643036	Dog	Low	Dry
Wildebeest	W645	23	13.72621483	Dog	Low	Dry
Wildebeest	W645	0	2.525859815	Dog	Low	Dry
Wildebeest	W645	1	47.44457844	Dog	Low	Dry
Wildebeest	W645	2	508.7556129	Dog	Low	Dry
Wildebeest	W645	3	74.29245664	Dog	Low	Dry
Wildebeest	W645	4	581.2473013	Dog	Low	Dry
Wildebeest	W645	5	1142.087729	Dog	High	Dry
Wildebeest	W645	6	683.1870353	Dog	High	Dry
Wildebeest	W645	7	635.0161577	Dog	High	Dry
Wildebeest	W645	8	2021.463443	Dog	High	Dry
Wildebeest	W645	9	8.958201074	Dog	Low	Dry
Wildebeest	W645	10	682.7429262	Dog	Low	Dry
Wildebeest	W645	11	81.86704702	Dog	Low	Dry
Wildebeest	W645	12	2002.676343	Dog	Low	Dry
Wildebeest	W645	13	688.747972	Dog	Low	Dry
Wildebeest	W645	14	24.31414331	Dog	Low	Dry
Wildebeest	W645	15	2313.591284	Dog	Low	Dry
Wildebeest	W645	16	1496.949036	Dog	Low	Dry
Wildebeest	W645	17	2250.648451	Dog	High	Dry
Wildebeest	W645	18	3359.463169	Dog	High	Dry
Wildebeest	W645	19	2808.434616	Dog	High	Dry
Wildebeest	W645	20	69.59493978	Dog	Low	Dry
Wildebeest	W645	21	130.3741461	Dog	Low	Dry
Wildebeest	W645	22	26.43015036	Dog	Low	Dry
Wildebeest	W645	23	2.667437888	Dog	Low	Dry
Wildebeest	W645	0	2.608559922	Dog	Low	Dry
Wildebeest	W645	1	84.39364309	Dog	Low	Dry
Wildebeest	W645	2	153.7544346	Dog	Low	Dry
Wildebeest	W645	3	3.033634903	Dog	Low	Dry
Wildebeest	W645	4	2.822161192	Dog	Low	Dry
Wildebeest	W645	5	98.14880733	Dog	High	Dry
Wildebeest	W645	6	77.72044448	Dog	High	Dry
Wildebeest	W645	7	248.8500273	Dog	High	Dry
Wildebeest	W645	8	112.4925629	Dog	High	Dry
Wildebeest	W645	9	73.10365639	Dog	Low	Dry
Wildebeest	W645	10	56.54748823	Dog	Low	Dry
Wildebeest	W645	11	80.09707849	Dog	Low	Dry
Wildebeest	W645	12	87.06349286	Dog	Low	Dry
Wildebeest	W645	13	180.8748501	Dog	Low	Dry
Wildebeest	W645	14	176.7375634	Dog	Low	Dry
Wildebeest	W645	15	60.87349086	Dog	Low	Dry
Wildebeest	W645	16	37.74630492	Dog	Low	Dry
Wildebeest	W645	17	188.8032534	Dog	High	Dry
Wildebeest	W645	18	48.12525452	Dog	High	Dry
Wildebeest	W645	19	4.942711002	Dog	High	Dry
Wildebeest	W645	20	1.389253684	Dog	Low	Dry
Wildebeest	W645	21	8.836782536	Dog	Low	Dry
Wildebeest	W645	22	29.92026567	Dog	Low	Dry
Wildebeest	W645	23	131.7760173	Dog	Low	Dry
Wildebeest	W645	0	23.60023298	Dog	Low	Dry
Wildebeest	W645	1	7.294432874	Dog	Low	Dry
Wildebeest	W645	2	0.756748562	Dog	Low	Dry
Wildebeest	W645	3	61.66991526	Dog	Low	Dry
Wildebeest	W645	4	20.04995278	Dog	Low	Dry
Wildebeest	W645	5	59.42217856	Dog	High	Dry
Wildebeest	W645	6	1743.478419	Dog	High	Dry
Wildebeest	W645	7	1634.464686	Dog	High	Dry
Wildebeest	W645	8	99.7738973	Dog	High	Dry
Wildebeest	W645	9	1607.626547	Dog	Low	Dry
Wildebeest	W645	10	307.1981675	Dog	Low	Dry
Wildebeest	W645	11	1909.484472	Dog	Low	Dry
Wildebeest	W645	12	110.6385845	Dog	Low	Dry
Wildebeest	W645	13	1024.695876	Dog	Low	Dry
Wildebeest	W645	14	213.841028	Dog	Low	Dry
Wildebeest	W645	15	516.5282024	Dog	Low	Dry
Wildebeest	W645	16	73.04226248	Dog	Low	Dry
Wildebeest	W645	17	81.63156731	Dog	High	Dry
Wildebeest	W645	18	38.15772817	Dog	High	Dry
Wildebeest	W645	19	2.784885216	Dog	High	Dry
Wildebeest	W645	20	1.207322247	Dog	Low	Dry
Wildebeest	W645	21	12.58071595	Dog	Low	Dry
Wildebeest	W645	22	20.08272209	Dog	Low	Dry
Wildebeest	W645	23	1.188810509	Dog	Low	Dry
Wildebeest	W645	0	0.53976277	Dog	Low	Dry
Wildebeest	W645	1	69.47573108	Dog	Low	Dry
Wildebeest	W645	2	50.41690696	Dog	Low	Dry
Wildebeest	W645	3	1.795063676	Dog	Low	Dry
Wildebeest	W645	4	3.807027424	Dog	Low	Dry
Wildebeest	W645	5	156.2258098	Dog	High	Dry
Wildebeest	W645	6	57.73967067	Dog	High	Dry
Wildebeest	W645	7	400.3732209	Dog	High	Dry
Wildebeest	W645	8	538.9074045	Dog	High	Dry
Wildebeest	W645	9	257.7405181	Dog	Low	Dry
Wildebeest	W645	10	30.37115088	Dog	Low	Dry
Wildebeest	W645	11	127.4747586	Dog	Low	Dry
Wildebeest	W645	12	158.2402469	Dog	Low	Dry
Wildebeest	W645	13	7.41116756	Dog	Low	Dry
Wildebeest	W645	14	11.03342673	Dog	Low	Dry
Wildebeest	W645	15	111.8301128	Dog	Low	Dry
Wildebeest	W645	16	90.55120514	Dog	Low	Dry
Wildebeest	W645	17	83.13680184	Dog	High	Dry
Wildebeest	W645	18	93.81001316	Dog	High	Dry
Wildebeest	W645	19	4.151552877	Dog	High	Dry
Wildebeest	W645	20	0.789425714	Dog	Low	Dry
Wildebeest	W645	21	22.86437531	Dog	Low	Dry
Wildebeest	W645	22	218.9628557	Dog	Low	Dry
Wildebeest	W645	23	429.9452307	Dog	Low	Dry
Wildebeest	W645	0	3.650973295	Dog	Low	Dry
Wildebeest	W645	1	5.111113313	Dog	Low	Dry
Wildebeest	W645	2	4.786250481	Dog	Low	Dry
Wildebeest	W645	3	20.76578349	Dog	Low	Dry
Wildebeest	W645	4	9.511823583	Dog	Low	Dry
Wildebeest	W645	5	9.016549979	Dog	High	Dry
Wildebeest	W645	6	270.7246174	Dog	High	Dry
Wildebeest	W645	7	65.46495576	Dog	High	Dry
Wildebeest	W645	8	164.0557551	Dog	High	Dry
Wildebeest	W645	9	219.0643521	Dog	Low	Dry
Wildebeest	W645	10	21.71109523	Dog	Low	Dry
Wildebeest	W645	11	12.65499467	Dog	Low	Dry
Wildebeest	W645	12	13.3247452	Dog	Low	Dry
Wildebeest	W645	13	10.64244615	Dog	Low	Dry
Wildebeest	W645	14	6.281632138	Dog	Low	Dry
Wildebeest	W645	15	188.2770821	Dog	Low	Dry
Wildebeest	W645	16	182.5285033	Dog	Low	Dry
Wildebeest	W645	17	258.1222325	Dog	High	Dry
Wildebeest	W645	18	187.7747857	Dog	High	Dry
Wildebeest	W645	19	5.447251003	Dog	High	Dry
Wildebeest	W645	20	2.931990811	Dog	Low	Dry
Wildebeest	W645	21	28.45593989	Dog	Low	Dry
Wildebeest	W645	22	114.0237084	Dog	Low	Dry
Wildebeest	W645	23	39.71219066	Dog	Low	Dry
Wildebeest	W645	0	22.29537168	Dog	Low	Dry
Wildebeest	W645	1	4.404714545	Dog	Low	Dry
Wildebeest	W645	2	75.54597193	Dog	Low	Dry
Wildebeest	W645	3	81.47212435	Dog	Low	Dry
Wildebeest	W645	4	8.523870665	Dog	Low	Dry
Wildebeest	W645	5	14.46081614	Dog	High	Dry
Wildebeest	W645	6	301.0764355	Dog	High	Dry
Wildebeest	W645	7	256.1972114	Dog	High	Dry
Wildebeest	W645	8	61.9529643	Dog	High	Dry
Wildebeest	W645	9	379.4152243	Dog	Low	Dry
Wildebeest	W645	10	1.796200935	Dog	Low	Dry
Wildebeest	W645	11	18.20262334	Dog	Low	Dry
Wildebeest	W645	12	8.516847828	Dog	Low	Dry
Wildebeest	W645	13	11.52709914	Dog	Low	Dry
Wildebeest	W645	14	23.83448209	Dog	Low	Dry
Wildebeest	W645	15	79.78928939	Dog	Low	Dry
Wildebeest	W645	16	201.1938266	Dog	Low	Dry
Wildebeest	W645	17	55.71531874	Dog	High	Dry
Wildebeest	W645	18	110.9220138	Dog	High	Dry
Wildebeest	W645	19	16.8371289	Dog	High	Dry
Wildebeest	W645	20	13.60429649	Dog	Low	Dry
Wildebeest	W645	21	46.3224269	Dog	Low	Dry
Wildebeest	W645	22	5.849280066	Dog	Low	Dry
Wildebeest	W645	23	13.13127614	Dog	Low	Dry
Wildebeest	W645	0	5.142697413	Dog	Low	Dry
Wildebeest	W645	1	6.636315021	Dog	Low	Dry
Wildebeest	W645	2	7.187905114	Dog	Low	Dry
Wildebeest	W645	3	6.573443454	Dog	Low	Dry
Wildebeest	W645	4	15.585578	Dog	Low	Dry
Wildebeest	W645	5	39.74258053	Dog	High	Dry
Wildebeest	W645	6	179.4489759	Dog	High	Dry
Wildebeest	W645	7	262.6632451	Dog	High	Dry
Wildebeest	W645	8	176.4646506	Dog	High	Dry
Wildebeest	W645	9	152.5124267	Dog	Low	Dry
Wildebeest	W645	10	256.2784842	Dog	Low	Dry
Wildebeest	W645	11	12.34521077	Dog	Low	Dry
Wildebeest	W645	12	29.89690188	Dog	Low	Dry
Wildebeest	W645	13	13.26598163	Dog	Low	Dry
Wildebeest	W645	14	3.695517807	Dog	Low	Dry
Wildebeest	W645	15	40.40724213	Dog	Low	Dry
Wildebeest	W645	16	630.3636043	Dog	Low	Dry
Wildebeest	W645	17	207.3727139	Dog	High	Dry
Wildebeest	W645	18	28.0770621	Dog	High	Dry
Wildebeest	W645	19	42.55158576	Dog	High	Dry
Wildebeest	W645	20	187.3833944	Dog	Low	Dry
Wildebeest	W645	21	223.5908855	Dog	Low	Dry
Wildebeest	W645	22	5.063292964	Dog	Low	Dry
Wildebeest	W645	23	4.952869378	Dog	Low	Dry
Wildebeest	W645	0	2.800325098	Dog	Low	Dry
Wildebeest	W645	1	0.581796866	Dog	Low	Dry
Wildebeest	W645	2	349.8862397	Dog	Low	Dry
Wildebeest	W645	3	14.70536087	Dog	Low	Dry
Wildebeest	W645	4	3.395875844	Dog	Low	Dry
Wildebeest	W645	5	2.249864237	Dog	High	Dry
Wildebeest	W645	6	71.49603679	Dog	High	Dry
Wildebeest	W645	7	24.77433269	Dog	High	Dry
Wildebeest	W645	8	223.45594	Dog	High	Dry
Wildebeest	W645	9	20.28371262	Dog	Low	Dry
Wildebeest	W645	10	297.4644701	Dog	Low	Dry
Wildebeest	W645	11	31.25457857	Dog	Low	Dry
Wildebeest	W645	12	13.49042927	Dog	Low	Dry
Wildebeest	W645	13	12.26885105	Dog	Low	Dry
Wildebeest	W645	14	3.942108347	Dog	Low	Dry
Wildebeest	W645	15	141.0139549	Dog	Low	Dry
Wildebeest	W645	16	127.2902968	Dog	Low	Dry
Wildebeest	W645	17	134.7851189	Dog	High	Dry
Wildebeest	W645	18	91.05182286	Dog	High	Dry
Wildebeest	W645	19	9.289274126	Dog	High	Dry
Wildebeest	W645	20	1.843807503	Dog	Low	Dry
Wildebeest	W645	21	56.08513271	Dog	Low	Dry
Wildebeest	W645	22	51.20602562	Dog	Low	Dry
Wildebeest	W645	23	2.084512921	Dog	Low	Dry
Wildebeest	W645	0	16.4910891	Dog	Low	Dry
Wildebeest	W645	1	1.585688286	Dog	Low	Dry
Wildebeest	W645	2	3.347627975	Dog	Low	Dry
Wildebeest	W645	3	1.750708814	Dog	Low	Dry
Wildebeest	W645	4	1.37373952	Dog	Low	Dry
Wildebeest	W645	5	33.05553665	Dog	High	Dry
Wildebeest	W645	6	262.3347009	Dog	High	Dry
Wildebeest	W645	7	99.9925386	Dog	High	Dry
Wildebeest	W645	8	328.9222813	Dog	High	Dry
Wildebeest	W645	9	70.71539922	Dog	Low	Dry
Wildebeest	W645	10	11.68408356	Dog	Low	Dry
Wildebeest	W645	11	5.877805118	Dog	Low	Dry
Wildebeest	W645	12	5.871976619	Dog	Low	Dry
Wildebeest	W645	13	125.5376175	Dog	Low	Dry
Wildebeest	W645	14	85.38288199	Dog	Low	Dry
Wildebeest	W645	15	71.0127163	Dog	Low	Dry
Wildebeest	W645	16	43.21659763	Dog	Low	Dry
Wildebeest	W645	17	277.5124284	Dog	High	Dry
Wildebeest	W645	18	103.1593036	Dog	High	Dry
Wildebeest	W645	19	65.06365387	Dog	High	Dry
Wildebeest	W645	20	6.356206309	Dog	Low	Dry
Wildebeest	W645	21	2.828542602	Dog	Low	Dry
Wildebeest	W645	22	10.36111452	Dog	Low	Dry
Wildebeest	W645	23	74.11365793	Dog	Low	Dry
Wildebeest	W645	0	214.2332728	Dog	Low	Dry
Wildebeest	W645	1	21.13181956	Dog	Low	Dry
Wildebeest	W645	2	1.99810763	Dog	Low	Dry
Wildebeest	W645	3	4.063684869	Dog	Low	Dry
Wildebeest	W645	4	6.265934439	Dog	Low	Dry
Wildebeest	W645	5	37.52344241	Dog	High	Dry
Wildebeest	W645	6	196.1196899	Dog	High	Dry
Wildebeest	W645	7	87.04028852	Dog	High	Dry
Wildebeest	W645	8	47.70519789	Dog	High	Dry
Wildebeest	W645	9	641.1734496	Dog	Low	Dry
Wildebeest	W645	10	213.2267329	Dog	Low	Dry
Wildebeest	W645	11	1.575024127	Dog	Low	Dry
Wildebeest	W645	12	13.79996231	Dog	Low	Dry
Wildebeest	W645	13	1.754111171	Dog	Low	Dry
Wildebeest	W645	14	100.758451	Dog	Low	Dry
Wildebeest	W645	15	20.73845904	Dog	Low	Dry
Wildebeest	W645	16	102.2289932	Dog	Low	Dry
Wildebeest	W645	17	108.91501	Dog	High	Dry
Wildebeest	W645	18	228.1785264	Dog	High	Dry
Wildebeest	W645	19	185.9532796	Dog	High	Dry
Wildebeest	W645	20	48.88289631	Dog	Low	Dry
Wildebeest	W645	21	24.81600159	Dog	Low	Dry
Wildebeest	W645	22	25.59686254	Dog	Low	Dry
Wildebeest	W645	23	9.104667431	Dog	Low	Dry
Wildebeest	W645	0	55.63616888	Dog	Low	Dry
Wildebeest	W645	1	28.45829814	Dog	Low	Dry
Wildebeest	W645	2	2.702842025	Dog	Low	Dry
Wildebeest	W645	3	16.4857188	Dog	Low	Dry
Wildebeest	W645	4	0.9943891	Dog	Low	Dry
Wildebeest	W645	5	68.01888471	Dog	High	Dry
Wildebeest	W645	6	122.3891667	Dog	High	Dry
Wildebeest	W645	7	125.1391005	Dog	High	Dry
Wildebeest	W645	8	251.3781867	Dog	High	Dry
Wildebeest	W645	9	17.17583287	Dog	Low	Dry
Wildebeest	W645	10	16.46542522	Dog	Low	Dry
Wildebeest	W645	11	2.665118399	Dog	Low	Dry
Wildebeest	W645	12	50.12154967	Dog	Low	Dry
Wildebeest	W645	13	11.51299293	Dog	Low	Dry
Wildebeest	W645	14	56.64645975	Dog	Low	Dry
Wildebeest	W645	15	79.06693545	Dog	Low	Dry
Wildebeest	W645	16	242.2178664	Dog	Low	Dry
Wildebeest	W645	17	239.323895	Dog	High	Dry
Wildebeest	W645	18	213.9179122	Dog	High	Dry
Wildebeest	W645	19	20.95618492	Dog	High	Dry
Wildebeest	W645	20	237.9168455	Dog	Low	Dry
Wildebeest	W645	21	106.7341123	Dog	Low	Dry
Wildebeest	W645	22	11.53619456	Dog	Low	Dry
Wildebeest	W645	23	1.864635568	Dog	Low	Dry
Wildebeest	W645	0	1.483548219	Dog	Low	Dry
Wildebeest	W645	1	9.359738903	Dog	Low	Dry
Wildebeest	W645	2	2.327102464	Dog	Low	Dry
Wildebeest	W645	3	2.277769358	Dog	Low	Dry
Wildebeest	W645	4	2.995614431	Dog	Low	Dry
Wildebeest	W645	5	66.7840172	Dog	High	Dry
Wildebeest	W645	6	406.4697874	Dog	High	Dry
Wildebeest	W645	7	187.160455	Dog	High	Dry
Wildebeest	W645	8	121.2080771	Dog	High	Dry
Wildebeest	W645	9	16.66661991	Dog	Low	Dry
Wildebeest	W645	10	14.78391311	Dog	Low	Dry
Wildebeest	W645	11	8.811106382	Dog	Low	Dry
Wildebeest	W645	12	2.39500187	Dog	Low	Dry
Wildebeest	W645	13	335.5827719	Dog	Low	Dry
Wildebeest	W645	14	251.4643632	Dog	Low	Dry
Wildebeest	W645	15	127.9060623	Dog	Low	Dry
Wildebeest	W645	16	711.4896554	Dog	Low	Dry
Wildebeest	W645	17	120.1408791	Dog	High	Dry
Wildebeest	W645	18	21.05152347	Dog	High	Dry
Wildebeest	W645	19	146.2137815	Dog	High	Dry
Wildebeest	W645	20	27.39475392	Dog	Low	Dry
Wildebeest	W645	21	138.5179749	Dog	Low	Dry
Wildebeest	W645	22	20.25313231	Dog	Low	Dry
Wildebeest	W645	23	42.86568796	Dog	Low	Dry
Wildebeest	W645	0	589.1052736	Dog	Low	Dry
Wildebeest	W645	1	80.93569604	Dog	Low	Dry
Wildebeest	W645	2	2.563014162	Dog	Low	Dry
Wildebeest	W645	3	0.971007737	Dog	Low	Dry
Wildebeest	W645	4	2365.666654	Dog	Low	Dry
Wildebeest	W645	5	306.6079452	Dog	High	Dry
Wildebeest	W645	6	81.10845591	Dog	High	Dry
Wildebeest	W645	7	8.204546403	Dog	High	Dry
Wildebeest	W645	8	198.6636259	Dog	High	Dry
Wildebeest	W645	9	123.116844	Dog	Low	Dry
Wildebeest	W645	10	96.98442423	Dog	Low	Dry
Wildebeest	W645	11	79.63984533	Dog	Low	Dry
Wildebeest	W645	12	1.730383093	Dog	Low	Dry
Wildebeest	W645	13	7.96174288	Dog	Low	Dry
Wildebeest	W645	14	191.2885743	Dog	Low	Dry
Wildebeest	W645	15	719.4283511	Dog	Low	Dry
Wildebeest	W645	16	55.55551149	Dog	Low	Dry
Wildebeest	W645	17	1009.946407	Dog	High	Dry
Wildebeest	W645	18	24.3182362	Dog	High	Dry
Wildebeest	W645	19	51.63217621	Dog	High	Dry
Wildebeest	W645	20	20.38502516	Dog	Low	Dry
Wildebeest	W645	21	716.6434537	Dog	Low	Dry
Wildebeest	W645	22	127.5594758	Dog	Low	Dry
Wildebeest	W645	23	49.11932754	Dog	Low	Dry
Wildebeest	W645	0	12.22425244	Dog	Low	Dry
Wildebeest	W645	1	21.67608478	Dog	Low	Dry
Wildebeest	W645	2	115.2021589	Dog	Low	Dry
Wildebeest	W645	3	5.134954073	Dog	Low	Dry
Wildebeest	W645	4	9.990230436	Dog	Low	Dry
Wildebeest	W645	5	83.47051044	Dog	High	Dry
Wildebeest	W645	6	137.4420799	Dog	High	Dry
Wildebeest	W645	7	83.48557602	Dog	High	Dry
Wildebeest	W645	8	472.7726733	Dog	High	Dry
Wildebeest	W645	9	50.68352227	Dog	Low	Dry
Wildebeest	W645	10	705.3734929	Dog	Low	Dry
Wildebeest	W645	11	263.1097188	Dog	Low	Dry
Wildebeest	W645	12	200.2436882	Dog	Low	Dry
Wildebeest	W645	13	10.76924884	Dog	Low	Dry
Wildebeest	W645	14	333.3415977	Dog	Low	Dry
Wildebeest	W645	15	88.16367136	Dog	Low	Dry
Wildebeest	W645	16	127.9601574	Dog	Low	Dry
Wildebeest	W645	17	40.66641501	Dog	High	Dry
Wildebeest	W645	18	34.48931037	Dog	High	Dry
Wildebeest	W645	19	1.910463974	Dog	High	Dry
Wildebeest	W645	20	51.22786963	Dog	Low	Dry
Wildebeest	W645	21	55.81973375	Dog	Low	Dry
Wildebeest	W645	22	2.804357635	Dog	Low	Dry
Wildebeest	W645	23	362.3015636	Dog	Low	Dry
Wildebeest	W645	0	45.27108252	Dog	Low	Dry
Wildebeest	W645	1	133.5212448	Dog	Low	Dry
Wildebeest	W645	2	18.55242198	Dog	Low	Dry
Wildebeest	W645	3	1.116993917	Dog	Low	Dry
Wildebeest	W645	4	1.715258365	Dog	Low	Dry
Wildebeest	W645	5	10.91278948	Dog	High	Dry
Wildebeest	W645	6	101.2122111	Dog	High	Dry
Wildebeest	W645	7	134.0948031	Dog	High	Dry
Wildebeest	W645	8	86.46220286	Dog	High	Dry
Wildebeest	W645	9	1545.181637	Dog	Low	Dry
Wildebeest	W645	10	796.9548417	Dog	Low	Dry
Wildebeest	W645	11	11.63018084	Dog	Low	Dry
Wildebeest	W645	12	15.18725956	Dog	Low	Dry
Wildebeest	W645	13	141.0149849	Dog	Low	Dry
Wildebeest	W645	14	75.64864098	Dog	Low	Dry
Wildebeest	W645	15	14.1982931	Dog	Low	Dry
Wildebeest	W645	16	271.9397744	Dog	Low	Dry
Wildebeest	W645	17	95.9146202	Dog	High	Dry
Wildebeest	W645	18	310.2281331	Dog	High	Dry
Wildebeest	W645	19	19.20413518	Dog	High	Dry
Wildebeest	W645	20	11.22964905	Dog	Low	Dry
Wildebeest	W645	21	61.09779879	Dog	Low	Dry
Wildebeest	W645	22	137.5317118	Dog	Low	Dry
Wildebeest	W645	23	70.60690946	Dog	Low	Dry
Wildebeest	W645	0	110.0013822	Dog	Low	Dry
Wildebeest	W645	1	1.778045443	Dog	Low	Dry
Wildebeest	W645	2	120.9865904	Dog	Low	Dry
Wildebeest	W645	3	67.51620006	Dog	Low	Dry
Wildebeest	W645	4	0.661033886	Dog	Low	Dry
Wildebeest	W645	5	8.93220097	Dog	High	Dry
Wildebeest	W645	6	241.6733341	Dog	High	Dry
Wildebeest	W645	7	573.8321014	Dog	High	Dry
Wildebeest	W645	8	279.3336734	Dog	High	Dry
Wildebeest	W645	9	270.4142787	Dog	Low	Dry
Wildebeest	W645	10	63.42871675	Dog	Low	Dry
Wildebeest	W645	11	34.98877488	Dog	Low	Dry
Wildebeest	W645	12	28.331907	Dog	Low	Dry
Wildebeest	W645	13	31.81844849	Dog	Low	Dry
Wildebeest	W645	14	63.76535007	Dog	Low	Dry
Wildebeest	W645	15	298.7108874	Dog	Low	Dry
Wildebeest	W645	16	313.7298717	Dog	Low	Dry
Wildebeest	W645	17	78.79644956	Dog	High	Dry
Wildebeest	W645	18	185.1606943	Dog	High	Dry
Wildebeest	W645	19	3.891869091	Dog	High	Dry
Wildebeest	W645	20	2.586427655	Dog	Low	Dry
Wildebeest	W645	21	95.18806821	Dog	Low	Dry
Wildebeest	W645	22	56.78570294	Dog	Low	Dry
Wildebeest	W645	23	49.02807398	Dog	Low	Dry
Wildebeest	W645	0	207.0819904	Dog	Low	Dry
Wildebeest	W645	1	72.54673606	Dog	Low	Dry
Wildebeest	W645	2	2.814853995	Dog	Low	Dry
Wildebeest	W645	3	27.06145545	Dog	Low	Dry
Wildebeest	W645	4	1.326495615	Dog	Low	Dry
Wildebeest	W645	5	32.57114942	Dog	High	Dry
Wildebeest	W645	6	356.9877459	Dog	High	Dry
Wildebeest	W645	7	66.9535353	Dog	High	Dry
Wildebeest	W645	8	260.0135022	Dog	High	Dry
Wildebeest	W645	9	196.3843487	Dog	Low	Dry
Wildebeest	W645	10	139.3908346	Dog	Low	Dry
Wildebeest	W645	11	35.71424069	Dog	Low	Dry
Wildebeest	W645	12	59.0871055	Dog	Low	Dry
Wildebeest	W645	13	15.92440876	Dog	Low	Dry
Wildebeest	W645	14	3.313864515	Dog	Low	Dry
Wildebeest	W645	15	336.9599551	Dog	Low	Dry
Wildebeest	W645	16	412.5362937	Dog	Low	Dry
Wildebeest	W645	17	109.4985667	Dog	High	Dry
Wildebeest	W645	18	183.0671194	Dog	High	Dry
Wildebeest	W645	19	10.01661808	Dog	High	Dry
Wildebeest	W645	20	2.17944073	Dog	Low	Dry
Wildebeest	W645	21	64.00203123	Dog	Low	Dry
Wildebeest	W645	22	119.6725569	Dog	Low	Dry
Wildebeest	W645	23	49.69522041	Dog	Low	Dry
Wildebeest	W645	0	14.99381528	Dog	Low	Dry
Wildebeest	W645	1	30.39977679	Dog	Low	Dry
Wildebeest	W645	2	60.98068947	Dog	Low	Dry
Wildebeest	W645	3	135.0757241	Dog	Low	Dry
Wildebeest	W645	4	16.53576272	Dog	Low	Dry
Wildebeest	W645	5	0.521658356	Dog	High	Dry
Wildebeest	W645	6	83.43765955	Dog	High	Dry
Wildebeest	W645	7	296.1088542	Dog	High	Dry
Wildebeest	W645	8	520.2186317	Dog	High	Dry
Wildebeest	W645	9	555.9837655	Dog	Low	Dry
Wildebeest	W645	10	90.54189061	Dog	Low	Dry
Wildebeest	W645	11	72.47814572	Dog	Low	Dry
Wildebeest	W645	12	1.481123892	Dog	Low	Dry
Wildebeest	W645	13	1.901764675	Dog	Low	Dry
Wildebeest	W645	14	25.94688348	Dog	Low	Dry
Wildebeest	W645	15	26.59736465	Dog	Low	Dry
Wildebeest	W645	16	40.23322518	Dog	Low	Dry
Wildebeest	W645	17	177.7092632	Dog	High	Dry
Wildebeest	W645	18	298.7352327	Dog	High	Dry
Wildebeest	W645	19	263.097416	Dog	High	Dry
Wildebeest	W645	20	19.97453625	Dog	Low	Dry
Wildebeest	W645	21	130.7908505	Dog	Low	Dry
Wildebeest	W645	22	44.11866329	Dog	Low	Dry
Wildebeest	W645	23	117.4475758	Dog	Low	Dry
Wildebeest	W645	0	181.6629429	Dog	Low	Dry
Wildebeest	W645	1	0.843536759	Dog	Low	Dry
Wildebeest	W645	2	73.08129722	Dog	Low	Dry
Wildebeest	W645	3	70.42748564	Dog	Low	Dry
Wildebeest	W645	4	143.6697788	Dog	Low	Dry
Wildebeest	W645	5	2.569038639	Dog	High	Dry
Wildebeest	W645	6	189.7015887	Dog	High	Dry
Wildebeest	W645	7	265.4656084	Dog	High	Dry
Wildebeest	W645	8	114.4929517	Dog	High	Dry
Wildebeest	W645	9	86.11255779	Dog	Low	Dry
Wildebeest	W645	10	27.98052369	Dog	Low	Dry
Wildebeest	W645	11	709.7355751	Dog	Low	Dry
Wildebeest	W645	12	118.3268088	Dog	Low	Dry
Wildebeest	W645	13	39.39494769	Dog	Low	Dry
Wildebeest	W645	14	32.70750354	Dog	Low	Dry
Wildebeest	W645	15	4.346218075	Dog	Low	Dry
Wildebeest	W645	16	91.99708346	Dog	Low	Dry
Wildebeest	W645	17	33.73493315	Dog	High	Dry
Wildebeest	W645	18	71.7373223	Dog	High	Dry
Wildebeest	W645	19	30.81485036	Dog	High	Dry
Wildebeest	W645	20	99.08569309	Dog	Low	Dry
Wildebeest	W645	21	65.15804089	Dog	Low	Dry
Wildebeest	W645	22	3.735358082	Dog	Low	Dry
Wildebeest	W645	23	34.26722738	Dog	Low	Dry
Wildebeest	W645	0	411.4946684	Dog	Low	Dry
Wildebeest	W645	1	232.5045639	Dog	Low	Dry
Wildebeest	W645	2	634.6173449	Dog	Low	Dry
Wildebeest	W645	3	5.833123794	Dog	Low	Dry
Wildebeest	W645	4	8.993446626	Dog	Low	Dry
Wildebeest	W645	5	3.87317683	Dog	High	Dry
Wildebeest	W645	6	89.60593909	Dog	High	Dry
Wildebeest	W645	7	162.8691219	Dog	High	Dry
Wildebeest	W645	8	429.9108919	Dog	High	Dry
Wildebeest	W645	9	52.25921906	Dog	Low	Dry
Wildebeest	W645	10	458.4224578	Dog	Low	Dry
Wildebeest	W645	11	47.15779447	Dog	Low	Dry
Wildebeest	W645	12	73.75466858	Dog	Low	Dry
Wildebeest	W645	13	134.5849212	Dog	Low	Dry
Wildebeest	W645	14	11.33560735	Dog	Low	Dry
Wildebeest	W645	15	5.33941214	Dog	Low	Dry
Wildebeest	W645	16	92.6824762	Dog	Low	Dry
Wildebeest	W645	17	230.4511934	Dog	High	Dry
Wildebeest	W645	18	96.44597766	Dog	High	Dry
Wildebeest	W645	19	2.658476491	Dog	High	Dry
Wildebeest	W645	20	7.871369086	Dog	Low	Dry
Wildebeest	W645	21	51.60595669	Dog	Low	Dry
Wildebeest	W645	22	119.0884962	Dog	Low	Dry
Wildebeest	W645	23	37.57964027	Dog	Low	Dry
Wildebeest	W645	0	3.329810241	Dog	Low	Dry
Wildebeest	W645	1	309.6353524	Dog	Low	Dry
Wildebeest	W645	2	29.64146688	Dog	Low	Dry
Wildebeest	W645	3	46.32676871	Dog	Low	Dry
Wildebeest	W645	4	8.691775658	Dog	Low	Dry
Wildebeest	W645	5	2.33138137	Dog	High	Dry
Wildebeest	W645	6	79.59177485	Dog	High	Dry
Wildebeest	W645	7	331.3003498	Dog	High	Dry
Wildebeest	W645	8	568.1046708	Dog	High	Dry
Wildebeest	W645	9	403.1053544	Dog	Low	Dry
Wildebeest	W645	10	12.89495526	Dog	Low	Dry
Wildebeest	W645	11	0.440534629	Dog	Low	Dry
Wildebeest	W645	12	83.60608904	Dog	Low	Dry
Wildebeest	W645	13	37.7147927	Dog	Low	Dry
Wildebeest	W645	14	74.32819454	Dog	Low	Dry
Wildebeest	W645	15	4.414394564	Dog	Low	Dry
Wildebeest	W645	16	134.4097176	Dog	Low	Dry
Wildebeest	W645	17	199.4290924	Dog	High	Dry
Wildebeest	W645	18	401.2600315	Dog	High	Dry
Wildebeest	W645	19	13.67871321	Dog	High	Dry
Wildebeest	W645	20	247.3106005	Dog	Low	Dry
Wildebeest	W645	21	85.80121274	Dog	Low	Dry
Wildebeest	W645	22	71.57153996	Dog	Low	Dry
Wildebeest	W645	23	47.26951584	Dog	Low	Dry
Wildebeest	W645	0	29.31792453	Dog	Low	Dry
Wildebeest	W645	1	81.7708889	Dog	Low	Dry
Wildebeest	W645	2	7.448549832	Dog	Low	Dry
Wildebeest	W645	3	1.234703644	Dog	Low	Dry
Wildebeest	W645	4	8.970754889	Dog	Low	Dry
Wildebeest	W645	5	11.11121789	Dog	High	Dry
Wildebeest	W645	6	90.92751144	Dog	High	Dry
Wildebeest	W645	7	133.1537537	Dog	High	Dry
Wildebeest	W645	8	328.2412076	Dog	High	Dry
Wildebeest	W645	9	445.8784077	Dog	Low	Dry
Wildebeest	W645	10	239.7641345	Dog	Low	Dry
Wildebeest	W645	11	44.80443281	Dog	Low	Dry
Wildebeest	W645	12	622.4927372	Dog	Low	Dry
Wildebeest	W645	13	49.70298421	Dog	Low	Dry
Wildebeest	W645	14	1.392672252	Dog	Low	Dry
Wildebeest	W645	15	88.45890207	Dog	Low	Dry
Wildebeest	W645	16	94.0340865	Dog	Low	Dry
Wildebeest	W645	17	86.90834009	Dog	High	Dry
Wildebeest	W645	18	37.02160722	Dog	High	Dry
Wildebeest	W645	19	10.52960778	Dog	High	Dry
Wildebeest	W645	20	37.5301539	Dog	Low	Dry
Wildebeest	W645	21	23.59097539	Dog	Low	Dry
Wildebeest	W645	22	233.0425413	Dog	Low	Dry
Wildebeest	W645	23	177.2362317	Dog	Low	Dry
Wildebeest	W645	0	241.7642401	Dog	Low	Dry
Wildebeest	W645	1	164.5829121	Dog	Low	Dry
Wildebeest	W645	2	28.97653873	Dog	Low	Dry
Wildebeest	W645	3	11.42973983	Dog	Low	Dry
Wildebeest	W645	4	18.63673973	Dog	Low	Dry
Wildebeest	W645	5	9.356555568	Dog	High	Dry
Wildebeest	W645	6	124.1088207	Dog	High	Dry
Wildebeest	W645	7	105.5159893	Dog	High	Dry
Wildebeest	W645	8	152.4214623	Dog	High	Dry
Wildebeest	W645	9	53.34989853	Dog	Low	Dry
Wildebeest	W645	10	69.82395575	Dog	Low	Dry
Wildebeest	W645	11	566.9069929	Dog	Low	Dry
Wildebeest	W645	12	87.4090341	Dog	Low	Dry
Wildebeest	W645	13	30.26850036	Dog	Low	Dry
Wildebeest	W645	14	6.155970033	Dog	Low	Dry
Wildebeest	W645	15	183.641806	Dog	Low	Dry
Wildebeest	W645	16	319.6314286	Dog	Low	Dry
Wildebeest	W645	17	186.7685714	Dog	High	Dry
Wildebeest	W645	18	111.1911649	Dog	High	Dry
Wildebeest	W645	19	16.80193859	Dog	High	Dry
Wildebeest	W645	20	5.773219605	Dog	Low	Dry
Wildebeest	W645	21	189.735955	Dog	Low	Dry
Wildebeest	W645	22	329.3741187	Dog	Low	Dry
Wildebeest	W645	23	158.2401547	Dog	Low	Dry
Wildebeest	W645	0	8.648415543	Dog	Low	Dry
Wildebeest	W645	1	19.28810338	Dog	Low	Dry
Wildebeest	W645	2	117.9057955	Dog	Low	Dry
Wildebeest	W645	3	40.12661011	Dog	Low	Dry
Wildebeest	W645	4	15.04676085	Dog	Low	Dry
Wildebeest	W645	5	1.148534497	Dog	High	Dry
Wildebeest	W645	6	193.7857624	Dog	High	Dry
Wildebeest	W645	7	23.6707473	Dog	High	Dry
Wildebeest	W645	8	232.1953744	Dog	High	Dry
Wildebeest	W645	9	611.6145738	Dog	Low	Dry
Wildebeest	W645	10	40.52806567	Dog	Low	Dry
Wildebeest	W645	11	751.3202985	Dog	Low	Dry
Wildebeest	W645	12	128.5707343	Dog	Low	Dry
Wildebeest	W645	13	1.308658187	Dog	Low	Dry
Wildebeest	W645	14	1.965471893	Dog	Low	Dry
Wildebeest	W645	15	114.5399888	Dog	Low	Dry
Wildebeest	W645	16	540.2115354	Dog	Low	Dry
Wildebeest	W645	17	71.87737869	Dog	High	Dry
Wildebeest	W645	18	41.17934632	Dog	High	Dry
Wildebeest	W645	19	25.05618519	Dog	High	Dry
Wildebeest	W645	20	708.9807091	Dog	Low	Dry
Wildebeest	W645	21	12.93738241	Dog	Low	Dry
Wildebeest	W645	22	0.9646	Dog	Low	Dry
Wildebeest	W645	23	6.560403915	Dog	Low	Dry
Wildebeest	W645	0	25.38240992	Dog	Low	Dry
Wildebeest	W645	1	81.81211024	Dog	Low	Dry
Wildebeest	W645	2	20.75344058	Dog	Low	Dry
Wildebeest	W645	3	66.77646833	Dog	Low	Dry
Wildebeest	W645	4	5.087317458	Dog	Low	Dry
Wildebeest	W645	5	7.189451922	Dog	High	Dry
Wildebeest	W645	6	199.9894915	Dog	High	Dry
Wildebeest	W645	7	650.5521853	Dog	High	Dry
Wildebeest	W645	8	663.572711	Dog	High	Dry
Wildebeest	W645	9	650.7688879	Dog	Low	Dry
Wildebeest	W645	10	311.4164162	Dog	Low	Dry
Wildebeest	W645	11	103.7347241	Dog	Low	Dry
Wildebeest	W645	12	42.98083809	Dog	Low	Dry
Wildebeest	W645	13	240.5423264	Dog	Low	Dry
Wildebeest	W645	14	54.74006885	Dog	Low	Dry
Wildebeest	W645	15	54.6396464	Dog	Low	Dry
Wildebeest	W645	16	216.8173511	Dog	Low	Dry
Wildebeest	W645	17	144.8783749	Dog	High	Dry
Wildebeest	W645	18	186.4691841	Dog	High	Dry
Wildebeest	W645	19	2.44573708	Dog	High	Dry
Wildebeest	W645	20	3.23942313	Dog	Low	Dry
Wildebeest	W645	21	5.691798031	Dog	Low	Dry
Wildebeest	W645	22	188.6039717	Dog	Low	Dry
Wildebeest	W645	23	353.0275032	Dog	Low	Dry
Wildebeest	W645	0	26.76644387	Dog	Low	Dry
Wildebeest	W645	1	8.827055067	Dog	Low	Dry
Wildebeest	W645	2	78.93999057	Dog	Low	Dry
Wildebeest	W645	3	10.85166486	Dog	Low	Dry
Wildebeest	W645	4	9.986910539	Dog	Low	Dry
Wildebeest	W645	5	10.85489115	Dog	High	Dry
Wildebeest	W645	6	268.742996	Dog	High	Dry
Wildebeest	W645	7	34.04844895	Dog	High	Dry
Wildebeest	W645	8	245.0605423	Dog	High	Dry
Wildebeest	W645	9	132.9656722	Dog	Low	Dry
Wildebeest	W645	10	30.55379114	Dog	Low	Dry
Wildebeest	W645	11	31.00493578	Dog	Low	Dry
Wildebeest	W645	12	46.05997939	Dog	Low	Dry
Wildebeest	W645	13	686.4931548	Dog	Low	Dry
Wildebeest	W645	14	56.57531054	Dog	Low	Dry
Wildebeest	W645	15	57.48924445	Dog	Low	Dry
Wildebeest	W645	16	667.2778801	Dog	Low	Dry
Wildebeest	W645	17	259.5180003	Dog	High	Dry
Wildebeest	W645	18	113.3950426	Dog	High	Dry
Wildebeest	W645	19	4.398794096	Dog	High	Dry
Wildebeest	W645	20	25.22906791	Dog	Low	Dry
Wildebeest	W645	21	10.16995065	Dog	Low	Dry
Wildebeest	W645	22	28.06187982	Dog	Low	Dry
Wildebeest	W645	23	697.4024557	Dog	Low	Dry
Wildebeest	W645	0	49.66632942	Dog	Low	Dry
Wildebeest	W645	1	9.785172075	Dog	Low	Dry
Wildebeest	W645	2	2.802002429	Dog	Low	Dry
Wildebeest	W645	3	31.51377095	Dog	Low	Dry
Wildebeest	W645	4	27.64549464	Dog	Low	Dry
Wildebeest	W645	5	5.823191623	Dog	High	Dry
Wildebeest	W645	6	114.4208962	Dog	High	Dry
Wildebeest	W645	7	142.4059644	Dog	High	Dry
Wildebeest	W645	8	117.2530703	Dog	High	Dry
Wildebeest	W645	9	25.67681343	Dog	Low	Dry
Wildebeest	W645	10	309.7310827	Dog	Low	Dry
Wildebeest	W645	11	34.28700643	Dog	Low	Dry
Wildebeest	W645	12	6.07641963	Dog	Low	Dry
Wildebeest	W645	13	8.257724596	Dog	Low	Dry
Wildebeest	W645	14	33.43404309	Dog	Low	Dry
Wildebeest	W645	15	726.487022	Dog	Low	Dry
Wildebeest	W645	16	251.1081012	Dog	Low	Dry
Wildebeest	W645	17	273.5481109	Dog	High	Dry
Wildebeest	W645	18	569.0874695	Dog	High	Dry
Wildebeest	W645	19	0.756575736	Dog	High	Dry
Wildebeest	W645	20	2.156647865	Dog	Low	Dry
Wildebeest	W645	21	2.190759154	Dog	Low	Dry
Wildebeest	W645	22	1.940605436	Dog	Low	Dry
Wildebeest	W645	23	83.38732943	Dog	Low	Dry
Wildebeest	W645	0	7.495166863	Dog	Low	Dry
Wildebeest	W645	1	73.16135222	Dog	Low	Dry
Wildebeest	W645	2	48.93221509	Dog	Low	Dry
Wildebeest	W645	3	17.94200813	Dog	Low	Dry
Wildebeest	W645	4	7.153477895	Dog	Low	Dry
Wildebeest	W645	5	1.4080523	Dog	High	Dry
Wildebeest	W645	6	209.1289765	Dog	High	Dry
Wildebeest	W645	7	405.2192184	Dog	High	Dry
Wildebeest	W645	8	651.3610209	Dog	High	Dry
Wildebeest	W645	9	772.5618852	Dog	Low	Dry
Wildebeest	W645	10	141.2302002	Dog	Low	Dry
Wildebeest	W645	11	593.886535	Dog	Low	Dry
Wildebeest	W645	12	305.0681977	Dog	Low	Dry
Wildebeest	W645	13	53.07863485	Dog	Low	Dry
Wildebeest	W645	14	105.9111014	Dog	Low	Dry
Wildebeest	W645	15	28.87848287	Dog	Low	Dry
Wildebeest	W645	16	177.2415068	Dog	Low	Dry
Wildebeest	W645	17	356.6603442	Dog	High	Dry
Wildebeest	W645	18	42.84145898	Dog	High	Dry
Wildebeest	W645	19	54.28403362	Dog	High	Dry
Wildebeest	W645	20	7.260772696	Dog	Low	Dry
Wildebeest	W645	21	34.83253578	Dog	Low	Dry
Wildebeest	W645	22	13.81147656	Dog	Low	Dry
Wildebeest	W645	23	8.776682306	Dog	Low	Dry
Wildebeest	W645	0	112.6706754	Dog	Low	Dry
Wildebeest	W645	1	50.76209309	Dog	Low	Dry
Wildebeest	W645	2	1.604336585	Dog	Low	Dry
Wildebeest	W645	3	0.626922898	Dog	Low	Dry
Wildebeest	W645	4	1.201670906	Dog	Low	Dry
Wildebeest	W645	5	2.281278608	Dog	High	Dry
Wildebeest	W645	6	190.8372787	Dog	High	Dry
Wildebeest	W645	7	108.1669316	Dog	High	Dry
Wildebeest	W645	8	191.3998534	Dog	High	Dry
Wildebeest	W645	9	258.1550872	Dog	Low	Dry
Wildebeest	W645	10	7.760147767	Dog	Low	Dry
Wildebeest	W645	11	2.148330861	Dog	Low	Dry
Wildebeest	W645	12	51.83278326	Dog	Low	Dry
Wildebeest	W645	13	79.87487782	Dog	Low	Dry
Wildebeest	W645	14	102.1296326	Dog	Low	Dry
Wildebeest	W645	15	123.3824852	Dog	Low	Dry
Wildebeest	W645	16	212.6201775	Dog	Low	Dry
Wildebeest	W645	17	218.6828752	Dog	High	Dry
Wildebeest	W645	18	40.60621143	Dog	High	Dry
Wildebeest	W645	19	3.065498651	Dog	High	Dry
Wildebeest	W645	20	10.20250937	Dog	Low	Dry
Wildebeest	W645	21	13.18983771	Dog	Low	Dry
Wildebeest	W645	22	125.3554416	Dog	Low	Dry
Wildebeest	W645	23	272.667757	Dog	Low	Dry
Wildebeest	W645	0	1.818909784	Dog	Low	Dry
Wildebeest	W645	1	266.3114585	Dog	Low	Dry
Wildebeest	W645	2	0.095138058	Dog	Low	Dry
Wildebeest	W645	3	2.380036108	Dog	Low	Dry
Wildebeest	W645	4	0.737509055	Dog	Low	Dry
Wildebeest	W645	5	134.6091905	Dog	High	Dry
Wildebeest	W645	6	186.6155026	Dog	High	Dry
Wildebeest	W645	7	416.8537898	Dog	High	Dry
Wildebeest	W645	8	221.7384212	Dog	High	Dry
Wildebeest	W645	9	24.64712892	Dog	Low	Dry
Wildebeest	W645	10	79.15974782	Dog	Low	Dry
Wildebeest	W645	11	9.050362471	Dog	Low	Dry
Wildebeest	W645	12	16.66192193	Dog	Low	Dry
Wildebeest	W645	13	17.40402796	Dog	Low	Dry
Wildebeest	W645	14	147.7805621	Dog	Low	Dry
Wildebeest	W645	15	169.7979439	Dog	Low	Dry
Wildebeest	W645	16	160.5237425	Dog	Low	Dry
Wildebeest	W645	17	148.9412289	Dog	High	Dry
Wildebeest	W645	18	244.3642014	Dog	High	Dry
Wildebeest	W645	19	5.937829253	Dog	High	Dry
Wildebeest	W645	20	1.122835238	Dog	Low	Dry
Wildebeest	W645	21	2.148711	Dog	Low	Dry
Wildebeest	W645	22	38.78665464	Dog	Low	Dry
Wildebeest	W645	23	16.18594114	Dog	Low	Dry
Wildebeest	W645	0	30.88243776	Dog	Low	Dry
Wildebeest	W645	1	19.81103775	Dog	Low	Dry
Wildebeest	W645	2	1.351814097	Dog	Low	Dry
Wildebeest	W645	3	1.21002308	Dog	Low	Dry
Wildebeest	W645	4	0.740350213	Dog	Low	Dry
Wildebeest	W645	5	19.85172331	Dog	High	Dry
Wildebeest	W645	6	92.47451854	Dog	High	Dry
Wildebeest	W645	7	121.1716326	Dog	High	Dry
Wildebeest	W645	8	331.9047952	Dog	High	Dry
Wildebeest	W645	9	7.106118287	Dog	Low	Dry
Wildebeest	W645	10	577.4096959	Dog	Low	Dry
Wildebeest	W645	11	140.2019804	Dog	Low	Dry
Wildebeest	W645	12	46.16625023	Dog	Low	Dry
Wildebeest	W645	13	7.156513842	Dog	Low	Dry
Wildebeest	W645	14	85.35931036	Dog	Low	Dry
Wildebeest	W645	15	64.10234123	Dog	Low	Dry
Wildebeest	W645	16	203.5997526	Dog	Low	Dry
Wildebeest	W645	17	299.8126811	Dog	High	Dry
Wildebeest	W645	18	415.795992	Dog	High	Dry
Wildebeest	W645	19	3.255274406	Dog	High	Dry
Wildebeest	W645	20	3.19437664	Dog	Low	Dry
Wildebeest	W645	21	0.74449303	Dog	Low	Dry
Wildebeest	W645	22	13.31219329	Dog	Low	Dry
Wildebeest	W645	23	75.84896315	Dog	Low	Dry
Wildebeest	W645	0	73.65481584	Dog	Low	Dry
Wildebeest	W645	1	41.46839682	Dog	Low	Dry
Wildebeest	W645	2	1.832311995	Dog	Low	Dry
Wildebeest	W645	3	6.693604649	Dog	Low	Dry
Wildebeest	W645	4	0.768108014	Dog	Low	Dry
Wildebeest	W645	5	2.961264583	Dog	High	Dry
Wildebeest	W645	6	453.593718	Dog	High	Dry
Wildebeest	W645	7	56.05065552	Dog	High	Dry
Wildebeest	W645	8	166.424715	Dog	High	Dry
Wildebeest	W645	9	35.72168787	Dog	Low	Dry
Wildebeest	W645	10	25.32357692	Dog	Low	Dry
Wildebeest	W645	11	146.2334403	Dog	Low	Dry
Wildebeest	W645	12	194.3104567	Dog	Low	Dry
Wildebeest	W645	13	739.9829979	Dog	Low	Dry
Wildebeest	W645	14	43.11386804	Dog	Low	Dry
Wildebeest	W645	15	4.907558468	Dog	Low	Dry
Wildebeest	W645	16	169.7276949	Dog	Low	Dry
Wildebeest	W645	17	467.1267065	Dog	High	Dry
Wildebeest	W645	18	234.6373196	Dog	High	Dry
Wildebeest	W645	19	12.28150672	Dog	High	Dry
Wildebeest	W645	20	2.331751914	Dog	Low	Dry
Wildebeest	W645	21	98.59628662	Dog	Low	Dry
Wildebeest	W645	22	4.307825785	Dog	Low	Dry
Wildebeest	W645	23	10.22750926	Dog	Low	Dry
Wildebeest	W645	0	35.01898827	Dog	Low	Dry
Wildebeest	W645	1	25.09124662	Dog	Low	Dry
Wildebeest	W645	2	1.082043796	Dog	Low	Dry
Wildebeest	W645	3	52.05495826	Dog	Low	Dry
Wildebeest	W645	4	50.28813426	Dog	Low	Dry
Wildebeest	W645	5	2.25818075	Dog	High	Dry
Wildebeest	W645	6	394.4336489	Dog	High	Dry
Wildebeest	W645	7	421.5537492	Dog	High	Dry
Wildebeest	W645	8	109.3728832	Dog	High	Dry
Wildebeest	W645	9	30.85754436	Dog	Low	Dry
Wildebeest	W645	10	13.36938912	Dog	Low	Dry
Wildebeest	W645	11	8.736680446	Dog	Low	Dry
Wildebeest	W645	12	43.09300576	Dog	Low	Dry
Wildebeest	W645	13	8.808965766	Dog	Low	Dry
Wildebeest	W645	14	4.027478303	Dog	Low	Dry
Wildebeest	W645	15	117.725297	Dog	Low	Dry
Wildebeest	W645	16	1.513213266	Dog	Low	Dry
Wildebeest	W645	17	127.0723248	Dog	High	Dry
Wildebeest	W645	18	142.1763514	Dog	High	Dry
Wildebeest	W645	19	29.74827611	Dog	High	Dry
Wildebeest	W645	20	7.982127795	Dog	Low	Dry
Wildebeest	W645	21	32.47727208	Dog	Low	Dry
Wildebeest	W645	22	25.64667265	Dog	Low	Dry
Wildebeest	W645	23	45.51862371	Dog	Low	Dry
Wildebeest	W645	0	11.5564687	Dog	Low	Dry
Wildebeest	W645	1	40.5654794	Dog	Low	Dry
Wildebeest	W645	2	85.19552739	Dog	Low	Dry
Wildebeest	W645	3	1.012560087	Dog	Low	Dry
Wildebeest	W645	4	1.672114921	Dog	Low	Dry
Wildebeest	W645	5	110.8873562	Dog	High	Dry
Wildebeest	W645	6	356.2327705	Dog	High	Dry
Wildebeest	W645	7	661.0412542	Dog	High	Dry
Wildebeest	W645	8	92.16041543	Dog	High	Dry
Wildebeest	W645	9	204.4732918	Dog	Low	Dry
Wildebeest	W645	10	75.51144691	Dog	Low	Dry
Wildebeest	W645	11	57.55773838	Dog	Low	Dry
Wildebeest	W645	12	1.646853301	Dog	Low	Dry
Wildebeest	W645	13	98.39820937	Dog	Low	Dry
Wildebeest	W645	14	498.4471151	Dog	Low	Dry
Wildebeest	W645	15	848.6377691	Dog	Low	Dry
Wildebeest	W645	16	226.6751903	Dog	Low	Dry
Wildebeest	W645	17	220.0378616	Dog	High	Dry
Wildebeest	W645	18	161.3094381	Dog	High	Dry
Wildebeest	W645	19	2.327117217	Dog	High	Dry
Wildebeest	W645	20	129.5211507	Dog	Low	Dry
Wildebeest	W645	21	27.22507463	Dog	Low	Dry
Wildebeest	W645	22	70.55307866	Dog	Low	Dry
Wildebeest	W645	23	9.387205119	Dog	Low	Dry
Wildebeest	W645	0	94.08490558	Dog	Low	Dry
Wildebeest	W645	1	35.00289867	Dog	Low	Dry
Wildebeest	W645	2	10.07021607	Dog	Low	Dry
Wildebeest	W645	3	10.51344464	Dog	Low	Dry
Wildebeest	W645	4	0.821388238	Dog	Low	Dry
Wildebeest	W645	5	131.8337934	Dog	High	Dry
Wildebeest	W645	6	279.7529177	Dog	High	Dry
Wildebeest	W645	7	1051.254851	Dog	High	Dry
Wildebeest	W645	8	1428.628688	Dog	High	Dry
Wildebeest	W645	9	2776.864652	Dog	Low	Dry
Wildebeest	W645	10	988.2694055	Dog	Low	Dry
Wildebeest	W645	11	896.8845017	Dog	Low	Dry
Wildebeest	W645	12	6.989538947	Dog	Low	Dry
Wildebeest	W645	13	262.2040674	Dog	Low	Dry
Wildebeest	W645	14	138.319218	Dog	Low	Dry
Wildebeest	W645	15	161.853558	Dog	Low	Dry
Wildebeest	W645	16	93.94219522	Dog	Low	Dry
Wildebeest	W645	17	61.96668974	Dog	High	Dry
Wildebeest	W645	18	76.88398546	Dog	High	Dry
Wildebeest	W645	19	516.957312	Dog	High	Dry
Wildebeest	W645	20	7.832084924	Dog	Low	Dry
Wildebeest	W645	21	54.62271734	Dog	Low	Dry
Wildebeest	W645	22	217.660641	Dog	Low	Dry
Wildebeest	W645	23	176.8165026	Dog	Low	Dry
Wildebeest	W645	0	106.4346291	Dog	Low	Dry
Wildebeest	W645	1	1.711644367	Dog	Low	Dry
Wildebeest	W645	2	2.894525875	Dog	Low	Dry
Wildebeest	W645	3	44.63882211	Dog	Low	Dry
Wildebeest	W645	4	3.142884066	Dog	Low	Dry
Wildebeest	W645	5	63.15569913	Dog	High	Dry
Wildebeest	W645	6	276.4061998	Dog	High	Dry
Wildebeest	W645	7	25.84994122	Dog	High	Dry
Wildebeest	W645	8	759.766601	Dog	High	Dry
Wildebeest	W645	9	437.0292959	Dog	Low	Dry
Wildebeest	W645	10	5.262092071	Dog	Low	Dry
Wildebeest	W645	11	6.348425623	Dog	Low	Dry
Wildebeest	W645	12	481.4860301	Dog	Low	Dry
Wildebeest	W645	13	403.3132562	Dog	Low	Dry
Wildebeest	W645	14	144.9952306	Dog	Low	Dry
Wildebeest	W645	15	96.34589156	Dog	Low	Dry
Wildebeest	W645	16	84.33913165	Dog	Low	Dry
Wildebeest	W645	17	118.036373	Dog	High	Dry
Wildebeest	W645	18	186.6636074	Dog	High	Dry
Wildebeest	W645	19	2.212781318	Dog	High	Dry
Wildebeest	W645	20	0.690237496	Dog	Low	Dry
Wildebeest	W645	21	3.250137997	Dog	Low	Dry
Wildebeest	W645	22	57.08294245	Dog	Low	Dry
Wildebeest	W645	23	24.85494114	Dog	Low	Dry
Wildebeest	W645	0	48.52549022	Dog	Low	Dry
Wildebeest	W645	1	38.23221393	Dog	Low	Dry
Wildebeest	W645	2	3.445695808	Dog	Low	Dry
Wildebeest	W645	3	1.325882083	Dog	Low	Dry
Wildebeest	W645	4	4.894843717	Dog	Low	Dry
Wildebeest	W645	5	605.1617256	Dog	High	Dry
Wildebeest	W645	6	124.1381175	Dog	High	Dry
Wildebeest	W645	7	490.6860957	Dog	High	Dry
Wildebeest	W645	8	65.43597293	Dog	High	Dry
Wildebeest	W645	9	435.1256928	Dog	Low	Dry
Wildebeest	W645	10	3304.212507	Dog	Low	Dry
Wildebeest	W645	11	300.6651294	Dog	Low	Dry
Wildebeest	W645	12	193.5153438	Dog	Low	Dry
Wildebeest	W645	13	648.7249891	Dog	Low	Dry
Wildebeest	W645	14	4.945366439	Dog	Low	Dry
Wildebeest	W645	15	87.84513555	Dog	Low	Dry
Wildebeest	W645	16	36.08160984	Dog	Low	Dry
Wildebeest	W645	17	258.301734	Dog	High	Dry
Wildebeest	W645	18	89.8905503	Dog	High	Dry
Wildebeest	W645	19	36.34212927	Dog	High	Dry
Wildebeest	W645	20	52.69089239	Dog	Low	Dry
Wildebeest	W645	21	10.81648772	Dog	Low	Dry
Wildebeest	W645	22	100.2300793	Dog	Low	Dry
Wildebeest	W645	23	40.88906933	Dog	Low	Dry
Wildebeest	W645	0	8.999076092	Dog	Low	Dry
Wildebeest	W645	1	137.5430466	Dog	Low	Dry
Wildebeest	W645	2	41.46716374	Dog	Low	Dry
Wildebeest	W645	3	4.222461227	Dog	Low	Dry
Wildebeest	W645	4	2.524052513	Dog	Low	Dry
Wildebeest	W645	5	844.9369025	Dog	High	Dry
Wildebeest	W645	6	353.589045	Dog	High	Dry
Wildebeest	W645	7	101.0247672	Dog	High	Dry
Wildebeest	W645	8	120.4774958	Dog	High	Dry
Wildebeest	W645	9	548.941357	Dog	Low	Dry
Wildebeest	W645	10	170.6564784	Dog	Low	Dry
Wildebeest	W645	11	250.9336487	Dog	Low	Dry
Wildebeest	W645	12	380.4087385	Dog	Low	Dry
Wildebeest	W645	13	95.72510902	Dog	Low	Dry
Wildebeest	W645	14	94.01760247	Dog	Low	Dry
Wildebeest	W645	15	208.0925619	Dog	Low	Dry
Wildebeest	W645	16	863.9689769	Dog	Low	Dry
Wildebeest	W645	17	491.0976611	Dog	High	Dry
Wildebeest	W645	18	1842.510075	Dog	High	Dry
Wildebeest	W645	19	530.5443825	Dog	High	Dry
Wildebeest	W645	20	16.00640036	Dog	Low	Dry
Wildebeest	W645	21	2.489412365	Dog	Low	Dry
Wildebeest	W645	22	9.855597331	Dog	Low	Dry
Wildebeest	W645	23	19.88208796	Dog	Low	Dry
Wildebeest	W645	0	25.64950856	Dog	Low	Dry
Wildebeest	W645	1	1.970237191	Dog	Low	Dry
Wildebeest	W645	2	88.39138905	Dog	Low	Dry
Wildebeest	W645	3	20.67808349	Dog	Low	Dry
Wildebeest	W645	4	5.040434747	Dog	Low	Dry
Wildebeest	W645	5	53.7230287	Dog	High	Dry
Wildebeest	W645	6	220.0594914	Dog	High	Dry
Wildebeest	W645	7	319.4230866	Dog	High	Dry
Wildebeest	W645	8	286.2007224	Dog	High	Dry
Wildebeest	W645	9	161.7046565	Dog	Low	Dry
Wildebeest	W645	10	3.177950684	Dog	Low	Dry
Wildebeest	W645	11	20.24152562	Dog	Low	Dry
Wildebeest	W645	12	137.0005375	Dog	Low	Dry
Wildebeest	W645	13	1.502161653	Dog	Low	Dry
Wildebeest	W645	14	1.836455785	Dog	Low	Dry
Wildebeest	W645	15	99.64067373	Dog	Low	Dry
Wildebeest	W645	16	469.1655178	Dog	Low	Dry
Wildebeest	W645	17	665.1886616	Dog	High	Dry
Wildebeest	W645	18	332.3321868	Dog	High	Dry
Wildebeest	W645	19	16.67545243	Dog	High	Dry
Wildebeest	W645	20	11.23725305	Dog	Low	Dry
Wildebeest	W645	21	2.142564134	Dog	Low	Dry
Wildebeest	W645	22	100.0269654	Dog	Low	Dry
Wildebeest	W645	23	41.09976271	Dog	Low	Dry
Wildebeest	W645	0	13.02285714	Dog	Low	Dry
Wildebeest	W645	1	867.141406	Dog	Low	Dry
Wildebeest	W645	2	1.532809266	Dog	Low	Dry
Wildebeest	W645	3	0.112931335	Dog	Low	Dry
Wildebeest	W645	4	0.855358296	Dog	Low	Dry
Wildebeest	W645	5	84.38391254	Dog	High	Dry
Wildebeest	W645	6	148.6882021	Dog	High	Dry
Wildebeest	W645	7	155.9090615	Dog	High	Dry
Wildebeest	W645	8	270.6178126	Dog	High	Dry
Wildebeest	W645	9	56.77475556	Dog	Low	Dry
Wildebeest	W645	10	76.19687465	Dog	Low	Dry
Wildebeest	W645	11	68.74923548	Dog	Low	Dry
Wildebeest	W645	12	35.06255494	Dog	Low	Dry
Wildebeest	W645	13	35.89790626	Dog	Low	Dry
Wildebeest	W645	14	30.99737708	Dog	Low	Dry
Wildebeest	W645	15	40.74012867	Dog	Low	Dry
Wildebeest	W645	16	172.2275526	Dog	Low	Dry
Wildebeest	W645	17	82.1424472	Dog	High	Dry
Wildebeest	W645	18	129.9825524	Dog	High	Dry
Wildebeest	W645	19	0.680815165	Dog	High	Dry
Wildebeest	W645	20	167.3342625	Dog	Low	Dry
Wildebeest	W645	21	35.11610529	Dog	Low	Dry
Wildebeest	W645	22	43.45640853	Dog	Low	Dry
Wildebeest	W645	23	8.573997265	Dog	Low	Dry
Wildebeest	W645	0	2.376748256	Dog	Low	Dry
Wildebeest	W645	1	1.610817125	Dog	Low	Dry
Wildebeest	W645	2	7.046458616	Dog	Low	Dry
Wildebeest	W645	3	15.39236416	Dog	Low	Dry
Wildebeest	W645	4	1.967492324	Dog	Low	Dry
Wildebeest	W645	5	77.20165596	Dog	High	Dry
Wildebeest	W645	6	144.0050126	Dog	High	Dry
Wildebeest	W645	7	161.3288372	Dog	High	Dry
Wildebeest	W645	8	266.6655851	Dog	High	Dry
Wildebeest	W645	9	31.84010591	Dog	Low	Dry
Wildebeest	W645	10	1.301467041	Dog	Low	Dry
Wildebeest	W645	11	43.28345701	Dog	Low	Dry
Wildebeest	W645	12	962.1842528	Dog	Low	Dry
Wildebeest	W645	13	379.3835327	Dog	Low	Dry
Wildebeest	W645	14	25.82874856	Dog	Low	Dry
Wildebeest	W645	15	13.21317219	Dog	Low	Dry
Wildebeest	W645	16	635.0082593	Dog	Low	Dry
Wildebeest	W645	17	180.1943517	Dog	High	Dry
Wildebeest	W645	18	87.37197743	Dog	High	Dry
Wildebeest	W645	19	7.123790297	Dog	High	Dry
Wildebeest	W645	20	1.852838568	Dog	Low	Dry
Wildebeest	W645	21	32.25435668	Dog	Low	Dry
Wildebeest	W645	22	518.2890523	Dog	Low	Dry
Wildebeest	W645	23	318.2498211	Dog	Low	Dry
Wildebeest	W645	0	18.5640076	Dog	Low	Dry
Wildebeest	W645	1	72.23682908	Dog	Low	Dry
Wildebeest	W645	2	29.52435062	Dog	Low	Dry
Wildebeest	W645	3	0.727000747	Dog	Low	Dry
Wildebeest	W645	4	3.066120374	Dog	Low	Dry
Wildebeest	W645	5	42.04108356	Dog	High	Dry
Wildebeest	W645	6	195.8742454	Dog	High	Dry
Wildebeest	W645	7	97.62379639	Dog	High	Dry
Wildebeest	W645	8	189.481398	Dog	High	Dry
Wildebeest	W645	9	79.6042835	Dog	Low	Dry
Wildebeest	W645	10	58.24735674	Dog	Low	Dry
Wildebeest	W645	11	32.46819344	Dog	Low	Dry
Wildebeest	W645	12	2.456216318	Dog	Low	Dry
Wildebeest	W645	13	2.556497148	Dog	Low	Dry
Wildebeest	W645	14	3.659668676	Dog	Low	Dry
Wildebeest	W645	15	85.32417111	Dog	Low	Dry
Wildebeest	W645	16	90.42008395	Dog	Low	Dry
Wildebeest	W645	17	127.8268451	Dog	High	Dry
Wildebeest	W645	18	8.391891058	Dog	High	Dry
Wildebeest	W645	19	9.806433947	Dog	High	Dry
Wildebeest	W645	20	158.7442153	Dog	Low	Dry
Wildebeest	W645	21	24.73714314	Dog	Low	Dry
Wildebeest	W645	22	3.917212293	Dog	Low	Dry
Wildebeest	W645	23	125.6309365	Dog	Low	Dry
Wildebeest	W645	0	110.9826149	Dog	Low	Dry
Wildebeest	W645	1	4.72124975	Dog	Low	Dry
Wildebeest	W645	2	1.119285802	Dog	Low	Dry
Wildebeest	W645	3	0.933077236	Dog	Low	Dry
Wildebeest	W645	4	2.07810352	Dog	Low	Dry
Wildebeest	W645	5	3.608107374	Dog	High	Dry
Wildebeest	W645	6	217.2188544	Dog	High	Dry
Wildebeest	W645	7	323.0460554	Dog	High	Dry
Wildebeest	W645	8	161.5859172	Dog	High	Dry
Wildebeest	W645	9	537.5466053	Dog	Low	Dry
Wildebeest	W645	10	9.531438596	Dog	Low	Dry
Wildebeest	W645	11	637.912799	Dog	Low	Dry
Wildebeest	W645	12	377.3351504	Dog	Low	Dry
Wildebeest	W645	13	37.11406898	Dog	Low	Dry
Wildebeest	W645	14	0.539811795	Dog	Low	Dry
Wildebeest	W645	15	153.4189417	Dog	Low	Dry
Wildebeest	W645	16	211.6257093	Dog	Low	Dry
Wildebeest	W645	17	235.9208883	Dog	High	Dry
Wildebeest	W645	18	150.0116935	Dog	High	Dry
Wildebeest	W645	19	30.23448165	Dog	High	Dry
Wildebeest	W645	20	1.226460827	Dog	Low	Dry
Wildebeest	W645	21	76.21861265	Dog	Low	Dry
Wildebeest	W645	22	243.1294964	Dog	Low	Dry
Wildebeest	W645	23	136.5829875	Dog	Low	Dry
Wildebeest	W645	0	45.16753459	Dog	Low	Dry
Wildebeest	W645	1	11.08619885	Dog	Low	Dry
Wildebeest	W645	2	9.539983574	Dog	Low	Dry
Wildebeest	W645	3	1.084788131	Dog	Low	Dry
Wildebeest	W645	4	3.514814944	Dog	Low	Dry
Wildebeest	W645	5	2.707089365	Dog	High	Dry
Wildebeest	W645	6	285.2318953	Dog	High	Dry
Wildebeest	W645	7	173.4897221	Dog	High	Dry
Wildebeest	W645	8	218.0741613	Dog	High	Dry
Wildebeest	W645	9	27.70361271	Dog	Low	Dry
Wildebeest	W645	10	17.71771454	Dog	Low	Dry
Wildebeest	W645	11	56.69131909	Dog	Low	Dry
Wildebeest	W645	12	3.440719242	Dog	Low	Dry
Wildebeest	W645	13	17.05629677	Dog	Low	Dry
Wildebeest	W645	14	5.798879717	Dog	Low	Dry
Wildebeest	W645	15	92.53751474	Dog	Low	Dry
Wildebeest	W645	16	179.1987614	Dog	Low	Dry
Wildebeest	W645	17	207.7190987	Dog	High	Dry
Wildebeest	W645	18	47.13377877	Dog	High	Dry
Wildebeest	W645	19	12.44471641	Dog	High	Dry
Wildebeest	W645	20	63.36070325	Dog	Low	Dry
Wildebeest	W645	21	42.48211172	Dog	Low	Dry
Wildebeest	W645	22	25.84872646	Dog	Low	Dry
Wildebeest	W645	23	85.026122	Dog	Low	Dry
Wildebeest	W645	0	112.3639879	Dog	Low	Dry
Wildebeest	W645	1	31.10887007	Dog	Low	Dry
Wildebeest	W645	2	31.75980207	Dog	Low	Dry
Wildebeest	W645	3	88.44098095	Dog	Low	Dry
Wildebeest	W645	4	0.963661979	Dog	Low	Dry
Wildebeest	W645	5	0.92121249	Dog	High	Dry
Wildebeest	W645	6	230.2943625	Dog	High	Dry
Wildebeest	W645	7	211.8704174	Dog	High	Dry
Wildebeest	W645	8	1003.290293	Dog	High	Dry
Wildebeest	W645	9	44.85682255	Dog	Low	Dry
Wildebeest	W645	10	2.901176051	Dog	Low	Dry
Wildebeest	W645	11	199.3019905	Dog	Low	Dry
Wildebeest	W645	12	39.11351112	Dog	Low	Dry
Wildebeest	W645	13	66.9231785	Dog	Low	Dry
Wildebeest	W645	14	3.55222761	Dog	Low	Dry
Wildebeest	W645	15	122.0196462	Dog	Low	Dry
Wildebeest	W645	16	148.7283873	Dog	Low	Dry
Wildebeest	W645	17	205.2390838	Dog	High	Dry
Wildebeest	W645	18	329.7295827	Dog	High	Dry
Wildebeest	W645	19	40.16507371	Dog	High	Dry
Wildebeest	W645	20	3.815083568	Dog	Low	Dry
Wildebeest	W645	21	18.84609916	Dog	Low	Dry
Wildebeest	W645	22	34.78979143	Dog	Low	Dry
Wildebeest	W645	23	50.04280305	Dog	Low	Dry
Wildebeest	W645	0	173.5216949	Dog	Low	Dry
Wildebeest	W645	1	29.13243295	Dog	Low	Dry
Wildebeest	W645	2	63.95762746	Dog	Low	Dry
Wildebeest	W645	3	20.06622942	Dog	Low	Dry
Wildebeest	W645	4	134.1804075	Dog	Low	Dry
Wildebeest	W645	5	7.17318973	Dog	High	Dry
Wildebeest	W645	6	278.0453058	Dog	High	Dry
Wildebeest	W645	7	277.8954084	Dog	High	Dry
Wildebeest	W645	8	93.72643226	Dog	High	Dry
Wildebeest	W645	9	2.750303059	Dog	Low	Dry
Wildebeest	W645	10	3.834368013	Dog	Low	Dry
Wildebeest	W645	11	11.54319089	Dog	Low	Dry
Wildebeest	W645	12	2.65579211	Dog	Low	Dry
Wildebeest	W645	13	15.47635842	Dog	Low	Dry
Wildebeest	W645	14	6.770915515	Dog	Low	Dry
Wildebeest	W645	15	305.3602775	Dog	Low	Dry
Wildebeest	W645	16	277.9468744	Dog	Low	Dry
Wildebeest	W645	17	199.9075844	Dog	High	Dry
Wildebeest	W645	18	68.16657062	Dog	High	Dry
Wildebeest	W645	19	8.299122472	Dog	High	Dry
Wildebeest	W645	20	5.918630355	Dog	Low	Dry
Wildebeest	W645	21	122.9495552	Dog	Low	Dry
Wildebeest	W645	22	53.4265362	Dog	Low	Dry
Wildebeest	W645	23	22.95592312	Dog	Low	Dry
Wildebeest	W645	0	199.119682	Dog	Low	Dry
Wildebeest	W645	1	19.59466669	Dog	Low	Dry
Wildebeest	W645	2	46.0130723	Dog	Low	Dry
Wildebeest	W645	3	50.85504038	Dog	Low	Dry
Wildebeest	W645	4	0.677539202	Dog	Low	Dry
Wildebeest	W645	5	0.252859009	Dog	High	Dry
Wildebeest	W645	6	162.8665406	Dog	High	Dry
Wildebeest	W645	7	492.5535229	Dog	High	Dry
Wildebeest	W645	8	306.9438972	Dog	High	Dry
Wildebeest	W645	9	71.34201989	Dog	Low	Dry
Wildebeest	W645	10	221.1405093	Dog	Low	Dry
Wildebeest	W645	11	206.5061313	Dog	Low	Dry
Wildebeest	W645	12	4.104110051	Dog	Low	Dry
Wildebeest	W645	13	10.37234616	Dog	Low	Dry
Wildebeest	W645	14	19.78919461	Dog	Low	Dry
Wildebeest	W645	15	6.809290985	Dog	Low	Dry
Wildebeest	W645	16	48.97578665	Dog	Low	Dry
Wildebeest	W645	17	132.2237493	Dog	High	Dry
Wildebeest	W645	18	549.5809265	Dog	High	Dry
Wildebeest	W645	19	3.679259156	Dog	High	Dry
Wildebeest	W645	20	0.99944403	Dog	Low	Dry
Wildebeest	W645	21	194.9835886	Dog	Low	Dry
Wildebeest	W645	22	202.1401371	Dog	Low	Dry
Wildebeest	W645	23	515.9152838	Dog	Low	Dry
Wildebeest	W645	0	111.1201549	Dog	Low	Dry
Wildebeest	W645	1	3.139501959	Dog	Low	Dry
Wildebeest	W645	2	46.55620903	Dog	Low	Dry
Wildebeest	W645	3	162.2437612	Dog	Low	Dry
Wildebeest	W645	4	1.325089244	Dog	Low	Dry
Wildebeest	W645	5	2.379339028	Dog	High	Dry
Wildebeest	W645	6	183.4508004	Dog	High	Dry
Wildebeest	W645	7	161.314021	Dog	High	Dry
Wildebeest	W645	8	17.6272581	Dog	High	Dry
Wildebeest	W645	9	105.9402631	Dog	Low	Dry
Wildebeest	W645	10	3.758091384	Dog	Low	Dry
Wildebeest	W645	11	195.3769628	Dog	Low	Dry
Wildebeest	W645	12	26.05386942	Dog	Low	Dry
Wildebeest	W645	13	7.764588123	Dog	Low	Dry
Wildebeest	W645	14	4.965741601	Dog	Low	Dry
Wildebeest	W645	15	39.45371684	Dog	Low	Dry
Wildebeest	W645	16	36.18101082	Dog	Low	Dry
Wildebeest	W645	17	238.8669119	Dog	High	Dry
Wildebeest	W645	18	141.7552806	Dog	High	Dry
Wildebeest	W645	19	20.38355082	Dog	High	Dry
Wildebeest	W645	20	0.910565065	Dog	Low	Dry
Wildebeest	W645	21	24.16492043	Dog	Low	Dry
Wildebeest	W645	22	103.5659477	Dog	Low	Dry
Wildebeest	W645	23	17.57066487	Dog	Low	Dry
Wildebeest	W645	0	50.01817367	Dog	Low	Dry
Wildebeest	W645	1	12.07086834	Dog	Low	Dry
Wildebeest	W645	2	191.8238823	Dog	Low	Dry
Wildebeest	W645	3	5.514617297	Dog	Low	Dry
Wildebeest	W645	4	1.431901146	Dog	Low	Dry
Wildebeest	W645	5	2.780593001	Dog	High	Dry
Wildebeest	W645	6	237.4384741	Dog	High	Dry
Wildebeest	W645	7	754.6172989	Dog	High	Dry
Wildebeest	W645	8	83.0765097	Dog	High	Dry
Wildebeest	W645	9	580.5002306	Dog	Low	Dry
Wildebeest	W645	10	122.9901998	Dog	Low	Dry
Wildebeest	W645	11	51.81721073	Dog	Low	Dry
Wildebeest	W645	12	23.01527734	Dog	Low	Dry
Wildebeest	W645	13	36.48743322	Dog	Low	Dry
Wildebeest	W645	14	5.253007544	Dog	Low	Dry
Wildebeest	W645	15	139.1841642	Dog	Low	Dry
Wildebeest	W645	16	129.5185286	Dog	Low	Dry
Wildebeest	W645	17	438.7001734	Dog	High	Dry
Wildebeest	W645	18	80.83809297	Dog	High	Dry
Wildebeest	W645	19	30.59364676	Dog	High	Dry
Wildebeest	W645	20	131.1416856	Dog	Low	Dry
Wildebeest	W645	21	111.4628197	Dog	Low	Dry
Wildebeest	W645	22	20.95328354	Dog	Low	Dry
Wildebeest	W645	23	18.52021914	Dog	Low	Dry
Wildebeest	W645	0	24.14989584	Dog	Low	Dry
Wildebeest	W645	1	53.01420707	Dog	Low	Dry
Wildebeest	W645	2	86.16218469	Dog	Low	Dry
Wildebeest	W645	3	22.02858976	Dog	Low	Dry
Wildebeest	W645	4	1.423738963	Dog	Low	Dry
Wildebeest	W645	5	3.51405348	Dog	High	Dry
Wildebeest	W645	6	181.480925	Dog	High	Dry
Wildebeest	W645	7	236.8513845	Dog	High	Dry
Wildebeest	W645	8	485.2337187	Dog	High	Dry
Wildebeest	W645	9	152.975696	Dog	Low	Dry
Wildebeest	W645	10	9.876170284	Dog	Low	Dry
Wildebeest	W645	11	121.0164179	Dog	Low	Dry
Wildebeest	W645	12	67.20727293	Dog	Low	Dry
Wildebeest	W645	13	34.82732091	Dog	Low	Dry
Wildebeest	W645	14	249.4575466	Dog	Low	Dry
Wildebeest	W645	15	293.1147427	Dog	Low	Dry
Wildebeest	W645	16	30.07280625	Dog	Low	Dry
Wildebeest	W645	17	112.2153456	Dog	High	Dry
Wildebeest	W645	18	116.8595394	Dog	High	Dry
Wildebeest	W645	19	7.835843392	Dog	High	Dry
Wildebeest	W645	20	126.4338301	Dog	Low	Dry
Wildebeest	W645	21	222.0859499	Dog	Low	Dry
Wildebeest	W645	22	24.50086792	Dog	Low	Dry
Wildebeest	W645	23	143.7058662	Dog	Low	Dry
Wildebeest	W645	0	48.33789896	Dog	Low	Dry
Wildebeest	W645	1	2.236331639	Dog	Low	Dry
Wildebeest	W645	2	0.733675882	Dog	Low	Dry
Wildebeest	W645	3	2.07961933	Dog	Low	Dry
Wildebeest	W645	4	1.758434036	Dog	Low	Dry
Wildebeest	W645	5	1.482691534	Dog	High	Dry
Wildebeest	W645	6	271.3727816	Dog	High	Dry
Wildebeest	W645	7	361.8002895	Dog	High	Dry
Wildebeest	W645	8	453.153385	Dog	High	Dry
Wildebeest	W645	9	1306.470498	Dog	Low	Dry
Wildebeest	W645	10	1036.075806	Dog	Low	Dry
Wildebeest	W645	11	620.6569033	Dog	Low	Dry
Wildebeest	W645	12	349.0543683	Dog	Low	Dry
Wildebeest	W645	13	3.881787112	Dog	Low	Dry
Wildebeest	W645	14	2.450049583	Dog	Low	Dry
Wildebeest	W645	15	214.9218552	Dog	Low	Dry
Wildebeest	W645	16	824.55525	Dog	Low	Dry
Wildebeest	W645	17	904.5469951	Dog	High	Dry
Wildebeest	W645	18	591.0229393	Dog	High	Dry
Wildebeest	W645	19	77.14485759	Dog	High	Dry
Wildebeest	W645	20	14.41895128	Dog	Low	Dry
Wildebeest	W645	21	117.8881483	Dog	Low	Dry
Wildebeest	W645	22	28.17191241	Dog	Low	Dry
Wildebeest	W645	23	49.76595131	Dog	Low	Dry
Wildebeest	W645	0	140.2129747	Dog	Low	Dry
Wildebeest	W645	1	48.47514273	Dog	Low	Dry
Wildebeest	W645	2	21.79966653	Dog	Low	Dry
Wildebeest	W645	3	7.225709618	Dog	Low	Dry
Wildebeest	W645	4	22.54737295	Dog	Low	Dry
Wildebeest	W645	5	4.126117344	Dog	High	Dry
Wildebeest	W645	6	201.2125766	Dog	High	Dry
Wildebeest	W645	7	28.36431672	Dog	High	Dry
Wildebeest	W645	8	238.8063389	Dog	High	Dry
Wildebeest	W645	9	24.39556557	Dog	Low	Dry
Wildebeest	W645	10	254.7699268	Dog	Low	Dry
Wildebeest	W645	11	127.8831736	Dog	Low	Dry
Wildebeest	W645	12	1.178008952	Dog	Low	Dry
Wildebeest	W645	13	17.8761568	Dog	Low	Dry
Wildebeest	W645	14	124.0248677	Dog	Low	Dry
Wildebeest	W645	15	154.5995745	Dog	Low	Dry
Wildebeest	W645	16	107.4436852	Dog	Low	Dry
Wildebeest	W645	17	186.9271424	Dog	High	Dry
Wildebeest	W645	18	125.0946485	Dog	High	Dry
Wildebeest	W645	19	98.06919734	Dog	High	Dry
Wildebeest	W645	20	32.13967901	Dog	Low	Dry
Wildebeest	W645	21	37.21970261	Dog	Low	Dry
Wildebeest	W645	22	12.46583145	Dog	Low	Dry
Wildebeest	W645	23	152.1881663	Dog	Low	Dry
Wildebeest	W645	0	227.1122681	Dog	Low	Dry
Wildebeest	W645	1	58.58927565	Dog	Low	Dry
Wildebeest	W645	2	15.38441106	Dog	Low	Dry
Wildebeest	W645	3	412.9040629	Dog	Low	Dry
Wildebeest	W645	4	27.38927508	Dog	Low	Dry
Wildebeest	W645	5	11.13411982	Dog	High	Dry
Wildebeest	W645	6	135.3100925	Dog	High	Dry
Wildebeest	W645	7	172.2008789	Dog	High	Dry
Wildebeest	W645	8	233.2844434	Dog	High	Dry
Wildebeest	W645	9	632.503995	Dog	Low	Dry
Wildebeest	W645	10	173.4223116	Dog	Low	Dry
Wildebeest	W645	11	8.595441087	Dog	Low	Dry
Wildebeest	W645	12	17.25806863	Dog	Low	Dry
Wildebeest	W645	13	35.30413303	Dog	Low	Dry
Wildebeest	W645	14	7.009377762	Dog	Low	Dry
Wildebeest	W645	15	149.4487123	Dog	Low	Dry
Wildebeest	W645	16	108.0010068	Dog	Low	Dry
Wildebeest	W645	17	1112.471384	Dog	High	Dry
Wildebeest	W645	18	286.7232643	Dog	High	Dry
Wildebeest	W645	19	115.9199224	Dog	High	Dry
Wildebeest	W645	20	3.966349819	Dog	Low	Dry
Wildebeest	W645	21	4.746357686	Dog	Low	Dry
Wildebeest	W645	22	0.024507958	Dog	Low	Dry
Wildebeest	W645	23	245.3254214	Dog	Low	Dry
Wildebeest	W645	0	64.94792747	Dog	Low	Dry
Wildebeest	W645	1	70.4483739	Dog	Low	Dry
Wildebeest	W645	2	1.570524358	Dog	Low	Dry
Wildebeest	W645	3	1.353318603	Dog	Low	Dry
Wildebeest	W645	4	112.8031362	Dog	Low	Dry
Wildebeest	W645	5	4.784920484	Dog	High	Dry
Wildebeest	W645	6	788.4057795	Dog	High	Dry
Wildebeest	W645	7	430.4297047	Dog	High	Dry
Wildebeest	W645	8	101.5282203	Dog	High	Dry
Wildebeest	W645	9	123.8863414	Dog	Low	Dry
Wildebeest	W645	10	90.8715403	Dog	Low	Dry
Wildebeest	W645	11	230.890439	Dog	Low	Dry
Wildebeest	W645	12	16.74165318	Dog	Low	Dry
Wildebeest	W645	13	145.3570421	Dog	Low	Dry
Wildebeest	W645	14	36.70465353	Dog	Low	Dry
Wildebeest	W645	15	334.0166141	Dog	Low	Dry
Wildebeest	W645	16	112.8020912	Dog	Low	Dry
Wildebeest	W645	17	30.5419182	Dog	High	Dry
Wildebeest	W645	18	18.77646285	Dog	High	Dry
Wildebeest	W645	19	1.486890052	Dog	High	Dry
Wildebeest	W645	20	8.0675083	Dog	Low	Dry
Wildebeest	W645	21	9.899788858	Dog	Low	Dry
Wildebeest	W645	22	43.91031648	Dog	Low	Dry
Wildebeest	W645	23	27.4357716	Dog	Low	Dry
Wildebeest	W645	0	61.11677718	Dog	Low	Dry
Wildebeest	W645	1	15.24042249	Dog	Low	Dry
Wildebeest	W645	2	5.807923251	Dog	Low	Dry
Wildebeest	W645	3	3.239541311	Dog	Low	Dry
Wildebeest	W645	4	16.19023582	Dog	Low	Dry
Wildebeest	W645	5	8.483119202	Dog	High	Dry
Wildebeest	W645	6	313.4110784	Dog	High	Dry
Wildebeest	W645	7	2924.039905	Dog	High	Dry
Wildebeest	W645	8	4158.746684	Dog	High	Dry
Wildebeest	W645	9	1037.973865	Dog	Low	Dry
Wildebeest	W645	10	26.88066762	Dog	Low	Dry
Wildebeest	W645	11	48.11748352	Dog	Low	Dry
Wildebeest	W645	12	47.754549	Dog	Low	Dry
Wildebeest	W645	13	7.162271891	Dog	Low	Dry
Wildebeest	W645	14	1378.394891	Dog	Low	Dry
Wildebeest	W645	15	3147.993446	Dog	Low	Dry
Wildebeest	W645	16	2023.822111	Dog	Low	Dry
Wildebeest	W645	17	1494.638156	Dog	High	Dry
Wildebeest	W645	18	1664.079771	Dog	High	Dry
Wildebeest	W645	19	879.387163	Dog	High	Dry
Wildebeest	W645	20	7.07050111	Dog	Low	Dry
Wildebeest	W645	21	482.2800135	Dog	Low	Dry
Wildebeest	W645	22	18.12543698	Dog	Low	Dry
Wildebeest	W645	23	11.153091	Dog	Low	Dry
Wildebeest	W645	0	14.54776774	Dog	Low	Dry
Wildebeest	W645	1	35.00138638	Dog	Low	Dry
Wildebeest	W645	2	13.14303461	Dog	Low	Dry
Wildebeest	W645	3	1.70652272	Dog	Low	Dry
Wildebeest	W645	4	51.78695776	Dog	Low	Dry
Wildebeest	W645	5	1883.576702	Dog	High	Dry
Wildebeest	W645	6	2775.811177	Dog	High	Dry
Wildebeest	W645	7	2294.238867	Dog	High	Dry
Wildebeest	W645	8	1677.311829	Dog	High	Dry
Wildebeest	W645	9	1567.05392	Dog	Low	Dry
Wildebeest	W645	10	140.8229718	Dog	Low	Dry
Wildebeest	W645	11	16.11742762	Dog	Low	Dry
Wildebeest	W645	12	4.672066632	Dog	Low	Dry
Wildebeest	W645	13	217.4014367	Dog	Low	Dry
Wildebeest	W645	14	207.4712868	Dog	Low	Dry
Wildebeest	W645	15	98.0553821	Dog	Low	Dry
Wildebeest	W645	16	243.5685122	Dog	Low	Dry
Wildebeest	W645	17	296.8597311	Dog	High	Dry
Wildebeest	W645	18	103.1634005	Dog	High	Dry
Wildebeest	W645	19	1.96878744	Dog	High	Dry
Wildebeest	W645	20	1.528610847	Dog	Low	Dry
Wildebeest	W645	21	29.20302328	Dog	Low	Dry
Wildebeest	W645	22	86.02497631	Dog	Low	Dry
Wildebeest	W645	23	1.174338892	Dog	Low	Dry
Wildebeest	W645	0	1.076250489	Dog	Low	Dry
Wildebeest	W645	1	119.3590656	Dog	Low	Dry
Wildebeest	W645	2	126.4940729	Dog	Low	Dry
Wildebeest	W645	3	0.991682946	Dog	Low	Dry
Wildebeest	W645	4	1.230037526	Dog	Low	Dry
Wildebeest	W645	5	2.398910067	Dog	High	Dry
Wildebeest	W645	6	227.8473353	Dog	High	Dry
Wildebeest	W645	7	239.8106406	Dog	High	Dry
Wildebeest	W645	8	11.00077086	Dog	High	Dry
Wildebeest	W645	9	3.488864682	Dog	Low	Dry
Wildebeest	W645	10	359.8427519	Dog	Low	Dry
Wildebeest	W645	11	458.5779929	Dog	Low	Dry
Wildebeest	W645	12	53.5070145	Dog	Low	Dry
Wildebeest	W645	13	178.6312364	Dog	Low	Dry
Wildebeest	W645	14	69.82820273	Dog	Low	Dry
Wildebeest	W645	15	15.26815715	Dog	Low	Dry
Wildebeest	W645	16	36.94794775	Dog	Low	Dry
Wildebeest	W645	17	38.18862433	Dog	High	Dry
Wildebeest	W645	18	40.92469787	Dog	High	Dry
Wildebeest	W645	19	1.541308004	Dog	High	Dry
Wildebeest	W645	20	2.547744437	Dog	Low	Dry
Wildebeest	W645	21	11.52914498	Dog	Low	Dry
Wildebeest	W645	22	6.690091494	Dog	Low	Dry
Wildebeest	W645	23	4.022436066	Dog	Low	Dry
Wildebeest	W645	0	70.02919968	Dog	Low	Dry
Wildebeest	W645	1	7.304105877	Dog	Low	Dry
Wildebeest	W645	2	192.152911	Dog	Low	Dry
Wildebeest	W645	3	53.96350327	Dog	Low	Dry
Wildebeest	W645	4	6.307747675	Dog	Low	Dry
Wildebeest	W645	5	8.360938318	Dog	High	Dry
Wildebeest	W645	6	168.0584975	Dog	High	Dry
Wildebeest	W645	7	320.9225296	Dog	High	Dry
Wildebeest	W645	8	379.6567101	Dog	High	Dry
Wildebeest	W645	9	53.27356	Dog	Low	Dry
Wildebeest	W645	10	17.82572976	Dog	Low	Dry
Wildebeest	W645	11	769.7983473	Dog	Low	Dry
Wildebeest	W645	12	102.6161112	Dog	Low	Dry
Wildebeest	W645	13	0.655738021	Dog	Low	Dry
Wildebeest	W645	14	17.98784749	Dog	Low	Dry
Wildebeest	W645	15	40.64625241	Dog	Low	Dry
Wildebeest	W645	16	37.39816001	Dog	Low	Dry
Wildebeest	W645	17	48.42199633	Dog	High	Dry
Wildebeest	W645	18	137.8643088	Dog	High	Dry
Wildebeest	W645	19	1.42333416	Dog	High	Dry
Wildebeest	W645	20	27.45758156	Dog	Low	Dry
Wildebeest	W645	21	4.108879911	Dog	Low	Dry
Wildebeest	W645	22	18.1170697	Dog	Low	Dry
Wildebeest	W645	23	164.5316434	Dog	Low	Dry
Wildebeest	W645	0	1.929696726	Dog	Low	Dry
Wildebeest	W645	1	4.366806985	Dog	Low	Dry
Wildebeest	W645	2	153.6184022	Dog	Low	Dry
Wildebeest	W645	3	34.60733601	Dog	Low	Dry
Wildebeest	W645	4	1.499503104	Dog	Low	Dry
Wildebeest	W645	5	27.0943775	Dog	High	Dry
Wildebeest	W645	6	363.9692595	Dog	High	Dry
Wildebeest	W645	7	191.44694	Dog	High	Dry
Wildebeest	W645	8	511.9699273	Dog	High	Dry
Wildebeest	W645	9	186.9691264	Dog	Low	Dry
Wildebeest	W645	10	17.18306998	Dog	Low	Dry
Wildebeest	W645	11	2.667567004	Dog	Low	Dry
Wildebeest	W645	12	66.39686261	Dog	Low	Dry
Wildebeest	W645	13	178.3299952	Dog	Low	Dry
Wildebeest	W645	14	96.71520679	Dog	Low	Dry
Wildebeest	W645	15	12.90245766	Dog	Low	Dry
Wildebeest	W645	16	27.03263984	Dog	Low	Dry
Wildebeest	W645	17	63.53797641	Dog	High	Dry
Wildebeest	W645	18	231.4017111	Dog	High	Dry
Wildebeest	W645	19	4.547480275	Dog	High	Dry
Wildebeest	W645	20	4.952206349	Dog	Low	Dry
Wildebeest	W645	21	6.850118258	Dog	Low	Dry
Wildebeest	W645	22	97.88643157	Dog	Low	Dry
Wildebeest	W645	23	1.734455575	Dog	Low	Dry
Wildebeest	W645	0	12.4427807	Dog	Low	Dry
Wildebeest	W645	1	132.1891711	Dog	Low	Dry
Wildebeest	W645	2	7.852667059	Dog	Low	Dry
Wildebeest	W645	3	2.199624974	Dog	Low	Dry
Wildebeest	W645	4	0.370396246	Dog	Low	Dry
Wildebeest	W645	5	18.06336175	Dog	High	Dry
Wildebeest	W645	6	100.5831712	Dog	High	Dry
Wildebeest	W645	7	208.9271525	Dog	High	Dry
Wildebeest	W645	8	53.00641492	Dog	High	Dry
Wildebeest	W645	9	7.277008251	Dog	Low	Dry
Wildebeest	W645	10	13.31914343	Dog	Low	Dry
Wildebeest	W645	11	15.91268469	Dog	Low	Dry
Wildebeest	W645	12	4.529616236	Dog	Low	Dry
Wildebeest	W645	13	73.04401799	Dog	Low	Dry
Wildebeest	W645	14	152.6995294	Dog	Low	Dry
Wildebeest	W645	15	31.10153663	Dog	Low	Dry
Wildebeest	W645	16	24.43129244	Dog	Low	Dry
Wildebeest	W645	17	121.7725807	Dog	High	Dry
Wildebeest	W645	18	237.3837231	Dog	High	Dry
Wildebeest	W645	19	0.455477424	Dog	High	Dry
Wildebeest	W645	20	0.480123786	Dog	Low	Dry
Wildebeest	W645	21	2.083452961	Dog	Low	Dry
Wildebeest	W645	22	100.4253832	Dog	Low	Dry
Wildebeest	W645	23	109.308779	Dog	Low	Dry
Wildebeest	W645	0	22.0617544	Dog	Low	Dry
Wildebeest	W645	1	6.194267746	Dog	Low	Dry
Wildebeest	W645	2	20.74774749	Dog	Low	Dry
Wildebeest	W645	3	5.991413376	Dog	Low	Dry
Wildebeest	W645	4	2.770963539	Dog	Low	Dry
Wildebeest	W645	5	0.692518927	Dog	High	Dry
Wildebeest	W645	6	253.0168209	Dog	High	Dry
Wildebeest	W645	7	160.3684443	Dog	High	Dry
Wildebeest	W645	8	364.4286185	Dog	High	Dry
Wildebeest	W645	9	33.89350671	Dog	Low	Dry
Wildebeest	W645	10	156.9798801	Dog	Low	Dry
Wildebeest	W645	11	115.7389633	Dog	Low	Dry
Wildebeest	W645	12	10.71205703	Dog	Low	Dry
Wildebeest	W645	13	1.404683666	Dog	Low	Dry
Wildebeest	W645	14	330.0575048	Dog	Low	Dry
Wildebeest	W645	15	583.2337694	Dog	Low	Dry
Wildebeest	W645	16	203.0589486	Dog	Low	Dry
Wildebeest	W645	17	272.00042	Dog	High	Dry
Wildebeest	W645	18	377.9664649	Dog	High	Dry
Wildebeest	W645	19	7.404286196	Dog	High	Dry
Wildebeest	W645	20	0.853189616	Dog	Low	Dry
Wildebeest	W645	21	51.08534691	Dog	Low	Dry
Wildebeest	W645	22	44.21830808	Dog	Low	Dry
Wildebeest	W645	23	13.90640499	Dog	Low	Dry
Wildebeest	W645	0	20.53763979	Dog	Low	Dry
Wildebeest	W645	1	446.0821283	Dog	Low	Dry
Wildebeest	W645	2	2.303081701	Dog	Low	Dry
Wildebeest	W645	3	2.533855969	Dog	Low	Dry
Wildebeest	W645	4	3.029908519	Dog	Low	Dry
Wildebeest	W645	5	3.937105507	Dog	High	Dry
Wildebeest	W645	6	72.74350963	Dog	High	Dry
Wildebeest	W645	7	400.3581944	Dog	High	Dry
Wildebeest	W645	8	432.5617219	Dog	High	Dry
Wildebeest	W645	9	66.05169165	Dog	Low	Dry
Wildebeest	W645	10	3.330869825	Dog	Low	Dry
Wildebeest	W645	11	6.456103197	Dog	Low	Dry
Wildebeest	W645	12	11.38725414	Dog	Low	Dry
Wildebeest	W645	13	284.5438495	Dog	Low	Dry
Wildebeest	W645	14	140.0390042	Dog	Low	Dry
Wildebeest	W645	15	8.370151653	Dog	Low	Dry
Wildebeest	W645	16	150.6555074	Dog	Low	Dry
Wildebeest	W645	17	363.8151369	Dog	High	Dry
Wildebeest	W645	18	261.5549849	Dog	High	Dry
Wildebeest	W645	19	25.57689019	Dog	High	Dry
Wildebeest	W645	20	2.448975741	Dog	Low	Dry
Wildebeest	W645	21	3.044069439	Dog	Low	Dry
Wildebeest	W645	22	62.11806823	Dog	Low	Dry
Wildebeest	W645	23	74.21391943	Dog	Low	Dry
Wildebeest	W645	0	2.576233664	Dog	Low	Dry
Wildebeest	W645	1	17.97051602	Dog	Low	Dry
Wildebeest	W645	2	1.120894001	Dog	Low	Dry
Wildebeest	W645	3	2.484737188	Dog	Low	Dry
Wildebeest	W645	4	2.339161305	Dog	Low	Dry
Wildebeest	W645	5	19.20853511	Dog	High	Dry
Wildebeest	W645	6	185.717881	Dog	High	Dry
Wildebeest	W645	7	228.9337212	Dog	High	Dry
Wildebeest	W645	8	200.33826	Dog	High	Dry
Wildebeest	W645	9	502.819837	Dog	Low	Dry
Wildebeest	W645	10	636.9182973	Dog	Low	Dry
Wildebeest	W645	11	289.4624661	Dog	Low	Dry
Wildebeest	W645	12	206.2596606	Dog	Low	Dry
Wildebeest	W645	13	123.9126695	Dog	Low	Dry
Wildebeest	W645	14	18.62159023	Dog	Low	Dry
Wildebeest	W645	15	4.540640677	Dog	Low	Dry
Wildebeest	W645	16	90.16962318	Dog	Low	Dry
Wildebeest	W645	17	430.6902264	Dog	High	Dry
Wildebeest	W645	18	187.2343114	Dog	High	Dry
Wildebeest	W645	19	106.819082	Dog	High	Dry
Wildebeest	W645	20	0.614323416	Dog	Low	Dry
Wildebeest	W645	21	3.440213447	Dog	Low	Dry
Wildebeest	W645	22	10.98619848	Dog	Low	Dry
Wildebeest	W645	23	261.209569	Dog	Low	Dry
Wildebeest	W645	0	53.3600998	Dog	Low	Dry
Wildebeest	W645	1	41.83613969	Dog	Low	Dry
Wildebeest	W645	2	212.0255714	Dog	Low	Dry
Wildebeest	W645	3	9.875232714	Dog	Low	Dry
Wildebeest	W645	4	5.101373199	Dog	Low	Dry
Wildebeest	W645	5	3.974301522	Dog	High	Dry
Wildebeest	W645	6	185.8076884	Dog	High	Dry
Wildebeest	W645	7	21.73592506	Dog	High	Dry
Wildebeest	W645	8	27.50514613	Dog	High	Dry
Wildebeest	W645	9	78.30129917	Dog	Low	Dry
Wildebeest	W645	10	61.53776834	Dog	Low	Dry
Wildebeest	W645	11	21.69216346	Dog	Low	Dry
Wildebeest	W645	12	7.461475919	Dog	Low	Dry
Wildebeest	W645	13	12.75105328	Dog	Low	Dry
Wildebeest	W645	14	22.07716152	Dog	Low	Dry
Wildebeest	W645	15	72.88990285	Dog	Low	Dry
Wildebeest	W645	16	113.0072271	Dog	Low	Dry
Wildebeest	W645	17	400.6973716	Dog	High	Dry
Wildebeest	W645	18	80.40920903	Dog	High	Dry
Wildebeest	W645	19	114.5532913	Dog	High	Dry
Wildebeest	W645	20	19.23962996	Dog	Low	Dry
Wildebeest	W645	21	14.34841089	Dog	Low	Dry
Wildebeest	W645	22	3.67669303	Dog	Low	Dry
Wildebeest	W645	23	85.18687189	Dog	Low	Dry
Wildebeest	W645	0	12.2773521	Dog	Low	Dry
Wildebeest	W645	1	1.599236233	Dog	Low	Dry
Wildebeest	W645	2	7.649682729	Dog	Low	Dry
Wildebeest	W645	3	9.108123855	Dog	Low	Dry
Wildebeest	W645	4	6.550468799	Dog	Low	Dry
Wildebeest	W645	5	5.32988067	Dog	High	Dry
Wildebeest	W645	6	201.3844455	Dog	High	Dry
Wildebeest	W645	7	110.9535854	Dog	High	Dry
Wildebeest	W645	8	377.4117474	Dog	High	Dry
Wildebeest	W645	9	239.7000476	Dog	Low	Dry
Wildebeest	W645	10	63.09859072	Dog	Low	Dry
Wildebeest	W645	11	5.285553807	Dog	Low	Dry
Wildebeest	W645	12	142.1087674	Dog	Low	Dry
Wildebeest	W645	13	6.572451969	Dog	Low	Dry
Wildebeest	W645	14	69.9182624	Dog	Low	Dry
Wildebeest	W645	15	65.58501481	Dog	Low	Dry
Wildebeest	W645	16	140.9826806	Dog	Low	Dry
Wildebeest	W645	17	469.157767	Dog	High	Dry
Wildebeest	W645	18	219.9299532	Dog	High	Dry
Wildebeest	W645	19	142.1567592	Dog	High	Dry
Wildebeest	W645	20	2.353191734	Dog	Low	Dry
Wildebeest	W645	21	0.757761763	Dog	Low	Dry
Wildebeest	W645	22	1.764400257	Dog	Low	Dry
Wildebeest	W645	23	7.597677062	Dog	Low	Dry
Wildebeest	W645	0	73.93128465	Dog	Low	Dry
Wildebeest	W645	1	49.47296608	Dog	Low	Dry
Wildebeest	W645	2	27.43783515	Dog	Low	Dry
Wildebeest	W645	3	1.244642917	Dog	Low	Dry
Wildebeest	W645	4	1.574289011	Dog	Low	Dry
Wildebeest	W645	5	48.99447758	Dog	High	Dry
Wildebeest	W645	6	202.523193	Dog	High	Dry
Wildebeest	W645	7	28.67668027	Dog	High	Dry
Wildebeest	W645	8	470.7598744	Dog	High	Dry
Wildebeest	W645	9	100.0980619	Dog	Low	Dry
Wildebeest	W645	10	103.4291519	Dog	Low	Dry
Wildebeest	W645	11	100.9512809	Dog	Low	Dry
Wildebeest	W645	12	22.12083983	Dog	Low	Dry
Wildebeest	W645	13	19.59630655	Dog	Low	Dry
Wildebeest	W645	14	1.227770484	Dog	Low	Dry
Wildebeest	W645	15	86.50956661	Dog	Low	Dry
Wildebeest	W645	16	107.283725	Dog	Low	Dry
Wildebeest	W645	17	19.26983464	Dog	High	Dry
Wildebeest	W645	18	1788.860711	Dog	High	Dry
Wildebeest	W645	19	171.1693202	Dog	High	Dry
Wildebeest	W645	20	4.036775258	Dog	Low	Dry
Wildebeest	W645	21	18.88809316	Dog	Low	Dry
Wildebeest	W645	22	6.412476033	Dog	Low	Dry
Wildebeest	W645	23	48.8324219	Dog	Low	Dry
Wildebeest	W645	0	1947.175615	Dog	Low	Dry
Wildebeest	W645	1	85.35479872	Dog	Low	Dry
Wildebeest	W645	2	49.99456794	Dog	Low	Dry
Wildebeest	W645	3	211.400224	Dog	Low	Dry
Wildebeest	W645	4	13.12255355	Dog	Low	Dry
Wildebeest	W645	5	2.042672385	Dog	High	Dry
Wildebeest	W645	6	63.12305607	Dog	High	Dry
Wildebeest	W645	7	363.0309525	Dog	High	Dry
Wildebeest	W645	8	181.8029892	Dog	High	Dry
Wildebeest	W645	9	519.5344652	Dog	Low	Dry
Wildebeest	W645	10	140.2505967	Dog	Low	Dry
Wildebeest	W645	11	80.74753131	Dog	Low	Dry
Wildebeest	W645	12	31.00409596	Dog	Low	Dry
Wildebeest	W645	13	16.87740623	Dog	Low	Dry
Wildebeest	W645	14	224.0862588	Dog	Low	Dry
Wildebeest	W645	15	58.58924915	Dog	Low	Dry
Wildebeest	W645	16	32.21379794	Dog	Low	Dry
Wildebeest	W645	17	658.5828266	Dog	High	Dry
Wildebeest	W645	18	296.0155125	Dog	High	Dry
Wildebeest	W645	19	2.184573044	Dog	High	Dry
Wildebeest	W645	20	18.20474959	Dog	Low	Dry
Wildebeest	W645	21	1.694185714	Dog	Low	Dry
Wildebeest	W645	22	1.077563154	Dog	Low	Dry
Wildebeest	W645	23	49.90134363	Dog	Low	Dry
Wildebeest	W645	0	99.72964533	Dog	Low	Dry
Wildebeest	W645	1	119.4048851	Dog	Low	Dry
Wildebeest	W645	2	4.446289585	Dog	Low	Dry
Wildebeest	W645	3	0.083742761	Dog	Low	Dry
Wildebeest	W645	4	39.94830407	Dog	Low	Dry
Wildebeest	W645	5	17.72530533	Dog	High	Dry
Wildebeest	W645	6	144.8551362	Dog	High	Dry
Wildebeest	W645	7	239.1051367	Dog	High	Dry
Wildebeest	W645	8	93.74636465	Dog	High	Dry
Wildebeest	W645	9	506.7768859	Dog	Low	Dry
Wildebeest	W645	10	174.2916892	Dog	Low	Dry
Wildebeest	W645	11	1.437620813	Dog	Low	Dry
Wildebeest	W645	12	19.09078854	Dog	Low	Dry
Wildebeest	W645	13	48.2354512	Dog	Low	Dry
Wildebeest	W645	14	523.611682	Dog	Low	Dry
Wildebeest	W645	15	80.95520057	Dog	Low	Dry
Wildebeest	W645	16	17.75223246	Dog	Low	Dry
Wildebeest	W645	17	322.3874366	Dog	High	Dry
Wildebeest	W645	18	214.6906285	Dog	High	Dry
Wildebeest	W645	19	56.05981135	Dog	High	Dry
Wildebeest	W645	20	101.0589689	Dog	Low	Dry
Wildebeest	W645	21	54.34218727	Dog	Low	Dry
Wildebeest	W645	22	51.029492	Dog	Low	Dry
Wildebeest	W645	23	1.727768	Dog	Low	Dry
Wildebeest	W645	0	25.87953855	Dog	Low	Dry
Wildebeest	W645	1	66.36174318	Dog	Low	Dry
Wildebeest	W645	2	37.86030548	Dog	Low	Dry
Wildebeest	W645	3	1833.90258	Dog	Low	Dry
Wildebeest	W645	4	330.8399406	Dog	Low	Dry
Wildebeest	W645	5	1.382175424	Dog	High	Dry
Wildebeest	W645	6	33.33130576	Dog	High	Dry
Wildebeest	W645	7	128.923189	Dog	High	Dry
Wildebeest	W645	8	207.9268385	Dog	High	Dry
Wildebeest	W645	9	632.6687442	Dog	Low	Dry
Wildebeest	W645	10	72.26506689	Dog	Low	Dry
Wildebeest	W645	11	8.057914708	Dog	Low	Dry
Wildebeest	W645	12	52.62583634	Dog	Low	Dry
Wildebeest	W645	13	26.6531043	Dog	Low	Dry
Wildebeest	W645	14	8.765052899	Dog	Low	Dry
Wildebeest	W645	15	141.6102134	Dog	Low	Dry
Wildebeest	W645	16	83.93583315	Dog	Low	Dry
Wildebeest	W645	17	127.4844906	Dog	High	Dry
Wildebeest	W645	18	1177.475212	Dog	High	Dry
Wildebeest	W645	19	275.1225608	Dog	High	Dry
Wildebeest	W645	20	6.910150045	Dog	Low	Dry
Wildebeest	W645	21	7.340675778	Dog	Low	Dry
Wildebeest	W645	22	19.63521126	Dog	Low	Dry
Wildebeest	W645	23	881.440552	Dog	Low	Dry
Wildebeest	W645	0	12.12560313	Dog	Low	Dry
Wildebeest	W645	1	5.47270896	Dog	Low	Dry
Wildebeest	W645	2	15.16779686	Dog	Low	Dry
Wildebeest	W645	3	8.315960968	Dog	Low	Dry
Wildebeest	W645	4	615.0508678	Dog	Low	Dry
Wildebeest	W645	5	8.125476386	Dog	High	Dry
Wildebeest	W645	6	992.8048712	Dog	High	Dry
Wildebeest	W645	7	1328.427668	Dog	High	Dry
Wildebeest	W645	8	890.1664354	Dog	High	Dry
Wildebeest	W645	9	87.37980496	Dog	Low	Dry
Wildebeest	W645	10	0.853290558	Dog	Low	Dry
Wildebeest	W645	11	4.29358209	Dog	Low	Dry
Wildebeest	W645	12	36.69807493	Dog	Low	Dry
Wildebeest	W645	13	326.6577396	Dog	Low	Dry
Wildebeest	W645	14	136.5781224	Dog	Low	Dry
Wildebeest	W645	15	73.45059769	Dog	Low	Dry
Wildebeest	W645	16	74.22503624	Dog	Low	Dry
Wildebeest	W645	17	145.7908642	Dog	High	Dry
Wildebeest	W645	18	188.567039	Dog	High	Dry
Wildebeest	W645	19	7.172874507	Dog	High	Dry
Wildebeest	W645	20	1.379650913	Dog	Low	Dry
Wildebeest	W645	21	26.80495376	Dog	Low	Dry
Wildebeest	W645	22	81.86213665	Dog	Low	Dry
Wildebeest	W645	23	17.72285617	Dog	Low	Dry
Wildebeest	W645	0	21.71117086	Dog	Low	Dry
Wildebeest	W645	1	0.91050037	Dog	Low	Dry
Wildebeest	W645	2	0.418096391	Dog	Low	Dry
Wildebeest	W645	3	17.88888733	Dog	Low	Dry
Wildebeest	W645	4	14.31019709	Dog	Low	Dry
Wildebeest	W645	5	1.043406625	Dog	High	Dry
Wildebeest	W645	6	100.777719	Dog	High	Dry
Wildebeest	W645	7	662.6788118	Dog	High	Dry
Wildebeest	W645	8	175.506664	Dog	High	Dry
Wildebeest	W645	9	126.6788125	Dog	Low	Dry
Wildebeest	W645	10	148.2239174	Dog	Low	Dry
Wildebeest	W645	11	152.4589488	Dog	Low	Dry
Wildebeest	W645	12	71.45291777	Dog	Low	Dry
Wildebeest	W645	13	220.5773676	Dog	Low	Dry
Wildebeest	W645	14	86.84793932	Dog	Low	Dry
Wildebeest	W645	15	0.806615007	Dog	Low	Dry
Wildebeest	W645	16	396.6008436	Dog	Low	Dry
Wildebeest	W645	17	254.9086669	Dog	High	Dry
Wildebeest	W645	18	82.87946192	Dog	High	Dry
Wildebeest	W645	19	6.143994326	Dog	High	Dry
Wildebeest	W645	20	17.77669232	Dog	Low	Dry
Wildebeest	W645	21	62.48420715	Dog	Low	Dry
Wildebeest	W645	22	60.57692132	Dog	Low	Dry
Wildebeest	W645	23	188.9275079	Dog	Low	Dry
Wildebeest	W645	0	0.72105816	Dog	Low	Dry
Wildebeest	W645	1	4.674897402	Dog	Low	Dry
Wildebeest	W645	2	38.04189681	Dog	Low	Dry
Wildebeest	W645	3	0.971392562	Dog	Low	Dry
Wildebeest	W645	4	1.697490985	Dog	Low	Dry
Wildebeest	W645	5	1.004184862	Dog	High	Dry
Wildebeest	W645	6	202.19472	Dog	High	Dry
Wildebeest	W645	7	87.49313301	Dog	High	Dry
Wildebeest	W645	8	139.1358186	Dog	High	Dry
Wildebeest	W645	9	300.4159092	Dog	Low	Dry
Wildebeest	W645	10	320.0669266	Dog	Low	Dry
Wildebeest	W645	11	201.3228129	Dog	Low	Dry
Wildebeest	W645	12	19.10241208	Dog	Low	Dry
Wildebeest	W645	13	27.50047066	Dog	Low	Dry
Wildebeest	W645	14	0.67432966	Dog	Low	Dry
Wildebeest	W645	15	36.41002571	Dog	Low	Dry
Wildebeest	W645	16	13.03304663	Dog	Low	Dry
Wildebeest	W645	17	117.6403457	Dog	High	Dry
Wildebeest	W645	18	72.78185079	Dog	High	Dry
Wildebeest	W645	19	60.98111743	Dog	High	Dry
Wildebeest	W645	20	35.79435476	Dog	Low	Dry
Wildebeest	W645	21	215.5938395	Dog	Low	Dry
Wildebeest	W645	22	18.46089999	Dog	Low	Dry
Wildebeest	W645	23	41.52557331	Dog	Low	Dry
Wildebeest	W645	0	9.689792912	Dog	Low	Dry
Wildebeest	W645	1	34.62480178	Dog	Low	Dry
Wildebeest	W645	2	1.203288854	Dog	Low	Dry
Wildebeest	W645	3	2.788950824	Dog	Low	Dry
Wildebeest	W645	4	4.18495083	Dog	Low	Dry
Wildebeest	W645	5	39.37184086	Dog	High	Dry
Wildebeest	W645	6	292.4778549	Dog	High	Dry
Wildebeest	W645	7	99.55649281	Dog	High	Dry
Wildebeest	W645	8	254.0388338	Dog	High	Dry
Wildebeest	W645	9	583.2375702	Dog	Low	Dry
Wildebeest	W645	10	64.69623773	Dog	Low	Dry
Wildebeest	W645	11	187.9197023	Dog	Low	Dry
Wildebeest	W645	12	4.534856967	Dog	Low	Dry
Wildebeest	W645	13	569.4888987	Dog	Low	Dry
Wildebeest	W645	14	15.60602804	Dog	Low	Dry
Wildebeest	W645	15	334.3462642	Dog	Low	Dry
Wildebeest	W645	16	56.40588664	Dog	Low	Dry
Wildebeest	W645	17	103.2593904	Dog	High	Dry
Wildebeest	W645	18	126.889121	Dog	High	Dry
Wildebeest	W645	19	27.74012925	Dog	High	Dry
Wildebeest	W645	20	4.872161229	Dog	Low	Dry
Wildebeest	W645	21	104.4137106	Dog	Low	Dry
Wildebeest	W645	22	47.58002837	Dog	Low	Dry
Wildebeest	W645	23	1.034615264	Dog	Low	Dry
Wildebeest	W645	0	166.3825994	Dog	Low	Dry
Wildebeest	W645	1	113.078634	Dog	Low	Dry
Wildebeest	W645	2	11.31126541	Dog	Low	Dry
Wildebeest	W645	3	0.338492964	Dog	Low	Dry
Wildebeest	W645	4	1.743653739	Dog	Low	Dry
Wildebeest	W645	5	1.084350829	Dog	High	Dry
Wildebeest	W645	6	363.6388985	Dog	High	Dry
Wildebeest	W645	7	274.7690612	Dog	High	Dry
Wildebeest	W645	8	34.82667167	Dog	High	Dry
Wildebeest	W645	9	896.6483957	Dog	Low	Dry
Wildebeest	W645	10	26.09896458	Dog	Low	Dry
Wildebeest	W645	11	1.680068147	Dog	Low	Dry
Wildebeest	W645	12	114.587332	Dog	Low	Dry
Wildebeest	W645	13	137.2565291	Dog	Low	Dry
Wildebeest	W645	14	40.15508451	Dog	Low	Dry
Wildebeest	W645	15	50.32079504	Dog	Low	Dry
Wildebeest	W645	16	66.66642702	Dog	Low	Dry
Wildebeest	W645	17	29.69231455	Dog	High	Dry
Wildebeest	W645	18	93.44668959	Dog	High	Dry
Wildebeest	W645	19	70.04416238	Dog	High	Dry
Wildebeest	W645	20	1.029806935	Dog	Low	Dry
Wildebeest	W645	21	186.2793885	Dog	Low	Dry
Wildebeest	W645	22	75.84861465	Dog	Low	Dry
Wildebeest	W645	23	1.777053951	Dog	Low	Dry
Wildebeest	W645	0	63.1924455	Dog	Low	Dry
Wildebeest	W645	1	260.1682122	Dog	Low	Dry
Wildebeest	W645	2	42.49743622	Dog	Low	Dry
Wildebeest	W645	3	1.631617713	Dog	Low	Dry
Wildebeest	W645	4	0.229259681	Dog	Low	Dry
Wildebeest	W645	5	24.89849406	Dog	High	Dry
Wildebeest	W645	6	168.1965746	Dog	High	Dry
Wildebeest	W645	7	168.6798593	Dog	High	Dry
Wildebeest	W645	8	26.40463065	Dog	High	Dry
Wildebeest	W645	9	483.4736405	Dog	Low	Dry
Wildebeest	W645	10	139.7249781	Dog	Low	Dry
Wildebeest	W645	11	91.33064223	Dog	Low	Dry
Wildebeest	W645	12	1.328052916	Dog	Low	Dry
Wildebeest	W645	13	29.04788145	Dog	Low	Dry
Wildebeest	W645	14	852.1639443	Dog	Low	Dry
Wildebeest	W645	15	45.66558183	Dog	Low	Dry
Wildebeest	W645	16	52.51999316	Dog	Low	Dry
Wildebeest	W645	17	206.1683921	Dog	High	Dry
Wildebeest	W645	18	12.10366087	Dog	High	Dry
Wildebeest	W645	19	72.43982488	Dog	High	Dry
Wildebeest	W645	20	1.824283487	Dog	Low	Dry
Wildebeest	W645	21	39.20642471	Dog	Low	Dry
Wildebeest	W645	22	237.3427669	Dog	Low	Dry
Wildebeest	W645	23	7.945076581	Dog	Low	Dry
Wildebeest	W645	0	142.3105058	Dog	Low	Dry
Wildebeest	W645	1	42.5580968	Dog	Low	Dry
Wildebeest	W645	2	1.748943583	Dog	Low	Dry
Wildebeest	W645	3	2.942384045	Dog	Low	Dry
Wildebeest	W645	4	1.781851837	Dog	Low	Dry
Wildebeest	W645	5	2.834761805	Dog	High	Dry
Wildebeest	W645	6	306.7160866	Dog	High	Dry
Wildebeest	W645	7	265.9380553	Dog	High	Dry
Wildebeest	W645	8	936.5392943	Dog	High	Dry
Wildebeest	W645	9	115.7386267	Dog	Low	Dry
Wildebeest	W645	10	3.074580215	Dog	Low	Dry
Wildebeest	W645	11	4.394850578	Dog	Low	Dry
Wildebeest	W645	12	3.486709362	Dog	Low	Dry
Wildebeest	W645	13	17.68018071	Dog	Low	Dry
Wildebeest	W645	14	2.393788482	Dog	Low	Dry
Wildebeest	W645	15	1.867561006	Dog	Low	Dry
Wildebeest	W645	16	85.39255727	Dog	Low	Dry
Wildebeest	W645	17	146.7662382	Dog	High	Dry
Wildebeest	W645	18	290.2706193	Dog	High	Dry
Wildebeest	W645	19	460.8888834	Dog	High	Dry
Wildebeest	W645	20	117.9143348	Dog	Low	Dry
Wildebeest	W645	21	63.20800841	Dog	Low	Dry
Wildebeest	W645	22	253.9010669	Dog	Low	Dry
Wildebeest	W645	23	0.80223433	Dog	Low	Dry
Wildebeest	W645	0	3.817526388	Dog	Low	Dry
Wildebeest	W645	1	74.56136491	Dog	Low	Dry
Wildebeest	W645	2	115.8860337	Dog	Low	Dry
Wildebeest	W645	3	2.971272455	Dog	Low	Dry
Wildebeest	W645	4	8.784035269	Dog	Low	Dry
Wildebeest	W645	5	240.8697462	Dog	High	Dry
Wildebeest	W645	6	159.8128811	Dog	High	Dry
Wildebeest	W645	7	123.8639609	Dog	High	Dry
Wildebeest	W645	8	145.9096348	Dog	High	Dry
Wildebeest	W645	9	76.33972702	Dog	Low	Dry
Wildebeest	W645	10	170.2415666	Dog	Low	Dry
Wildebeest	W645	11	10.71981628	Dog	Low	Dry
Wildebeest	W645	12	18.4844079	Dog	Low	Dry
Wildebeest	W645	13	0.675581665	Dog	Low	Dry
Wildebeest	W645	14	2.742650875	Dog	Low	Dry
Wildebeest	W645	15	11.85998865	Dog	Low	Dry
Wildebeest	W645	16	47.22601048	Dog	Low	Dry
Wildebeest	W645	17	36.71782769	Dog	High	Dry
Wildebeest	W645	18	18.59170941	Dog	High	Dry
Wildebeest	W645	19	22.2520436	Dog	High	Dry
Wildebeest	W645	20	71.7834884	Dog	Low	Dry
Wildebeest	W645	21	140.2550003	Dog	Low	Dry
Wildebeest	W645	22	75.29769512	Dog	Low	Dry
Wildebeest	W645	23	42.7665033	Dog	Low	Dry
Wildebeest	W645	0	74.31083755	Dog	Low	Dry
Wildebeest	W645	1	14.66645064	Dog	Low	Dry
Wildebeest	W645	2	5.103902871	Dog	Low	Dry
Wildebeest	W645	3	92.16502285	Dog	Low	Dry
Wildebeest	W645	4	91.10597174	Dog	Low	Dry
Wildebeest	W645	5	6.581049646	Dog	High	Dry
Wildebeest	W645	6	216.8587145	Dog	High	Dry
Wildebeest	W645	7	76.74224764	Dog	High	Dry
Wildebeest	W645	8	117.6841682	Dog	High	Dry
Wildebeest	W645	9	85.10130184	Dog	Low	Dry
Wildebeest	W645	10	504.5983113	Dog	Low	Dry
Wildebeest	W645	11	82.58585684	Dog	Low	Dry
Wildebeest	W645	12	692.3340727	Dog	Low	Dry
Wildebeest	W645	13	338.351637	Dog	Low	Dry
Wildebeest	W645	14	33.46514669	Dog	Low	Dry
Wildebeest	W645	15	58.26033591	Dog	Low	Dry
Wildebeest	W645	16	5.628892314	Dog	Low	Dry
Wildebeest	W645	17	268.1936061	Dog	High	Dry
Wildebeest	W645	18	269.092466	Dog	High	Dry
Wildebeest	W645	19	1.018616762	Dog	High	Dry
Wildebeest	W645	20	1.598332257	Dog	Low	Dry
Wildebeest	W645	21	2.524051946	Dog	Low	Dry
Wildebeest	W645	22	1.114945097	Dog	Low	Dry
Wildebeest	W645	23	213.7240841	Dog	Low	Dry
Wildebeest	W645	0	63.07258469	Dog	Low	Dry
Wildebeest	W645	1	5.816298174	Dog	Low	Dry
Wildebeest	W645	2	18.94658387	Dog	Low	Dry
Wildebeest	W645	3	1.355034996	Dog	Low	Dry
Wildebeest	W645	4	1.741081645	Dog	Low	Dry
Wildebeest	W645	5	3.232510904	Dog	High	Dry
Wildebeest	W645	6	124.9977617	Dog	High	Dry
Wildebeest	W645	7	155.0100339	Dog	High	Dry
Wildebeest	W645	8	271.8502161	Dog	High	Dry
Wildebeest	W645	9	486.693755	Dog	Low	Dry
Wildebeest	W645	10	161.2291073	Dog	Low	Dry
Wildebeest	W645	11	21.05676601	Dog	Low	Dry
Wildebeest	W645	12	124.1524817	Dog	Low	Dry
Wildebeest	W645	13	23.22556996	Dog	Low	Dry
Wildebeest	W645	14	25.92604214	Dog	Low	Dry
Wildebeest	W645	15	21.22911133	Dog	Low	Dry
Wildebeest	W645	16	4.607817106	Dog	Low	Dry
Wildebeest	W645	17	312.410537	Dog	High	Dry
Wildebeest	W645	18	465.2037003	Dog	High	Dry
Wildebeest	W645	19	31.48029016	Dog	High	Dry
Wildebeest	W645	20	2.37992564	Dog	Low	Dry
Wildebeest	W645	21	24.71176955	Dog	Low	Dry
Wildebeest	W645	22	221.6220042	Dog	Low	Dry
Wildebeest	W645	23	105.3851381	Dog	Low	Dry
Wildebeest	W645	0	26.99999933	Dog	Low	Dry
Wildebeest	W645	1	0.601027388	Dog	Low	Dry
Wildebeest	W645	2	72.85713619	Dog	Low	Dry
Wildebeest	W645	3	69.40297554	Dog	Low	Dry
Wildebeest	W645	4	0.973294842	Dog	Low	Dry
Wildebeest	W645	5	0.490463594	Dog	High	Dry
Wildebeest	W645	6	122.9848366	Dog	High	Dry
Wildebeest	W645	7	89.01281656	Dog	High	Dry
Wildebeest	W645	8	481.2465878	Dog	High	Dry
Wildebeest	W645	9	124.4881199	Dog	Low	Dry
Wildebeest	W645	10	92.04184889	Dog	Low	Dry
Wildebeest	W645	11	1.921695494	Dog	Low	Dry
Wildebeest	W645	12	1.316091358	Dog	Low	Dry
Wildebeest	W645	13	2.772079509	Dog	Low	Dry
Wildebeest	W645	14	1.100167612	Dog	Low	Dry
Wildebeest	W645	15	5.13042444	Dog	Low	Dry
Wildebeest	W645	16	99.8922027	Dog	Low	Dry
Wildebeest	W645	17	399.1296407	Dog	High	Dry
Wildebeest	W645	18	551.1720639	Dog	High	Dry
Wildebeest	W645	19	72.14648102	Dog	High	Dry
Wildebeest	W645	20	0.632563243	Dog	Low	Dry
Wildebeest	W645	21	101.9746251	Dog	Low	Dry
Wildebeest	W645	22	296.5387472	Dog	Low	Dry
Wildebeest	W645	23	74.98798127	Dog	Low	Dry
Wildebeest	W645	0	9.377977459	Dog	Low	Dry
Wildebeest	W645	1	224.006909	Dog	Low	Dry
Wildebeest	W645	2	168.0577328	Dog	Low	Dry
Wildebeest	W645	3	34.1404848	Dog	Low	Dry
Wildebeest	W645	4	1.321904533	Dog	Low	Dry
Wildebeest	W645	5	0.147196011	Dog	High	Dry
Wildebeest	W645	6	36.64210707	Dog	High	Dry
Wildebeest	W645	7	292.7772029	Dog	High	Dry
Wildebeest	W645	8	48.87406072	Dog	High	Dry
Wildebeest	W645	9	288.6983693	Dog	Low	Dry
Wildebeest	W645	10	213.6363111	Dog	Low	Dry
Wildebeest	W645	11	6.476313963	Dog	Low	Dry
Wildebeest	W645	12	24.23430839	Dog	Low	Dry
Wildebeest	W645	13	0.25879111	Dog	Low	Dry
Wildebeest	W645	14	11.94854318	Dog	Low	Dry
Wildebeest	W645	15	5.576988789	Dog	Low	Dry
Wildebeest	W645	16	139.357216	Dog	Low	Dry
Wildebeest	W645	17	130.3820895	Dog	High	Dry
Wildebeest	W645	18	265.2978838	Dog	High	Dry
Wildebeest	W645	19	15.74980257	Dog	High	Dry
Wildebeest	W645	20	2.844324034	Dog	Low	Dry
Wildebeest	W645	21	2.378387649	Dog	Low	Dry
Wildebeest	W645	22	54.12387292	Dog	Low	Dry
Wildebeest	W645	23	200.8720698	Dog	Low	Dry
Wildebeest	W645	0	48.40892744	Dog	Low	Dry
Wildebeest	W645	1	43.75708984	Dog	Low	Dry
Wildebeest	W645	2	1.705429235	Dog	Low	Dry
Wildebeest	W645	3	1.105012535	Dog	Low	Dry
Wildebeest	W645	4	0.940484336	Dog	Low	Dry
Wildebeest	W645	5	2.935273712	Dog	High	Dry
Wildebeest	W645	6	62.68800794	Dog	High	Dry
[truncated: 48,213 more rows]
