# Supplementary material for: Proactive cursorial and ambush predation risk avoidance in four African herbivore species
Source: Ecol Evol. 2024 Jun 5;14(6):e11529. doi: 10.1002/ece3.11529 (PMC11150757; doi:10.1002/ece3.11529)
Supplement: Supplementary file 1 — Data S1 [file ECE3-14-e11529-s001.zip › Wildebeest dry RSF.csv]

UI	x	y	Used	id	Pred	Activity	Season
1.00E-09	791953.6307	7832939.105	1	W645	Dog	High	Dry
9.81E-10	791878.6307	7832964.105	1	W645	Dog	High	Dry
9.76E-10	791853.6307	7832964.105	1	W645	Dog	High	Dry
1.03E-09	791953.6307	7832864.105	1	W645	Dog	High	Dry
1.01E-09	791803.6307	7832789.105	1	W645	Dog	High	Dry
9.83E-10	791728.6307	7832839.105	1	W645	Dog	High	Dry
9.62E-10	791778.6307	7832964.105	1	W645	Dog	High	Dry
9.53E-10	791803.6307	7833014.105	1	W645	Dog	High	Dry
5.23E-10	789353.6307	7831564.105	1	W645	Dog	High	Dry
5.26E-10	789353.6307	7831589.105	1	W645	Dog	High	Dry
5.48E-10	789478.6307	7831564.105	1	W645	Dog	High	Dry
4.31E-10	788028.6307	7833014.105	1	W645	Dog	High	Dry
6.60E-10	785878.6307	7833689.105	1	W645	Dog	High	Dry
5.49E-10	789103.6307	7832264.105	1	W645	Dog	High	Dry
5.33E-10	789003.6307	7832314.105	1	W645	Dog	High	Dry
5.28E-10	788978.6307	7832314.105	1	W645	Dog	High	Dry
5.56E-10	788953.6307	7832739.105	1	W645	Dog	High	Dry
4.69E-10	788403.6307	7832889.105	1	W645	Dog	High	Dry
4.81E-10	788128.6307	7834014.105	1	W645	Dog	High	Dry
4.22E-10	787478.6307	7833864.105	1	W645	Dog	High	Dry
4.22E-10	787378.6307	7833239.105	1	W645	Dog	High	Dry
1.96E-08	784078.6307	7829664.105	1	W645	Dog	High	Dry
2.27E-09	786328.6307	7829789.105	1	W645	Dog	High	Dry
4.92E-10	789253.6307	7831464.105	1	W645	Dog	High	Dry
9.46E-10	791803.6307	7833039.105	1	W645	Dog	High	Dry
9.46E-10	791803.6307	7833039.105	1	W645	Dog	High	Dry
9.30E-10	791703.6307	7833039.105	1	W645	Dog	High	Dry
9.25E-10	791628.6307	7833014.105	1	W645	Dog	High	Dry
1.00E-09	791753.6307	7832789.105	1	W645	Dog	High	Dry
9.91E-10	791828.6307	7832889.105	1	W645	Dog	High	Dry
9.95E-10	791978.6307	7832989.105	1	W645	Dog	High	Dry
9.91E-10	791928.6307	7832964.105	1	W645	Dog	High	Dry
9.88E-10	791753.6307	7832839.105	1	W645	Dog	High	Dry
9.83E-10	791728.6307	7832839.105	1	W645	Dog	High	Dry
9.95E-10	791728.6307	7832789.105	1	W645	Dog	High	Dry
6.16E-10	792703.6307	7834239.105	1	W645	Dog	High	Dry
1.98E-10	793128.6307	7835814.105	1	W645	Dog	High	Dry
3.20E-10	796103.6307	7835339.105	1	W645	Dog	High	Dry
3.05E-10	796178.6307	7835389.105	1	W645	Dog	High	Dry
3.07E-10	796128.6307	7835414.105	1	W645	Dog	High	Dry
3.03E-10	796128.6307	7835439.105	1	W645	Dog	High	Dry
3.03E-10	796128.6307	7835439.105	1	W645	Dog	High	Dry
2.87E-10	796278.6307	7835464.105	1	W645	Dog	High	Dry
2.80E-10	796303.6307	7835514.105	1	W645	Dog	High	Dry
3.50E-10	796103.6307	7835164.105	1	W645	Dog	High	Dry
4.56E-10	795628.6307	7834989.105	1	W645	Dog	High	Dry
4.73E-10	795553.6307	7834964.105	1	W645	Dog	High	Dry
4.48E-10	795628.6307	7835014.105	1	W645	Dog	High	Dry
3.26E-10	796153.6307	7835264.105	1	W645	Dog	High	Dry
3.26E-10	796153.6307	7835264.105	1	W645	Dog	High	Dry
3.30E-10	796153.6307	7835239.105	1	W645	Dog	High	Dry
2.82E-10	796328.6307	7835464.105	1	W645	Dog	High	Dry
2.75E-10	796378.6307	7835489.105	1	W645	Dog	High	Dry
2.73E-10	796378.6307	7835514.105	1	W645	Dog	High	Dry
3.05E-10	796328.6307	7835264.105	1	W645	Dog	High	Dry
3.26E-10	796153.6307	7835264.105	1	W645	Dog	High	Dry
2.89E-10	796278.6307	7835439.105	1	W645	Dog	High	Dry
2.89E-10	796278.6307	7835439.105	1	W645	Dog	High	Dry
2.92E-10	796253.6307	7835439.105	1	W645	Dog	High	Dry
3.34E-10	796253.6307	7835139.105	1	W645	Dog	High	Dry
2.87E-10	796378.6307	7835364.105	1	W645	Dog	High	Dry
2.69E-10	796403.6307	7835539.105	1	W645	Dog	High	Dry
2.73E-10	796403.6307	7835489.105	1	W645	Dog	High	Dry
2.84E-10	796378.6307	7835389.105	1	W645	Dog	High	Dry
2.84E-10	796378.6307	7835389.105	1	W645	Dog	High	Dry
2.87E-10	796378.6307	7835364.105	1	W645	Dog	High	Dry
2.90E-10	796378.6307	7835339.105	1	W645	Dog	High	Dry
2.64E-10	796528.6307	7835439.105	1	W645	Dog	High	Dry
2.95E-10	796278.6307	7835389.105	1	W645	Dog	High	Dry
3.24E-10	796353.6307	7835114.105	1	W645	Dog	High	Dry
2.92E-10	796378.6307	7835314.105	1	W645	Dog	High	Dry
2.89E-10	796403.6307	7835314.105	1	W645	Dog	High	Dry
2.68E-10	796528.6307	7835389.105	1	W645	Dog	High	Dry
2.68E-10	796528.6307	7835389.105	1	W645	Dog	High	Dry
2.68E-10	796528.6307	7835389.105	1	W645	Dog	High	Dry
2.62E-10	796528.6307	7835464.105	1	W645	Dog	High	Dry
2.61E-10	796528.6307	7835489.105	1	W645	Dog	High	Dry
2.62E-10	796503.6307	7835514.105	1	W645	Dog	High	Dry
2.76E-10	796453.6307	7835389.105	1	W645	Dog	High	Dry
2.90E-10	796378.6307	7835339.105	1	W645	Dog	High	Dry
2.85E-10	796328.6307	7835439.105	1	W645	Dog	High	Dry
2.85E-10	796328.6307	7835439.105	1	W645	Dog	High	Dry
2.90E-10	796303.6307	7835414.105	1	W645	Dog	High	Dry
3.37E-10	796203.6307	7835164.105	1	W645	Dog	High	Dry
3.46E-10	796103.6307	7835189.105	1	W645	Dog	High	Dry
2.88E-10	796178.6307	7835539.105	1	W645	Dog	High	Dry
3.11E-10	796278.6307	7835264.105	1	W645	Dog	High	Dry
3.31E-10	796178.6307	7835214.105	1	W645	Dog	High	Dry
3.31E-10	796303.6307	7835114.105	1	W645	Dog	High	Dry
3.36E-10	796303.6307	7835089.105	1	W645	Dog	High	Dry
3.40E-10	796303.6307	7835064.105	1	W645	Dog	High	Dry
3.66E-10	796353.6307	7834889.105	1	W645	Dog	High	Dry
3.42E-10	796403.6307	7834964.105	1	W645	Dog	High	Dry
2.52E-10	796528.6307	7835739.105	1	W645	Dog	High	Dry
2.59E-10	796428.6307	7835739.105	1	W645	Dog	High	Dry
2.78E-10	796228.6307	7835614.105	1	W645	Dog	High	Dry
2.87E-10	796253.6307	7835489.105	1	W645	Dog	High	Dry
2.87E-10	796253.6307	7835489.105	1	W645	Dog	High	Dry
2.78E-10	796278.6307	7835564.105	1	W645	Dog	High	Dry
2.68E-10	796328.6307	7835664.105	1	W645	Dog	High	Dry
2.65E-10	796303.6307	7835789.105	1	W645	Dog	High	Dry
2.66E-10	796353.6307	7835664.105	1	W645	Dog	High	Dry
2.93E-10	796178.6307	7835489.105	1	W645	Dog	High	Dry
3.22E-10	796153.6307	7835289.105	1	W645	Dog	High	Dry
3.96E-10	796128.6307	7834939.105	1	W645	Dog	High	Dry
3.96E-10	796128.6307	7834939.105	1	W645	Dog	High	Dry
4.11E-10	796078.6307	7834914.105	1	W645	Dog	High	Dry
4.63E-10	796278.6307	7834564.105	1	W645	Dog	High	Dry
5.37E-10	796178.6307	7834414.105	1	W645	Dog	High	Dry
6.58E-10	794853.6307	7834664.105	1	W645	Dog	High	Dry
7.13E-10	794803.6307	7834564.105	1	W645	Dog	High	Dry
7.13E-10	794803.6307	7834564.105	1	W645	Dog	High	Dry
6.35E-10	795478.6307	7834589.105	1	W645	Dog	High	Dry
1.03E-09	793278.6307	7833689.105	1	W645	Dog	High	Dry
8.80E-10	793003.6307	7833814.105	1	W645	Dog	High	Dry
9.21E-10	793003.6307	7833739.105	1	W645	Dog	High	Dry
9.21E-10	793003.6307	7833739.105	1	W645	Dog	High	Dry
5.16E-10	792578.6307	7834464.105	1	W645	Dog	High	Dry
7.42E-10	791878.6307	7833714.105	1	W645	Dog	High	Dry
7.42E-10	791878.6307	7833714.105	1	W645	Dog	High	Dry
9.66E-10	791803.6307	7832964.105	1	W645	Dog	High	Dry
9.60E-10	791803.6307	7832989.105	1	W645	Dog	High	Dry
9.67E-10	791878.6307	7833014.105	1	W645	Dog	High	Dry
9.98E-10	792028.6307	7833014.105	1	W645	Dog	High	Dry
1.00E-09	791953.6307	7832939.105	1	W645	Dog	High	Dry
5.57E-10	792728.6307	7834389.105	1	W645	Dog	High	Dry
5.40E-10	792753.6307	7834439.105	1	W645	Dog	High	Dry
5.45E-10	792703.6307	7834414.105	1	W645	Dog	High	Dry
4.30E-10	793078.6307	7834814.105	1	W645	Dog	High	Dry
4.30E-10	793078.6307	7834814.105	1	W645	Dog	High	Dry
4.32E-10	793103.6307	7834814.105	1	W645	Dog	High	Dry
4.10E-10	793153.6307	7834889.105	1	W645	Dog	High	Dry
4.60E-10	793203.6307	7834764.105	1	W645	Dog	High	Dry
4.34E-10	795303.6307	7835139.105	1	W645	Dog	High	Dry
4.72E-10	795253.6307	7835039.105	1	W645	Dog	High	Dry
5.03E-10	795528.6307	7834889.105	1	W645	Dog	High	Dry
5.19E-10	795553.6307	7834839.105	1	W645	Dog	High	Dry
5.19E-10	795553.6307	7834839.105	1	W645	Dog	High	Dry
5.15E-10	795578.6307	7834839.105	1	W645	Dog	High	Dry
6.27E-10	795528.6307	7834589.105	1	W645	Dog	High	Dry
6.16E-10	794978.6307	7834739.105	1	W645	Dog	High	Dry
7.26E-10	795653.6307	7834314.105	1	W645	Dog	High	Dry
7.21E-10	795578.6307	7834364.105	1	W645	Dog	High	Dry
7.97E-10	795403.6307	7834289.105	1	W645	Dog	High	Dry
6.24E-10	795478.6307	7834614.105	1	W645	Dog	High	Dry
6.24E-10	795478.6307	7834614.105	1	W645	Dog	High	Dry
6.09E-10	795503.6307	7834639.105	1	W645	Dog	High	Dry
4.68E-10	795728.6307	7834914.105	1	W645	Dog	High	Dry
4.78E-10	795653.6307	7834914.105	1	W645	Dog	High	Dry
5.32E-10	796078.6307	7834514.105	1	W645	Dog	High	Dry
5.74E-10	796053.6307	7834414.105	1	W645	Dog	High	Dry
5.02E-10	796128.6307	7834564.105	1	W645	Dog	High	Dry
4.37E-10	796328.6307	7834614.105	1	W645	Dog	High	Dry
4.30E-10	796328.6307	7834639.105	1	W645	Dog	High	Dry
4.30E-10	796328.6307	7834639.105	1	W645	Dog	High	Dry
4.50E-10	796328.6307	7834564.105	1	W645	Dog	High	Dry
5.63E-10	796028.6307	7834464.105	1	W645	Dog	High	Dry
6.85E-10	794828.6307	7834614.105	1	W645	Dog	High	Dry
6.91E-10	795003.6307	7834589.105	1	W645	Dog	High	Dry
5.58E-10	795178.6307	7834839.105	1	W645	Dog	High	Dry
4.61E-10	795653.6307	7834964.105	1	W645	Dog	High	Dry
5.09E-10	795553.6307	7834864.105	1	W645	Dog	High	Dry
5.09E-10	795553.6307	7834864.105	1	W645	Dog	High	Dry
5.79E-10	795553.6307	7834689.105	1	W645	Dog	High	Dry
6.91E-10	795603.6307	7834414.105	1	W645	Dog	High	Dry
7.12E-10	794828.6307	7834564.105	1	W645	Dog	High	Dry
7.13E-10	794778.6307	7834564.105	1	W645	Dog	High	Dry
7.25E-10	794853.6307	7834539.105	1	W645	Dog	High	Dry
4.97E-10	796178.6307	7834539.105	1	W645	Dog	High	Dry
4.97E-10	796178.6307	7834539.105	1	W645	Dog	High	Dry
4.97E-10	796178.6307	7834539.105	1	W645	Dog	High	Dry
4.63E-10	796253.6307	7834589.105	1	W645	Dog	High	Dry
4.05E-10	796378.6307	7834689.105	1	W645	Dog	High	Dry
2.56E-10	796528.6307	7835589.105	1	W645	Dog	High	Dry
2.75E-10	796478.6307	7835364.105	1	W645	Dog	High	Dry
2.89E-10	796403.6307	7835314.105	1	W645	Dog	High	Dry
4.13E-10	796203.6307	7834814.105	1	W645	Dog	High	Dry
4.08E-10	796228.6307	7834814.105	1	W645	Dog	High	Dry
4.08E-10	796228.6307	7834814.105	1	W645	Dog	High	Dry
3.87E-10	796303.6307	7834839.105	1	W645	Dog	High	Dry
3.20E-10	796628.6307	7834839.105	1	W645	Dog	High	Dry
2.42E-10	796653.6307	7835714.105	1	W645	Dog	High	Dry
2.56E-10	796553.6307	7835539.105	1	W645	Dog	High	Dry
3.09E-10	796378.6307	7835189.105	1	W645	Dog	High	Dry
3.71E-10	796403.6307	7834814.105	1	W645	Dog	High	Dry
3.77E-10	796403.6307	7834789.105	1	W645	Dog	High	Dry
3.71E-10	796403.6307	7834814.105	1	W645	Dog	High	Dry
3.66E-10	796478.6307	7834764.105	1	W645	Dog	High	Dry
4.11E-10	796403.6307	7834639.105	1	W645	Dog	High	Dry
7.00E-10	794728.6307	7834589.105	1	W645	Dog	High	Dry
7.27E-10	794778.6307	7834539.105	1	W645	Dog	High	Dry
7.13E-10	794803.6307	7834564.105	1	W645	Dog	High	Dry
1.09E-09	794878.6307	7833939.105	1	W645	Dog	High	Dry
1.11E-09	794878.6307	7833914.105	1	W645	Dog	High	Dry
1.11E-09	794878.6307	7833914.105	1	W645	Dog	High	Dry
1.09E-09	795003.6307	7833914.105	1	W645	Dog	High	Dry
1.06E-09	795103.6307	7833939.105	1	W645	Dog	High	Dry
1.03E-09	794853.6307	7834039.105	1	W645	Dog	High	Dry
1.13E-09	794953.6307	7833864.105	1	W645	Dog	High	Dry
1.06E-09	795028.6307	7833964.105	1	W645	Dog	High	Dry
7.01E-10	795503.6307	7834439.105	1	W645	Dog	High	Dry
7.13E-10	795503.6307	7834414.105	1	W645	Dog	High	Dry
7.13E-10	795503.6307	7834414.105	1	W645	Dog	High	Dry
8.24E-10	795403.6307	7834239.105	1	W645	Dog	High	Dry
8.16E-10	795378.6307	7834264.105	1	W645	Dog	High	Dry
1.14E-09	794903.6307	7833864.105	1	W645	Dog	High	Dry
1.18E-09	794828.6307	7833814.105	1	W645	Dog	High	Dry
1.16E-09	794803.6307	7833839.105	1	W645	Dog	High	Dry
7.11E-10	794878.6307	7834564.105	1	W645	Dog	High	Dry
7.12E-10	794853.6307	7834564.105	1	W645	Dog	High	Dry
7.12E-10	794853.6307	7834564.105	1	W645	Dog	High	Dry
6.28E-10	794978.6307	7834714.105	1	W645	Dog	High	Dry
5.47E-10	795628.6307	7834739.105	1	W645	Dog	High	Dry
2.87E-10	796378.6307	7835364.105	1	W645	Dog	High	Dry
2.71E-10	796428.6307	7835489.105	1	W645	Dog	High	Dry
2.95E-10	796353.6307	7835314.105	1	W645	Dog	High	Dry
4.40E-10	796203.6307	7834714.105	1	W645	Dog	High	Dry
4.34E-10	796228.6307	7834714.105	1	W645	Dog	High	Dry
4.34E-10	796228.6307	7834714.105	1	W645	Dog	High	Dry
5.34E-10	796003.6307	7834564.105	1	W645	Dog	High	Dry
5.49E-10	795978.6307	7834539.105	1	W645	Dog	High	Dry
6.55E-10	794928.6307	7834664.105	1	W645	Dog	High	Dry
7.93E-10	794928.6307	7834414.105	1	W645	Dog	High	Dry
7.37E-10	794903.6307	7834514.105	1	W645	Dog	High	Dry
5.03E-10	795528.6307	7834889.105	1	W645	Dog	High	Dry
5.09E-10	795553.6307	7834864.105	1	W645	Dog	High	Dry
5.09E-10	795553.6307	7834864.105	1	W645	Dog	High	Dry
4.96E-10	795653.6307	7834864.105	1	W645	Dog	High	Dry
4.62E-10	795578.6307	7834989.105	1	W645	Dog	High	Dry
3.11E-10	796153.6307	7835364.105	1	W645	Dog	High	Dry
3.58E-10	796153.6307	7835089.105	1	W645	Dog	High	Dry
4.97E-10	796178.6307	7834539.105	1	W645	Dog	High	Dry
4.97E-10	796178.6307	7834539.105	1	W645	Dog	High	Dry
4.97E-10	796178.6307	7834539.105	1	W645	Dog	High	Dry
4.97E-10	796178.6307	7834539.105	1	W645	Dog	High	Dry
5.15E-10	796303.6307	7834364.105	1	W645	Dog	High	Dry
3.76E-10	796703.6307	7834439.105	1	W645	Dog	High	Dry
2.51E-10	796603.6307	7835539.105	1	W645	Dog	High	Dry
2.98E-10	796403.6307	7835239.105	1	W645	Dog	High	Dry
2.95E-10	796378.6307	7835289.105	1	W645	Dog	High	Dry
2.87E-10	796378.6307	7835364.105	1	W645	Dog	High	Dry
2.87E-10	796378.6307	7835364.105	1	W645	Dog	High	Dry
2.87E-10	796378.6307	7835364.105	1	W645	Dog	High	Dry
3.17E-10	796228.6307	7835264.105	1	W645	Dog	High	Dry
3.30E-10	796253.6307	7835164.105	1	W645	Dog	High	Dry
2.73E-10	796303.6307	7835614.105	1	W645	Dog	High	Dry
2.95E-10	796153.6307	7835489.105	1	W645	Dog	High	Dry
2.99E-10	796103.6307	7835489.105	1	W645	Dog	High	Dry
3.00E-10	796203.6307	7835414.105	1	W645	Dog	High	Dry
3.00E-10	796203.6307	7835414.105	1	W645	Dog	High	Dry
3.01E-10	796078.6307	7835489.105	1	W645	Dog	High	Dry
2.80E-10	796278.6307	7835539.105	1	W645	Dog	High	Dry
2.41E-10	796678.6307	7835639.105	1	W645	Dog	High	Dry
2.78E-10	796478.6307	7835339.105	1	W645	Dog	High	Dry
2.91E-10	796503.6307	7835189.105	1	W645	Dog	High	Dry
2.87E-10	796353.6307	7835389.105	1	W645	Dog	High	Dry
2.87E-10	796328.6307	7835414.105	1	W645	Dog	High	Dry
2.84E-10	796353.6307	7835414.105	1	W645	Dog	High	Dry
2.85E-10	796328.6307	7835439.105	1	W645	Dog	High	Dry
2.78E-10	796303.6307	7835539.105	1	W645	Dog	High	Dry
2.80E-10	796203.6307	7835614.105	1	W645	Dog	High	Dry
2.30E-10	796853.6307	7835914.105	1	W645	Dog	High	Dry
2.48E-10	796578.6307	7835764.105	1	W645	Dog	High	Dry
2.85E-10	796328.6307	7835439.105	1	W645	Dog	High	Dry
2.84E-10	796378.6307	7835389.105	1	W645	Dog	High	Dry
2.84E-10	796378.6307	7835389.105	1	W645	Dog	High	Dry
2.84E-10	796378.6307	7835389.105	1	W645	Dog	High	Dry
3.55E-10	796353.6307	7834939.105	1	W645	Dog	High	Dry
3.66E-10	796378.6307	7834864.105	1	W645	Dog	High	Dry
2.20E-10	796903.6307	7835664.105	1	W645	Dog	High	Dry
2.68E-10	796528.6307	7835389.105	1	W645	Dog	High	Dry
2.95E-10	796303.6307	7835364.105	1	W645	Dog	High	Dry
2.92E-10	796228.6307	7835464.105	1	W645	Dog	High	Dry
2.94E-10	796228.6307	7835439.105	1	W645	Dog	High	Dry
2.94E-10	796228.6307	7835439.105	1	W645	Dog	High	Dry
3.57E-10	796228.6307	7835039.105	1	W645	Dog	High	Dry
4.56E-10	796253.6307	7834614.105	1	W645	Dog	High	Dry
5.69E-10	796128.6307	7834364.105	1	W645	Dog	High	Dry
5.40E-10	796078.6307	7834489.105	1	W645	Dog	High	Dry
4.89E-10	796178.6307	7834564.105	1	W645	Dog	High	Dry
5.40E-10	796078.6307	7834489.105	1	W645	Dog	High	Dry
5.40E-10	796078.6307	7834489.105	1	W645	Dog	High	Dry
5.64E-10	795953.6307	7834514.105	1	W645	Dog	High	Dry
6.68E-10	795603.6307	7834464.105	1	W645	Dog	High	Dry
6.53E-10	794978.6307	7834664.105	1	W645	Dog	High	Dry
6.89E-10	795503.6307	7834464.105	1	W645	Dog	High	Dry
7.56E-10	795628.6307	7834264.105	1	W645	Dog	High	Dry
7.38E-10	795503.6307	7834364.105	1	W645	Dog	High	Dry
7.79E-10	795428.6307	7834314.105	1	W645	Dog	High	Dry
7.79E-10	795428.6307	7834314.105	1	W645	Dog	High	Dry
8.45E-10	795303.6307	7834239.105	1	W645	Dog	High	Dry
1.02E-09	795228.6307	7833964.105	1	W645	Dog	High	Dry
1.13E-09	794203.6307	7833864.105	1	W645	Dog	High	Dry
2.18E-10	796928.6307	7835689.105	1	W645	Dog	High	Dry
2.25E-10	796853.6307	7835689.105	1	W645	Dog	High	Dry
2.32E-10	796778.6307	7835664.105	1	W645	Dog	High	Dry
3.77E-10	796378.6307	7834814.105	1	W645	Dog	High	Dry
3.77E-10	796378.6307	7834814.105	1	W645	Dog	High	Dry
3.71E-10	796353.6307	7834864.105	1	W645	Dog	High	Dry
3.80E-10	796528.6307	7834639.105	1	W645	Dog	High	Dry
3.87E-10	796503.6307	7834639.105	1	W645	Dog	High	Dry
2.63E-10	796553.6307	7835414.105	1	W645	Dog	High	Dry
2.68E-10	796453.6307	7835489.105	1	W645	Dog	High	Dry
2.92E-10	796253.6307	7835439.105	1	W645	Dog	High	Dry
3.00E-10	796228.6307	7835389.105	1	W645	Dog	High	Dry
3.00E-10	796203.6307	7835414.105	1	W645	Dog	High	Dry
4.09E-10	796253.6307	7834789.105	1	W645	Dog	High	Dry
3.70E-10	796303.6307	7834914.105	1	W645	Dog	High	Dry
2.84E-10	796378.6307	7835389.105	1	W645	Dog	High	Dry
1.19E-12	800528.6307	7833964.105	1	W645	Dog	High	Dry
1.88E-12	800353.6307	7834164.105	1	W645	Dog	High	Dry
1.92E-12	800328.6307	7834089.105	1	W645	Dog	High	Dry
1.73E-12	800378.6307	7834089.105	1	W645	Dog	High	Dry
1.73E-12	800378.6307	7834089.105	1	W645	Dog	High	Dry
8.89E-12	799578.6307	7833839.105	1	W645	Dog	High	Dry
6.08E-12	799778.6307	7834114.105	1	W645	Dog	High	Dry
7.41E-12	799678.6307	7834139.105	1	W645	Dog	High	Dry
8.89E-12	799578.6307	7833989.105	1	W645	Dog	High	Dry
9.28E-12	799603.6307	7834489.105	1	W645	Dog	High	Dry
1.14E-10	797828.6307	7835014.105	1	W645	Dog	High	Dry
1.91E-10	797253.6307	7834989.105	1	W645	Dog	High	Dry
1.91E-10	797253.6307	7834989.105	1	W645	Dog	High	Dry
1.93E-10	797228.6307	7835039.105	1	W645	Dog	High	Dry
2.08E-10	797078.6307	7835189.105	1	W645	Dog	High	Dry
1.69E-10	797353.6307	7835389.105	1	W645	Dog	High	Dry
1.92E-10	797253.6307	7835814.105	1	W645	Dog	High	Dry
2.46E-10	796703.6307	7835414.105	1	W645	Dog	High	Dry
2.87E-10	796378.6307	7835364.105	1	W645	Dog	High	Dry
5.47E-10	796053.6307	7834489.105	1	W645	Dog	High	Dry
5.47E-10	796053.6307	7834489.105	1	W645	Dog	High	Dry
5.58E-10	795978.6307	7834514.105	1	W645	Dog	High	Dry
6.26E-10	795828.6307	7834439.105	1	W645	Dog	High	Dry
6.38E-10	795928.6307	7834339.105	1	W645	Dog	High	Dry
5.07E-10	796253.6307	7834439.105	1	W645	Dog	High	Dry
4.98E-10	796203.6307	7834514.105	1	W645	Dog	High	Dry
5.40E-10	796078.6307	7834489.105	1	W645	Dog	High	Dry
5.60E-10	796003.6307	7834489.105	1	W645	Dog	High	Dry
5.60E-10	796003.6307	7834489.105	1	W645	Dog	High	Dry
5.61E-10	795928.6307	7834539.105	1	W645	Dog	High	Dry
4.97E-10	795978.6307	7834689.105	1	W645	Dog	High	Dry
4.71E-10	796128.6307	7834664.105	1	W645	Dog	High	Dry
2.69E-10	796428.6307	7835514.105	1	W645	Dog	High	Dry
2.90E-10	796353.6307	7835364.105	1	W645	Dog	High	Dry
2.98E-10	796378.6307	7835264.105	1	W645	Dog	High	Dry
5.35E-10	796128.6307	7834464.105	1	W645	Dog	High	Dry
5.35E-10	796128.6307	7834464.105	1	W645	Dog	High	Dry
5.40E-10	796078.6307	7834489.105	1	W645	Dog	High	Dry
5.58E-10	795903.6307	7834564.105	1	W645	Dog	High	Dry
5.43E-10	796003.6307	7834539.105	1	W645	Dog	High	Dry
4.29E-10	796278.6307	7834689.105	1	W645	Dog	High	Dry
4.73E-10	796153.6307	7834639.105	1	W645	Dog	High	Dry
4.73E-10	796153.6307	7834639.105	1	W645	Dog	High	Dry
5.40E-10	796078.6307	7834489.105	1	W645	Dog	High	Dry
5.40E-10	796078.6307	7834489.105	1	W645	Dog	High	Dry
5.40E-10	796078.6307	7834489.105	1	W645	Dog	High	Dry
4.55E-10	796228.6307	7834639.105	1	W645	Dog	High	Dry
3.46E-10	796453.6307	7834889.105	1	W645	Dog	High	Dry
2.59E-10	796428.6307	7835714.105	1	W645	Dog	High	Dry
2.68E-10	796453.6307	7835489.105	1	W645	Dog	High	Dry
2.87E-10	796328.6307	7835414.105	1	W645	Dog	High	Dry
3.70E-10	796178.6307	7835014.105	1	W645	Dog	High	Dry
3.70E-10	796178.6307	7835014.105	1	W645	Dog	High	Dry
3.70E-10	796178.6307	7835014.105	1	W645	Dog	High	Dry
4.53E-10	796078.6307	7834764.105	1	W645	Dog	High	Dry
4.36E-10	795978.6307	7834889.105	1	W645	Dog	High	Dry
3.96E-10	796128.6307	7834939.105	1	W645	Dog	High	Dry
4.44E-10	796153.6307	7834739.105	1	W645	Dog	High	Dry
4.58E-10	796153.6307	7834689.105	1	W645	Dog	High	Dry
5.30E-10	796053.6307	7834539.105	1	W645	Dog	High	Dry
5.30E-10	796053.6307	7834539.105	1	W645	Dog	High	Dry
5.30E-10	796053.6307	7834539.105	1	W645	Dog	High	Dry
5.51E-10	795853.6307	7834614.105	1	W645	Dog	High	Dry
6.43E-10	795803.6307	7834414.105	1	W645	Dog	High	Dry
5.39E-10	795128.6307	7834889.105	1	W645	Dog	High	Dry
4.72E-10	795253.6307	7835039.105	1	W645	Dog	High	Dry
5.00E-10	795553.6307	7834889.105	1	W645	Dog	High	Dry
4.59E-10	795603.6307	7834989.105	1	W645	Dog	High	Dry
5.03E-10	795528.6307	7834889.105	1	W645	Dog	High	Dry
5.03E-10	795528.6307	7834889.105	1	W645	Dog	High	Dry
4.13E-10	795603.6307	7835139.105	1	W645	Dog	High	Dry
3.48E-10	795528.6307	7835414.105	1	W645	Dog	High	Dry
3.10E-10	796003.6307	7835464.105	1	W645	Dog	High	Dry
2.89E-10	796203.6307	7835514.105	1	W645	Dog	High	Dry
2.92E-10	796228.6307	7835464.105	1	W645	Dog	High	Dry
2.80E-10	796253.6307	7835564.105	1	W645	Dog	High	Dry
2.80E-10	796253.6307	7835564.105	1	W645	Dog	High	Dry
2.80E-10	796253.6307	7835564.105	1	W645	Dog	High	Dry
2.66E-10	796403.6307	7835589.105	1	W645	Dog	High	Dry
2.41E-10	796728.6307	7835964.105	1	W645	Dog	High	Dry
2.25E-10	796928.6307	7835914.105	1	W645	Dog	High	Dry
2.32E-10	796803.6307	7835839.105	1	W645	Dog	High	Dry
2.75E-10	796378.6307	7835489.105	1	W645	Dog	High	Dry
5.38E-10	796053.6307	7834514.105	1	W645	Dog	High	Dry
5.38E-10	796053.6307	7834514.105	1	W645	Dog	High	Dry
5.38E-10	796053.6307	7834514.105	1	W645	Dog	High	Dry
5.40E-10	795903.6307	7834614.105	1	W645	Dog	High	Dry
6.13E-10	795878.6307	7834439.105	1	W645	Dog	High	Dry
6.11E-10	796078.6307	7834289.105	1	W645	Dog	High	Dry
5.38E-10	796053.6307	7834514.105	1	W645	Dog	High	Dry
4.85E-10	796103.6307	7834639.105	1	W645	Dog	High	Dry
5.37E-10	795953.6307	7834589.105	1	W645	Dog	High	Dry
5.37E-10	795953.6307	7834589.105	1	W645	Dog	High	Dry
5.37E-10	795953.6307	7834589.105	1	W645	Dog	High	Dry
5.34E-10	795753.6307	7834714.105	1	W645	Dog	High	Dry
6.91E-10	795003.6307	7834589.105	1	W645	Dog	High	Dry
7.41E-10	794778.6307	7834514.105	1	W645	Dog	High	Dry
9.97E-10	794853.6307	7834089.105	1	W645	Dog	High	Dry
1.01E-09	794928.6307	7834064.105	1	W645	Dog	High	Dry
1.10E-09	794903.6307	7833914.105	1	W645	Dog	High	Dry
1.11E-09	794878.6307	7833914.105	1	W645	Dog	High	Dry
1.11E-09	794878.6307	7833914.105	1	W645	Dog	High	Dry
1.09E-09	794703.6307	7833964.105	1	W645	Dog	High	Dry
9.77E-10	794903.6307	7834114.105	1	W645	Dog	High	Dry
7.13E-10	794753.6307	7834564.105	1	W645	Dog	High	Dry
6.71E-10	794828.6307	7834639.105	1	W645	Dog	High	Dry
6.55E-10	794928.6307	7834664.105	1	W645	Dog	High	Dry
5.34E-10	795203.6307	7834889.105	1	W645	Dog	High	Dry
5.34E-10	795203.6307	7834889.105	1	W645	Dog	High	Dry
5.34E-10	795203.6307	7834889.105	1	W645	Dog	High	Dry
4.26E-10	795303.6307	7835164.105	1	W645	Dog	High	Dry
4.38E-10	795653.6307	7835039.105	1	W645	Dog	High	Dry
2.40E-10	797428.6307	7836589.105	1	W645	Dog	High	Dry
1.54E-10	797578.6307	7835689.105	1	W645	Dog	High	Dry
1.86E-10	797228.6307	7835214.105	1	W645	Dog	High	Dry
2.21E-10	797078.6307	7834964.105	1	W645	Dog	High	Dry
2.21E-10	797078.6307	7834964.105	1	W645	Dog	High	Dry
2.21E-10	797078.6307	7834964.105	1	W645	Dog	High	Dry
2.55E-10	796978.6307	7834789.105	1	W645	Dog	High	Dry
2.53E-10	796978.6307	7834814.105	1	W645	Dog	High	Dry
1.46E-10	797553.6307	7835314.105	1	W645	Dog	High	Dry
1.37E-10	797628.6307	7835139.105	1	W645	Dog	High	Dry
1.52E-10	797503.6307	7835139.105	1	W645	Dog	High	Dry
2.29E-10	797028.6307	7834964.105	1	W645	Dog	High	Dry
2.25E-10	797053.6307	7834964.105	1	W645	Dog	High	Dry
2.27E-10	797053.6307	7834939.105	1	W645	Dog	High	Dry
2.42E-10	796928.6307	7835014.105	1	W645	Dog	High	Dry
2.25E-10	796953.6307	7835189.105	1	W645	Dog	High	Dry
2.23E-10	796878.6307	7835714.105	1	W645	Dog	High	Dry
3.94E-10	796428.6307	7834689.105	1	W645	Dog	High	Dry
4.98E-10	796203.6307	7834514.105	1	W645	Dog	High	Dry
4.68E-10	796078.6307	7834714.105	1	W645	Dog	High	Dry
5.08E-10	796003.6307	7834639.105	1	W645	Dog	High	Dry
5.08E-10	796003.6307	7834639.105	1	W645	Dog	High	Dry
5.20E-10	795253.6307	7834914.105	1	W645	Dog	High	Dry
6.68E-10	794928.6307	7834639.105	1	W645	Dog	High	Dry
6.56E-10	794078.6307	7834589.105	1	W645	Dog	High	Dry
6.67E-10	794053.6307	7834564.105	1	W645	Dog	High	Dry
6.67E-10	794053.6307	7834564.105	1	W645	Dog	High	Dry
5.92E-10	793978.6307	7834689.105	1	W645	Dog	High	Dry
6.04E-10	793978.6307	7834664.105	1	W645	Dog	High	Dry
5.92E-10	793978.6307	7834689.105	1	W645	Dog	High	Dry
4.65E-10	793778.6307	7834914.105	1	W645	Dog	High	Dry
4.73E-10	790928.6307	7835564.105	1	W645	Dog	High	Dry
1.36E-08	780628.6307	7840689.105	1	W645	Dog	High	Dry
6.12E-09	779153.6307	7840889.105	1	W645	Dog	High	Dry
4.30E-09	777503.6307	7841064.105	1	W645	Dog	High	Dry
2.32E-09	776353.6307	7840464.105	1	W645	Dog	High	Dry
2.30E-09	776303.6307	7840489.105	1	W645	Dog	High	Dry
3.90E-09	774653.6307	7839564.105	1	W645	Dog	High	Dry
1.15E-08	771953.6307	7840239.105	1	W645	Dog	High	Dry
1.24E-08	769678.6307	7840439.105	1	W645	Dog	High	Dry
5.99E-09	767053.6307	7842064.105	1	W645	Dog	High	Dry
7.03E-09	767328.6307	7842039.105	1	W645	Dog	High	Dry
7.72E-09	767428.6307	7842114.105	1	W645	Dog	High	Dry
7.92E-09	767478.6307	7842089.105	1	W645	Dog	High	Dry
7.92E-09	767478.6307	7842089.105	1	W645	Dog	High	Dry
7.92E-09	767478.6307	7842089.105	1	W645	Dog	High	Dry
9.20E-09	767703.6307	7842064.105	1	W645	Dog	High	Dry
8.05E-09	767478.6307	7842139.105	1	W645	Dog	High	Dry
7.35E-09	766778.6307	7842764.105	1	W645	Dog	High	Dry
7.46E-09	766828.6307	7842764.105	1	W645	Dog	High	Dry
7.44E-09	766778.6307	7842789.105	1	W645	Dog	High	Dry
8.07E-09	766603.6307	7843064.105	1	W645	Dog	High	Dry
8.07E-09	766603.6307	7843064.105	1	W645	Dog	High	Dry
8.07E-09	766603.6307	7843064.105	1	W645	Dog	High	Dry
7.81E-09	766428.6307	7843064.105	1	W645	Dog	High	Dry
6.76E-09	766153.6307	7842914.105	1	W645	Dog	High	Dry
7.93E-09	767053.6307	7842739.105	1	W645	Dog	High	Dry
7.94E-09	767003.6307	7842789.105	1	W645	Dog	High	Dry
8.20E-09	766953.6307	7842914.105	1	W645	Dog	High	Dry
8.27E-09	766953.6307	7842939.105	1	W645	Dog	High	Dry
8.27E-09	766953.6307	7842939.105	1	W645	Dog	High	Dry
8.30E-09	766928.6307	7842964.105	1	W645	Dog	High	Dry
8.03E-09	766578.6307	7843064.105	1	W645	Dog	High	Dry
7.68E-09	766403.6307	7843039.105	1	W645	Dog	High	Dry
7.14E-09	766753.6307	7842714.105	1	W645	Dog	High	Dry
7.35E-09	766778.6307	7842764.105	1	W645	Dog	High	Dry
7.97E-09	766703.6307	7842989.105	1	W645	Dog	High	Dry
8.42E-09	766953.6307	7842989.105	1	W645	Dog	High	Dry
8.42E-09	766953.6307	7842989.105	1	W645	Dog	High	Dry
8.50E-09	766953.6307	7843014.105	1	W645	Dog	High	Dry
8.12E-09	766878.6307	7842939.105	1	W645	Dog	High	Dry
7.87E-09	767003.6307	7842764.105	1	W645	Dog	High	Dry
7.38E-09	766828.6307	7842739.105	1	W645	Dog	High	Dry
7.42E-09	766728.6307	7842814.105	1	W645	Dog	High	Dry
8.26E-09	766778.6307	7843039.105	1	W645	Dog	High	Dry
8.45E-09	766803.6307	7843089.105	1	W645	Dog	High	Dry
8.45E-09	766803.6307	7843089.105	1	W645	Dog	High	Dry
8.45E-09	766803.6307	7843089.105	1	W645	Dog	High	Dry
8.00E-09	766553.6307	7843064.105	1	W645	Dog	High	Dry
7.39E-09	766453.6307	7842939.105	1	W645	Dog	High	Dry
7.08E-09	766728.6307	7842714.105	1	W645	Dog	High	Dry
7.73E-09	766978.6307	7842739.105	1	W645	Dog	High	Dry
8.22E-09	766753.6307	7843039.105	1	W645	Dog	High	Dry
8.08E-09	767053.6307	7842789.105	1	W645	Dog	High	Dry
8.08E-09	767053.6307	7842789.105	1	W645	Dog	High	Dry
8.08E-09	767053.6307	7842789.105	1	W645	Dog	High	Dry
7.72E-09	767003.6307	7842714.105	1	W645	Dog	High	Dry
6.63E-09	766628.6307	7842639.105	1	W645	Dog	High	Dry
6.35E-09	766528.6307	7842614.105	1	W645	Dog	High	Dry
7.57E-09	766878.6307	7842764.105	1	W645	Dog	High	Dry
8.35E-09	766878.6307	7843014.105	1	W645	Dog	High	Dry
8.55E-09	766903.6307	7843064.105	1	W645	Dog	High	Dry
8.62E-09	766903.6307	7843089.105	1	W645	Dog	High	Dry
8.55E-09	766903.6307	7843064.105	1	W645	Dog	High	Dry
7.85E-09	766778.6307	7842914.105	1	W645	Dog	High	Dry
8.11E-09	766628.6307	7843064.105	1	W645	Dog	High	Dry
5.73E-09	766378.6307	7842514.105	1	W645	Dog	High	Dry
7.19E-09	766778.6307	7842714.105	1	W645	Dog	High	Dry
7.82E-09	766953.6307	7842789.105	1	W645	Dog	High	Dry
8.35E-09	766953.6307	7842964.105	1	W645	Dog	High	Dry
8.35E-09	766953.6307	7842964.105	1	W645	Dog	High	Dry
8.35E-09	766953.6307	7842964.105	1	W645	Dog	High	Dry
7.70E-09	766903.6307	7842789.105	1	W645	Dog	High	Dry
7.62E-09	766903.6307	7842764.105	1	W645	Dog	High	Dry
7.59E-09	766853.6307	7842789.105	1	W645	Dog	High	Dry
8.00E-09	766553.6307	7843064.105	1	W645	Dog	High	Dry
8.19E-09	766628.6307	7843089.105	1	W645	Dog	High	Dry
8.02E-09	766678.6307	7843014.105	1	W645	Dog	High	Dry
8.02E-09	766678.6307	7843014.105	1	W645	Dog	High	Dry
8.02E-09	766678.6307	7843014.105	1	W645	Dog	High	Dry
7.80E-09	766478.6307	7843039.105	1	W645	Dog	High	Dry
7.54E-09	766378.6307	7843014.105	1	W645	Dog	High	Dry
5.51E-09	765978.6307	7842664.105	1	W645	Dog	High	Dry
7.27E-09	766328.6307	7842964.105	1	W645	Dog	High	Dry
7.87E-09	766528.6307	7843039.105	1	W645	Dog	High	Dry
8.26E-09	766778.6307	7843039.105	1	W645	Dog	High	Dry
8.26E-09	766778.6307	7843039.105	1	W645	Dog	High	Dry
8.09E-09	766728.6307	7843014.105	1	W645	Dog	High	Dry
7.96E-09	766528.6307	7843064.105	1	W645	Dog	High	Dry
7.91E-09	766553.6307	7843039.105	1	W645	Dog	High	Dry
7.43E-09	766853.6307	7842739.105	1	W645	Dog	High	Dry
7.51E-09	766853.6307	7842764.105	1	W645	Dog	High	Dry
8.57E-09	767953.6307	7841364.105	1	W645	Dog	High	Dry
7.87E-09	767003.6307	7842764.105	1	W645	Dog	High	Dry
7.94E-09	767003.6307	7842789.105	1	W645	Dog	High	Dry
8.01E-09	767028.6307	7842789.105	1	W645	Dog	High	Dry
7.67E-09	766953.6307	7842739.105	1	W645	Dog	High	Dry
6.54E-09	766628.6307	7842614.105	1	W645	Dog	High	Dry
5.19E-09	766078.6307	7842514.105	1	W645	Dog	High	Dry
7.03E-09	766703.6307	7842714.105	1	W645	Dog	High	Dry
8.12E-09	766953.6307	7842889.105	1	W645	Dog	High	Dry
8.50E-09	766878.6307	7843064.105	1	W645	Dog	High	Dry
8.38E-09	766853.6307	7843039.105	1	W645	Dog	High	Dry
8.31E-09	766853.6307	7843014.105	1	W645	Dog	High	Dry
8.53E-09	766753.6307	7843139.105	1	W645	Dog	High	Dry
7.87E-09	766528.6307	7843039.105	1	W645	Dog	High	Dry
5.58E-09	766153.6307	7842589.105	1	W645	Dog	High	Dry
6.09E-09	766478.6307	7842564.105	1	W645	Dog	High	Dry
6.85E-09	766653.6307	7842689.105	1	W645	Dog	High	Dry
9.14E-09	765978.6307	7844439.105	1	W645	Dog	High	Dry
9.34E-09	766303.6307	7844539.105	1	W645	Dog	High	Dry
9.34E-09	766303.6307	7844539.105	1	W645	Dog	High	Dry
9.40E-09	766303.6307	7844514.105	1	W645	Dog	High	Dry
9.59E-09	766228.6307	7844389.105	1	W645	Dog	High	Dry
7.29E-09	765828.6307	7845014.105	1	W645	Dog	High	Dry
6.83E-09	765828.6307	7845139.105	1	W645	Dog	High	Dry
7.68E-09	767003.6307	7844989.105	1	W645	Dog	High	Dry
8.70E-09	767753.6307	7844914.105	1	W645	Dog	High	Dry
7.96E-09	767153.6307	7844914.105	1	W645	Dog	High	Dry
8.06E-09	767128.6307	7844889.105	1	W645	Dog	High	Dry
8.58E-09	766153.6307	7844764.105	1	W645	Dog	High	Dry
8.04E-09	765878.6307	7843464.105	1	W645	Dog	High	Dry
6.63E-09	766628.6307	7842639.105	1	W645	Dog	High	Dry
7.05E-09	766753.6307	7842689.105	1	W645	Dog	High	Dry
7.73E-09	766803.6307	7842864.105	1	W645	Dog	High	Dry
8.17E-09	766903.6307	7842939.105	1	W645	Dog	High	Dry
8.22E-09	766928.6307	7842939.105	1	W645	Dog	High	Dry
8.22E-09	766928.6307	7842939.105	1	W645	Dog	High	Dry
7.94E-09	766903.6307	7842864.105	1	W645	Dog	High	Dry
5.60E-09	766353.6307	7842489.105	1	W645	Dog	High	Dry
6.81E-09	766678.6307	7842664.105	1	W645	Dog	High	Dry
7.60E-09	766928.6307	7842739.105	1	W645	Dog	High	Dry
7.87E-09	767003.6307	7842764.105	1	W645	Dog	High	Dry
8.32E-09	766903.6307	7842989.105	1	W645	Dog	High	Dry
8.32E-09	766903.6307	7842989.105	1	W645	Dog	High	Dry
8.32E-09	766903.6307	7842989.105	1	W645	Dog	High	Dry
8.06E-09	766703.6307	7843014.105	1	W645	Dog	High	Dry
7.90E-09	766603.6307	7843014.105	1	W645	Dog	High	Dry
7.86E-09	767028.6307	7842739.105	1	W645	Dog	High	Dry
7.54E-09	766903.6307	7842739.105	1	W645	Dog	High	Dry
7.80E-09	766978.6307	7842764.105	1	W645	Dog	High	Dry
8.55E-09	766903.6307	7843064.105	1	W645	Dog	High	Dry
8.55E-09	766903.6307	7843064.105	1	W645	Dog	High	Dry
8.40E-09	766903.6307	7843014.105	1	W645	Dog	High	Dry
7.46E-09	766653.6307	7842864.105	1	W645	Dog	High	Dry
7.64E-09	766603.6307	7842939.105	1	W645	Dog	High	Dry
8.08E-09	767078.6307	7842764.105	1	W645	Dog	High	Dry
8.50E-09	767128.6307	7842864.105	1	W645	Dog	High	Dry
8.09E-09	767003.6307	7842839.105	1	W645	Dog	High	Dry
8.27E-09	766878.6307	7842989.105	1	W645	Dog	High	Dry
8.27E-09	766878.6307	7842989.105	1	W645	Dog	High	Dry
8.27E-09	766878.6307	7842989.105	1	W645	Dog	High	Dry
8.17E-09	766553.6307	7843114.105	1	W645	Dog	High	Dry
7.83E-09	766278.6307	7843139.105	1	W645	Dog	High	Dry
8.00E-09	767053.6307	7842764.105	1	W645	Dog	High	Dry
7.94E-09	767028.6307	7842764.105	1	W645	Dog	High	Dry
7.76E-09	766928.6307	7842789.105	1	W645	Dog	High	Dry
8.65E-09	766878.6307	7843114.105	1	W645	Dog	High	Dry
8.65E-09	766878.6307	7843114.105	1	W645	Dog	High	Dry
8.61E-09	766853.6307	7843114.105	1	W645	Dog	High	Dry
8.51E-09	766678.6307	7843164.105	1	W645	Dog	High	Dry
8.05E-09	766528.6307	7843089.105	1	W645	Dog	High	Dry
8.22E-09	767103.6307	7842789.105	1	W645	Dog	High	Dry
7.57E-09	766878.6307	7842764.105	1	W645	Dog	High	Dry
7.62E-09	766903.6307	7842764.105	1	W645	Dog	High	Dry
7.59E-09	766628.6307	7842914.105	1	W645	Dog	High	Dry
7.59E-09	766628.6307	7842914.105	1	W645	Dog	High	Dry
7.59E-09	766628.6307	7842914.105	1	W645	Dog	High	Dry
7.59E-09	766353.6307	7843039.105	1	W645	Dog	High	Dry
7.59E-09	766103.6307	7843164.105	1	W645	Dog	High	Dry
7.80E-09	766978.6307	7842764.105	1	W645	Dog	High	Dry
7.38E-09	766828.6307	7842739.105	1	W645	Dog	High	Dry
7.07E-09	766528.6307	7842814.105	1	W645	Dog	High	Dry
8.22E-09	766528.6307	7843139.105	1	W645	Dog	High	Dry
8.13E-09	766528.6307	7843114.105	1	W645	Dog	High	Dry
8.22E-09	766753.6307	7843039.105	1	W645	Dog	High	Dry
7.63E-09	766653.6307	7842914.105	1	W645	Dog	High	Dry
7.85E-09	766778.6307	7842914.105	1	W645	Dog	High	Dry
7.93E-09	767053.6307	7842739.105	1	W645	Dog	High	Dry
8.01E-09	767103.6307	7842714.105	1	W645	Dog	High	Dry
8.08E-09	767103.6307	7842739.105	1	W645	Dog	High	Dry
7.70E-09	766828.6307	7842839.105	1	W645	Dog	High	Dry
8.02E-09	766903.6307	7842889.105	1	W645	Dog	High	Dry
8.09E-09	766903.6307	7842914.105	1	W645	Dog	High	Dry
8.74E-09	766928.6307	7843114.105	1	W645	Dog	High	Dry
8.61E-09	766853.6307	7843114.105	1	W645	Dog	High	Dry
7.51E-09	766253.6307	7843064.105	1	W645	Dog	High	Dry
7.83E-09	766503.6307	7843039.105	1	W645	Dog	High	Dry
8.18E-09	766778.6307	7843014.105	1	W645	Dog	High	Dry
7.90E-09	766603.6307	7843014.105	1	W645	Dog	High	Dry
7.90E-09	766603.6307	7843014.105	1	W645	Dog	High	Dry
7.90E-09	766603.6307	7843014.105	1	W645	Dog	High	Dry
7.46E-09	766603.6307	7842889.105	1	W645	Dog	High	Dry
7.74E-09	766503.6307	7843014.105	1	W645	Dog	High	Dry
5.62E-09	766128.6307	7842614.105	1	W645	Dog	High	Dry
5.91E-09	766428.6307	7842539.105	1	W645	Dog	High	Dry
7.72E-09	766753.6307	7842889.105	1	W645	Dog	High	Dry
7.61E-09	766253.6307	7843089.105	1	W645	Dog	High	Dry
7.61E-09	766253.6307	7843089.105	1	W645	Dog	High	Dry
7.61E-09	766253.6307	7843089.105	1	W645	Dog	High	Dry
7.42E-09	766153.6307	7843089.105	1	W645	Dog	High	Dry
7.44E-09	766078.6307	7843139.105	1	W645	Dog	High	Dry
5.61E-09	766028.6307	7842664.105	1	W645	Dog	High	Dry
6.08E-09	766428.6307	7842589.105	1	W645	Dog	High	Dry
8.12E-09	766878.6307	7842939.105	1	W645	Dog	High	Dry
8.38E-09	766853.6307	7843039.105	1	W645	Dog	High	Dry
8.38E-09	766853.6307	7843039.105	1	W645	Dog	High	Dry
8.38E-09	766853.6307	7843039.105	1	W645	Dog	High	Dry
8.22E-09	766803.6307	7843014.105	1	W645	Dog	High	Dry
7.80E-09	766978.6307	7842764.105	1	W645	Dog	High	Dry
7.62E-09	766903.6307	7842764.105	1	W645	Dog	High	Dry
7.27E-09	766778.6307	7842739.105	1	W645	Dog	High	Dry
8.27E-09	766878.6307	7842989.105	1	W645	Dog	High	Dry
8.27E-09	766678.6307	7843089.105	1	W645	Dog	High	Dry
8.30E-09	766703.6307	7843089.105	1	W645	Dog	High	Dry
8.27E-09	766678.6307	7843089.105	1	W645	Dog	High	Dry
8.19E-09	766628.6307	7843089.105	1	W645	Dog	High	Dry
8.06E-09	766703.6307	7843014.105	1	W645	Dog	High	Dry
7.62E-09	766903.6307	7842764.105	1	W645	Dog	High	Dry
7.02E-09	766653.6307	7842739.105	1	W645	Dog	High	Dry
8.09E-09	766728.6307	7843014.105	1	W645	Dog	High	Dry
8.06E-09	766653.6307	7843039.105	1	W645	Dog	High	Dry
8.06E-09	766653.6307	7843039.105	1	W645	Dog	High	Dry
8.06E-09	766653.6307	7843039.105	1	W645	Dog	High	Dry
7.98E-09	766653.6307	7843014.105	1	W645	Dog	High	Dry
7.88E-09	766878.6307	7842864.105	1	W645	Dog	High	Dry
7.57E-09	766878.6307	7842764.105	1	W645	Dog	High	Dry
7.14E-09	766753.6307	7842714.105	1	W645	Dog	High	Dry
8.24E-09	767003.6307	7842889.105	1	W645	Dog	High	Dry
7.93E-09	766778.6307	7842939.105	1	W645	Dog	High	Dry
7.98E-09	766803.6307	7842939.105	1	W645	Dog	High	Dry
7.98E-09	766803.6307	7842939.105	1	W645	Dog	High	Dry
7.22E-09	766753.6307	7842739.105	1	W645	Dog	High	Dry
6.90E-09	766678.6307	7842689.105	1	W645	Dog	High	Dry
8.48E-09	766978.6307	7842989.105	1	W645	Dog	High	Dry
8.53E-09	766853.6307	7843089.105	1	W645	Dog	High	Dry
8.68E-09	766803.6307	7843164.105	1	W645	Dog	High	Dry
8.36E-09	766628.6307	7843139.105	1	W645	Dog	High	Dry
8.28E-09	766628.6307	7843114.105	1	W645	Dog	High	Dry
8.28E-09	766628.6307	7843114.105	1	W645	Dog	High	Dry
8.02E-09	766628.6307	7843039.105	1	W645	Dog	High	Dry
8.30E-09	766703.6307	7843089.105	1	W645	Dog	High	Dry
5.31E-09	766053.6307	7842564.105	1	W645	Dog	High	Dry
7.08E-09	766728.6307	7842714.105	1	W645	Dog	High	Dry
8.07E-09	766853.6307	7842939.105	1	W645	Dog	High	Dry
7.78E-09	766828.6307	7842864.105	1	W645	Dog	High	Dry
8.02E-09	766903.6307	7842889.105	1	W645	Dog	High	Dry
7.96E-09	766878.6307	7842889.105	1	W645	Dog	High	Dry
7.83E-09	766853.6307	7842864.105	1	W645	Dog	High	Dry
7.51E-09	766853.6307	7842764.105	1	W645	Dog	High	Dry
5.01E-09	765978.6307	7842514.105	1	W645	Dog	High	Dry
5.07E-09	766103.6307	7842464.105	1	W645	Dog	High	Dry
8.46E-09	766853.6307	7843064.105	1	W645	Dog	High	Dry
8.69E-09	766903.6307	7843114.105	1	W645	Dog	High	Dry
8.69E-09	766903.6307	7843114.105	1	W645	Dog	High	Dry
8.69E-09	766903.6307	7843114.105	1	W645	Dog	High	Dry
8.94E-09	766928.6307	7843189.105	1	W645	Dog	High	Dry
8.58E-09	767153.6307	7842864.105	1	W645	Dog	High	Dry
7.51E-09	766303.6307	7843039.105	1	W645	Dog	High	Dry
7.96E-09	766353.6307	7843139.105	1	W645	Dog	High	Dry
8.22E-09	766703.6307	7843064.105	1	W645	Dog	High	Dry
8.10E-09	766828.6307	7842964.105	1	W645	Dog	High	Dry
8.10E-09	766828.6307	7842964.105	1	W645	Dog	High	Dry
8.10E-09	766828.6307	7842964.105	1	W645	Dog	High	Dry
7.57E-09	766503.6307	7842964.105	1	W645	Dog	High	Dry
7.96E-09	766528.6307	7843064.105	1	W645	Dog	High	Dry
1.12E-08	767553.6307	7843564.105	1	W645	Dog	High	Dry
9.11E-09	767053.6307	7843164.105	1	W645	Dog	High	Dry
7.99E-09	766853.6307	7842914.105	1	W645	Dog	High	Dry
8.34E-09	766828.6307	7843039.105	1	W645	Dog	High	Dry
8.34E-09	766828.6307	7843039.105	1	W645	Dog	High	Dry
8.26E-09	766828.6307	7843014.105	1	W645	Dog	High	Dry
8.84E-09	766903.6307	7843164.105	1	W645	Dog	High	Dry
8.76E-09	766978.6307	7843089.105	1	W645	Dog	High	Dry
7.53E-09	766428.6307	7842989.105	1	W645	Dog	High	Dry
7.50E-09	766628.6307	7842889.105	1	W645	Dog	High	Dry
8.30E-09	766703.6307	7843089.105	1	W645	Dog	High	Dry
8.50E-09	766878.6307	7843064.105	1	W645	Dog	High	Dry
8.50E-09	766878.6307	7843064.105	1	W645	Dog	High	Dry
8.50E-09	766878.6307	7843064.105	1	W645	Dog	High	Dry
8.69E-09	766978.6307	7843064.105	1	W645	Dog	High	Dry
8.22E-09	767078.6307	7842814.105	1	W645	Dog	High	Dry
7.43E-09	766853.6307	7842739.105	1	W645	Dog	High	Dry
7.46E-09	766828.6307	7842764.105	1	W645	Dog	High	Dry
7.27E-09	766778.6307	7842739.105	1	W645	Dog	High	Dry
4.16E-09	767253.6307	7841014.105	1	W645	Dog	High	Dry
3.54E-09	767253.6307	7840714.105	1	W645	Dog	High	Dry
3.62E-09	767278.6307	7840714.105	1	W645	Dog	High	Dry
6.89E-09	767853.6307	7841039.105	1	W645	Dog	High	Dry
8.28E-09	767603.6307	7841964.105	1	W645	Dog	High	Dry
5.32E-09	766103.6307	7842539.105	1	W645	Dog	High	Dry
6.21E-09	766453.6307	7842614.105	1	W645	Dog	High	Dry
7.86E-09	766828.6307	7842889.105	1	W645	Dog	High	Dry
8.34E-09	766828.6307	7843039.105	1	W645	Dog	High	Dry
8.34E-09	766828.6307	7843039.105	1	W645	Dog	High	Dry
8.34E-09	766828.6307	7843039.105	1	W645	Dog	High	Dry
9.11E-09	766903.6307	7843264.105	1	W645	Dog	High	Dry
8.62E-09	766903.6307	7843089.105	1	W645	Dog	High	Dry
5.41E-09	765928.6307	7842664.105	1	W645	Dog	High	Dry
6.35E-09	766528.6307	7842614.105	1	W645	Dog	High	Dry
6.94E-09	766653.6307	7842714.105	1	W645	Dog	High	Dry
8.14E-09	766753.6307	7843014.105	1	W645	Dog	High	Dry
8.14E-09	766753.6307	7843014.105	1	W645	Dog	High	Dry
8.14E-09	766753.6307	7843014.105	1	W645	Dog	High	Dry
7.73E-09	766878.6307	7842814.105	1	W645	Dog	High	Dry
7.86E-09	767028.6307	7842739.105	1	W645	Dog	High	Dry
7.27E-09	766378.6307	7842939.105	1	W645	Dog	High	Dry
7.00E-09	766728.6307	7842689.105	1	W645	Dog	High	Dry
7.81E-09	766878.6307	7842839.105	1	W645	Dog	High	Dry
8.26E-09	766978.6307	7842914.105	1	W645	Dog	High	Dry
8.26E-09	766978.6307	7842914.105	1	W645	Dog	High	Dry
7.82E-09	766953.6307	7842789.105	1	W645	Dog	High	Dry
7.73E-09	766978.6307	7842739.105	1	W645	Dog	High	Dry
7.43E-09	766853.6307	7842739.105	1	W645	Dog	High	Dry
5.11E-09	766078.6307	7842489.105	1	W645	Dog	High	Dry
6.62E-09	766578.6307	7842664.105	1	W645	Dog	High	Dry
7.82E-09	766803.6307	7842889.105	1	W645	Dog	High	Dry
8.27E-09	766678.6307	7843089.105	1	W645	Dog	High	Dry
8.27E-09	766678.6307	7843089.105	1	W645	Dog	High	Dry
8.23E-09	766653.6307	7843089.105	1	W645	Dog	High	Dry
7.76E-09	766678.6307	7842939.105	1	W645	Dog	High	Dry
7.94E-09	767003.6307	7842789.105	1	W645	Dog	High	Dry
8.08E-09	767078.6307	7842764.105	1	W645	Dog	High	Dry
8.18E-09	767178.6307	7842689.105	1	W645	Dog	High	Dry
7.78E-09	767453.6307	7842089.105	1	W645	Dog	High	Dry
4.57E-09	767228.6307	7841239.105	1	W645	Dog	High	Dry
4.57E-09	767228.6307	7841239.105	1	W645	Dog	High	Dry
4.57E-09	767228.6307	7841239.105	1	W645	Dog	High	Dry
1.83E-09	766603.6307	7840564.105	1	W645	Dog	High	Dry
9.73E-10	764953.6307	7840189.105	1	W645	Dog	High	Dry
9.22E-10	764903.6307	7840139.105	1	W645	Dog	High	Dry
9.22E-10	764903.6307	7840139.105	1	W645	Dog	High	Dry
1.07E-09	764678.6307	7840289.105	1	W645	Dog	High	Dry
1.10E-09	764653.6307	7840314.105	1	W645	Dog	High	Dry
1.10E-09	764653.6307	7840314.105	1	W645	Dog	High	Dry
1.12E-09	764628.6307	7840339.105	1	W645	Dog	High	Dry
1.08E-09	764703.6307	7840289.105	1	W645	Dog	High	Dry
1.05E-09	764678.6307	7840264.105	1	W645	Dog	High	Dry
7.08E-09	766728.6307	7842714.105	1	W645	Dog	High	Dry
7.03E-09	766703.6307	7842714.105	1	W645	Dog	High	Dry
7.78E-09	766828.6307	7842864.105	1	W645	Dog	High	Dry
8.18E-09	766778.6307	7843014.105	1	W645	Dog	High	Dry
8.18E-09	766778.6307	7843014.105	1	W645	Dog	High	Dry
8.18E-09	766778.6307	7843014.105	1	W645	Dog	High	Dry
8.37E-09	766578.6307	7843164.105	1	W645	Dog	High	Dry
8.05E-09	766353.6307	7843164.105	1	W645	Dog	High	Dry
5.49E-09	765928.6307	7842689.105	1	W645	Dog	High	Dry
6.80E-09	766628.6307	7842689.105	1	W645	Dog	High	Dry
7.86E-09	766828.6307	7842889.105	1	W645	Dog	High	Dry
7.97E-09	766753.6307	7842964.105	1	W645	Dog	High	Dry
5.16E-09	766153.6307	7842464.105	1	W645	Dog	High	Dry
5.16E-09	766153.6307	7842464.105	1	W645	Dog	High	Dry
8.08E-09	767053.6307	7842789.105	1	W645	Dog	High	Dry
7.79E-09	767028.6307	7842714.105	1	W645	Dog	High	Dry
7.57E-09	766878.6307	7842764.105	1	W645	Dog	High	Dry
7.62E-09	766903.6307	7842764.105	1	W645	Dog	High	Dry
8.30E-09	767028.6307	7842889.105	1	W645	Dog	High	Dry
9.10E-09	768128.6307	7841214.105	1	W645	Dog	High	Dry
8.95E-09	768103.6307	7841214.105	1	W645	Dog	High	Dry
8.95E-09	768103.6307	7841214.105	1	W645	Dog	High	Dry
8.78E-09	767903.6307	7841514.105	1	W645	Dog	High	Dry
7.12E-09	767628.6307	7841514.105	1	W645	Dog	High	Dry
8.60E-09	767903.6307	7841464.105	1	W645	Dog	High	Dry
9.61E-09	768028.6307	7841514.105	1	W645	Dog	High	Dry
9.90E-09	768203.6307	7841289.105	1	W645	Dog	High	Dry
9.32E-09	768178.6307	7841189.105	1	W645	Dog	High	Dry
9.32E-09	768178.6307	7841189.105	1	W645	Dog	High	Dry
1.10E-08	768278.6307	7841414.105	1	W645	Dog	High	Dry
9.12E-09	767903.6307	7841614.105	1	W645	Dog	High	Dry
8.71E-09	767853.6307	7841589.105	1	W645	Dog	High	Dry
7.46E-09	767853.6307	7841214.105	1	W645	Dog	High	Dry
9.74E-09	768103.6307	7841414.105	1	W645	Dog	High	Dry
8.91E-09	767978.6307	7841414.105	1	W645	Dog	High	Dry
8.09E-09	767903.6307	7841314.105	1	W645	Dog	High	Dry
8.09E-09	767903.6307	7841314.105	1	W645	Dog	High	Dry
8.59E-09	767928.6307	7841414.105	1	W645	Dog	High	Dry
8.63E-09	767828.6307	7841614.105	1	W645	Dog	High	Dry
9.12E-09	767903.6307	7841614.105	1	W645	Dog	High	Dry
5.46E-09	766278.6307	7842489.105	1	W645	Dog	High	Dry
6.27E-09	766528.6307	7842589.105	1	W645	Dog	High	Dry
7.43E-09	766853.6307	7842739.105	1	W645	Dog	High	Dry
8.18E-09	766778.6307	7843014.105	1	W645	Dog	High	Dry
8.18E-09	766778.6307	7843014.105	1	W645	Dog	High	Dry
8.18E-09	766778.6307	7843014.105	1	W645	Dog	High	Dry
8.18E-09	766678.6307	7843064.105	1	W645	Dog	High	Dry
8.12E-09	766578.6307	7843089.105	1	W645	Dog	High	Dry
7.57E-09	766878.6307	7842764.105	1	W645	Dog	High	Dry
7.37E-09	767203.6307	7842364.105	1	W645	Dog	High	Dry
9.04E-09	767853.6307	7841689.105	1	W645	Dog	High	Dry
1.03E-08	768178.6307	7841414.105	1	W645	Dog	High	Dry
8.59E-09	766928.6307	7843064.105	1	W645	Dog	High	Dry
8.67E-09	766928.6307	7843089.105	1	W645	Dog	High	Dry
8.72E-09	766878.6307	7843139.105	1	W645	Dog	High	Dry
8.69E-09	766753.6307	7843189.105	1	W645	Dog	High	Dry
7.32E-09	766803.6307	7842739.105	1	W645	Dog	High	Dry
7.40E-09	766803.6307	7842764.105	1	W645	Dog	High	Dry
7.80E-09	766978.6307	7842764.105	1	W645	Dog	High	Dry
8.48E-09	766978.6307	7842989.105	1	W645	Dog	High	Dry
8.48E-09	766978.6307	7842989.105	1	W645	Dog	High	Dry
8.40E-09	766978.6307	7842964.105	1	W645	Dog	High	Dry
8.06E-09	766703.6307	7843014.105	1	W645	Dog	High	Dry
8.23E-09	766653.6307	7843089.105	1	W645	Dog	High	Dry
8.00E-09	767053.6307	7842764.105	1	W645	Dog	High	Dry
7.08E-09	766728.6307	7842714.105	1	W645	Dog	High	Dry
6.94E-09	766653.6307	7842714.105	1	W645	Dog	High	Dry
7.97E-09	766953.6307	7842839.105	1	W645	Dog	High	Dry
7.97E-09	766953.6307	7842839.105	1	W645	Dog	High	Dry
7.97E-09	766953.6307	7842839.105	1	W645	Dog	High	Dry
7.51E-09	766853.6307	7842764.105	1	W645	Dog	High	Dry
5.46E-09	766178.6307	7842539.105	1	W645	Dog	High	Dry
6.95E-09	766703.6307	7842689.105	1	W645	Dog	High	Dry
7.40E-09	766803.6307	7842764.105	1	W645	Dog	High	Dry
7.54E-09	766828.6307	7842789.105	1	W645	Dog	High	Dry
7.87E-09	767003.6307	7842764.105	1	W645	Dog	High	Dry
7.94E-09	767003.6307	7842789.105	1	W645	Dog	High	Dry
8.22E-09	767078.6307	7842814.105	1	W645	Dog	High	Dry
8.24E-09	767003.6307	7842889.105	1	W645	Dog	High	Dry
8.58E-09	767153.6307	7842864.105	1	W645	Dog	High	Dry
5.45E-09	766128.6307	7842564.105	1	W645	Dog	High	Dry
5.50E-09	766253.6307	7842514.105	1	W645	Dog	High	Dry
8.24E-09	767003.6307	7842889.105	1	W645	Dog	High	Dry
7.12E-09	767778.6307	7841239.105	1	W645	Dog	High	Dry
7.12E-09	767778.6307	7841239.105	1	W645	Dog	High	Dry
7.56E-09	767828.6307	7841289.105	1	W645	Dog	High	Dry
8.69E-09	767903.6307	7841489.105	1	W645	Dog	High	Dry
9.12E-09	767903.6307	7841614.105	1	W645	Dog	High	Dry
2.06E-09	778353.6307	7835439.105	0	W645	Dog	High	Dry
2.93E-08	771353.6307	7841414.105	0	W645	Dog	High	Dry
2.27E-08	783128.6307	7830464.105	0	W645	Dog	High	Dry
1.07E-09	783528.6307	7836014.105	0	W645	Dog	High	Dry
1.97E-09	778853.6307	7835739.105	0	W645	Dog	High	Dry
1.26E-09	783203.6307	7833914.105	0	W645	Dog	High	Dry
4.09E-09	777378.6307	7841089.105	0	W645	Dog	High	Dry
9.66E-09	780128.6307	7840639.105	0	W645	Dog	High	Dry
2.95E-09	782753.6307	7833064.105	0	W645	Dog	High	Dry
6.82E-10	784328.6307	7834689.105	0	W645	Dog	High	Dry
4.44E-09	782028.6307	7836339.105	0	W645	Dog	High	Dry
4.45E-09	768728.6307	7839314.105	0	W645	Dog	High	Dry
7.82E-10	787753.6307	7838064.105	0	W645	Dog	High	Dry
4.71E-09	784978.6307	7831539.105	0	W645	Dog	High	Dry
4.31E-09	782553.6307	7837389.105	0	W645	Dog	High	Dry
1.76E-09	779953.6307	7833339.105	0	W645	Dog	High	Dry
1.03E-10	792428.6307	7837839.105	0	W645	Dog	High	Dry
2.85E-09	783003.6307	7837014.105	0	W645	Dog	High	Dry
2.01E-09	785803.6307	7836839.105	0	W645	Dog	High	Dry
8.65E-09	783253.6307	7839289.105	0	W645	Dog	High	Dry
2.36E-09	772853.6307	7837389.105	0	W645	Dog	High	Dry
3.78E-10	788303.6307	7837239.105	0	W645	Dog	High	Dry
7.38E-10	791953.6307	7833739.105	0	W645	Dog	High	Dry
3.45E-10	791328.6307	7835989.105	0	W645	Dog	High	Dry
4.42E-09	783128.6307	7837839.105	0	W645	Dog	High	Dry
3.71E-09	780728.6307	7836139.105	0	W645	Dog	High	Dry
2.84E-08	771128.6307	7842964.105	0	W645	Dog	High	Dry
2.10E-09	785328.6307	7837014.105	0	W645	Dog	High	Dry
5.21E-09	782428.6307	7837739.105	0	W645	Dog	High	Dry
6.94E-10	789678.6307	7832589.105	0	W645	Dog	High	Dry
5.03E-10	789278.6307	7836414.105	0	W645	Dog	High	Dry
1.24E-08	773103.6307	7841339.105	0	W645	Dog	High	Dry
4.29E-10	787653.6307	7833914.105	0	W645	Dog	High	Dry
2.55E-09	785378.6307	7837589.105	0	W645	Dog	High	Dry
6.82E-10	784303.6307	7835364.105	0	W645	Dog	High	Dry
1.94E-08	782303.6307	7840339.105	0	W645	Dog	High	Dry
1.91E-09	777228.6307	7835714.105	0	W645	Dog	High	Dry
1.93E-09	781178.6307	7834039.105	0	W645	Dog	High	Dry
2.18E-09	775578.6307	7842589.105	0	W645	Dog	High	Dry
1.44E-08	768028.6307	7843564.105	0	W645	Dog	High	Dry
2.00E-09	779678.6307	7835064.105	0	W645	Dog	High	Dry
1.99E-09	785778.6307	7838514.105	0	W645	Dog	High	Dry
6.43E-10	787853.6307	7837939.105	0	W645	Dog	High	Dry
1.98E-09	780428.6307	7834989.105	0	W645	Dog	High	Dry
6.82E-09	772728.6307	7839739.105	0	W645	Dog	High	Dry
9.50E-09	767853.6307	7844814.105	0	W645	Dog	High	Dry
9.08E-10	785253.6307	7833564.105	0	W645	Dog	High	Dry
1.08E-09	776928.6307	7838314.105	0	W645	Dog	High	Dry
1.80E-09	779703.6307	7832414.105	0	W645	Dog	High	Dry
3.30E-09	777828.6307	7840589.105	0	W645	Dog	High	Dry
3.19E-09	780603.6307	7832214.105	0	W645	Dog	High	Dry
1.98E-08	783803.6307	7830289.105	0	W645	Dog	High	Dry
5.32E-10	785603.6307	7834639.105	0	W645	Dog	High	Dry
1.11E-09	777828.6307	7837964.105	0	W645	Dog	High	Dry
2.20E-10	791478.6307	7836889.105	0	W645	Dog	High	Dry
8.03E-10	790328.6307	7832989.105	0	W645	Dog	High	Dry
5.86E-09	781678.6307	7836614.105	0	W645	Dog	High	Dry
1.51E-08	772928.6307	7842589.105	0	W645	Dog	High	Dry
6.79E-09	781553.6307	7831889.105	0	W645	Dog	High	Dry
1.79E-08	771553.6307	7840664.105	0	W645	Dog	High	Dry
2.48E-09	775028.6307	7841664.105	0	W645	Dog	High	Dry
1.46E-09	778803.6307	7836964.105	0	W645	Dog	High	Dry
8.31E-10	783953.6307	7834289.105	0	W645	Dog	High	Dry
6.70E-10	784803.6307	7834464.105	0	W645	Dog	High	Dry
4.42E-09	785728.6307	7829964.105	0	W645	Dog	High	Dry
3.67E-10	788253.6307	7831164.105	0	W645	Dog	High	Dry
1.91E-08	783378.6307	7830739.105	0	W645	Dog	High	Dry
4.73E-10	795803.6307	7834864.105	0	W645	Dog	High	Dry
3.71E-10	788203.6307	7830664.105	0	W645	Dog	High	Dry
8.36E-09	773303.6307	7840814.105	0	W645	Dog	High	Dry
1.64E-08	768228.6307	7843189.105	0	W645	Dog	High	Dry
9.51E-10	787028.6307	7830114.105	0	W645	Dog	High	Dry
6.26E-10	788953.6307	7834389.105	0	W645	Dog	High	Dry
5.75E-09	773278.6307	7839164.105	0	W645	Dog	High	Dry
2.51E-09	785603.6307	7831614.105	0	W645	Dog	High	Dry
4.75E-10	785778.6307	7835114.105	0	W645	Dog	High	Dry
3.18E-09	780203.6307	7836314.105	0	W645	Dog	High	Dry
4.31E-09	782553.6307	7837389.105	0	W645	Dog	High	Dry
1.37E-09	793728.6307	7833364.105	0	W645	Dog	High	Dry
2.35E-09	776703.6307	7840289.105	0	W645	Dog	High	Dry
5.49E-09	782103.6307	7836989.105	0	W645	Dog	High	Dry
1.04E-09	784678.6307	7833689.105	0	W645	Dog	High	Dry
6.95E-10	792853.6307	7834114.105	0	W645	Dog	High	Dry
5.24E-10	787578.6307	7836414.105	0	W645	Dog	High	Dry
7.95E-09	781303.6307	7837664.105	0	W645	Dog	High	Dry
6.17E-10	789003.6307	7833789.105	0	W645	Dog	High	Dry
1.97E-08	782378.6307	7840414.105	0	W645	Dog	High	Dry
3.49E-09	787528.6307	7839189.105	0	W645	Dog	High	Dry
1.32E-09	782753.6307	7833989.105	0	W645	Dog	High	Dry
1.98E-10	794853.6307	7836864.105	0	W645	Dog	High	Dry
4.24E-10	786653.6307	7835339.105	0	W645	Dog	High	Dry
2.10E-09	775803.6307	7841414.105	0	W645	Dog	High	Dry
1.32E-08	768153.6307	7842189.105	0	W645	Dog	High	Dry
7.39E-10	793278.6307	7834189.105	0	W645	Dog	High	Dry
5.68E-10	791403.6307	7834439.105	0	W645	Dog	High	Dry
3.98E-09	774278.6307	7840789.105	0	W645	Dog	High	Dry
3.26E-08	770728.6307	7842439.105	0	W645	Dog	High	Dry
1.24E-09	782053.6307	7834664.105	0	W645	Dog	High	Dry
8.15E-09	770203.6307	7839539.105	0	W645	Dog	High	Dry
2.10E-09	777703.6307	7834189.105	0	W645	Dog	High	Dry
2.83E-08	770078.6307	7841989.105	0	W645	Dog	High	Dry
2.38E-09	776753.6307	7840339.105	0	W645	Dog	High	Dry
1.85E-08	772428.6307	7841114.105	0	W645	Dog	High	Dry
4.34E-10	788628.6307	7836664.105	0	W645	Dog	High	Dry
5.88E-10	789328.6307	7832189.105	0	W645	Dog	High	Dry
1.36E-08	773153.6307	7841989.105	0	W645	Dog	High	Dry
3.05E-09	784403.6307	7837789.105	0	W645	Dog	High	Dry
2.93E-10	789353.6307	7837439.105	0	W645	Dog	High	Dry
1.05E-09	774728.6307	7835914.105	0	W645	Dog	High	Dry
2.08E-09	785078.6307	7837114.105	0	W645	Dog	High	Dry
1.10E-08	773278.6307	7841464.105	0	W645	Dog	High	Dry
1.95E-09	779078.6307	7836039.105	0	W645	Dog	High	Dry
8.92E-09	767178.6307	7842964.105	0	W645	Dog	High	Dry
6.72E-09	781303.6307	7836939.105	0	W645	Dog	High	Dry
3.82E-10	795253.6307	7835314.105	0	W645	Dog	High	Dry
1.18E-09	776828.6307	7836889.105	0	W645	Dog	High	Dry
4.73E-09	782178.6307	7832539.105	0	W645	Dog	High	Dry
9.47E-10	793753.6307	7834014.105	0	W645	Dog	High	Dry
5.46E-10	787103.6307	7836089.105	0	W645	Dog	High	Dry
2.41E-09	776378.6307	7841139.105	0	W645	Dog	High	Dry
9.77E-09	767553.6307	7842639.105	0	W645	Dog	High	Dry
1.73E-08	768303.6307	7843489.105	0	W645	Dog	High	Dry
2.00E-09	779103.6307	7834989.105	0	W645	Dog	High	Dry
1.40E-08	768303.6307	7842039.105	0	W645	Dog	High	Dry
3.69E-09	784278.6307	7838239.105	0	W645	Dog	High	Dry
5.22E-09	773828.6307	7838939.105	0	W645	Dog	High	Dry
1.30E-09	778528.6307	7837189.105	0	W645	Dog	High	Dry
5.73E-10	786753.6307	7832614.105	0	W645	Dog	High	Dry
3.33E-09	780728.6307	7835989.105	0	W645	Dog	High	Dry
2.83E-09	781478.6307	7833039.105	0	W645	Dog	High	Dry
4.94E-10	791428.6307	7834814.105	0	W645	Dog	High	Dry
1.71E-09	777203.6307	7839639.105	0	W645	Dog	High	Dry
9.30E-10	783103.6307	7835414.105	0	W645	Dog	High	Dry
4.28E-09	773553.6307	7838264.105	0	W645	Dog	High	Dry
6.08E-09	780728.6307	7837564.105	0	W645	Dog	High	Dry
2.41E-09	775878.6307	7840039.105	0	W645	Dog	High	Dry
1.44E-09	778928.6307	7837414.105	0	W645	Dog	High	Dry
4.95E-10	785603.6307	7835039.105	0	W645	Dog	High	Dry
7.79E-10	790253.6307	7832214.105	0	W645	Dog	High	Dry
7.42E-09	767553.6307	7841764.105	0	W645	Dog	High	Dry
2.36E-09	787828.6307	7839114.105	0	W645	Dog	High	Dry
4.68E-10	789503.6307	7836589.105	0	W645	Dog	High	Dry
1.47E-10	793528.6307	7836414.105	0	W645	Dog	High	Dry
2.06E-09	780853.6307	7833689.105	0	W645	Dog	High	Dry
1.61E-09	784678.6307	7836864.105	0	W645	Dog	High	Dry
8.48E-09	784353.6307	7831364.105	0	W645	Dog	High	Dry
3.27E-09	780803.6307	7832364.105	0	W645	Dog	High	Dry
2.00E-09	778203.6307	7840014.105	0	W645	Dog	High	Dry
1.24E-08	783628.6307	7840214.105	0	W645	Dog	High	Dry
1.05E-09	777228.6307	7837864.105	0	W645	Dog	High	Dry
2.74E-10	788603.6307	7838164.105	0	W645	Dog	High	Dry
2.98E-09	772878.6307	7837689.105	0	W645	Dog	High	Dry
2.14E-09	779178.6307	7838914.105	0	W645	Dog	High	Dry
9.13E-10	791153.6307	7832714.105	0	W645	Dog	High	Dry
2.14E-09	775778.6307	7841664.105	0	W645	Dog	High	Dry
5.24E-10	787978.6307	7837839.105	0	W645	Dog	High	Dry
1.50E-08	781978.6307	7831039.105	0	W645	Dog	High	Dry
2.55E-09	775378.6307	7838989.105	0	W645	Dog	High	Dry
4.23E-10	787078.6307	7834189.105	0	W645	Dog	High	Dry
2.46E-10	788803.6307	7837839.105	0	W645	Dog	High	Dry
4.19E-10	787153.6307	7834414.105	0	W645	Dog	High	Dry
7.53E-10	790378.6307	7833764.105	0	W645	Dog	High	Dry
1.85E-08	772553.6307	7841264.105	0	W645	Dog	High	Dry
8.50E-10	790928.6307	7833039.105	0	W645	Dog	High	Dry
1.30E-09	783928.6307	7836514.105	0	W645	Dog	High	Dry
4.14E-10	786853.6307	7834939.105	0	W645	Dog	High	Dry
8.03E-10	790303.6307	7832539.105	0	W645	Dog	High	Dry
1.08E-09	791828.6307	7832464.105	0	W645	Dog	High	Dry
3.98E-10	796003.6307	7835014.105	0	W645	Dog	High	Dry
1.11E-09	775803.6307	7837014.105	0	W645	Dog	High	Dry
1.61E-09	779528.6307	7833114.105	0	W645	Dog	High	Dry
5.38E-09	783003.6307	7832439.105	0	W645	Dog	High	Dry
8.64E-09	767978.6307	7841339.105	0	W645	Dog	High	Dry
4.54E-10	789378.6307	7836664.105	0	W645	Dog	High	Dry
4.25E-10	786853.6307	7834439.105	0	W645	Dog	High	Dry
2.21E-10	791153.6307	7837164.105	0	W645	Dog	High	Dry
2.81E-10	796453.6307	7836489.105	0	W645	Dog	High	Dry
4.86E-09	768703.6307	7839464.105	0	W645	Dog	High	Dry
2.30E-09	775628.6307	7840514.105	0	W645	Dog	High	Dry
5.89E-09	767103.6307	7841964.105	0	W645	Dog	High	Dry
3.34E-10	794653.6307	7835464.105	0	W645	Dog	High	Dry
3.26E-10	790678.6307	7836814.105	0	W645	Dog	High	Dry
2.22E-10	788978.6307	7838964.105	0	W645	Dog	High	Dry
2.21E-10	790453.6307	7837564.105	0	W645	Dog	High	Dry
9.61E-09	781903.6307	7838689.105	0	W645	Dog	High	Dry
6.54E-10	787153.6307	7830914.105	0	W645	Dog	High	Dry
4.24E-10	787278.6307	7833564.105	0	W645	Dog	High	Dry
2.16E-09	776103.6307	7839339.105	0	W645	Dog	High	Dry
1.52E-09	779178.6307	7832739.105	0	W645	Dog	High	Dry
2.32E-10	795178.6307	7837189.105	0	W645	Dog	High	Dry
9.26E-10	774053.6307	7835989.105	0	W645	Dog	High	Dry
2.89E-10	796703.6307	7836639.105	0	W645	Dog	High	Dry
2.05E-10	793028.6307	7835764.105	0	W645	Dog	High	Dry
7.00E-09	782678.6307	7838589.105	0	W645	Dog	High	Dry
6.37E-09	782003.6307	7832164.105	0	W645	Dog	High	Dry
2.70E-09	781078.6307	7832939.105	0	W645	Dog	High	Dry
6.31E-09	783553.6307	7838789.105	0	W645	Dog	High	Dry
2.07E-09	778578.6307	7835189.105	0	W645	Dog	High	Dry
8.06E-09	782503.6307	7838764.105	0	W645	Dog	High	Dry
3.78E-10	788553.6307	7838564.105	0	W645	Dog	High	Dry
2.95E-09	775078.6307	7838864.105	0	W645	Dog	High	Dry
2.98E-10	796728.6307	7836739.105	0	W645	Dog	High	Dry
2.59E-08	769078.6307	7843864.105	0	W645	Dog	High	Dry
7.17E-09	780403.6307	7839414.105	0	W645	Dog	High	Dry
2.01E-09	780278.6307	7832964.105	0	W645	Dog	High	Dry
4.61E-09	785153.6307	7831339.105	0	W645	Dog	High	Dry
1.01E-09	791953.6307	7832914.105	0	W645	Dog	High	Dry
1.90E-09	780503.6307	7834589.105	0	W645	Dog	High	Dry
2.03E-08	769028.6307	7841939.105	0	W645	Dog	High	Dry
3.92E-10	789178.6307	7836964.105	0	W645	Dog	High	Dry
4.11E-09	780253.6307	7837564.105	0	W645	Dog	High	Dry
3.90E-09	772453.6307	7838039.105	0	W645	Dog	High	Dry
5.96E-10	796153.6307	7834264.105	0	W645	Dog	High	Dry
2.13E-09	776428.6307	7839564.105	0	W645	Dog	High	Dry
2.64E-08	770928.6307	7841264.105	0	W645	Dog	High	Dry
1.60E-09	775978.6307	7834864.105	0	W645	Dog	High	Dry
4.66E-09	782578.6307	7837664.105	0	W645	Dog	High	Dry
2.60E-08	771728.6307	7841239.105	0	W645	Dog	High	Dry
3.82E-10	787953.6307	7831464.105	0	W645	Dog	High	Dry
1.96E-10	794703.6307	7836439.105	0	W645	Dog	High	Dry
1.64E-09	781478.6307	7834414.105	0	W645	Dog	High	Dry
5.47E-10	789153.6307	7832139.105	0	W645	Dog	High	Dry
2.01E-09	779328.6307	7835214.105	0	W645	Dog	High	Dry
2.66E-09	773428.6307	7837539.105	0	W645	Dog	High	Dry
3.19E-09	784778.6307	7832239.105	0	W645	Dog	High	Dry
3.02E-09	776653.6307	7841614.105	0	W645	Dog	High	Dry
5.56E-09	784553.6307	7839339.105	0	W645	Dog	High	Dry
1.13E-09	774828.6307	7836139.105	0	W645	Dog	High	Dry
4.56E-10	793253.6307	7834789.105	0	W645	Dog	High	Dry
6.83E-09	781403.6307	7831789.105	0	W645	Dog	High	Dry
1.65E-09	776128.6307	7835114.105	0	W645	Dog	High	Dry
7.57E-09	768903.6307	7840014.105	0	W645	Dog	High	Dry
1.87E-09	778378.6307	7835939.105	0	W645	Dog	High	Dry
5.15E-10	788578.6307	7833239.105	0	W645	Dog	High	Dry
1.99E-09	779803.6307	7834989.105	0	W645	Dog	High	Dry
1.23E-08	768103.6307	7842064.105	0	W645	Dog	High	Dry
2.76E-10	796328.6307	7835539.105	0	W645	Dog	High	Dry
8.92E-10	783278.6307	7834364.105	0	W645	Dog	High	Dry
1.82E-09	777853.6307	7839914.105	0	W645	Dog	High	Dry
7.88E-10	790353.6307	7832089.105	0	W645	Dog	High	Dry
4.31E-10	787703.6307	7833839.105	0	W645	Dog	High	Dry
2.52E-08	769228.6307	7844189.105	0	W645	Dog	High	Dry
5.90E-10	789453.6307	7835889.105	0	W645	Dog	High	Dry
5.76E-09	781228.6307	7831889.105	0	W645	Dog	High	Dry
1.49E-08	768453.6307	7841939.105	0	W645	Dog	High	Dry
7.18E-10	790328.6307	7834164.105	0	W645	Dog	High	Dry
4.47E-10	786803.6307	7833989.105	0	W645	Dog	High	Dry
2.33E-09	780328.6307	7832539.105	0	W645	Dog	High	Dry
1.43E-10	793028.6307	7836514.105	0	W645	Dog	High	Dry
2.97E-10	796628.6307	7834989.105	0	W645	Dog	High	Dry
3.62E-09	782228.6307	7836214.105	0	W645	Dog	High	Dry
1.74E-09	782653.6307	7835764.105	0	W645	Dog	High	Dry
2.51E-09	779728.6307	7837189.105	0	W645	Dog	High	Dry
4.15E-09	774228.6307	7840589.105	0	W645	Dog	High	Dry
2.12E-08	781528.6307	7840914.105	0	W645	Dog	High	Dry
2.21E-10	794403.6307	7835964.105	0	W645	Dog	High	Dry
2.46E-08	770778.6307	7843664.105	0	W645	Dog	High	Dry
2.60E-10	795603.6307	7836689.105	0	W645	Dog	High	Dry
3.18E-08	770128.6307	7843089.105	0	W645	Dog	High	Dry
2.48E-09	776703.6307	7840564.105	0	W645	Dog	High	Dry
1.06E-09	776453.6307	7837039.105	0	W645	Dog	High	Dry
6.72E-09	781528.6307	7831889.105	0	W645	Dog	High	Dry
1.42E-09	794203.6307	7833439.105	0	W645	Dog	High	Dry
4.36E-10	787603.6307	7834414.105	0	W645	Dog	High	Dry
1.32E-09	775628.6307	7835514.105	0	W645	Dog	High	Dry
1.09E-09	776053.6307	7837839.105	0	W645	Dog	High	Dry
1.05E-08	768178.6307	7841464.105	0	W645	Dog	High	Dry
1.16E-10	789703.6307	7838489.105	0	W645	Dog	High	Dry
6.67E-10	789953.6307	7835039.105	0	W645	Dog	High	Dry
1.51E-09	778703.6307	7836739.105	0	W645	Dog	High	Dry
1.83E-09	777753.6307	7836014.105	0	W645	Dog	High	Dry
6.25E-10	792603.6307	7834189.105	0	W645	Dog	High	Dry
3.72E-09	783578.6307	7837589.105	0	W645	Dog	High	Dry
6.72E-10	790628.6307	7834389.105	0	W645	Dog	High	Dry
1.30E-08	768053.6307	7842414.105	0	W645	Dog	High	Dry
3.14E-09	777953.6307	7840514.105	0	W645	Dog	High	Dry
2.15E-09	779778.6307	7835514.105	0	W645	Dog	High	Dry
2.48E-10	791303.6307	7836814.105	0	W645	Dog	High	Dry
4.21E-09	783503.6307	7837789.105	0	W645	Dog	High	Dry
2.62E-09	775528.6307	7839514.105	0	W645	Dog	High	Dry
1.18E-09	776253.6307	7836664.105	0	W645	Dog	High	Dry
2.73E-09	785828.6307	7837489.105	0	W645	Dog	High	Dry
1.23E-08	784028.6307	7840239.105	0	W645	Dog	High	Dry
1.40E-09	773728.6307	7836714.105	0	W645	Dog	High	Dry
2.67E-08	769128.6307	7843814.105	0	W645	Dog	High	Dry
1.02E-09	787278.6307	7837089.105	0	W645	Dog	High	Dry
1.21E-08	784253.6307	7830889.105	0	W645	Dog	High	Dry
5.53E-09	771928.6307	7838864.105	0	W645	Dog	High	Dry
2.08E-09	778553.6307	7835164.105	0	W645	Dog	High	Dry
7.48E-09	767678.6307	7841539.105	0	W645	Dog	High	Dry
1.83E-08	768478.6307	7843964.105	0	W645	Dog	High	Dry
6.29E-09	782828.6307	7832289.105	0	W645	Dog	High	Dry
7.19E-09	780978.6307	7837664.105	0	W645	Dog	High	Dry
1.03E-09	776478.6307	7837164.105	0	W645	Dog	High	Dry
1.98E-09	780303.6307	7833114.105	0	W645	Dog	High	Dry
6.67E-09	767903.6307	7840889.105	0	W645	Dog	High	Dry
6.60E-10	790303.6307	7834814.105	0	W645	Dog	High	Dry
1.06E-08	783878.6307	7839989.105	0	W645	Dog	High	Dry
9.88E-10	776378.6307	7837339.105	0	W645	Dog	High	Dry
1.54E-09	776253.6307	7835764.105	0	W645	Dog	High	Dry
1.20E-08	784603.6307	7830339.105	0	W645	Dog	High	Dry
4.78E-10	793803.6307	7834889.105	0	W645	Dog	High	Dry
2.61E-09	774978.6307	7842464.105	0	W645	Dog	High	Dry
8.89E-09	768628.6307	7840539.105	0	W645	Dog	High	Dry
1.15E-09	778303.6307	7838439.105	0	W645	Dog	High	Dry
6.03E-09	780228.6307	7839289.105	0	W645	Dog	High	Dry
1.41E-08	783628.6307	7831139.105	0	W645	Dog	High	Dry
8.45E-09	769028.6307	7840114.105	0	W645	Dog	High	Dry
1.45E-09	778553.6307	7836789.105	0	W645	Dog	High	Dry
1.14E-08	768428.6307	7841289.105	0	W645	Dog	High	Dry
1.09E-09	777853.6307	7838139.105	0	W645	Dog	High	Dry
5.10E-10	795678.6307	7834814.105	0	W645	Dog	High	Dry
3.96E-09	782728.6307	7837439.105	0	W645	Dog	High	Dry
1.95E-09	786428.6307	7829964.105	0	W645	Dog	High	Dry
1.92E-09	780553.6307	7834814.105	0	W645	Dog	High	Dry
1.42E-08	770403.6307	7840439.105	0	W645	Dog	High	Dry
1.05E-08	770003.6307	7840039.105	0	W645	Dog	High	Dry
1.84E-08	771478.6307	7843614.105	0	W645	Dog	High	Dry
1.93E-09	778753.6307	7834339.105	0	W645	Dog	High	Dry
1.37E-08	781303.6307	7839914.105	0	W645	Dog	High	Dry
1.76E-09	777978.6307	7836139.105	0	W645	Dog	High	Dry
9.61E-09	770003.6307	7839889.105	0	W645	Dog	High	Dry
1.72E-09	778553.6307	7836264.105	0	W645	Dog	High	Dry
2.44E-09	776428.6307	7841064.105	0	W645	Dog	High	Dry
2.45E-10	793128.6307	7835514.105	0	W645	Dog	High	Dry
1.36E-08	772003.6307	7843689.105	0	W645	Dog	High	Dry
1.14E-09	777603.6307	7837514.105	0	W645	Dog	High	Dry
4.95E-09	780778.6307	7836614.105	0	W645	Dog	High	Dry
4.02E-09	783328.6307	7837689.105	0	W645	Dog	High	Dry
5.91E-09	773103.6307	7839289.105	0	W645	Dog	High	Dry
1.62E-09	787303.6307	7838464.105	0	W645	Dog	High	Dry
5.63E-09	768478.6307	7839889.105	0	W645	Dog	High	Dry
4.71E-10	788453.6307	7836339.105	0	W645	Dog	High	Dry
6.47E-09	770453.6307	7838814.105	0	W645	Dog	High	Dry
1.88E-08	768528.6307	7842639.105	0	W645	Dog	High	Dry
7.73E-09	766878.6307	7842814.105	0	W645	Dog	High	Dry
2.62E-08	772053.6307	7842589.105	0	W645	Dog	High	Dry
6.30E-10	785878.6307	7835864.105	0	W645	Dog	High	Dry
1.12E-09	783653.6307	7833939.105	0	W645	Dog	High	Dry
5.41E-10	788903.6307	7832664.105	0	W645	Dog	High	Dry
1.86E-08	770678.6307	7840764.105	0	W645	Dog	High	Dry
6.56E-10	789353.6307	7835189.105	0	W645	Dog	High	Dry
4.87E-09	780603.6307	7836864.105	0	W645	Dog	High	Dry
1.73E-10	792078.6307	7836814.105	0	W645	Dog	High	Dry
2.77E-10	790278.6307	7837314.105	0	W645	Dog	High	Dry
4.14E-09	783753.6307	7837839.105	0	W645	Dog	High	Dry
9.56E-09	771828.6307	7839989.105	0	W645	Dog	High	Dry
1.20E-09	777053.6307	7838714.105	0	W645	Dog	High	Dry
5.05E-09	773953.6307	7838914.105	0	W645	Dog	High	Dry
7.13E-10	787103.6307	7830789.105	0	W645	Dog	High	Dry
4.87E-09	768153.6307	7839989.105	0	W645	Dog	High	Dry
2.74E-09	773853.6307	7837589.105	0	W645	Dog	High	Dry
1.87E-09	780203.6307	7834089.105	0	W645	Dog	High	Dry
9.09E-10	792803.6307	7833664.105	0	W645	Dog	High	Dry
4.26E-10	788178.6307	7836864.105	0	W645	Dog	High	Dry
3.01E-09	776603.6307	7841989.105	0	W645	Dog	High	Dry
1.55E-10	793778.6307	7836364.105	0	W645	Dog	High	Dry
3.58E-09	779928.6307	7838314.105	0	W645	Dog	High	Dry
7.03E-09	785128.6307	7830564.105	0	W645	Dog	High	Dry
1.63E-09	785028.6307	7836814.105	0	W645	Dog	High	Dry
3.92E-10	789278.6307	7836964.105	0	W645	Dog	High	Dry
1.55E-09	782428.6307	7833889.105	0	W645	Dog	High	Dry
3.38E-09	774778.6307	7840089.105	0	W645	Dog	High	Dry
6.49E-09	770778.6307	7838789.105	0	W645	Dog	High	Dry
1.87E-09	780228.6307	7833989.105	0	W645	Dog	High	Dry
2.00E-10	789128.6307	7838014.105	0	W645	Dog	High	Dry
8.59E-09	767428.6307	7842439.105	0	W645	Dog	High	Dry
1.10E-08	784703.6307	7830364.105	0	W645	Dog	High	Dry
5.98E-09	769878.6307	7838914.105	0	W645	Dog	High	Dry
1.12E-09	782503.6307	7834389.105	0	W645	Dog	High	Dry
1.94E-09	777903.6307	7833714.105	0	W645	Dog	High	Dry
1.89E-09	782328.6307	7833639.105	0	W645	Dog	High	Dry
2.17E-09	779528.6307	7837639.105	0	W645	Dog	High	Dry
1.84E-09	776578.6307	7839289.105	0	W645	Dog	High	Dry
1.25E-08	773228.6307	7841889.105	0	W645	Dog	High	Dry
3.90E-10	788053.6307	7831889.105	0	W645	Dog	High	Dry
1.87E-09	778453.6307	7833939.105	0	W645	Dog	High	Dry
4.76E-10	792428.6307	7834564.105	0	W645	Dog	High	Dry
1.26E-09	775553.6307	7835739.105	0	W645	Dog	High	Dry
4.28E-10	788178.6307	7836814.105	0	W645	Dog	High	Dry
6.40E-10	789328.6307	7832864.105	0	W645	Dog	High	Dry
3.07E-08	771478.6307	7841539.105	0	W645	Dog	High	Dry
2.12E-09	766803.6307	7840539.105	0	W645	Dog	High	Dry
1.16E-09	785778.6307	7836364.105	0	W645	Dog	High	Dry
3.25E-08	770928.6307	7842514.105	0	W645	Dog	High	Dry
2.15E-09	786503.6307	7838714.105	0	W645	Dog	High	Dry
1.37E-08	781128.6307	7840264.105	0	W645	Dog	High	Dry
4.35E-10	786478.6307	7834739.105	0	W645	Dog	High	Dry
3.41E-09	786353.6307	7839189.105	0	W645	Dog	High	Dry
3.00E-09	779053.6307	7840139.105	0	W645	Dog	High	Dry
5.83E-09	770128.6307	7838614.105	0	W645	Dog	High	Dry
4.45E-09	778453.6307	7840764.105	0	W645	Dog	High	Dry
1.43E-09	785253.6307	7836614.105	0	W645	Dog	High	Dry
8.16E-10	790428.6307	7832314.105	0	W645	Dog	High	Dry
4.22E-10	786603.6307	7834889.105	0	W645	Dog	High	Dry
2.38E-09	785678.6307	7838989.105	0	W645	Dog	High	Dry
4.84E-10	787953.6307	7835189.105	0	W645	Dog	High	Dry
3.96E-10	792503.6307	7834839.105	0	W645	Dog	High	Dry
7.34E-10	789803.6307	7833189.105	0	W645	Dog	High	Dry
2.52E-09	785953.6307	7839064.105	0	W645	Dog	High	Dry
1.28E-09	781978.6307	7834864.105	0	W645	Dog	High	Dry
2.35E-09	775428.6307	7840589.105	0	W645	Dog	High	Dry
3.17E-10	796678.6307	7834789.105	0	W645	Dog	High	Dry
4.58E-09	777178.6307	7841939.105	0	W645	Dog	High	Dry
3.73E-10	788078.6307	7831214.105	0	W645	Dog	High	Dry
1.44E-09	785003.6307	7836689.105	0	W645	Dog	High	Dry
4.32E-09	782078.6307	7836339.105	0	W645	Dog	High	Dry
6.03E-09	780178.6307	7839539.105	0	W645	Dog	High	Dry
2.31E-09	775478.6307	7840614.105	0	W645	Dog	High	Dry
5.81E-09	779353.6307	7840714.105	0	W645	Dog	High	Dry
1.40E-08	783378.6307	7840339.105	0	W645	Dog	High	Dry
6.33E-10	792253.6307	7834089.105	0	W645	Dog	High	Dry
6.76E-10	785228.6307	7834189.105	0	W645	Dog	High	Dry
7.45E-10	783703.6307	7835364.105	0	W645	Dog	High	Dry
1.41E-09	776903.6307	7836464.105	0	W645	Dog	High	Dry
2.66E-08	771353.6307	7843014.105	0	W645	Dog	High	Dry
2.09E-09	777103.6307	7834139.105	0	W645	Dog	High	Dry
8.25E-10	794278.6307	7834339.105	0	W645	Dog	High	Dry
3.68E-10	788778.6307	7837064.105	0	W645	Dog	High	Dry
4.84E-10	787528.6307	7830889.105	0	W645	Dog	High	Dry
1.89E-09	784228.6307	7836964.105	0	W645	Dog	High	Dry
1.15E-09	784528.6307	7833614.105	0	W645	Dog	High	Dry
6.66E-09	766403.6307	7842764.105	0	W645	Dog	High	Dry
1.58E-09	778678.6307	7839389.105	0	W645	Dog	High	Dry
2.08E-08	768878.6307	7844314.105	0	W645	Dog	High	Dry
2.30E-09	776278.6307	7840464.105	0	W645	Dog	High	Dry
1.77E-08	768728.6307	7844514.105	0	W645	Dog	High	Dry
6.35E-10	790678.6307	7834639.105	0	W645	Dog	High	Dry
1.89E-09	780678.6307	7834364.105	0	W645	Dog	High	Dry
4.38E-10	792428.6307	7834689.105	0	W645	Dog	High	Dry
2.86E-09	786853.6307	7838939.105	0	W645	Dog	High	Dry
1.89E-09	780578.6307	7834564.105	0	W645	Dog	High	Dry
3.76E-09	776928.6307	7841989.105	0	W645	Dog	High	Dry
6.09E-10	788828.6307	7835139.105	0	W645	Dog	High	Dry
3.36E-10	791678.6307	7835589.105	0	W645	Dog	High	Dry
1.31E-09	775903.6307	7836089.105	0	W645	Dog	High	Dry
2.73E-09	779128.6307	7839914.105	0	W645	Dog	High	Dry
4.83E-10	786728.6307	7833564.105	0	W645	Dog	High	Dry
2.33E-08	780478.6307	7841339.105	0	W645	Dog	High	Dry
1.07E-09	774903.6307	7835839.105	0	W645	Dog	High	Dry
2.26E-09	784253.6307	7837164.105	0	W645	Dog	High	Dry
1.14E-08	781028.6307	7839664.105	0	W645	Dog	High	Dry
5.56E-09	784903.6307	7831389.105	0	W645	Dog	High	Dry
1.09E-09	777353.6307	7838614.105	0	W645	Dog	High	Dry
4.62E-10	792478.6307	7834614.105	0	W645	Dog	High	Dry
2.10E-09	780378.6307	7832939.105	0	W645	Dog	High	Dry
8.99E-09	768078.6307	7841264.105	0	W645	Dog	High	Dry
1.50E-09	782103.6307	7835264.105	0	W645	Dog	High	Dry
1.28E-09	778353.6307	7839239.105	0	W645	Dog	High	Dry
1.54E-09	787103.6307	7838164.105	0	W645	Dog	High	Dry
3.00E-08	770878.6307	7842914.105	0	W645	Dog	High	Dry
5.88E-09	778028.6307	7841164.105	0	W645	Dog	High	Dry
5.56E-09	780153.6307	7839214.105	0	W645	Dog	High	Dry
1.73E-09	774453.6307	7837064.105	0	W645	Dog	High	Dry
4.18E-09	773328.6307	7838214.105	0	W645	Dog	High	Dry
4.89E-10	795278.6307	7834989.105	0	W645	Dog	High	Dry
7.87E-09	782228.6307	7838514.105	0	W645	Dog	High	Dry
2.74E-09	772253.6307	7837389.105	0	W645	Dog	High	Dry
1.60E-08	781978.6307	7839864.105	0	W645	Dog	High	Dry
5.31E-09	787178.6307	7839339.105	0	W645	Dog	High	Dry
4.24E-09	768678.6307	7839289.105	0	W645	Dog	High	Dry
1.44E-10	793003.6307	7836489.105	0	W645	Dog	High	Dry
3.16E-10	795228.6307	7835589.105	0	W645	Dog	High	Dry
1.44E-09	783153.6307	7836064.105	0	W645	Dog	High	Dry
1.01E-08	783653.6307	7831589.105	0	W645	Dog	High	Dry
2.10E-09	775653.6307	7841464.105	0	W645	Dog	High	Dry
3.28E-10	790753.6307	7836739.105	0	W645	Dog	High	Dry
2.38E-09	776503.6307	7840589.105	0	W645	Dog	High	Dry
4.31E-09	782953.6307	7837764.105	0	W645	Dog	High	Dry
1.23E-08	783678.6307	7831314.105	0	W645	Dog	High	Dry
2.09E-08	782978.6307	7830689.105	0	W645	Dog	High	Dry
4.81E-09	774003.6307	7840764.105	0	W645	Dog	High	Dry
1.57E-09	779403.6307	7832689.105	0	W645	Dog	High	Dry
2.05E-09	780878.6307	7833739.105	0	W645	Dog	High	Dry
4.97E-10	785853.6307	7835514.105	0	W645	Dog	High	Dry
2.20E-08	772328.6307	7841339.105	0	W645	Dog	High	Dry
1.75E-09	787503.6307	7838664.105	0	W645	Dog	High	Dry
2.55E-09	776303.6307	7842164.105	0	W645	Dog	High	Dry
7.56E-10	784953.6307	7836039.105	0	W645	Dog	High	Dry
9.12E-10	784353.6307	7834014.105	0	W645	Dog	High	Dry
9.34E-10	787478.6307	7837564.105	0	W645	Dog	High	Dry
1.81E-08	770128.6307	7840914.105	0	W645	Dog	High	Dry
2.10E-09	780678.6307	7833389.105	0	W645	Dog	High	Dry
2.72E-08	772128.6307	7842364.105	0	W645	Dog	High	Dry
2.81E-09	785778.6307	7831089.105	0	W645	Dog	High	Dry
8.22E-10	795278.6307	7834289.105	0	W645	Dog	High	Dry
1.07E-09	774428.6307	7836139.105	0	W645	Dog	High	Dry
5.63E-09	773953.6307	7841539.105	0	W645	Dog	High	Dry
6.82E-09	780378.6307	7839239.105	0	W645	Dog	High	Dry
2.70E-10	788878.6307	7837614.105	0	W645	Dog	High	Dry
3.68E-09	782203.6307	7836214.105	0	W645	Dog	High	Dry
4.81E-09	773828.6307	7838614.105	0	W645	Dog	High	Dry
6.31E-09	780678.6307	7837939.105	0	W645	Dog	High	Dry
7.28E-10	787028.6307	7830964.105	0	W645	Dog	High	Dry
1.18E-08	780403.6307	7840664.105	0	W645	Dog	High	Dry
1.17E-09	794703.6307	7833839.105	0	W645	Dog	High	Dry
3.30E-08	770903.6307	7842014.105	0	W645	Dog	High	Dry
2.68E-08	769403.6307	7842389.105	0	W645	Dog	High	Dry
3.16E-08	771353.6307	7841614.105	0	W645	Dog	High	Dry
3.01E-09	785803.6307	7830889.105	0	W645	Dog	High	Dry
2.14E-09	775728.6307	7840864.105	0	W645	Dog	High	Dry
2.34E-09	777828.6307	7840214.105	0	W645	Dog	High	Dry
1.45E-10	794203.6307	7837389.105	0	W645	Dog	High	Dry
1.97E-09	783803.6307	7836889.105	0	W645	Dog	High	Dry
4.43E-09	774203.6307	7841564.105	0	W645	Dog	High	Dry
9.20E-10	791228.6307	7832739.105	0	W645	Dog	High	Dry
2.03E-09	776953.6307	7835139.105	0	W645	Dog	High	Dry
3.17E-09	781153.6307	7832689.105	0	W645	Dog	High	Dry
9.06E-09	767028.6307	7843164.105	0	W645	Dog	High	Dry
1.89E-09	786453.6307	7829964.105	0	W645	Dog	High	Dry
3.06E-09	781028.6307	7832664.105	0	W645	Dog	High	Dry
4.00E-09	784328.6307	7838614.105	0	W645	Dog	High	Dry
1.78E-08	768353.6307	7843189.105	0	W645	Dog	High	Dry
6.17E-09	780253.6307	7839289.105	0	W645	Dog	High	Dry
3.08E-09	777828.6307	7840514.105	0	W645	Dog	High	Dry
1.58E-08	783253.6307	7831114.105	0	W645	Dog	High	Dry
4.27E-09	785503.6307	7830839.105	0	W645	Dog	High	Dry
1.73E-09	777953.6307	7836189.105	0	W645	Dog	High	Dry
4.20E-10	787753.6307	7833214.105	0	W645	Dog	High	Dry
1.99E-08	768828.6307	7842164.105	0	W645	Dog	High	Dry
1.36E-09	778278.6307	7839439.105	0	W645	Dog	High	Dry
4.64E-10	789028.6307	7831564.105	0	W645	Dog	High	Dry
6.39E-10	789103.6307	7835164.105	0	W645	Dog	High	Dry
2.82E-09	774178.6307	7837714.105	0	W645	Dog	High	Dry
9.73E-09	784953.6307	7830014.105	0	W645	Dog	High	Dry
3.16E-10	788753.6307	7837364.105	0	W645	Dog	High	Dry
9.13E-10	785078.6307	7836239.105	0	W645	Dog	High	Dry
1.01E-08	773203.6307	7842989.105	0	W645	Dog	High	Dry
4.79E-09	783678.6307	7832414.105	0	W645	Dog	High	Dry
1.34E-09	782003.6307	7834439.105	0	W645	Dog	High	Dry
7.51E-10	790153.6307	7833739.105	0	W645	Dog	High	Dry
6.37E-09	780928.6307	7837189.105	0	W645	Dog	High	Dry
2.94E-10	788928.6307	7837464.105	0	W645	Dog	High	Dry
1.47E-08	781628.6307	7839764.105	0	W645	Dog	High	Dry
7.89E-09	772553.6307	7839964.105	0	W645	Dog	High	Dry
2.27E-09	783378.6307	7836914.105	0	W645	Dog	High	Dry
2.33E-09	784928.6307	7837414.105	0	W645	Dog	High	Dry
2.48E-09	785603.6307	7837889.105	0	W645	Dog	High	Dry
3.36E-08	771253.6307	7842264.105	0	W645	Dog	High	Dry
2.20E-10	795103.6307	7836739.105	0	W645	Dog	High	Dry
2.97E-09	780528.6307	7832264.105	0	W645	Dog	High	Dry
2.36E-10	790928.6307	7837214.105	0	W645	Dog	High	Dry
5.51E-09	773703.6307	7839164.105	0	W645	Dog	High	Dry
1.52E-09	787078.6307	7837889.105	0	W645	Dog	High	Dry
9.46E-09	781778.6307	7838539.105	0	W645	Dog	High	Dry
5.25E-09	773528.6307	7838789.105	0	W645	Dog	High	Dry
2.10E-08	783478.6307	7830464.105	0	W645	Dog	High	Dry
2.00E-08	781303.6307	7840889.105	0	W645	Dog	High	Dry
1.30E-09	778003.6307	7839414.105	0	W645	Dog	High	Dry
9.23E-09	779653.6307	7840989.105	0	W645	Dog	High	Dry
3.96E-09	780303.6307	7836889.105	0	W645	Dog	High	Dry
8.05E-10	783053.6307	7834739.105	0	W645	Dog	High	Dry
5.28E-09	782453.6307	7837814.105	0	W645	Dog	High	Dry
5.33E-10	788303.6307	7835214.105	0	W645	Dog	High	Dry
3.08E-08	769903.6307	7843689.105	0	W645	Dog	High	Dry
6.98E-10	784653.6307	7835839.105	0	W645	Dog	High	Dry
8.76E-09	766628.6307	7843264.105	0	W645	Dog	High	Dry
1.49E-09	778728.6307	7838989.105	0	W645	Dog	High	Dry
6.38E-10	786728.6307	7832264.105	0	W645	Dog	High	Dry
1.79E-09	783528.6307	7833439.105	0	W645	Dog	High	Dry
2.83E-08	771453.6307	7841339.105	0	W645	Dog	High	Dry
1.24E-09	778028.6307	7839314.105	0	W645	Dog	High	Dry
4.37E-10	787903.6307	7833514.105	0	W645	Dog	High	Dry
3.12E-10	789878.6307	7837264.105	0	W645	Dog	High	Dry
2.27E-09	774628.6307	7837614.105	0	W645	Dog	High	Dry
3.65E-09	774753.6307	7839714.105	0	W645	Dog	High	Dry
3.27E-09	786428.6307	7839139.105	0	W645	Dog	High	Dry
5.24E-10	790053.6307	7836114.105	0	W645	Dog	High	Dry
2.45E-10	791603.6307	7836514.105	0	W645	Dog	High	Dry
1.21E-09	775403.6307	7836789.105	0	W645	Dog	High	Dry
5.99E-09	768328.6307	7840139.105	0	W645	Dog	High	Dry
1.53E-08	781503.6307	7840039.105	0	W645	Dog	High	Dry
5.67E-09	786928.6307	7839364.105	0	W645	Dog	High	Dry
2.30E-09	775553.6307	7840564.105	0	W645	Dog	High	Dry
8.57E-10	790728.6307	7832764.105	0	W645	Dog	High	Dry
1.52E-09	787278.6307	7838364.105	0	W645	Dog	High	Dry
7.04E-10	790053.6307	7834464.105	0	W645	Dog	High	Dry
2.90E-09	780703.6307	7832489.105	0	W645	Dog	High	Dry
3.09E-08	770253.6307	7842264.105	0	W645	Dog	High	Dry
4.42E-09	778153.6307	7840814.105	0	W645	Dog	High	Dry
4.44E-10	789003.6307	7831414.105	0	W645	Dog	High	Dry
1.84E-10	792753.6307	7836014.105	0	W645	Dog	High	Dry
2.14E-09	783328.6307	7836814.105	0	W645	Dog	High	Dry
5.69E-09	773453.6307	7839164.105	0	W645	Dog	High	Dry
1.05E-08	784303.6307	7831089.105	0	W645	Dog	High	Dry
6.91E-09	768053.6307	7840739.105	0	W645	Dog	High	Dry
1.77E-08	783828.6307	7830564.105	0	W645	Dog	High	Dry
4.21E-10	787303.6307	7834564.105	0	W645	Dog	High	Dry
5.08E-09	778828.6307	7840814.105	0	W645	Dog	High	Dry
3.77E-09	784203.6307	7838139.105	0	W645	Dog	High	Dry
6.48E-10	790203.6307	7835039.105	0	W645	Dog	High	Dry
2.66E-09	774903.6307	7841814.105	0	W645	Dog	High	Dry
1.89E-09	787153.6307	7838564.105	0	W645	Dog	High	Dry
1.36E-09	793028.6307	7832939.105	0	W645	Dog	High	Dry
1.42E-09	782503.6307	7833989.105	0	W645	Dog	High	Dry
1.48E-09	787078.6307	7837514.105	0	W645	Dog	High	Dry
1.43E-09	778903.6307	7837514.105	0	W645	Dog	High	Dry
1.20E-09	786203.6307	7831839.105	0	W645	Dog	High	Dry
1.25E-09	777178.6307	7838939.105	0	W645	Dog	High	Dry
2.14E-09	779653.6307	7835589.105	0	W645	Dog	High	Dry
1.32E-08	782553.6307	7831414.105	0	W645	Dog	High	Dry
3.14E-08	770353.6307	7842989.105	0	W645	Dog	High	Dry
1.79E-09	778128.6307	7839889.105	0	W645	Dog	High	Dry
1.12E-09	775778.6307	7837314.105	0	W645	Dog	High	Dry
1.99E-09	779078.6307	7839014.105	0	W645	Dog	High	Dry
1.19E-10	793178.6307	7837189.105	0	W645	Dog	High	Dry
1.19E-08	772803.6307	7843239.105	0	W645	Dog	High	Dry
6.36E-09	772378.6307	7839464.105	0	W645	Dog	High	Dry
1.73E-10	792578.6307	7836264.105	0	W645	Dog	High	Dry
3.94E-09	779953.6307	7838564.105	0	W645	Dog	High	Dry
7.30E-10	786903.6307	7831339.105	0	W645	Dog	High	Dry
6.95E-09	773153.6307	7840114.105	0	W645	Dog	High	Dry
6.45E-09	782003.6307	7837514.105	0	W645	Dog	High	Dry
5.03E-10	788878.6307	7832239.105	0	W645	Dog	High	Dry
4.17E-10	792103.6307	7834814.105	0	W645	Dog	High	Dry
1.91E-08	768453.6307	7843264.105	0	W645	Dog	High	Dry
7.32E-10	784353.6307	7835789.105	0	W645	Dog	High	Dry
3.14E-10	795653.6307	7835564.105	0	W645	Dog	High	Dry
1.69E-10	794528.6307	7837389.105	0	W645	Dog	High	Dry
1.42E-09	778103.6307	7836739.105	0	W645	Dog	High	Dry
6.44E-10	789603.6307	7832164.105	0	W645	Dog	High	Dry
5.62E-10	788803.6307	7833364.105	0	W645	Dog	High	Dry
4.56E-10	794103.6307	7835014.105	0	W645	Dog	High	Dry
6.94E-10	789628.6307	7832764.105	0	W645	Dog	High	Dry
2.26E-09	775453.6307	7838739.105	0	W645	Dog	High	Dry
1.54E-08	768203.6307	7843964.105	0	W645	Dog	High	Dry
1.57E-09	782278.6307	7833939.105	0	W645	Dog	High	Dry
3.09E-09	779753.6307	7838339.105	0	W645	Dog	High	Dry
1.82E-08	771353.6307	7843739.105	0	W645	Dog	High	Dry
5.07E-09	782528.6307	7837814.105	0	W645	Dog	High	Dry
1.68E-08	771553.6307	7840589.105	0	W645	Dog	High	Dry
1.09E-09	786428.6307	7831564.105	0	W645	Dog	High	Dry
4.95E-09	774128.6307	7842264.105	0	W645	Dog	High	Dry
3.42E-10	789503.6307	7837189.105	0	W645	Dog	High	Dry
4.49E-09	783728.6307	7838014.105	0	W645	Dog	High	Dry
2.58E-10	793053.6307	7835439.105	0	W645	Dog	High	Dry
7.70E-09	783328.6307	7839089.105	0	W645	Dog	High	Dry
3.35E-09	780478.6307	7836139.105	0	W645	Dog	High	Dry
1.24E-08	767853.6307	7842914.105	0	W645	Dog	High	Dry
6.62E-10	786553.6307	7832564.105	0	W645	Dog	High	Dry
2.40E-09	775153.6307	7842089.105	0	W645	Dog	High	Dry
1.96E-09	786528.6307	7837039.105	0	W645	Dog	High	Dry
7.04E-09	770128.6307	7839214.105	0	W645	Dog	High	Dry
3.32E-09	786003.6307	7829789.105	0	W645	Dog	High	Dry
1.02E-08	767903.6307	7841939.105	0	W645	Dog	High	Dry
2.20E-09	775878.6307	7842564.105	0	W645	Dog	High	Dry
3.92E-09	777328.6307	7841064.105	0	W645	Dog	High	Dry
1.16E-09	776678.6307	7836864.105	0	W645	Dog	High	Dry
1.13E-08	781853.6307	7831389.105	0	W645	Dog	High	Dry
4.01E-10	787728.6307	7831914.105	0	W645	Dog	High	Dry
1.05E-08	773228.6307	7841189.105	0	W645	Dog	High	Dry
4.26E-09	771703.6307	7837764.105	0	W645	Dog	High	Dry
2.10E-10	792028.6307	7836364.105	0	W645	Dog	High	Dry
8.44E-09	779253.6307	7841189.105	0	W645	Dog	High	Dry
1.31E-09	775903.6307	7836089.105	0	W645	Dog	High	Dry
1.75E-08	768803.6307	7844614.105	0	W645	Dog	High	Dry
6.97E-10	784103.6307	7835289.105	0	W645	Dog	High	Dry
5.46E-10	788378.6307	7835114.105	0	W645	Dog	High	Dry
2.04E-08	782153.6307	7840489.105	0	W645	Dog	High	Dry
1.21E-08	780028.6307	7840964.105	0	W645	Dog	High	Dry
1.84E-08	768403.6307	7843564.105	0	W645	Dog	High	Dry
6.38E-09	772778.6307	7839564.105	0	W645	Dog	High	Dry
1.26E-09	775978.6307	7836314.105	0	W645	Dog	High	Dry
1.25E-08	780203.6307	7840864.105	0	W645	Dog	High	Dry
4.18E-10	794953.6307	7835214.105	0	W645	Dog	High	Dry
1.32E-08	769828.6307	7840489.105	0	W645	Dog	High	Dry
1.88E-10	792728.6307	7835989.105	0	W645	Dog	High	Dry
2.02E-09	778103.6307	7834139.105	0	W645	Dog	High	Dry
5.10E-10	790703.6307	7835589.105	0	W645	Dog	High	Dry
1.20E-09	782478.6307	7834264.105	0	W645	Dog	High	Dry
4.41E-10	787653.6307	7834439.105	0	W645	Dog	High	Dry
4.90E-10	788153.6307	7835839.105	0	W645	Dog	High	Dry
4.83E-10	787378.6307	7836039.105	0	W645	Dog	High	Dry
8.71E-10	785103.6307	7836189.105	0	W645	Dog	High	Dry
1.81E-08	781303.6307	7840714.105	0	W645	Dog	High	Dry
1.55E-09	779353.6307	7832864.105	0	W645	Dog	High	Dry
2.11E-08	772003.6307	7841014.105	0	W645	Dog	High	Dry
9.84E-10	787728.6307	7838314.105	0	W645	Dog	High	Dry
1.64E-10	789103.6307	7838439.105	0	W645	Dog	High	Dry
1.20E-08	768553.6307	7841239.105	0	W645	Dog	High	Dry
1.65E-10	792978.6307	7836164.105	0	W645	Dog	High	Dry
5.47E-10	794728.6307	7834889.105	0	W645	Dog	High	Dry
1.32E-08	769703.6307	7840539.105	0	W645	Dog	High	Dry
4.32E-09	772603.6307	7838289.105	0	W645	Dog	High	Dry
4.16E-10	787003.6307	7834714.105	0	W645	Dog	High	Dry
2.15E-09	777303.6307	7835039.105	0	W645	Dog	High	Dry
6.22E-09	778128.6307	7841189.105	0	W645	Dog	High	Dry
2.47E-09	787228.6307	7838839.105	0	W645	Dog	High	Dry
1.30E-09	785653.6307	7832564.105	0	W645	Dog	High	Dry
1.66E-10	792953.6307	7836164.105	0	W645	Dog	High	Dry
2.31E-09	779628.6307	7837439.105	0	W645	Dog	High	Dry
5.90E-10	788778.6307	7834114.105	0	W645	Dog	High	Dry
8.55E-09	767003.6307	7844764.105	0	W645	Dog	High	Dry
5.92E-10	788903.6307	7833589.105	0	W645	Dog	High	Dry
1.21E-10	793703.6307	7837489.105	0	W645	Dog	High	Dry
3.04E-09	779428.6307	7839539.105	0	W645	Dog	High	Dry
2.39E-09	776228.6307	7841564.105	0	W645	Dog	High	Dry
2.77E-08	769128.6307	7843364.105	0	W645	Dog	High	Dry
4.65E-09	766353.6307	7842189.105	0	W645	Dog	High	Dry
1.06E-09	777453.6307	7838164.105	0	W645	Dog	High	Dry
9.47E-09	784178.6307	7839864.105	0	W645	Dog	High	Dry
1.03E-08	771178.6307	7839964.105	0	W645	Dog	High	Dry
2.18E-09	784228.6307	7837114.105	0	W645	Dog	High	Dry
9.90E-09	767328.6307	7843189.105	0	W645	Dog	High	Dry
9.77E-09	767203.6307	7843314.105	0	W645	Dog	High	Dry
4.44E-10	788128.6307	7833114.105	0	W645	Dog	High	Dry
3.10E-08	769978.6307	7842564.105	0	W645	Dog	High	Dry
3.33E-08	771353.6307	7842289.105	0	W645	Dog	High	Dry
9.46E-10	783153.6307	7834314.105	0	W645	Dog	High	Dry
3.61E-09	784328.6307	7832414.105	0	W645	Dog	High	Dry
1.73E-08	770253.6307	7840789.105	0	W645	Dog	High	Dry
4.91E-09	772553.6307	7838614.105	0	W645	Dog	High	Dry
1.30E-09	782828.6307	7833989.105	0	W645	Dog	High	Dry
3.52E-10	795803.6307	7835314.105	0	W645	Dog	High	Dry
4.75E-09	782253.6307	7836814.105	0	W645	Dog	High	Dry
9.95E-09	770403.6307	7839889.105	0	W645	Dog	High	Dry
3.58E-10	793428.6307	7835114.105	0	W645	Dog	High	Dry
1.77E-09	779003.6307	7836489.105	0	W645	Dog	High	Dry
3.06E-09	784628.6307	7838414.105	0	W645	Dog	High	Dry
6.71E-10	787528.6307	7836839.105	0	W645	Dog	High	Dry
2.65E-08	772253.6307	7842164.105	0	W645	Dog	High	Dry
2.29E-09	778728.6307	7840014.105	0	W645	Dog	High	Dry
1.17E-08	782903.6307	7839639.105	0	W645	Dog	High	Dry
5.59E-09	771528.6307	7838489.105	0	W645	Dog	High	Dry
4.27E-09	774428.6307	7839714.105	0	W645	Dog	High	Dry
1.13E-09	792803.6307	7833239.105	0	W645	Dog	High	Dry
1.05E-10	792078.6307	7837914.105	0	W645	Dog	High	Dry
5.51E-09	786278.6307	7839489.105	0	W645	Dog	High	Dry
5.15E-10	792353.6307	7834439.105	0	W645	Dog	High	Dry
8.82E-09	782203.6307	7838739.105	0	W645	Dog	High	Dry
5.42E-10	786428.6307	7833564.105	0	W645	Dog	High	Dry
8.92E-09	780103.6307	7840564.105	0	W645	Dog	High	Dry
2.62E-09	785953.6307	7830814.105	0	W645	Dog	High	Dry
1.07E-09	787403.6307	7837764.105	0	W645	Dog	High	Dry
3.73E-09	773853.6307	7838064.105	0	W645	Dog	High	Dry
6.97E-10	792578.6307	7834014.105	0	W645	Dog	High	Dry
6.92E-09	784928.6307	7830989.105	0	W645	Dog	High	Dry
1.24E-09	782128.6307	7834514.105	0	W645	Dog	High	Dry
5.75E-09	771628.6307	7838789.105	0	W645	Dog	High	Dry
6.54E-10	791028.6307	7834214.105	0	W645	Dog	High	Dry
9.13E-09	781303.6307	7838264.105	0	W645	Dog	High	Dry
1.97E-08	771328.6307	7843614.105	0	W645	Dog	High	Dry
1.46E-10	789728.6307	7838239.105	0	W645	Dog	High	Dry
1.34E-09	778553.6307	7837089.105	0	W645	Dog	High	Dry
1.76E-08	770253.6307	7840814.105	0	W645	Dog	High	Dry
4.63E-09	779953.6307	7839214.105	0	W645	Dog	High	Dry
1.77E-09	781053.6307	7834839.105	0	W645	Dog	High	Dry
2.04E-09	783478.6307	7833314.105	0	W645	Dog	High	Dry
3.19E-09	780703.6307	7832314.105	0	W645	Dog	High	Dry
1.33E-08	769478.6307	7840664.105	0	W645	Dog	High	Dry
6.94E-10	784203.6307	7835364.105	0	W645	Dog	High	Dry
2.00E-08	768528.6307	7843189.105	0	W645	Dog	High	Dry
5.78E-09	785053.6307	7831114.105	0	W645	Dog	High	Dry
2.46E-09	783803.6307	7833039.105	0	W645	Dog	High	Dry
3.15E-09	779978.6307	7837439.105	0	W645	Dog	High	Dry
2.19E-10	796928.6307	7835439.105	0	W645	Dog	High	Dry
1.70E-08	781828.6307	7840064.105	0	W645	Dog	High	Dry
3.08E-10	790653.6307	7836939.105	0	W645	Dog	High	Dry
5.52E-09	773028.6307	7838964.105	0	W645	Dog	High	Dry
1.72E-10	791353.6307	7837439.105	0	W645	Dog	High	Dry
1.95E-10	792228.6307	7836314.105	0	W645	Dog	High	Dry
1.18E-09	775753.6307	7837589.105	0	W645	Dog	High	Dry
6.72E-10	792278.6307	7833989.105	0	W645	Dog	High	Dry
1.51E-09	773728.6307	7836814.105	0	W645	Dog	High	Dry
5.49E-10	786978.6307	7832164.105	0	W645	Dog	High	Dry
2.07E-09	786253.6307	7830489.105	0	W645	Dog	High	Dry
5.18E-09	767103.6307	7841689.105	0	W645	Dog	High	Dry
2.05E-09	778678.6307	7835289.105	0	W645	Dog	High	Dry
7.15E-10	784253.6307	7835589.105	0	W645	Dog	High	Dry
2.95E-10	796328.6307	7835339.105	0	W645	Dog	High	Dry
1.08E-08	770003.6307	7840089.105	0	W645	Dog	High	Dry
5.70E-09	772903.6307	7839114.105	0	W645	Dog	High	Dry
7.06E-10	791753.6307	7833814.105	0	W645	Dog	High	Dry
2.53E-10	796503.6307	7835839.105	0	W645	Dog	High	Dry
2.36E-08	768853.6307	7842889.105	0	W645	Dog	High	Dry
3.39E-09	785528.6307	7831239.105	0	W645	Dog	High	Dry
1.80E-09	776328.6307	7834839.105	0	W645	Dog	High	Dry
1.14E-09	774853.6307	7836189.105	0	W645	Dog	High	Dry
1.66E-10	792653.6307	7836314.105	0	W645	Dog	High	Dry
2.47E-09	782028.6307	7833314.105	0	W645	Dog	High	Dry
6.83E-10	784753.6307	7834439.105	0	W645	Dog	High	Dry
4.17E-10	788203.6307	7836939.105	0	W645	Dog	High	Dry
9.42E-10	782778.6307	7835139.105	0	W645	Dog	High	Dry
3.01E-09	777828.6307	7840489.105	0	W645	Dog	High	Dry
2.42E-09	775103.6307	7842764.105	0	W645	Dog	High	Dry
8.02E-09	768778.6307	7840214.105	0	W645	Dog	High	Dry
2.33E-09	783303.6307	7836914.105	0	W645	Dog	High	Dry
1.12E-08	767603.6307	7843289.105	0	W645	Dog	High	Dry
2.51E-09	775128.6307	7840764.105	0	W645	Dog	High	Dry
6.75E-10	785753.6307	7833764.105	0	W645	Dog	High	Dry
5.55E-10	795878.6307	7834589.105	0	W645	Dog	High	Dry
1.29E-10	792053.6307	7837514.105	0	W645	Dog	High	Dry
2.65E-10	797078.6307	7836564.105	0	W645	Dog	High	Dry
5.94E-10	792178.6307	7834189.105	0	W645	Dog	High	Dry
1.63E-09	778603.6307	7833289.105	0	W645	Dog	High	Dry
1.55E-09	776053.6307	7835389.105	0	W645	Dog	High	Dry
1.38E-09	776028.6307	7835964.105	0	W645	Dog	High	Dry
1.65E-09	778303.6307	7836339.105	0	W645	Dog	High	Dry
2.79E-09	782678.6307	7836389.105	0	W645	Dog	High	Dry
5.63E-10	787028.6307	7831889.105	0	W645	Dog	High	Dry
2.60E-08	770328.6307	7841539.105	0	W645	Dog	High	Dry
7.64E-10	790178.6307	7833539.105	0	W645	Dog	High	Dry
4.45E-10	787128.6307	7833189.105	0	W645	Dog	High	Dry
3.16E-08	770078.6307	7843314.105	0	W645	Dog	High	Dry
4.83E-10	785953.6307	7834714.105	0	W645	Dog	High	Dry
2.36E-09	775503.6307	7840489.105	0	W645	Dog	High	Dry
3.92E-09	774353.6307	7841689.105	0	W645	Dog	High	Dry
1.15E-09	792028.6307	7832414.105	0	W645	Dog	High	Dry
1.06E-10	791728.6307	7838014.105	0	W645	Dog	High	Dry
2.68E-09	786053.6307	7830439.105	0	W645	Dog	High	Dry
2.68E-10	796528.6307	7835389.105	0	W645	Dog	High	Dry
1.43E-09	777528.6307	7839489.105	0	W645	Dog	High	Dry
5.86E-09	773053.6307	7839239.105	0	W645	Dog	High	Dry
1.59E-09	783578.6307	7836589.105	0	W645	Dog	High	Dry
1.54E-08	783178.6307	7840414.105	0	W645	Dog	High	Dry
7.37E-10	791228.6307	7833714.105	0	W645	Dog	High	Dry
2.30E-09	784128.6307	7837139.105	0	W645	Dog	High	Dry
1.02E-09	791528.6307	7832364.105	0	W645	Dog	High	Dry
2.66E-09	786103.6307	7837389.105	0	W645	Dog	High	Dry
3.70E-10	790628.6307	7836589.105	0	W645	Dog	High	Dry
8.56E-09	768378.6307	7840739.105	0	W645	Dog	High	Dry
4.26E-10	787903.6307	7833164.105	0	W645	Dog	High	Dry
2.10E-09	778428.6307	7835039.105	0	W645	Dog	High	Dry
1.86E-08	782503.6307	7830889.105	0	W645	Dog	High	Dry
2.95E-10	792153.6307	7835439.105	0	W645	Dog	High	Dry
5.84E-09	781428.6307	7836564.105	0	W645	Dog	High	Dry
7.42E-09	786803.6307	7839514.105	0	W645	Dog	High	Dry
3.17E-08	771553.6307	7842439.105	0	W645	Dog	High	Dry
4.64E-10	792553.6307	7834614.105	0	W645	Dog	High	Dry
1.49E-08	772328.6307	7843339.105	0	W645	Dog	High	Dry
6.33E-09	784178.6307	7839314.105	0	W645	Dog	High	Dry
4.76E-10	796428.6307	7834364.105	0	W645	Dog	High	Dry
2.23E-09	776078.6307	7841464.105	0	W645	Dog	High	Dry
2.28E-10	796928.6307	7835214.105	0	W645	Dog	High	Dry
1.21E-09	777428.6307	7837114.105	0	W645	Dog	High	Dry
1.99E-09	778953.6307	7835739.105	0	W645	Dog	High	Dry
9.78E-10	776628.6307	7837514.105	0	W645	Dog	High	Dry
3.07E-09	779503.6307	7839264.105	0	W645	Dog	High	Dry
6.78E-10	789403.6307	7833514.105	0	W645	Dog	High	Dry
3.18E-08	770428.6307	7842789.105	0	W645	Dog	High	Dry
8.08E-10	783428.6307	7835414.105	0	W645	Dog	High	Dry
4.55E-09	771328.6307	7837664.105	0	W645	Dog	High	Dry
3.69E-09	782578.6307	7836864.105	0	W645	Dog	High	Dry
2.07E-09	779328.6307	7836039.105	0	W645	Dog	High	Dry
9.27E-10	791353.6307	7832814.105	0	W645	Dog	High	Dry
2.45E-09	780928.6307	7833064.105	0	W645	Dog	High	Dry
1.16E-09	775028.6307	7836189.105	0	W645	Dog	High	Dry
1.28E-09	773903.6307	7836564.105	0	W645	Dog	High	Dry
1.40E-09	785753.6307	7832314.105	0	W645	Dog	High	Dry
1.78E-09	779878.6307	7833864.105	0	W645	Dog	High	Dry
2.52E-08	771553.6307	7841139.105	0	W645	Dog	High	Dry
2.50E-09	783603.6307	7837089.105	0	W645	Dog	High	Dry
9.14E-09	773203.6307	7840839.105	0	W645	Dog	High	Dry
2.47E-09	776228.6307	7842189.105	0	W645	Dog	High	Dry
7.54E-09	780903.6307	7838064.105	0	W645	Dog	High	Dry
1.60E-09	784828.6307	7836839.105	0	W645	Dog	High	Dry
6.05E-09	781053.6307	7836814.105	0	W645	Dog	High	Dry
1.49E-10	790303.6307	7838089.105	0	W645	Dog	High	Dry
2.62E-09	781178.6307	7833064.105	0	W645	Dog	High	Dry
2.40E-09	779653.6307	7836814.105	0	W645	Dog	High	Dry
1.04E-08	768053.6307	7844814.105	0	W645	Dog	High	Dry
1.83E-10	794453.6307	7836389.105	0	W645	Dog	High	Dry
8.84E-10	782903.6307	7835139.105	0	W645	Dog	High	Dry
1.30E-10	793928.6307	7837439.105	0	W645	Dog	High	Dry
1.05E-09	777878.6307	7838564.105	0	W645	Dog	High	Dry
1.66E-10	794478.6307	7837164.105	0	W645	Dog	High	Dry
2.31E-09	776178.6307	7840339.105	0	W645	Dog	High	Dry
1.44E-08	783128.6307	7840214.105	0	W645	Dog	High	Dry
5.17E-10	788953.6307	7832239.105	0	W645	Dog	High	Dry
3.56E-09	785928.6307	7829889.105	0	W645	Dog	High	Dry
1.87E-09	785928.6307	7836764.105	0	W645	Dog	High	Dry
3.93E-09	774003.6307	7838214.105	0	W645	Dog	High	Dry
1.88E-08	770753.6307	7840764.105	0	W645	Dog	High	Dry
7.67E-09	777978.6307	7841614.105	0	W645	Dog	High	Dry
9.36E-09	768403.6307	7840889.105	0	W645	Dog	High	Dry
6.13E-09	782003.6307	7837239.105	0	W645	Dog	High	Dry
5.82E-09	784603.6307	7839414.105	0	W645	Dog	High	Dry
2.09E-09	791903.6307	7832989.105	1	W645	Dog	Low	Dry
2.05E-09	791803.6307	7833014.105	1	W645	Dog	Low	Dry
2.06E-09	791803.6307	7832989.105	1	W645	Dog	Low	Dry
2.06E-09	791828.6307	7833014.105	1	W645	Dog	Low	Dry
2.09E-09	791703.6307	7832789.105	1	W645	Dog	Low	Dry
2.05E-09	791628.6307	7832789.105	1	W645	Dog	Low	Dry
2.08E-09	791603.6307	7832564.105	1	W645	Dog	Low	Dry
2.08E-09	791753.6307	7832864.105	1	W645	Dog	Low	Dry
2.08E-09	791753.6307	7832864.105	1	W645	Dog	Low	Dry
2.08E-09	791753.6307	7832864.105	1	W645	Dog	Low	Dry
2.15E-09	791803.6307	7832739.105	1	W645	Dog	Low	Dry
2.09E-09	791728.6307	7832814.105	1	W645	Dog	Low	Dry
2.06E-09	791803.6307	7832989.105	1	W645	Dog	Low	Dry
2.06E-09	791803.6307	7832989.105	1	W645	Dog	Low	Dry
2.06E-09	791803.6307	7832989.105	1	W645	Dog	Low	Dry
2.23E-09	791928.6307	7832614.105	1	W645	Dog	Low	Dry
3.54E-10	789328.6307	7831614.105	1	W645	Dog	Low	Dry
3.77E-10	789378.6307	7831639.105	1	W645	Dog	Low	Dry
3.63E-10	789353.6307	7831614.105	1	W645	Dog	Low	Dry
3.50E-10	789328.6307	7831589.105	1	W645	Dog	Low	Dry
1.45E-10	787603.6307	7832064.105	1	W645	Dog	Low	Dry
2.06E-10	788578.6307	7832264.105	1	W645	Dog	Low	Dry
2.06E-10	788578.6307	7832264.105	1	W645	Dog	Low	Dry
2.80E-10	788803.6307	7832464.105	1	W645	Dog	Low	Dry
2.75E-10	788803.6307	7832414.105	1	W645	Dog	Low	Dry
2.66E-10	788778.6307	7832389.105	1	W645	Dog	Low	Dry
2.70E-10	788803.6307	7832364.105	1	W645	Dog	Low	Dry
3.85E-10	789153.6307	7832339.105	1	W645	Dog	Low	Dry
3.16E-10	788978.6307	7832289.105	1	W645	Dog	Low	Dry
3.16E-10	788978.6307	7832289.105	1	W645	Dog	Low	Dry
3.19E-10	788978.6307	7832314.105	1	W645	Dog	Low	Dry
3.08E-10	788953.6307	7832289.105	1	W645	Dog	Low	Dry
3.08E-10	788953.6307	7832289.105	1	W645	Dog	Low	Dry
3.08E-10	788953.6307	7832289.105	1	W645	Dog	Low	Dry
3.27E-10	789003.6307	7832314.105	1	W645	Dog	Low	Dry
3.78E-10	788978.6307	7832814.105	1	W645	Dog	Low	Dry
1.72E-10	787803.6307	7831264.105	1	W645	Dog	Low	Dry
1.72E-10	787803.6307	7831264.105	1	W645	Dog	Low	Dry
2.21E-10	787903.6307	7830589.105	1	W645	Dog	Low	Dry
2.27E-10	787928.6307	7830489.105	1	W645	Dog	Low	Dry
1.81E-09	786678.6307	7828939.105	1	W645	Dog	Low	Dry
3.70E-09	786003.6307	7828789.105	1	W645	Dog	Low	Dry
3.69E-09	786003.6307	7828764.105	1	W645	Dog	Low	Dry
1.84E-08	783753.6307	7828214.105	1	W645	Dog	Low	Dry
2.10E-09	791728.6307	7832789.105	1	W645	Dog	Low	Dry
2.10E-09	791778.6307	7832839.105	1	W645	Dog	Low	Dry
2.09E-09	791853.6307	7832939.105	1	W645	Dog	Low	Dry
2.08E-09	791828.6307	7832964.105	1	W645	Dog	Low	Dry
2.08E-09	791828.6307	7832964.105	1	W645	Dog	Low	Dry
2.08E-09	791828.6307	7832964.105	1	W645	Dog	Low	Dry
2.12E-09	791928.6307	7832939.105	1	W645	Dog	Low	Dry
2.04E-09	791803.6307	7833039.105	1	W645	Dog	Low	Dry
2.10E-09	791803.6307	7832889.105	1	W645	Dog	Low	Dry
2.07E-09	791728.6307	7832864.105	1	W645	Dog	Low	Dry
2.11E-09	791803.6307	7832839.105	1	W645	Dog	Low	Dry
2.09E-09	791728.6307	7832814.105	1	W645	Dog	Low	Dry
2.07E-09	791653.6307	7832764.105	1	W645	Dog	Low	Dry
2.16E-09	791828.6307	7832739.105	1	W645	Dog	Low	Dry
2.14E-09	791928.6307	7832889.105	1	W645	Dog	Low	Dry
2.11E-09	791853.6307	7832889.105	1	W645	Dog	Low	Dry
2.10E-09	791953.6307	7832989.105	1	W645	Dog	Low	Dry
2.10E-09	791953.6307	7832989.105	1	W645	Dog	Low	Dry
2.11E-09	791928.6307	7832964.105	1	W645	Dog	Low	Dry
2.12E-09	791928.6307	7832939.105	1	W645	Dog	Low	Dry
2.11E-09	791828.6307	7832864.105	1	W645	Dog	Low	Dry
2.10E-09	791803.6307	7832864.105	1	W645	Dog	Low	Dry
2.10E-09	791803.6307	7832864.105	1	W645	Dog	Low	Dry
2.10E-09	791803.6307	7832864.105	1	W645	Dog	Low	Dry
3.59E-10	793053.6307	7835889.105	1	W645	Dog	Low	Dry
2.35E-10	793853.6307	7837289.105	1	W645	Dog	Low	Dry
2.91E-10	794128.6307	7837414.105	1	W645	Dog	Low	Dry
3.34E-10	794553.6307	7835539.105	1	W645	Dog	Low	Dry
3.34E-10	794578.6307	7835439.105	1	W645	Dog	Low	Dry
3.54E-10	795528.6307	7835089.105	1	W645	Dog	Low	Dry
3.43E-10	795728.6307	7834989.105	1	W645	Dog	Low	Dry
4.21E-10	796153.6307	7835264.105	1	W645	Dog	Low	Dry
4.65E-10	796128.6307	7835414.105	1	W645	Dog	Low	Dry
4.65E-10	796128.6307	7835414.105	1	W645	Dog	Low	Dry
4.65E-10	796128.6307	7835414.105	1	W645	Dog	Low	Dry
4.65E-10	796128.6307	7835414.105	1	W645	Dog	Low	Dry
4.65E-10	796128.6307	7835414.105	1	W645	Dog	Low	Dry
4.65E-10	796128.6307	7835414.105	1	W645	Dog	Low	Dry
4.80E-10	796103.6307	7835464.105	1	W645	Dog	Low	Dry
4.73E-10	796128.6307	7835439.105	1	W645	Dog	Low	Dry
3.61E-10	795578.6307	7835114.105	1	W645	Dog	Low	Dry
3.41E-10	795328.6307	7835039.105	1	W645	Dog	Low	Dry
3.44E-10	795353.6307	7835064.105	1	W645	Dog	Low	Dry
3.60E-10	795403.6307	7835164.105	1	W645	Dog	Low	Dry
3.50E-10	795528.6307	7835064.105	1	W645	Dog	Low	Dry
3.49E-10	795503.6307	7835064.105	1	W645	Dog	Low	Dry
3.50E-10	795528.6307	7835064.105	1	W645	Dog	Low	Dry
3.58E-10	795628.6307	7835089.105	1	W645	Dog	Low	Dry
3.45E-10	795628.6307	7835014.105	1	W645	Dog	Low	Dry
3.45E-10	795628.6307	7835014.105	1	W645	Dog	Low	Dry
3.50E-10	795628.6307	7835039.105	1	W645	Dog	Low	Dry
3.41E-10	795828.6307	7834964.105	1	W645	Dog	Low	Dry
4.21E-10	796153.6307	7835264.105	1	W645	Dog	Low	Dry
4.21E-10	796153.6307	7835264.105	1	W645	Dog	Low	Dry
4.14E-10	796153.6307	7835239.105	1	W645	Dog	Low	Dry
4.14E-10	796153.6307	7835239.105	1	W645	Dog	Low	Dry
5.47E-10	796328.6307	7835639.105	1	W645	Dog	Low	Dry
5.93E-10	796503.6307	7835764.105	1	W645	Dog	Low	Dry
5.84E-10	796503.6307	7835739.105	1	W645	Dog	Low	Dry
5.84E-10	796503.6307	7835739.105	1	W645	Dog	Low	Dry
5.84E-10	796503.6307	7835739.105	1	W645	Dog	Low	Dry
5.84E-10	796503.6307	7835739.105	1	W645	Dog	Low	Dry
5.84E-10	796528.6307	7835739.105	1	W645	Dog	Low	Dry
5.64E-10	796328.6307	7835689.105	1	W645	Dog	Low	Dry
4.21E-10	796153.6307	7835264.105	1	W645	Dog	Low	Dry
4.21E-10	796153.6307	7835264.105	1	W645	Dog	Low	Dry
4.22E-10	796178.6307	7835264.105	1	W645	Dog	Low	Dry
4.58E-10	796128.6307	7835389.105	1	W645	Dog	Low	Dry
4.65E-10	796128.6307	7835414.105	1	W645	Dog	Low	Dry
4.65E-10	796128.6307	7835414.105	1	W645	Dog	Low	Dry
4.65E-10	796128.6307	7835414.105	1	W645	Dog	Low	Dry
4.76E-10	796203.6307	7835439.105	1	W645	Dog	Low	Dry
4.64E-10	796453.6307	7835389.105	1	W645	Dog	Low	Dry
5.93E-10	796528.6307	7835764.105	1	W645	Dog	Low	Dry
5.93E-10	796503.6307	7835764.105	1	W645	Dog	Low	Dry
5.84E-10	796503.6307	7835739.105	1	W645	Dog	Low	Dry
5.84E-10	796503.6307	7835739.105	1	W645	Dog	Low	Dry
5.84E-10	796528.6307	7835739.105	1	W645	Dog	Low	Dry
5.75E-10	796503.6307	7835714.105	1	W645	Dog	Low	Dry
5.84E-10	796428.6307	7835739.105	1	W645	Dog	Low	Dry
4.56E-10	796378.6307	7835364.105	1	W645	Dog	Low	Dry
4.56E-10	796403.6307	7835364.105	1	W645	Dog	Low	Dry
4.64E-10	796378.6307	7835389.105	1	W645	Dog	Low	Dry
4.64E-10	796378.6307	7835389.105	1	W645	Dog	Low	Dry
4.64E-10	796378.6307	7835389.105	1	W645	Dog	Low	Dry
4.64E-10	796378.6307	7835389.105	1	W645	Dog	Low	Dry
4.64E-10	796378.6307	7835389.105	1	W645	Dog	Low	Dry
4.64E-10	796378.6307	7835389.105	1	W645	Dog	Low	Dry
4.72E-10	796453.6307	7835414.105	1	W645	Dog	Low	Dry
4.95E-10	796578.6307	7835489.105	1	W645	Dog	Low	Dry
5.84E-10	796503.6307	7835739.105	1	W645	Dog	Low	Dry
5.84E-10	796503.6307	7835739.105	1	W645	Dog	Low	Dry
5.84E-10	796528.6307	7835739.105	1	W645	Dog	Low	Dry
5.84E-10	796528.6307	7835739.105	1	W645	Dog	Low	Dry
5.84E-10	796528.6307	7835739.105	1	W645	Dog	Low	Dry
5.84E-10	796478.6307	7835739.105	1	W645	Dog	Low	Dry
4.48E-10	796378.6307	7835339.105	1	W645	Dog	Low	Dry
5.14E-10	796428.6307	7835539.105	1	W645	Dog	Low	Dry
5.84E-10	796503.6307	7835739.105	1	W645	Dog	Low	Dry
5.84E-10	796503.6307	7835739.105	1	W645	Dog	Low	Dry
5.84E-10	796503.6307	7835739.105	1	W645	Dog	Low	Dry
5.84E-10	796503.6307	7835739.105	1	W645	Dog	Low	Dry
5.84E-10	796503.6307	7835739.105	1	W645	Dog	Low	Dry
4.63E-10	796528.6307	7835389.105	1	W645	Dog	Low	Dry
5.13E-10	796328.6307	7835539.105	1	W645	Dog	Low	Dry
5.12E-10	796303.6307	7835539.105	1	W645	Dog	Low	Dry
5.93E-10	796503.6307	7835764.105	1	W645	Dog	Low	Dry
5.93E-10	796528.6307	7835764.105	1	W645	Dog	Low	Dry
6.01E-10	796553.6307	7835789.105	1	W645	Dog	Low	Dry
5.92E-10	796553.6307	7835764.105	1	W645	Dog	Low	Dry
5.92E-10	796553.6307	7835764.105	1	W645	Dog	Low	Dry
5.39E-10	796553.6307	7835614.105	1	W645	Dog	Low	Dry
4.48E-10	796378.6307	7835339.105	1	W645	Dog	Low	Dry
4.48E-10	796378.6307	7835339.105	1	W645	Dog	Low	Dry
4.63E-10	796328.6307	7835389.105	1	W645	Dog	Low	Dry
4.80E-10	796328.6307	7835439.105	1	W645	Dog	Low	Dry
4.80E-10	796328.6307	7835439.105	1	W645	Dog	Low	Dry
4.80E-10	796328.6307	7835439.105	1	W645	Dog	Low	Dry
4.80E-10	796328.6307	7835439.105	1	W645	Dog	Low	Dry
4.80E-10	796328.6307	7835439.105	1	W645	Dog	Low	Dry
5.01E-10	796203.6307	7835514.105	1	W645	Dog	Low	Dry
4.89E-10	796128.6307	7835489.105	1	W645	Dog	Low	Dry
4.89E-10	796128.6307	7835489.105	1	W645	Dog	Low	Dry
4.89E-10	796128.6307	7835489.105	1	W645	Dog	Low	Dry
4.97E-10	796128.6307	7835514.105	1	W645	Dog	Low	Dry
5.26E-10	796228.6307	7835589.105	1	W645	Dog	Low	Dry
5.42E-10	796203.6307	7835639.105	1	W645	Dog	Low	Dry
5.25E-10	796203.6307	7835589.105	1	W645	Dog	Low	Dry
4.21E-10	796153.6307	7835264.105	1	W645	Dog	Low	Dry
4.21E-10	796153.6307	7835264.105	1	W645	Dog	Low	Dry
4.21E-10	796153.6307	7835264.105	1	W645	Dog	Low	Dry
4.21E-10	796153.6307	7835264.105	1	W645	Dog	Low	Dry
4.06E-10	796128.6307	7835214.105	1	W645	Dog	Low	Dry
3.81E-10	796303.6307	7835114.105	1	W645	Dog	Low	Dry
3.81E-10	796303.6307	7835114.105	1	W645	Dog	Low	Dry
3.81E-10	796303.6307	7835114.105	1	W645	Dog	Low	Dry
3.46E-10	796378.6307	7834989.105	1	W645	Dog	Low	Dry
5.39E-10	796353.6307	7835614.105	1	W645	Dog	Low	Dry
5.93E-10	796503.6307	7835764.105	1	W645	Dog	Low	Dry
5.93E-10	796503.6307	7835764.105	1	W645	Dog	Low	Dry
5.84E-10	796528.6307	7835739.105	1	W645	Dog	Low	Dry
5.84E-10	796528.6307	7835739.105	1	W645	Dog	Low	Dry
6.10E-10	796578.6307	7835814.105	1	W645	Dog	Low	Dry
6.09E-10	796603.6307	7835814.105	1	W645	Dog	Low	Dry
4.88E-10	796103.6307	7835489.105	1	W645	Dog	Low	Dry
4.82E-10	796153.6307	7835464.105	1	W645	Dog	Low	Dry
4.83E-10	796178.6307	7835464.105	1	W645	Dog	Low	Dry
4.84E-10	796203.6307	7835464.105	1	W645	Dog	Low	Dry
4.84E-10	796203.6307	7835464.105	1	W645	Dog	Low	Dry
4.86E-10	796253.6307	7835464.105	1	W645	Dog	Low	Dry
4.94E-10	796253.6307	7835489.105	1	W645	Dog	Low	Dry
4.94E-10	796253.6307	7835489.105	1	W645	Dog	Low	Dry
6.01E-10	796553.6307	7835789.105	1	W645	Dog	Low	Dry
6.01E-10	796553.6307	7835789.105	1	W645	Dog	Low	Dry
6.01E-10	796578.6307	7835789.105	1	W645	Dog	Low	Dry
6.01E-10	796578.6307	7835789.105	1	W645	Dog	Low	Dry
5.99E-10	796628.6307	7835789.105	1	W645	Dog	Low	Dry
6.00E-10	796603.6307	7835789.105	1	W645	Dog	Low	Dry
6.18E-10	796603.6307	7835839.105	1	W645	Dog	Low	Dry
6.19E-10	796528.6307	7835839.105	1	W645	Dog	Low	Dry
4.21E-10	796128.6307	7835264.105	1	W645	Dog	Low	Dry
3.61E-10	796178.6307	7835039.105	1	W645	Dog	Low	Dry
3.37E-10	796128.6307	7834939.105	1	W645	Dog	Low	Dry
3.37E-10	796128.6307	7834939.105	1	W645	Dog	Low	Dry
3.37E-10	796128.6307	7834939.105	1	W645	Dog	Low	Dry
3.37E-10	796128.6307	7834939.105	1	W645	Dog	Low	Dry
3.37E-10	796128.6307	7834939.105	1	W645	Dog	Low	Dry
3.37E-10	796128.6307	7834939.105	1	W645	Dog	Low	Dry
2.65E-10	796153.6307	7834539.105	1	W645	Dog	Low	Dry
2.68E-10	796153.6307	7834564.105	1	W645	Dog	Low	Dry
2.65E-10	796153.6307	7834539.105	1	W645	Dog	Low	Dry
2.68E-10	796153.6307	7834564.105	1	W645	Dog	Low	Dry
2.68E-10	796153.6307	7834564.105	1	W645	Dog	Low	Dry
2.79E-10	795828.6307	7834489.105	1	W645	Dog	Low	Dry
2.93E-10	795628.6307	7834339.105	1	W645	Dog	Low	Dry
3.07E-10	795503.6307	7834339.105	1	W645	Dog	Low	Dry
3.50E-10	794928.6307	7834664.105	1	W645	Dog	Low	Dry
3.52E-10	794928.6307	7834639.105	1	W645	Dog	Low	Dry
3.78E-10	794853.6307	7834514.105	1	W645	Dog	Low	Dry
3.74E-10	794853.6307	7834539.105	1	W645	Dog	Low	Dry
3.82E-10	794803.6307	7834539.105	1	W645	Dog	Low	Dry
3.12E-10	795403.6307	7834589.105	1	W645	Dog	Low	Dry
3.07E-10	795478.6307	7834589.105	1	W645	Dog	Low	Dry
3.07E-10	795478.6307	7834589.105	1	W645	Dog	Low	Dry
1.59E-09	792828.6307	7833639.105	1	W645	Dog	Low	Dry
1.55E-09	792953.6307	7833639.105	1	W645	Dog	Low	Dry
1.56E-09	793028.6307	7833589.105	1	W645	Dog	Low	Dry
1.54E-09	792978.6307	7833639.105	1	W645	Dog	Low	Dry
1.54E-09	792978.6307	7833639.105	1	W645	Dog	Low	Dry
1.54E-09	792978.6307	7833639.105	1	W645	Dog	Low	Dry
1.52E-09	792828.6307	7833739.105	1	W645	Dog	Low	Dry
1.14E-09	792553.6307	7834414.105	1	W645	Dog	Low	Dry
1.70E-09	791803.6307	7833714.105	1	W645	Dog	Low	Dry
1.72E-09	791803.6307	7833689.105	1	W645	Dog	Low	Dry
2.05E-09	791753.6307	7832964.105	1	W645	Dog	Low	Dry
2.00E-09	791628.6307	7832964.105	1	W645	Dog	Low	Dry
1.99E-09	791653.6307	7833014.105	1	W645	Dog	Low	Dry
2.00E-09	791678.6307	7833014.105	1	W645	Dog	Low	Dry
2.01E-09	791678.6307	7832989.105	1	W645	Dog	Low	Dry
2.07E-09	791803.6307	7832964.105	1	W645	Dog	Low	Dry
1.91E-09	792128.6307	7833389.105	1	W645	Dog	Low	Dry
[truncated: 37,021 more rows]
