# Supplementary material for: Proactive cursorial and ambush predation risk avoidance in four African herbivore species
Source: Ecol Evol. 2024 Jun 5;14(6):e11529. doi: 10.1002/ece3.11529 (PMC11150757; doi:10.1002/ece3.11529)
Supplement: Supplementary file 1 — Data S1 [file ECE3-14-e11529-s001.zip › Wildebeest habitat selection.xlsx]

## Sheet: Wildebeest and dog dry
Species	Activity	Floodplain	Grassland	Mixed	Mopane
Dog	High	0.507324	0.822696	0.66375	1.65908
Dog	High	0.53747	1.15669	0.919622	1.17478
Dog	High	0.548552	1.39613	0.630566	0.802285
Dog	High	0	0.988105	1.02044	0.969058
Dog	Low	0.364939	0.738311	0.512608	1.74893
Dog	Low	0.530901	1.15219	0.931485	1.23884
Dog	Low	0.481617	1.37398	0.621221	0.805329
Dog	Low	0	1.0003	1.01725	0.947578
Wildebeest	High	1.19238	0.966415	1.12893	0.914228
Wildebeest	High	0.188294	1.28947	0.57183	0
Wildebeest	High	0.929354	1.40631	1.13599	0.586201
Wildebeest	High	0.773142	1.42954	1.05598	0.923483
Wildebeest	High	1.00959	1.14428	0.741877	0
Wildebeest	Low	1.17146	0.98137	1.12353	0.899182
Wildebeest	Low	0.191315	1.31342	0.613748	0
Wildebeest	Low	0.941767	1.38626	1.06118	0.537527
Wildebeest	Low	0.892331	1.26598	1.01649	0.87899
Wildebeest	Low	0.874056	1.15024	0.87487	0

## Sheet: Wildebeest and dog rainy
Species	Activity	Floodplain	Grassland	Mixed	Mopane
Dog	High	0.729217	0.926069	0.847989	1.24299
Dog	High	0.965086	1.11426	1.10943	0.480807
Dog	High	0.820511	1.09492	1.08637	0.875524
Dog	High	0	0.974229	1.11024	0.890343
Dog	Low	0.680586	0.837837	0.752159	1.33193
Dog	Low	0.968494	1.10081	1.09959	0.496638
Dog	Low	0.798044	1.08465	1.0635	0.901541
Dog	Low	0	0.951167	1.0611	1.00954
Wildebeest	High	0	1.15365	0.947733	0.955126
Wildebeest	High	0.208839	1.24387	0.649138	0
Wildebeest	High	1.44529	0.749342	1.01463	0.298559
Wildebeest	High	0.958565	1.41051	0.915786	0.586992
Wildebeest	High	0.0447636	0.931871	1.22493	0
Wildebeest	High	0.475207	1.19822	1.17207	0.535262
Wildebeest	High	0	1.02366	1.08679	0.597171
Wildebeest	Low	0	1.19884	0.867551	1.01655
Wildebeest	Low	0.2187	1.2147	0.709405	0
Wildebeest	Low	1.45524	0.724281	0.995195	0.272954
Wildebeest	Low	0.954796	1.44386	0.902324	0.599059
Wildebeest	Low	0.0469769	0.990796	1.14605	0
Wildebeest	Low	0.499439	1.2482	1.3129	0.579888
Wildebeest	Low	0	1.01522	1.07238	0.635203

## Sheet: Wildebeest and lion dry
Species	Activity	Floodplain	Grassland	Mixed	Mopane
Lion	High	0.365924	1.2062	1.23685	0.585896
Lion	High	1.2652	0.967308	1.08544	0.542507
Lion	High	0.577068	1.16437	0.906519	0.741774
Lion	High	0.964562	1.07311	0.940927	0.565549
Lion	High	1.3333	0.990142	1.01759	0.543131
Lion	High	1.33056	0.817168	0.867661	0.478414
Lion	Low	0.512058	1.19507	1.22946	0.610042
Lion	Low	1.08526	0.97067	1.09432	0.723577
Lion	Low	0.543349	1.16247	0.920958	0.768221
Lion	Low	0.963289	1.08132	0.933083	0.641791
Lion	Low	1.29068	0.981026	1.00913	0.585586
Lion	Low	1.34618	0.809509	0.877954	0.457889
Wildebeest	High	1.13987	0.978992	1.12257	0.9112
Wildebeest	High	0.124407	1.24566	0.542939	0
Wildebeest	High	0.975274	1.35014	1.1073	0.500585
Wildebeest	High	0.644613	1.58952	1.04675	0.959501
Wildebeest	High	0.939551	1.18085	0.733559	0
Wildebeest	Low	1.23417	0.979104	1.11373	0.895501
Wildebeest	Low	0.282501	1.31235	0.683598	0
Wildebeest	Low	1.04227	1.04947	1.09783	0.483349
Wildebeest	Low	1.12757	0.958148	1.15996	0.663213
Wildebeest	Low	0.87154	1.09138	0.996393	0

## Sheet: Wildebeest and lion rainy
Species	Activity	Floodplain	Grassland	Mixed	Mopane
Lion	High	0.269614	1.09603	1.37653	0.399839
Lion	High	0.882779	1.21771	1.31097	0.614425
Lion	High	0.326269	0.911538	1.17282	0.595684
Lion	High	1.52136	0.875989	0.918978	0.300055
Lion	High	1.36025	0.974387	1.04515	0.614307
Lion	High	1.35321	0.865777	0.85734	0.380116
Lion	Low	0.277863	1.11265	1.34832	0.407397
Lion	Low	0.767256	1.27247	1.4175	0.642514
Lion	Low	0.224219	0.922016	1.20055	0.513864
Lion	Low	1.40404	0.905021	0.931734	0.338947
Lion	Low	1.38806	0.960465	1.02701	0.617114
Lion	Low	1.34947	0.859854	0.850384	0.37475
Wildebeest	High	0	1.19253	0.879108	1.01337
Wildebeest	High	0.151276	1.1712	0.553753	0
Wildebeest	High	1.46211	0.711939	1.01338	0.285403
Wildebeest	High	0.985801	1.32837	0.812614	0.555909
Wildebeest	High	0.05965	0.998731	1.05087	0
Wildebeest	High	0.190247	1.11814	1.15268	0.514705
Wildebeest	High	0	1.01333	1.07682	0.634582
Wildebeest	Low	0	1.17902	0.921727	0.96659
Wildebeest	Low	0.33805	1.17923	0.829855	0
Wildebeest	Low	1.41685	0.763678	0.998413	0.280591
Wildebeest	Low	0.872256	1.36439	1.06393	0.765025
Wildebeest	Low	0.0638667	1.1646	1.23619	0
Wildebeest	Low	0.692646	1.24716	1.28948	0.598881
Wildebeest	Low	0	1.02507	1.07698	0.605086

## Sheet: Wildebeest dog dry high avail
Floodplain	Grassland	Mixed	Mopane
9.03072	38.8765	18.8005	33.2923
12.0856	66.1227	21.7918	0
44.0288	19.0787	19.325	17.5676
35.0488	21.1367	16.7892	27.0253
24.7764	47.6624	27.5611	0

## Sheet: Wildebeest dog dry high used
Floodplain	Grassland	Mixed	Mopane
10.768	37.5708	21.2244	30.4368
2.27564	85.2632	12.4612	0
40.9183	26.8306	21.953	10.2981
27.0977	30.2159	17.7291	24.9574
25.014	54.539	20.447	0

## Sheet: Wildebeest dog dry low avail
Floodplain	Grassland	Mixed	Mopane
9.52592	38.1881	19.3878	32.8982
13.4653	63.3342	23.2005	0
47.4172	18.1736	22.2568	12.1524
34.332	23.037	19.8392	22.7918
26.3962	45.519	28.0848	0

## Sheet: Wildebeest dog dry low used
Floodplain	Grassland	Mixed	Mopane
11.1592	37.4766	21.7827	29.5815
2.57611	83.1846	14.2393	0
44.656	25.1933	23.6185	6.53227
30.6355	29.1644	20.1664	20.0338
23.0718	52.3577	24.5705	0

## Sheet: Wildebeest dog dry MANOVA
Activity	Floodplain	Grassland	Mixed	Mopane
High	1.19238	0.966415	1.12893	0.914228
High	0.188294	1.28947	0.57183	0
High	0.929354	1.40631	1.13599	0.586201
High	0.773142	1.42954	1.05598	0.923483
High	1.00959	1.14428	0.741877	0
Low	1.17146	0.98137	1.12353	0.899182
Low	0.191315	1.31342	0.613748	0
Low	0.941767	1.38626	1.06118	0.537527
Low	0.892331	1.26598	1.01649	0.87899
Low	0.874056	1.15024	0.87487	0

## Sheet: Wildebeest dog rainy high avail
Floodplain	Grassland	Mixed	Mopane
0	24.114	40.5637	35.3223
9.7942	66.2461	23.9597	0
30.8452	39.2209	23.8701	6.06381
42.7592	23.5735	18.247	15.4203
0.310078	75.5039	24.186	0
11.3957	45.6142	26.5662	16.4238
0	50.344	38.4212	11.2348

[truncated: 14 more sheets: Wildebeest dog rainy high used, Wildebeest dog rainy low avail, Wildebeest dog rainy low used, Wildebeest dog rainy MANOVA, Wildebeest lion dry high avail, Wildebeest lion dry high used, Wildebeest lion dry low avail, Wildebeest lion dry low used, Wildebeest lion dry MANOVA, Wildebeest lion rainy high avai, Wildebeest lion rainy high used, Wildebeest lion rainy low avail, Wildebeest lion rainy low used, Wildebeest lion rainy MANOVA]
