# Supplementary material for: Proactive cursorial and ambush predation risk avoidance in four African herbivore species
Source: Ecol Evol. 2024 Jun 5;14(6):e11529. doi: 10.1002/ece3.11529 (PMC11150757; doi:10.1002/ece3.11529)
Supplement: Supplementary file 1 — Data S1 [file ECE3-14-e11529-s001.zip › Wildebeest rainy RSF.csv]

UI	x	y	Used	id	Pred	Activity	Season
3.46E-09	791403.6307	7833439.105	1	W645	Dog	High	Rainy
3.37E-09	791153.6307	7833264.105	1	W645	Dog	High	Rainy
3.56E-09	790978.6307	7833489.105	1	W645	Dog	High	Rainy
3.42E-09	791403.6307	7833389.105	1	W645	Dog	High	Rainy
3.46E-09	791403.6307	7833439.105	1	W645	Dog	High	Rainy
3.44E-09	791403.6307	7833414.105	1	W645	Dog	High	Rainy
2.95E-09	791528.6307	7832789.105	1	W645	Dog	High	Rainy
2.90E-09	791603.6307	7832739.105	1	W645	Dog	High	Rainy
3.13E-09	791703.6307	7833089.105	1	W645	Dog	High	Rainy
3.10E-09	791603.6307	7833014.105	1	W645	Dog	High	Rainy
2.63E-09	792503.6307	7832564.105	1	W645	Dog	High	Rainy
2.98E-09	791678.6307	7832864.105	1	W645	Dog	High	Rainy
2.99E-09	791703.6307	7832889.105	1	W645	Dog	High	Rainy
2.92E-09	791678.6307	7832789.105	1	W645	Dog	High	Rainy
2.95E-09	791803.6307	7832864.105	1	W645	Dog	High	Rainy
2.93E-09	791728.6307	7832814.105	1	W645	Dog	High	Rainy
3.69E-09	790903.6307	7833689.105	1	W645	Dog	High	Rainy
3.69E-09	790928.6307	7833689.105	1	W645	Dog	High	Rainy
3.69E-09	790953.6307	7833689.105	1	W645	Dog	High	Rainy
3.87E-09	791078.6307	7834089.105	1	W645	Dog	High	Rainy
3.90E-09	791078.6307	7834189.105	1	W645	Dog	High	Rainy
3.90E-09	791078.6307	7834189.105	1	W645	Dog	High	Rainy
3.87E-09	791178.6307	7834139.105	1	W645	Dog	High	Rainy
3.03E-09	792678.6307	7834114.105	1	W645	Dog	High	Rainy
2.78E-09	793028.6307	7834164.105	1	W645	Dog	High	Rainy
2.74E-09	792828.6307	7834739.105	1	W645	Dog	High	Rainy
6.04E-10	793728.6307	7838689.105	1	W645	Dog	High	Rainy
4.41E-10	794403.6307	7838339.105	1	W645	Dog	High	Rainy
4.41E-10	794403.6307	7838339.105	1	W645	Dog	High	Rainy
4.41E-10	794403.6307	7838339.105	1	W645	Dog	High	Rainy
4.44E-10	794378.6307	7838364.105	1	W645	Dog	High	Rainy
3.70E-10	794653.6307	7838589.105	1	W645	Dog	High	Rainy
6.91E-10	794878.6307	7836964.105	1	W645	Dog	High	Rainy
6.24E-10	795128.6307	7837089.105	1	W645	Dog	High	Rainy
6.97E-10	794153.6307	7837314.105	1	W645	Dog	High	Rainy
3.66E-10	794653.6307	7838639.105	1	W645	Dog	High	Rainy
3.70E-10	794653.6307	7838589.105	1	W645	Dog	High	Rainy
3.63E-10	794703.6307	7838564.105	1	W645	Dog	High	Rainy
4.35E-10	794328.6307	7838639.105	1	W645	Dog	High	Rainy
3.88E-10	794503.6307	7838814.105	1	W645	Dog	High	Rainy
5.26E-10	794878.6307	7837489.105	1	W645	Dog	High	Rainy
5.07E-10	794603.6307	7837714.105	1	W645	Dog	High	Rainy
4.91E-10	794503.6307	7837864.105	1	W645	Dog	High	Rainy
4.87E-10	794778.6307	7837689.105	1	W645	Dog	High	Rainy
4.84E-10	794803.6307	7837689.105	1	W645	Dog	High	Rainy
4.72E-10	794853.6307	7837714.105	1	W645	Dog	High	Rainy
5.44E-10	794978.6307	7837389.105	1	W645	Dog	High	Rainy
4.56E-10	794728.6307	7837864.105	1	W645	Dog	High	Rainy
8.41E-10	794128.6307	7836914.105	1	W645	Dog	High	Rainy
8.38E-10	793953.6307	7837039.105	1	W645	Dog	High	Rainy
6.89E-10	794153.6307	7837339.105	1	W645	Dog	High	Rainy
6.91E-10	794178.6307	7837314.105	1	W645	Dog	High	Rainy
6.91E-10	794178.6307	7837314.105	1	W645	Dog	High	Rainy
6.60E-10	794128.6307	7837464.105	1	W645	Dog	High	Rainy
5.61E-10	794003.6307	7838114.105	1	W645	Dog	High	Rainy
6.12E-10	794253.6307	7837539.105	1	W645	Dog	High	Rainy
7.97E-10	794078.6307	7837064.105	1	W645	Dog	High	Rainy
7.97E-10	793853.6307	7837239.105	1	W645	Dog	High	Rainy
7.21E-10	793753.6307	7837614.105	1	W645	Dog	High	Rainy
5.87E-10	793803.6307	7838464.105	1	W645	Dog	High	Rainy
5.77E-10	793878.6307	7838289.105	1	W645	Dog	High	Rainy
6.17E-10	793803.6307	7838114.105	1	W645	Dog	High	Rainy
6.91E-10	793503.6307	7838364.105	1	W645	Dog	High	Rainy
6.03E-10	793728.6307	7838739.105	1	W645	Dog	High	Rainy
3.14E-10	794903.6307	7838789.105	1	W645	Dog	High	Rainy
3.39E-10	794753.6307	7838789.105	1	W645	Dog	High	Rainy
3.54E-10	794653.6307	7838864.105	1	W645	Dog	High	Rainy
4.96E-10	794478.6307	7837864.105	1	W645	Dog	High	Rainy
4.91E-10	794503.6307	7837864.105	1	W645	Dog	High	Rainy
5.16E-10	794853.6307	7837539.105	1	W645	Dog	High	Rainy
5.46E-10	794953.6307	7837389.105	1	W645	Dog	High	Rainy
7.14E-10	795003.6307	7836864.105	1	W645	Dog	High	Rainy
6.03E-10	793728.6307	7838789.105	1	W645	Dog	High	Rainy
5.72E-10	793828.6307	7838664.105	1	W645	Dog	High	Rainy
5.47E-10	793953.6307	7838389.105	1	W645	Dog	High	Rainy
7.03E-10	793953.6307	7837464.105	1	W645	Dog	High	Rainy
5.51E-10	794053.6307	7838089.105	1	W645	Dog	High	Rainy
5.39E-10	794053.6307	7838189.105	1	W645	Dog	High	Rainy
4.45E-10	794303.6307	7838564.105	1	W645	Dog	High	Rainy
4.54E-10	794278.6307	7838514.105	1	W645	Dog	High	Rainy
3.34E-10	794778.6307	7838789.105	1	W645	Dog	High	Rainy
4.17E-10	794403.6307	7838664.105	1	W645	Dog	High	Rainy
5.14E-10	794178.6307	7838139.105	1	W645	Dog	High	Rainy
6.23E-10	794203.6307	7837539.105	1	W645	Dog	High	Rainy
6.23E-10	794203.6307	7837539.105	1	W645	Dog	High	Rainy
5.70E-10	794403.6307	7837589.105	1	W645	Dog	High	Rainy
5.14E-10	794928.6307	7837514.105	1	W645	Dog	High	Rainy
3.82E-10	794578.6307	7838614.105	1	W645	Dog	High	Rainy
4.37E-10	794478.6307	7838239.105	1	W645	Dog	High	Rainy
5.71E-10	793853.6307	7838489.105	1	W645	Dog	High	Rainy
5.74E-10	793828.6307	7838589.105	1	W645	Dog	High	Rainy
5.65E-10	793903.6307	7838339.105	1	W645	Dog	High	Rainy
5.65E-10	793903.6307	7838339.105	1	W645	Dog	High	Rainy
5.13E-10	794078.6307	7838389.105	1	W645	Dog	High	Rainy
3.57E-10	794628.6307	7838914.105	1	W645	Dog	High	Rainy
3.34E-10	794753.6307	7838889.105	1	W645	Dog	High	Rainy
7.62E-10	793278.6307	7838639.105	1	W645	Dog	High	Rainy
7.24E-10	793378.6307	7838739.105	1	W645	Dog	High	Rainy
5.88E-10	793778.6307	7838664.105	1	W645	Dog	High	Rainy
5.93E-10	793803.6307	7838364.105	1	W645	Dog	High	Rainy
5.86E-10	793828.6307	7838364.105	1	W645	Dog	High	Rainy
6.61E-10	793578.6307	7838439.105	1	W645	Dog	High	Rainy
6.98E-10	793478.6307	7838389.105	1	W645	Dog	High	Rainy
6.20E-10	793678.6307	7838714.105	1	W645	Dog	High	Rainy
9.40E-10	793903.6307	7836814.105	1	W645	Dog	High	Rainy
8.01E-10	794028.6307	7837089.105	1	W645	Dog	High	Rainy
9.19E-10	793978.6307	7836814.105	1	W645	Dog	High	Rainy
8.72E-10	794078.6307	7836864.105	1	W645	Dog	High	Rainy
8.89E-10	794053.6307	7836839.105	1	W645	Dog	High	Rainy
8.85E-10	793853.6307	7836989.105	1	W645	Dog	High	Rainy
8.19E-10	793778.6307	7837239.105	1	W645	Dog	High	Rainy
7.65E-10	794103.6307	7837139.105	1	W645	Dog	High	Rainy
9.07E-10	792903.6307	7838614.105	1	W645	Dog	High	Rainy
8.97E-10	792928.6307	7838614.105	1	W645	Dog	High	Rainy
8.70E-10	793003.6307	7838539.105	1	W645	Dog	High	Rainy
9.43E-10	792828.6307	7838489.105	1	W645	Dog	High	Rainy
9.43E-10	792828.6307	7838489.105	1	W645	Dog	High	Rainy
9.21E-10	792878.6307	7838514.105	1	W645	Dog	High	Rainy
9.80E-10	792728.6307	7838564.105	1	W645	Dog	High	Rainy
9.25E-10	792878.6307	7838439.105	1	W645	Dog	High	Rainy
6.55E-10	793603.6307	7839514.105	1	W645	Dog	High	Rainy
4.87E-10	794103.6307	7839039.105	1	W645	Dog	High	Rainy
5.67E-10	793853.6307	7838589.105	1	W645	Dog	High	Rainy
5.84E-10	793828.6307	7838389.105	1	W645	Dog	High	Rainy
5.84E-10	793828.6307	7838389.105	1	W645	Dog	High	Rainy
5.76E-10	793853.6307	7838389.105	1	W645	Dog	High	Rainy
5.01E-10	794603.6307	7837739.105	1	W645	Dog	High	Rainy
4.94E-10	794878.6307	7837614.105	1	W645	Dog	High	Rainy
1.36E-09	794653.6307	7835489.105	1	W645	Dog	High	Rainy
1.33E-09	794603.6307	7835589.105	1	W645	Dog	High	Rainy
1.42E-09	794578.6307	7835414.105	1	W645	Dog	High	Rainy
1.39E-09	794503.6307	7835514.105	1	W645	Dog	High	Rainy
1.31E-09	794678.6307	7835589.105	1	W645	Dog	High	Rainy
1.33E-09	794603.6307	7835589.105	1	W645	Dog	High	Rainy
1.32E-09	794703.6307	7835564.105	1	W645	Dog	High	Rainy
1.42E-09	794578.6307	7835414.105	1	W645	Dog	High	Rainy
1.44E-09	794553.6307	7835389.105	1	W645	Dog	High	Rainy
1.51E-09	794403.6307	7835339.105	1	W645	Dog	High	Rainy
1.50E-09	794428.6307	7835339.105	1	W645	Dog	High	Rainy
1.47E-09	794453.6307	7835389.105	1	W645	Dog	High	Rainy
1.47E-09	794453.6307	7835389.105	1	W645	Dog	High	Rainy
1.49E-09	794378.6307	7835389.105	1	W645	Dog	High	Rainy
1.51E-09	794503.6307	7835264.105	1	W645	Dog	High	Rainy
1.50E-09	794503.6307	7835289.105	1	W645	Dog	High	Rainy
1.45E-09	794328.6307	7835514.105	1	W645	Dog	High	Rainy
1.39E-09	794503.6307	7835514.105	1	W645	Dog	High	Rainy
1.47E-09	794453.6307	7835389.105	1	W645	Dog	High	Rainy
1.49E-09	794453.6307	7835339.105	1	W645	Dog	High	Rainy
1.49E-09	794453.6307	7835339.105	1	W645	Dog	High	Rainy
1.49E-09	794428.6307	7835364.105	1	W645	Dog	High	Rainy
1.34E-09	794403.6307	7835689.105	1	W645	Dog	High	Rainy
1.30E-09	794453.6307	7835739.105	1	W645	Dog	High	Rainy
1.52E-09	794453.6307	7835289.105	1	W645	Dog	High	Rainy
1.50E-09	794578.6307	7835239.105	1	W645	Dog	High	Rainy
1.51E-09	794478.6307	7835289.105	1	W645	Dog	High	Rainy
1.46E-09	794503.6307	7835364.105	1	W645	Dog	High	Rainy
1.50E-09	794503.6307	7835289.105	1	W645	Dog	High	Rainy
1.41E-09	794603.6307	7835414.105	1	W645	Dog	High	Rainy
1.40E-09	794628.6307	7835414.105	1	W645	Dog	High	Rainy
1.33E-09	794728.6307	7835514.105	1	W645	Dog	High	Rainy
8.03E-10	794603.6307	7836764.105	1	W645	Dog	High	Rainy
6.80E-10	794753.6307	7837039.105	1	W645	Dog	High	Rainy
5.26E-10	794628.6307	7837614.105	1	W645	Dog	High	Rainy
6.65E-10	794078.6307	7837489.105	1	W645	Dog	High	Rainy
6.84E-10	794178.6307	7837339.105	1	W645	Dog	High	Rainy
6.17E-10	794203.6307	7837564.105	1	W645	Dog	High	Rainy
5.95E-10	793953.6307	7837964.105	1	W645	Dog	High	Rainy
5.15E-10	794078.6307	7838364.105	1	W645	Dog	High	Rainy
6.86E-10	793503.6307	7838464.105	1	W645	Dog	High	Rainy
6.30E-10	793703.6307	7838289.105	1	W645	Dog	High	Rainy
5.87E-10	793803.6307	7838464.105	1	W645	Dog	High	Rainy
5.65E-10	793903.6307	7838339.105	1	W645	Dog	High	Rainy
5.65E-10	793903.6307	7838339.105	1	W645	Dog	High	Rainy
4.96E-10	794128.6307	7838439.105	1	W645	Dog	High	Rainy
4.08E-10	794478.6307	7838539.105	1	W645	Dog	High	Rainy
4.49E-10	794353.6307	7838364.105	1	W645	Dog	High	Rainy
5.72E-10	794028.6307	7837989.105	1	W645	Dog	High	Rainy
5.26E-10	794553.6307	7837664.105	1	W645	Dog	High	Rainy
5.50E-10	794553.6307	7837564.105	1	W645	Dog	High	Rainy
5.92E-10	794353.6307	7837539.105	1	W645	Dog	High	Rainy
5.87E-10	794378.6307	7837539.105	1	W645	Dog	High	Rainy
5.92E-10	794353.6307	7837539.105	1	W645	Dog	High	Rainy
5.14E-10	794553.6307	7837714.105	1	W645	Dog	High	Rainy
5.32E-10	794553.6307	7837639.105	1	W645	Dog	High	Rainy
5.06E-10	794353.6307	7837939.105	1	W645	Dog	High	Rainy
5.07E-10	794603.6307	7837714.105	1	W645	Dog	High	Rainy
4.76E-10	794928.6307	7837664.105	1	W645	Dog	High	Rainy
5.23E-10	794653.6307	7837614.105	1	W645	Dog	High	Rainy
5.00E-10	794728.6307	7837664.105	1	W645	Dog	High	Rainy
5.09E-10	794703.6307	7837639.105	1	W645	Dog	High	Rainy
5.10E-10	794453.6307	7837814.105	1	W645	Dog	High	Rainy
5.32E-10	794453.6307	7837714.105	1	W645	Dog	High	Rainy
3.26E-09	790878.6307	7835589.105	1	W645	Dog	High	Rainy
3.52E-09	790878.6307	7835289.105	1	W645	Dog	High	Rainy
3.25E-09	790903.6307	7835589.105	1	W645	Dog	High	Rainy
2.98E-09	791753.6307	7832889.105	1	W645	Dog	High	Rainy
2.98E-09	791753.6307	7832889.105	1	W645	Dog	High	Rainy
2.96E-09	791753.6307	7832864.105	1	W645	Dog	High	Rainy
3.07E-09	791828.6307	7833039.105	1	W645	Dog	High	Rainy
3.24E-09	792103.6307	7833489.105	1	W645	Dog	High	Rainy
2.93E-09	792778.6307	7833614.105	1	W645	Dog	High	Rainy
2.83E-09	792928.6307	7833539.105	1	W645	Dog	High	Rainy
2.90E-09	792878.6307	7833989.105	1	W645	Dog	High	Rainy
2.77E-09	793078.6307	7833814.105	1	W645	Dog	High	Rainy
2.79E-09	793053.6307	7833814.105	1	W645	Dog	High	Rainy
2.77E-09	793078.6307	7833814.105	1	W645	Dog	High	Rainy
2.71E-09	793178.6307	7833839.105	1	W645	Dog	High	Rainy
2.78E-09	793053.6307	7834014.105	1	W645	Dog	High	Rainy
2.82E-09	792978.6307	7833639.105	1	W645	Dog	High	Rainy
2.91E-09	792828.6307	7833639.105	1	W645	Dog	High	Rainy
3.06E-09	792628.6307	7833864.105	1	W645	Dog	High	Rainy
3.05E-09	792653.6307	7833864.105	1	W645	Dog	High	Rainy
3.05E-09	792653.6307	7833864.105	1	W645	Dog	High	Rainy
3.03E-09	792678.6307	7833839.105	1	W645	Dog	High	Rainy
2.99E-09	792753.6307	7833939.105	1	W645	Dog	High	Rainy
2.97E-09	792778.6307	7833914.105	1	W645	Dog	High	Rainy
2.87E-09	792903.6307	7833664.105	1	W645	Dog	High	Rainy
2.80E-09	793028.6307	7833739.105	1	W645	Dog	High	Rainy
2.90E-09	792878.6307	7833914.105	1	W645	Dog	High	Rainy
2.79E-09	793053.6307	7833864.105	1	W645	Dog	High	Rainy
2.79E-09	793053.6307	7833864.105	1	W645	Dog	High	Rainy
2.72E-09	793153.6307	7833839.105	1	W645	Dog	High	Rainy
2.76E-09	793078.6307	7834014.105	1	W645	Dog	High	Rainy
2.88E-09	792903.6307	7833989.105	1	W645	Dog	High	Rainy
2.89E-09	792878.6307	7834089.105	1	W645	Dog	High	Rainy
2.70E-09	793178.6307	7833989.105	1	W645	Dog	High	Rainy
2.97E-09	792778.6307	7833889.105	1	W645	Dog	High	Rainy
2.83E-09	792978.6307	7833839.105	1	W645	Dog	High	Rainy
2.83E-09	792978.6307	7833839.105	1	W645	Dog	High	Rainy
2.80E-09	793028.6307	7833864.105	1	W645	Dog	High	Rainy
2.82E-09	792978.6307	7834139.105	1	W645	Dog	High	Rainy
2.81E-09	792978.6307	7834164.105	1	W645	Dog	High	Rainy
2.91E-09	792828.6307	7833664.105	1	W645	Dog	High	Rainy
2.92E-09	792828.6307	7833739.105	1	W645	Dog	High	Rainy
2.95E-09	792803.6307	7834014.105	1	W645	Dog	High	Rainy
2.98E-09	792703.6307	7833639.105	1	W645	Dog	High	Rainy
2.98E-09	792703.6307	7833639.105	1	W645	Dog	High	Rainy
2.98E-09	792728.6307	7833714.105	1	W645	Dog	High	Rainy
3.01E-09	792703.6307	7833814.105	1	W645	Dog	High	Rainy
3.06E-09	792628.6307	7833839.105	1	W645	Dog	High	Rainy
2.69E-09	793203.6307	7833964.105	1	W645	Dog	High	Rainy
2.75E-09	793103.6307	7833864.105	1	W645	Dog	High	Rainy
2.87E-09	792928.6307	7833889.105	1	W645	Dog	High	Rainy
3.00E-09	792703.6307	7833764.105	1	W645	Dog	High	Rainy
2.98E-09	792728.6307	7833739.105	1	W645	Dog	High	Rainy
3.00E-09	792703.6307	7833764.105	1	W645	Dog	High	Rainy
2.98E-09	792678.6307	7833589.105	1	W645	Dog	High	Rainy
3.09E-09	792428.6307	7833514.105	1	W645	Dog	High	Rainy
3.06E-09	792603.6307	7833764.105	1	W645	Dog	High	Rainy
3.02E-09	792678.6307	7833764.105	1	W645	Dog	High	Rainy
2.88E-09	792903.6307	7833839.105	1	W645	Dog	High	Rainy
2.82E-09	793003.6307	7833839.105	1	W645	Dog	High	Rainy
2.82E-09	793003.6307	7833839.105	1	W645	Dog	High	Rainy
2.82E-09	793003.6307	7833839.105	1	W645	Dog	High	Rainy
2.69E-09	793203.6307	7833914.105	1	W645	Dog	High	Rainy
2.73E-09	793128.6307	7834039.105	1	W645	Dog	High	Rainy
2.95E-09	792728.6307	7833589.105	1	W645	Dog	High	Rainy
2.95E-09	792753.6307	7833664.105	1	W645	Dog	High	Rainy
2.99E-09	792728.6307	7833789.105	1	W645	Dog	High	Rainy
2.80E-09	793003.6307	7834139.105	1	W645	Dog	High	Rainy
2.84E-09	792953.6307	7834139.105	1	W645	Dog	High	Rainy
2.84E-09	792953.6307	7834114.105	1	W645	Dog	High	Rainy
2.82E-09	793003.6307	7833789.105	1	W645	Dog	High	Rainy
2.80E-09	793028.6307	7833739.105	1	W645	Dog	High	Rainy
2.97E-09	792703.6307	7833614.105	1	W645	Dog	High	Rainy
2.91E-09	792828.6307	7833664.105	1	W645	Dog	High	Rainy
2.96E-09	792778.6307	7833864.105	1	W645	Dog	High	Rainy
2.99E-09	792703.6307	7833689.105	1	W645	Dog	High	Rainy
2.97E-09	792728.6307	7833689.105	1	W645	Dog	High	Rainy
2.97E-09	792728.6307	7833689.105	1	W645	Dog	High	Rainy
2.85E-09	792953.6307	7833964.105	1	W645	Dog	High	Rainy
2.71E-09	793178.6307	7833764.105	1	W645	Dog	High	Rainy
2.91E-09	792803.6307	7833589.105	1	W645	Dog	High	Rainy
2.86E-09	792878.6307	7833564.105	1	W645	Dog	High	Rainy
2.83E-09	792978.6307	7833839.105	1	W645	Dog	High	Rainy
2.95E-09	792803.6307	7833939.105	1	W645	Dog	High	Rainy
2.98E-09	792753.6307	7833839.105	1	W645	Dog	High	Rainy
2.96E-09	792753.6307	7833714.105	1	W645	Dog	High	Rainy
2.95E-09	792778.6307	7833714.105	1	W645	Dog	High	Rainy
2.94E-09	792728.6307	7833539.105	1	W645	Dog	High	Rainy
2.91E-09	792828.6307	7833689.105	1	W645	Dog	High	Rainy
2.97E-09	792778.6307	7833914.105	1	W645	Dog	High	Rainy
2.80E-09	793028.6307	7833739.105	1	W645	Dog	High	Rainy
2.81E-09	793003.6307	7833739.105	1	W645	Dog	High	Rainy
2.83E-09	792978.6307	7833764.105	1	W645	Dog	High	Rainy
2.82E-09	792953.6307	7833589.105	1	W645	Dog	High	Rainy
3.00E-09	792703.6307	7833739.105	1	W645	Dog	High	Rainy
2.88E-09	792878.6307	7833664.105	1	W645	Dog	High	Rainy
2.97E-09	792753.6307	7833789.105	1	W645	Dog	High	Rainy
2.99E-09	792728.6307	7833789.105	1	W645	Dog	High	Rainy
2.98E-09	792728.6307	7833739.105	1	W645	Dog	High	Rainy
2.98E-09	792728.6307	7833739.105	1	W645	Dog	High	Rainy
2.98E-09	792728.6307	7833739.105	1	W645	Dog	High	Rainy
3.00E-09	792678.6307	7833689.105	1	W645	Dog	High	Rainy
3.09E-09	792578.6307	7833814.105	1	W645	Dog	High	Rainy
3.11E-09	792403.6307	7833539.105	1	W645	Dog	High	Rainy
3.02E-09	792603.6307	7833589.105	1	W645	Dog	High	Rainy
2.98E-09	792753.6307	7833889.105	1	W645	Dog	High	Rainy
2.75E-09	793103.6307	7833964.105	1	W645	Dog	High	Rainy
2.82E-09	793003.6307	7833864.105	1	W645	Dog	High	Rainy
2.83E-09	792978.6307	7833839.105	1	W645	Dog	High	Rainy
2.69E-09	793203.6307	7833764.105	1	W645	Dog	High	Rainy
2.86E-09	792928.6307	7834039.105	1	W645	Dog	High	Rainy
2.89E-09	792853.6307	7833639.105	1	W645	Dog	High	Rainy
2.83E-09	792978.6307	7833739.105	1	W645	Dog	High	Rainy
2.92E-09	792853.6307	7833989.105	1	W645	Dog	High	Rainy
2.89E-09	792853.6307	7833639.105	1	W645	Dog	High	Rainy
2.99E-09	792653.6307	7833564.105	1	W645	Dog	High	Rainy
2.97E-09	792678.6307	7833539.105	1	W645	Dog	High	Rainy
3.01E-09	792678.6307	7833739.105	1	W645	Dog	High	Rainy
3.07E-09	792603.6307	7833839.105	1	W645	Dog	High	Rainy
2.68E-09	793203.6307	7834014.105	1	W645	Dog	High	Rainy
2.69E-09	793203.6307	7833864.105	1	W645	Dog	High	Rainy
2.84E-09	792953.6307	7833714.105	1	W645	Dog	High	Rainy
2.84E-09	792978.6307	7833914.105	1	W645	Dog	High	Rainy
2.79E-09	793053.6307	7833889.105	1	W645	Dog	High	Rainy
2.72E-09	793153.6307	7833939.105	1	W645	Dog	High	Rainy
2.70E-09	793178.6307	7833964.105	1	W645	Dog	High	Rainy
2.64E-09	793278.6307	7833889.105	1	W645	Dog	High	Rainy
2.61E-09	793328.6307	7833814.105	1	W645	Dog	High	Rainy
3.12E-09	792553.6307	7834114.105	1	W645	Dog	High	Rainy
2.94E-09	791753.6307	7832839.105	1	W645	Dog	High	Rainy
2.97E-09	791953.6307	7832939.105	1	W645	Dog	High	Rainy
2.93E-09	791753.6307	7832814.105	1	W645	Dog	High	Rainy
2.94E-09	791753.6307	7832839.105	1	W645	Dog	High	Rainy
3.19E-09	792103.6307	7833389.105	1	W645	Dog	High	Rainy
3.19E-09	792253.6307	7833539.105	1	W645	Dog	High	Rainy
2.66E-09	793228.6307	7834039.105	1	W645	Dog	High	Rainy
2.64E-09	793253.6307	7834064.105	1	W645	Dog	High	Rainy
2.91E-09	792853.6307	7833814.105	1	W645	Dog	High	Rainy
2.85E-09	792903.6307	7833564.105	1	W645	Dog	High	Rainy
2.99E-09	792703.6307	7833714.105	1	W645	Dog	High	Rainy
2.99E-09	792703.6307	7833714.105	1	W645	Dog	High	Rainy
2.97E-09	792503.6307	7833289.105	1	W645	Dog	High	Rainy
3.00E-09	792353.6307	7833214.105	1	W645	Dog	High	Rainy
2.97E-09	792753.6307	7833739.105	1	W645	Dog	High	Rainy
2.88E-09	792853.6307	7833564.105	1	W645	Dog	High	Rainy
2.97E-09	792653.6307	7833514.105	1	W645	Dog	High	Rainy
2.87E-09	792628.6307	7833189.105	1	W645	Dog	High	Rainy
3.02E-09	792378.6307	7833289.105	1	W645	Dog	High	Rainy
2.99E-09	792428.6307	7833264.105	1	W645	Dog	High	Rainy
2.98E-09	792453.6307	7833264.105	1	W645	Dog	High	Rainy
2.94E-09	792778.6307	7833689.105	1	W645	Dog	High	Rainy
2.76E-09	793053.6307	7834164.105	1	W645	Dog	High	Rainy
2.69E-09	793178.6307	7834039.105	1	W645	Dog	High	Rainy
2.79E-09	793053.6307	7833839.105	1	W645	Dog	High	Rainy
1.61E-09	794953.6307	7834639.105	1	W645	Dog	High	Rainy
1.61E-09	794978.6307	7834639.105	1	W645	Dog	High	Rainy
1.61E-09	795003.6307	7834589.105	1	W645	Dog	High	Rainy
1.55E-09	795053.6307	7834739.105	1	W645	Dog	High	Rainy
1.39E-09	795603.6307	7834889.105	1	W645	Dog	High	Rainy
1.48E-09	795553.6307	7834589.105	1	W645	Dog	High	Rainy
1.43E-09	795578.6307	7834739.105	1	W645	Dog	High	Rainy
1.43E-09	795578.6307	7834739.105	1	W645	Dog	High	Rainy
1.41E-09	795578.6307	7834839.105	1	W645	Dog	High	Rainy
1.40E-09	795603.6307	7834864.105	1	W645	Dog	High	Rainy
1.36E-09	795528.6307	7835014.105	1	W645	Dog	High	Rainy
1.35E-09	795553.6307	7835064.105	1	W645	Dog	High	Rainy
1.36E-09	795403.6307	7835089.105	1	W645	Dog	High	Rainy
1.39E-09	795578.6307	7834914.105	1	W645	Dog	High	Rainy
1.41E-09	795503.6307	7834889.105	1	W645	Dog	High	Rainy
1.41E-09	795578.6307	7834839.105	1	W645	Dog	High	Rainy
1.40E-09	795603.6307	7834864.105	1	W645	Dog	High	Rainy
1.40E-09	795603.6307	7834864.105	1	W645	Dog	High	Rainy
1.40E-09	795603.6307	7834864.105	1	W645	Dog	High	Rainy
1.36E-09	795628.6307	7834989.105	1	W645	Dog	High	Rainy
1.34E-09	795578.6307	7835064.105	1	W645	Dog	High	Rainy
1.44E-09	795528.6307	7834764.105	1	W645	Dog	High	Rainy
1.50E-09	795453.6307	7834589.105	1	W645	Dog	High	Rainy
1.44E-09	795553.6307	7834714.105	1	W645	Dog	High	Rainy
1.44E-09	795553.6307	7834739.105	1	W645	Dog	High	Rainy
1.44E-09	795553.6307	7834739.105	1	W645	Dog	High	Rainy
1.49E-09	795528.6307	7834564.105	1	W645	Dog	High	Rainy
1.45E-09	795578.6307	7834689.105	1	W645	Dog	High	Rainy
1.40E-09	795603.6307	7834839.105	1	W645	Dog	High	Rainy
1.44E-09	795228.6307	7834964.105	1	W645	Dog	High	Rainy
1.48E-09	795228.6307	7834839.105	1	W645	Dog	High	Rainy
1.40E-09	795528.6307	7834889.105	1	W645	Dog	High	Rainy
1.50E-09	795378.6307	7834639.105	1	W645	Dog	High	Rainy
1.50E-09	795428.6307	7834589.105	1	W645	Dog	High	Rainy
1.49E-09	795428.6307	7834639.105	1	W645	Dog	High	Rainy
1.20E-09	796078.6307	7835339.105	1	W645	Dog	High	Rainy
1.24E-09	796028.6307	7835214.105	1	W645	Dog	High	Rainy
1.53E-09	795503.6307	7834364.105	1	W645	Dog	High	Rainy
1.54E-09	795503.6307	7834339.105	1	W645	Dog	High	Rainy
1.48E-09	795503.6307	7834614.105	1	W645	Dog	High	Rainy
1.44E-09	795553.6307	7834714.105	1	W645	Dog	High	Rainy
1.44E-09	795553.6307	7834714.105	1	W645	Dog	High	Rainy
1.44E-09	795528.6307	7834764.105	1	W645	Dog	High	Rainy
1.19E-09	796228.6307	7835314.105	1	W645	Dog	High	Rainy
1.16E-09	796328.6307	7835389.105	1	W645	Dog	High	Rainy
1.18E-09	796303.6307	7835339.105	1	W645	Dog	High	Rainy
1.18E-09	796278.6307	7835339.105	1	W645	Dog	High	Rainy
1.17E-09	796328.6307	7835364.105	1	W645	Dog	High	Rainy
1.19E-09	796328.6307	7835289.105	1	W645	Dog	High	Rainy
1.19E-09	796328.6307	7835289.105	1	W645	Dog	High	Rainy
1.20E-09	796353.6307	7835239.105	1	W645	Dog	High	Rainy
1.14E-09	796278.6307	7835464.105	1	W645	Dog	High	Rainy
1.18E-09	796253.6307	7835339.105	1	W645	Dog	High	Rainy
1.16E-09	796128.6307	7835439.105	1	W645	Dog	High	Rainy
1.18E-09	796228.6307	7835364.105	1	W645	Dog	High	Rainy
1.18E-09	796328.6307	7835314.105	1	W645	Dog	High	Rainy
1.17E-09	796328.6307	7835339.105	1	W645	Dog	High	Rainy
1.17E-09	796328.6307	7835339.105	1	W645	Dog	High	Rainy
1.19E-09	796278.6307	7835289.105	1	W645	Dog	High	Rainy
1.14E-09	796353.6307	7835439.105	1	W645	Dog	High	Rainy
1.12E-09	796403.6307	7835489.105	1	W645	Dog	High	Rainy
1.38E-09	795478.6307	7834989.105	1	W645	Dog	High	Rainy
1.39E-09	795503.6307	7834939.105	1	W645	Dog	High	Rainy
1.44E-09	795553.6307	7834714.105	1	W645	Dog	High	Rainy
1.50E-09	795428.6307	7834589.105	1	W645	Dog	High	Rainy
1.50E-09	795428.6307	7834589.105	1	W645	Dog	High	Rainy
1.49E-09	795428.6307	7834639.105	1	W645	Dog	High	Rainy
1.43E-09	795553.6307	7834764.105	1	W645	Dog	High	Rainy
1.41E-09	795628.6307	7834789.105	1	W645	Dog	High	Rainy
1.33E-09	795578.6307	7835089.105	1	W645	Dog	High	Rainy
1.33E-09	795528.6307	7835114.105	1	W645	Dog	High	Rainy
1.40E-09	795553.6307	7834889.105	1	W645	Dog	High	Rainy
1.49E-09	795428.6307	7834639.105	1	W645	Dog	High	Rainy
1.50E-09	795403.6307	7834639.105	1	W645	Dog	High	Rainy
1.50E-09	795428.6307	7834614.105	1	W645	Dog	High	Rainy
1.57E-09	795303.6307	7834439.105	1	W645	Dog	High	Rainy
1.51E-09	795478.6307	7834514.105	1	W645	Dog	High	Rainy
1.50E-09	795578.6307	7834439.105	1	W645	Dog	High	Rainy
1.47E-09	795528.6307	7834639.105	1	W645	Dog	High	Rainy
1.41E-09	795578.6307	7834839.105	1	W645	Dog	High	Rainy
2.98E-09	792728.6307	7833714.105	1	W645	Dog	High	Rainy
2.98E-09	792728.6307	7833714.105	1	W645	Dog	High	Rainy
2.99E-09	792703.6307	7833689.105	1	W645	Dog	High	Rainy
3.00E-09	792628.6307	7833564.105	1	W645	Dog	High	Rainy
2.95E-09	792728.6307	7833564.105	1	W645	Dog	High	Rainy
2.99E-09	792703.6307	7833714.105	1	W645	Dog	High	Rainy
2.72E-09	793153.6307	7833814.105	1	W645	Dog	High	Rainy
2.70E-09	793178.6307	7833964.105	1	W645	Dog	High	Rainy
2.97E-09	792653.6307	7833489.105	1	W645	Dog	High	Rainy
2.99E-09	792603.6307	7833464.105	1	W645	Dog	High	Rainy
2.96E-09	792628.6307	7833439.105	1	W645	Dog	High	Rainy
2.53E-09	793453.6307	7833939.105	1	W645	Dog	High	Rainy
2.93E-09	792828.6307	7834139.105	1	W645	Dog	High	Rainy
3.07E-09	792628.6307	7834089.105	1	W645	Dog	High	Rainy
2.79E-09	792828.6307	7833189.105	1	W645	Dog	High	Rainy
2.87E-09	792878.6307	7833614.105	1	W645	Dog	High	Rainy
2.97E-09	792778.6307	7833964.105	1	W645	Dog	High	Rainy
2.97E-09	792778.6307	7833964.105	1	W645	Dog	High	Rainy
2.97E-09	792778.6307	7833964.105	1	W645	Dog	High	Rainy
3.03E-09	792653.6307	7833739.105	1	W645	Dog	High	Rainy
3.11E-09	792553.6307	7833839.105	1	W645	Dog	High	Rainy
3.16E-09	792428.6307	7833714.105	1	W645	Dog	High	Rainy
3.01E-09	792603.6307	7833539.105	1	W645	Dog	High	Rainy
2.97E-09	792678.6307	7833539.105	1	W645	Dog	High	Rainy
2.97E-09	792678.6307	7833539.105	1	W645	Dog	High	Rainy
2.97E-09	792678.6307	7833539.105	1	W645	Dog	High	Rainy
2.99E-09	792628.6307	7833539.105	1	W645	Dog	High	Rainy
2.92E-09	792778.6307	7833564.105	1	W645	Dog	High	Rainy
2.86E-09	792928.6307	7833789.105	1	W645	Dog	High	Rainy
3.09E-09	792528.6307	7833689.105	1	W645	Dog	High	Rainy
3.08E-09	792478.6307	7833564.105	1	W645	Dog	High	Rainy
2.92E-09	792803.6307	7833664.105	1	W645	Dog	High	Rainy
3.23E-09	792403.6307	7834039.105	1	W645	Dog	High	Rainy
3.23E-09	792403.6307	7834039.105	1	W645	Dog	High	Rainy
3.23E-09	792403.6307	7834039.105	1	W645	Dog	High	Rainy
3.09E-09	792603.6307	7834089.105	1	W645	Dog	High	Rainy
2.53E-09	793053.6307	7834814.105	1	W645	Dog	High	Rainy
3.28E-09	792328.6307	7834214.105	1	W645	Dog	High	Rainy
3.14E-09	792503.6307	7834289.105	1	W645	Dog	High	Rainy
3.07E-09	792628.6307	7834089.105	1	W645	Dog	High	Rainy
3.04E-09	792503.6307	7833489.105	1	W645	Dog	High	Rainy
3.02E-09	792553.6307	7833489.105	1	W645	Dog	High	Rainy
3.03E-09	792553.6307	7833514.105	1	W645	Dog	High	Rainy
3.06E-09	792578.6307	7833664.105	1	W645	Dog	High	Rainy
3.00E-09	792703.6307	7833764.105	1	W645	Dog	High	Rainy
3.00E-09	792603.6307	7833514.105	1	W645	Dog	High	Rainy
2.97E-09	792628.6307	7833464.105	1	W645	Dog	High	Rainy
2.99E-09	792603.6307	7833464.105	1	W645	Dog	High	Rainy
2.83E-09	792953.6307	7833614.105	1	W645	Dog	High	Rainy
2.83E-09	792953.6307	7833639.105	1	W645	Dog	High	Rainy
2.83E-09	792953.6307	7833639.105	1	W645	Dog	High	Rainy
2.88E-09	792878.6307	7833639.105	1	W645	Dog	High	Rainy
2.93E-09	792828.6307	7833864.105	1	W645	Dog	High	Rainy
2.74E-09	793078.6307	7834164.105	1	W645	Dog	High	Rainy
2.87E-09	792903.6307	7834139.105	1	W645	Dog	High	Rainy
2.90E-09	792878.6307	7833964.105	1	W645	Dog	High	Rainy
2.71E-09	793153.6307	7834014.105	1	W645	Dog	High	Rainy
2.69E-09	793178.6307	7834039.105	1	W645	Dog	High	Rainy
2.70E-09	793178.6307	7834014.105	1	W645	Dog	High	Rainy
2.83E-09	792903.6307	7834339.105	1	W645	Dog	High	Rainy
3.06E-09	792603.6307	7834339.105	1	W645	Dog	High	Rainy
2.96E-09	792678.6307	7833514.105	1	W645	Dog	High	Rainy
2.81E-09	793003.6307	7833739.105	1	W645	Dog	High	Rainy
2.84E-09	792978.6307	7833864.105	1	W645	Dog	High	Rainy
2.88E-09	792853.6307	7833589.105	1	W645	Dog	High	Rainy
2.87E-09	792878.6307	7833589.105	1	W645	Dog	High	Rainy
2.87E-09	792878.6307	7833614.105	1	W645	Dog	High	Rainy
2.88E-09	792853.6307	7833589.105	1	W645	Dog	High	Rainy
2.77E-09	793053.6307	7833614.105	1	W645	Dog	High	Rainy
2.70E-09	793153.6307	7834089.105	1	W645	Dog	High	Rainy
2.84E-09	792953.6307	7834139.105	1	W645	Dog	High	Rainy
2.85E-09	792928.6307	7834139.105	1	W645	Dog	High	Rainy
2.88E-09	792903.6307	7834014.105	1	W645	Dog	High	Rainy
2.90E-09	792878.6307	7834014.105	1	W645	Dog	High	Rainy
2.80E-09	793028.6307	7833864.105	1	W645	Dog	High	Rainy
3.05E-09	791928.6307	7833064.105	1	W645	Dog	High	Rainy
2.99E-09	791778.6307	7832914.105	1	W645	Dog	High	Rainy
2.97E-09	791928.6307	7832939.105	1	W645	Dog	High	Rainy
2.95E-09	792003.6307	7832939.105	1	W645	Dog	High	Rainy
3.03E-09	791828.6307	7832989.105	1	W645	Dog	High	Rainy
3.04E-09	791803.6307	7832989.105	1	W645	Dog	High	Rainy
2.95E-09	792028.6307	7832939.105	1	W645	Dog	High	Rainy
2.96E-09	791978.6307	7832939.105	1	W645	Dog	High	Rainy
2.88E-09	792003.6307	7832814.105	1	W645	Dog	High	Rainy
3.02E-09	791653.6307	7832914.105	1	W645	Dog	High	Rainy
2.99E-09	791978.6307	7832989.105	1	W645	Dog	High	Rainy
2.98E-09	791953.6307	7832964.105	1	W645	Dog	High	Rainy
3.01E-09	791928.6307	7832989.105	1	W645	Dog	High	Rainy
2.96E-09	791578.6307	7832814.105	1	W645	Dog	High	Rainy
2.96E-09	791553.6307	7832814.105	1	W645	Dog	High	Rainy
2.92E-09	791578.6307	7832764.105	1	W645	Dog	High	Rainy
2.90E-09	791628.6307	7832739.105	1	W645	Dog	High	Rainy
2.97E-09	791778.6307	7832889.105	1	W645	Dog	High	Rainy
2.94E-09	791753.6307	7832839.105	1	W645	Dog	High	Rainy
3.02E-09	791703.6307	7832939.105	1	W645	Dog	High	Rainy
3.05E-09	791828.6307	7833014.105	1	W645	Dog	High	Rainy
3.06E-09	791853.6307	7833039.105	1	W645	Dog	High	Rainy
3.08E-09	791778.6307	7833039.105	1	W645	Dog	High	Rainy
3.08E-09	791778.6307	7833039.105	1	W645	Dog	High	Rainy
3.08E-09	791678.6307	7833014.105	1	W645	Dog	High	Rainy
2.96E-09	791753.6307	7832864.105	1	W645	Dog	High	Rainy
2.63E-09	791828.6307	7832364.105	1	W645	Dog	High	Rainy
2.60E-09	791903.6307	7832314.105	1	W645	Dog	High	Rainy
3.02E-09	791803.6307	7832964.105	1	W645	Dog	High	Rainy
9.43E-10	794403.6307	7836514.105	0	W645	Dog	High	Rainy
6.91E-10	793553.6307	7838164.105	0	W645	Dog	High	Rainy
3.44E-09	791203.6307	7833364.105	0	W645	Dog	High	Rainy
1.67E-09	794528.6307	7834889.105	0	W645	Dog	High	Rainy
1.12E-09	795753.6307	7835664.105	0	W645	Dog	High	Rainy
5.74E-10	795053.6307	7837264.105	0	W645	Dog	High	Rainy
3.55E-09	791753.6307	7833814.105	0	W645	Dog	High	Rainy
1.98E-09	794203.6307	7834414.105	0	W645	Dog	High	Rainy
2.65E-09	793253.6307	7833564.105	0	W645	Dog	High	Rainy
2.39E-09	793278.6307	7834764.105	0	W645	Dog	High	Rainy
3.87E-09	791003.6307	7834064.105	0	W645	Dog	High	Rainy
1.96E-09	793928.6307	7834839.105	0	W645	Dog	High	Rainy
1.97E-09	792528.6307	7836114.105	0	W645	Dog	High	Rainy
9.90E-10	795703.6307	7836014.105	0	W645	Dog	High	Rainy
1.26E-09	794728.6307	7835664.105	0	W645	Dog	High	Rainy
1.25E-09	795028.6307	7835564.105	0	W645	Dog	High	Rainy
1.05E-09	793928.6307	7836539.105	0	W645	Dog	High	Rainy
2.36E-09	793628.6307	7834239.105	0	W645	Dog	High	Rainy
1.18E-09	794428.6307	7835989.105	0	W645	Dog	High	Rainy
1.46E-09	792953.6307	7836514.105	0	W645	Dog	High	Rainy
3.38E-09	791678.6307	7833439.105	0	W645	Dog	High	Rainy
5.86E-10	794353.6307	7837564.105	0	W645	Dog	High	Rainy
1.21E-09	793028.6307	7836939.105	0	W645	Dog	High	Rainy
1.40E-09	794128.6307	7835739.105	0	W645	Dog	High	Rainy
2.90E-09	791778.6307	7835614.105	0	W645	Dog	High	Rainy
8.24E-10	793403.6307	7837664.105	0	W645	Dog	High	Rainy
3.55E-09	791103.6307	7833489.105	0	W645	Dog	High	Rainy
1.47E-09	795378.6307	7834764.105	0	W645	Dog	High	Rainy
1.12E-09	793003.6307	7837189.105	0	W645	Dog	High	Rainy
7.11E-10	794003.6307	7837389.105	0	W645	Dog	High	Rainy
3.39E-09	792003.6307	7833714.105	0	W645	Dog	High	Rainy
2.16E-09	792653.6307	7835764.105	0	W645	Dog	High	Rainy
4.76E-10	794778.6307	7837739.105	0	W645	Dog	High	Rainy
7.72E-10	793553.6307	7837664.105	0	W645	Dog	High	Rainy
3.08E-09	792578.6307	7834339.105	0	W645	Dog	High	Rainy
2.73E-09	793103.6307	7833489.105	0	W645	Dog	High	Rainy
1.87E-09	794128.6307	7834814.105	0	W645	Dog	High	Rainy
1.12E-09	793303.6307	7836889.105	0	W645	Dog	High	Rainy
1.81E-09	794728.6307	7834189.105	0	W645	Dog	High	Rainy
1.43E-09	794603.6307	7835364.105	0	W645	Dog	High	Rainy
2.61E-09	791978.6307	7835789.105	0	W645	Dog	High	Rainy
8.16E-10	793253.6307	7838014.105	0	W645	Dog	High	Rainy
2.61E-09	791828.6307	7835889.105	0	W645	Dog	High	Rainy
3.09E-09	792078.6307	7833189.105	0	W645	Dog	High	Rainy
7.33E-10	794628.6307	7836939.105	0	W645	Dog	High	Rainy
1.35E-09	795003.6307	7835339.105	0	W645	Dog	High	Rainy
9.19E-10	793978.6307	7836814.105	0	W645	Dog	High	Rainy
1.31E-09	792778.6307	7836989.105	0	W645	Dog	High	Rainy
1.56E-09	794678.6307	7835014.105	0	W645	Dog	High	Rainy
3.35E-09	791453.6307	7835314.105	0	W645	Dog	High	Rainy
1.76E-09	792353.6307	7836564.105	0	W645	Dog	High	Rainy
1.73E-09	794928.6307	7834239.105	0	W645	Dog	High	Rainy
1.12E-09	794503.6307	7836089.105	0	W645	Dog	High	Rainy
1.08E-09	793878.6307	7836514.105	0	W645	Dog	High	Rainy
1.25E-09	792828.6307	7837064.105	0	W645	Dog	High	Rainy
3.34E-09	791603.6307	7835239.105	0	W645	Dog	High	Rainy
5.07E-10	794503.6307	7837789.105	0	W645	Dog	High	Rainy
3.55E-09	791928.6307	7834364.105	0	W645	Dog	High	Rainy
6.96E-10	793953.6307	7837489.105	0	W645	Dog	High	Rainy
1.05E-09	792728.6307	7837939.105	0	W645	Dog	High	Rainy
2.68E-09	793228.6307	7833864.105	0	W645	Dog	High	Rainy
1.40E-09	793078.6307	7836514.105	0	W645	Dog	High	Rainy
1.89E-09	793303.6307	7835564.105	0	W645	Dog	High	Rainy
1.62E-09	794478.6307	7835039.105	0	W645	Dog	High	Rainy
3.06E-09	792578.6307	7833689.105	0	W645	Dog	High	Rainy
1.59E-09	792478.6307	7836739.105	0	W645	Dog	High	Rainy
1.23E-09	793803.6307	7836264.105	0	W645	Dog	High	Rainy
8.86E-10	793028.6307	7838164.105	0	W645	Dog	High	Rainy
2.65E-09	793003.6307	7834639.105	0	W645	Dog	High	Rainy
2.66E-09	793178.6307	7833339.105	0	W645	Dog	High	Rainy
7.04E-10	795103.6307	7836864.105	0	W645	Dog	High	Rainy
2.92E-09	792828.6307	7834189.105	0	W645	Dog	High	Rainy
1.40E-09	792378.6307	7837239.105	0	W645	Dog	High	Rainy
1.69E-09	794428.6307	7834914.105	0	W645	Dog	High	Rainy
1.53E-09	793703.6307	7835814.105	0	W645	Dog	High	Rainy
1.73E-09	792903.6307	7836139.105	0	W645	Dog	High	Rainy
2.54E-09	792078.6307	7835789.105	0	W645	Dog	High	Rainy
6.46E-10	793803.6307	7837914.105	0	W645	Dog	High	Rainy
5.93E-10	793778.6307	7838514.105	0	W645	Dog	High	Rainy
2.67E-09	792678.6307	7835064.105	0	W645	Dog	High	Rainy
1.83E-09	793403.6307	7835564.105	0	W645	Dog	High	Rainy
3.07E-09	791353.6307	7835664.105	0	W645	Dog	High	Rainy
1.55E-09	793978.6307	7835564.105	0	W645	Dog	High	Rainy
8.71E-10	794678.6307	7836564.105	0	W645	Dog	High	Rainy
3.79E-09	791178.6307	7834839.105	0	W645	Dog	High	Rainy
1.56E-09	795103.6307	7834664.105	0	W645	Dog	High	Rainy
1.29E-09	796028.6307	7835039.105	0	W645	Dog	High	Rainy
3.43E-09	791753.6307	7834989.105	0	W645	Dog	High	Rainy
2.91E-09	792803.6307	7833589.105	0	W645	Dog	High	Rainy
8.68E-10	793103.6307	7838064.105	0	W645	Dog	High	Rainy
5.63E-10	795003.6307	7837314.105	0	W645	Dog	High	Rainy
6.85E-10	793878.6307	7837614.105	0	W645	Dog	High	Rainy
1.22E-09	793528.6307	7836489.105	0	W645	Dog	High	Rainy
1.55E-09	792253.6307	7837039.105	0	W645	Dog	High	Rainy
2.51E-09	793328.6307	7834414.105	0	W645	Dog	High	Rainy
3.31E-09	791553.6307	7833289.105	0	W645	Dog	High	Rainy
1.22E-09	795928.6307	7835314.105	0	W645	Dog	High	Rainy
2.87E-09	792503.6307	7833064.105	0	W645	Dog	High	Rainy
1.60E-09	795228.6307	7834364.105	0	W645	Dog	High	Rainy
2.51E-09	793228.6307	7834589.105	0	W645	Dog	High	Rainy
1.64E-09	795153.6307	7834289.105	0	W645	Dog	High	Rainy
1.19E-09	792778.6307	7837289.105	0	W645	Dog	High	Rainy
1.09E-09	793603.6307	7836689.105	0	W645	Dog	High	Rainy
5.33E-10	793978.6307	7838514.105	0	W645	Dog	High	Rainy
1.11E-09	793028.6307	7837189.105	0	W645	Dog	High	Rainy
2.90E-09	792353.6307	7833014.105	0	W645	Dog	High	Rainy
2.24E-09	793978.6307	7833739.105	0	W645	Dog	High	Rainy
1.53E-09	792628.6307	7836689.105	0	W645	Dog	High	Rainy
3.50E-09	792003.6307	7834314.105	0	W645	Dog	High	Rainy
1.00E-09	793603.6307	7836889.105	0	W645	Dog	High	Rainy
7.40E-10	795378.6307	7836714.105	0	W645	Dog	High	Rainy
9.05E-10	795503.6307	7836264.105	0	W645	Dog	High	Rainy
1.18E-09	794778.6307	7835814.105	0	W645	Dog	High	Rainy
3.48E-09	791828.6307	7834814.105	0	W645	Dog	High	Rainy
3.13E-09	792303.6307	7833464.105	0	W645	Dog	High	Rainy
7.48E-10	794103.6307	7837189.105	0	W645	Dog	High	Rainy
3.31E-09	791928.6307	7834989.105	0	W645	Dog	High	Rainy
7.36E-10	795053.6307	7836789.105	0	W645	Dog	High	Rainy
3.08E-09	792403.6307	7833439.105	0	W645	Dog	High	Rainy
9.24E-10	794678.6307	7836439.105	0	W645	Dog	High	Rainy
8.11E-10	793528.6307	7837539.105	0	W645	Dog	High	Rainy
2.26E-09	793953.6307	7833739.105	0	W645	Dog	High	Rainy
3.02E-09	792503.6307	7834689.105	0	W645	Dog	High	Rainy
3.47E-09	791753.6307	7833639.105	0	W645	Dog	High	Rainy
2.42E-09	793153.6307	7834889.105	0	W645	Dog	High	Rainy
2.60E-09	793303.6307	7834114.105	0	W645	Dog	High	Rainy
1.43E-09	794903.6307	7835189.105	0	W645	Dog	High	Rainy
4.56E-10	794503.6307	7838064.105	0	W645	Dog	High	Rainy
3.04E-09	791928.6307	7833039.105	0	W645	Dog	High	Rainy
1.72E-09	792228.6307	7836739.105	0	W645	Dog	High	Rainy
1.24E-09	796053.6307	7835214.105	0	W645	Dog	High	Rainy
1.11E-09	792578.6307	7837939.105	0	W645	Dog	High	Rainy
1.52E-09	792528.6307	7836814.105	0	W645	Dog	High	Rainy
3.53E-09	791953.6307	7834139.105	0	W645	Dog	High	Rainy
2.84E-09	792453.6307	7835089.105	0	W645	Dog	High	Rainy
1.04E-09	794903.6307	7836089.105	0	W645	Dog	High	Rainy
3.89E-09	791003.6307	7834139.105	0	W645	Dog	High	Rainy
2.27E-09	793278.6307	7834989.105	0	W645	Dog	High	Rainy
3.14E-09	792528.6307	7833939.105	0	W645	Dog	High	Rainy
1.29E-09	795028.6307	7835464.105	0	W645	Dog	High	Rainy
1.91E-09	792453.6307	7836264.105	0	W645	Dog	High	Rainy
4.91E-10	794753.6307	7837689.105	0	W645	Dog	High	Rainy
1.94E-09	793878.6307	7834939.105	0	W645	Dog	High	Rainy
2.93E-09	792653.6307	7833364.105	0	W645	Dog	High	Rainy
8.02E-10	794553.6307	7836789.105	0	W645	Dog	High	Rainy
3.85E-09	791353.6307	7834314.105	0	W645	Dog	High	Rainy
3.53E-09	791428.6307	7833564.105	0	W645	Dog	High	Rainy
1.34E-09	793178.6307	7836539.105	0	W645	Dog	High	Rainy
1.36E-09	793453.6307	7836289.105	0	W645	Dog	High	Rainy
9.98E-10	794753.6307	7836239.105	0	W645	Dog	High	Rainy
7.33E-10	793503.6307	7837964.105	0	W645	Dog	High	Rainy
1.82E-09	793303.6307	7835664.105	0	W645	Dog	High	Rainy
1.11E-09	793203.6307	7836989.105	0	W645	Dog	High	Rainy
1.22E-09	795328.6307	7835514.105	0	W645	Dog	High	Rainy
5.80E-10	795178.6307	7837214.105	0	W645	Dog	High	Rainy
1.40E-09	792853.6307	7836714.105	0	W645	Dog	High	Rainy
1.29E-09	792828.6307	7836964.105	0	W645	Dog	High	Rainy
6.65E-10	793953.6307	7837614.105	0	W645	Dog	High	Rainy
9.34E-10	794503.6307	7836489.105	0	W645	Dog	High	Rainy
2.71E-09	791778.6307	7832489.105	0	W645	Dog	High	Rainy
3.23E-09	791328.6307	7835514.105	0	W645	Dog	High	Rainy
5.55E-10	794653.6307	7837489.105	0	W645	Dog	High	Rainy
9.42E-10	795403.6307	7836189.105	0	W645	Dog	High	Rainy
3.29E-09	792228.6307	7833764.105	0	W645	Dog	High	Rainy
9.42E-10	795403.6307	7836189.105	0	W645	Dog	High	Rainy
2.65E-09	792128.6307	7832464.105	0	W645	Dog	High	Rainy
8.30E-10	794503.6307	7836739.105	0	W645	Dog	High	Rainy
1.63E-09	792453.6307	7836689.105	0	W645	Dog	High	Rainy
2.81E-09	792378.6307	7832864.105	0	W645	Dog	High	Rainy
2.24E-09	793728.6307	7834439.105	0	W645	Dog	High	Rainy
2.63E-09	791953.6307	7835789.105	0	W645	Dog	High	Rainy
1.38E-09	794503.6307	7835539.105	0	W645	Dog	High	Rainy
2.19E-09	793078.6307	7835339.105	0	W645	Dog	High	Rainy
6.98E-10	793853.6307	7837589.105	0	W645	Dog	High	Rainy
7.16E-10	793453.6307	7838264.105	0	W645	Dog	High	Rainy
2.59E-09	791353.6307	7836164.105	0	W645	Dog	High	Rainy
1.35E-09	793178.6307	7836514.105	0	W645	Dog	High	Rainy
1.71E-09	792328.6307	7836664.105	0	W645	Dog	High	Rainy
1.59E-09	795203.6307	7834439.105	0	W645	Dog	High	Rainy
4.90E-10	794853.6307	7837639.105	0	W645	Dog	High	Rainy
1.22E-09	792978.6307	7836964.105	0	W645	Dog	High	Rainy
1.65E-09	794953.6307	7834514.105	0	W645	Dog	High	Rainy
7.48E-10	793353.6307	7838314.105	0	W645	Dog	High	Rainy
9.32E-10	794353.6307	7836564.105	0	W645	Dog	High	Rainy
2.57E-09	793403.6307	7833764.105	0	W645	Dog	High	Rainy
2.51E-09	792803.6307	7835164.105	0	W645	Dog	High	Rainy
1.86E-09	792128.6307	7836614.105	0	W645	Dog	High	Rainy
8.53E-10	793078.6307	7838314.105	0	W645	Dog	High	Rainy
1.54E-09	795028.6307	7834789.105	0	W645	Dog	High	Rainy
2.75E-09	793103.6307	7833739.105	0	W645	Dog	High	Rainy
2.86E-09	792603.6307	7833139.105	0	W645	Dog	High	Rainy
1.01E-09	794403.6307	7836364.105	0	W645	Dog	High	Rainy
8.92E-10	793678.6307	7837114.105	0	W645	Dog	High	Rainy
2.53E-09	793478.6307	7833689.105	0	W645	Dog	High	Rainy
9.90E-10	792803.6307	7838089.105	0	W645	Dog	High	Rainy
3.35E-09	791978.6307	7834864.105	0	W645	Dog	High	Rainy
3.90E-09	791153.6307	7834439.105	0	W645	Dog	High	Rainy
1.42E-09	795128.6307	7835064.105	0	W645	Dog	High	Rainy
1.59E-09	794978.6307	7834689.105	0	W645	Dog	High	Rainy
3.69E-09	791453.6307	7834839.105	0	W645	Dog	High	Rainy
2.75E-09	793103.6307	7833814.105	0	W645	Dog	High	Rainy
1.86E-09	792178.6307	7836564.105	0	W645	Dog	High	Rainy
2.14E-09	794153.6307	7833839.105	0	W645	Dog	High	Rainy
2.65E-09	791378.6307	7836089.105	0	W645	Dog	High	Rainy
2.98E-09	792228.6307	7835139.105	0	W645	Dog	High	Rainy
2.67E-09	793228.6307	7833689.105	0	W645	Dog	High	Rainy
1.19E-09	794603.6307	7835889.105	0	W645	Dog	High	Rainy
2.22E-09	792803.6307	7835564.105	0	W645	Dog	High	Rainy
2.05E-09	791753.6307	7836614.105	0	W645	Dog	High	Rainy
3.27E-09	791403.6307	7835439.105	0	W645	Dog	High	Rainy
3.33E-09	791553.6307	7835289.105	0	W645	Dog	High	Rainy
1.85E-09	792578.6307	7836239.105	0	W645	Dog	High	Rainy
2.46E-09	792978.6307	7835039.105	0	W645	Dog	High	Rainy
1.62E-09	795078.6307	7834464.105	0	W645	Dog	High	Rainy
1.06E-09	795903.6307	7835789.105	0	W645	Dog	High	Rainy
3.89E-09	790903.6307	7834664.105	0	W645	Dog	High	Rainy
3.13E-09	791778.6307	7833114.105	0	W645	Dog	High	Rainy
1.08E-09	793628.6307	7836689.105	0	W645	Dog	High	Rainy
1.71E-09	794503.6307	7834814.105	0	W645	Dog	High	Rainy
2.61E-09	793078.6307	7834614.105	0	W645	Dog	High	Rainy
3.66E-09	790928.6307	7835114.105	0	W645	Dog	High	Rainy
1.58E-09	793953.6307	7835539.105	0	W645	Dog	High	Rainy
1.06E-09	793503.6307	7836839.105	0	W645	Dog	High	Rainy
1.94E-09	794578.6307	7833814.105	0	W645	Dog	High	Rainy
1.37E-09	795678.6307	7834914.105	0	W645	Dog	High	Rainy
1.38E-09	794603.6307	7835489.105	0	W645	Dog	High	Rainy
5.15E-10	794353.6307	7837889.105	0	W645	Dog	High	Rainy
2.69E-09	793003.6307	7833114.105	0	W645	Dog	High	Rainy
7.90E-10	793553.6307	7837589.105	0	W645	Dog	High	Rainy
7.33E-10	794628.6307	7836939.105	0	W645	Dog	High	Rainy
3.21E-09	792053.6307	7833389.105	0	W645	Dog	High	Rainy
2.84E-09	791178.6307	7835964.105	0	W645	Dog	High	Rainy
1.44E-09	792753.6307	7836739.105	0	W645	Dog	High	Rainy
1.19E-09	795228.6307	7835614.105	0	W645	Dog	High	Rainy
1.33E-09	794028.6307	7835939.105	0	W645	Dog	High	Rainy
1.02E-09	792928.6307	7837639.105	0	W645	Dog	High	Rainy
1.09E-09	792628.6307	7837939.105	0	W645	Dog	High	Rainy
8.70E-10	794903.6307	7836489.105	0	W645	Dog	High	Rainy
1.60E-09	795003.6307	7834639.105	0	W645	Dog	High	Rainy
3.06E-09	792403.6307	7834789.105	0	W645	Dog	High	Rainy
1.46E-09	793203.6307	7836314.105	0	W645	Dog	High	Rainy
1.88E-09	792503.6307	7836264.105	0	W645	Dog	High	Rainy
1.76E-09	794228.6307	7834964.105	0	W645	Dog	High	Rainy
1.99E-09	794003.6307	7834689.105	0	W645	Dog	High	Rainy
1.98E-09	791903.6307	7836614.105	0	W645	Dog	High	Rainy
2.60E-09	793153.6307	7833039.105	0	W645	Dog	High	Rainy
1.27E-09	792628.6307	7837264.105	0	W645	Dog	High	Rainy
2.80E-09	792953.6307	7834314.105	0	W645	Dog	High	Rainy
9.63E-10	796028.6307	7836039.105	0	W645	Dog	High	Rainy
3.93E-09	790953.6307	7834439.105	0	W645	Dog	High	Rainy
9.98E-10	794003.6307	7836614.105	0	W645	Dog	High	Rainy
7.44E-10	794053.6307	7837239.105	0	W645	Dog	High	Rainy
2.27E-09	793928.6307	7833764.105	0	W645	Dog	High	Rainy
3.72E-09	791603.6307	7834539.105	0	W645	Dog	High	Rainy
1.10E-09	795928.6307	7835664.105	0	W645	Dog	High	Rainy
5.12E-10	794053.6307	7838514.105	0	W645	Dog	High	Rainy
3.02E-09	792503.6307	7833414.105	0	W645	Dog	High	Rainy
1.19E-09	795703.6307	7835464.105	0	W645	Dog	High	Rainy
9.37E-10	793353.6307	7837314.105	0	W645	Dog	High	Rainy
2.08E-09	793553.6307	7835014.105	0	W645	Dog	High	Rainy
3.20E-09	791653.6307	7835364.105	0	W645	Dog	High	Rainy
1.18E-09	793103.6307	7836939.105	0	W645	Dog	High	Rainy
3.63E-09	791203.6307	7835089.105	0	W645	Dog	High	Rainy
1.49E-09	792653.6307	7836739.105	0	W645	Dog	High	Rainy
1.24E-09	795428.6307	7835414.105	0	W645	Dog	High	Rainy
2.93E-09	792578.6307	7834764.105	0	W645	Dog	High	Rainy
7.85E-10	793378.6307	7837914.105	0	W645	Dog	High	Rainy
1.53E-09	794128.6307	7835489.105	0	W645	Dog	High	Rainy
1.43E-09	793753.6307	7835939.105	0	W645	Dog	High	Rainy
1.13E-09	794303.6307	7836164.105	0	W645	Dog	High	Rainy
2.12E-09	792778.6307	7835714.105	0	W645	Dog	High	Rainy
2.75E-09	793028.6307	7834289.105	0	W645	Dog	High	Rainy
2.62E-09	793178.6307	7834389.105	0	W645	Dog	High	Rainy
6.36E-10	793653.6307	7838439.105	0	W645	Dog	High	Rainy
3.31E-09	792228.6307	7833864.105	0	W645	Dog	High	Rainy
1.47E-09	795653.6307	7834539.105	0	W645	Dog	High	Rainy
3.62E-09	791228.6307	7835089.105	0	W645	Dog	High	Rainy
2.74E-09	791903.6307	7832564.105	0	W645	Dog	High	Rainy
2.98E-09	792253.6307	7833114.105	0	W645	Dog	High	Rainy
1.35E-09	793128.6307	7836564.105	0	W645	Dog	High	Rainy
8.39E-10	793278.6307	7837814.105	0	W645	Dog	High	Rainy
2.83E-09	792028.6307	7835514.105	0	W645	Dog	High	Rainy
9.89E-10	793503.6307	7837014.105	0	W645	Dog	High	Rainy
1.46E-09	794853.6307	7835139.105	0	W645	Dog	High	Rainy
2.05E-09	793778.6307	7834814.105	0	W645	Dog	High	Rainy
7.49E-10	794528.6307	7836939.105	0	W645	Dog	High	Rainy
1.04E-09	794553.6307	7836239.105	0	W645	Dog	High	Rainy
6.41E-10	793803.6307	7837939.105	0	W645	Dog	High	Rainy
3.79E-09	791353.6307	7834014.105	0	W645	Dog	High	Rainy
7.84E-10	793428.6307	7837814.105	0	W645	Dog	High	Rainy
2.37E-09	792303.6307	7835814.105	0	W645	Dog	High	Rainy
2.95E-09	792553.6307	7833289.105	0	W645	Dog	High	Rainy
2.41E-09	791828.6307	7836114.105	0	W645	Dog	High	Rainy
1.37E-09	795378.6307	7835064.105	0	W645	Dog	High	Rainy
1.21E-09	795853.6307	7835364.105	0	W645	Dog	High	Rainy
7.86E-10	794428.6307	7836889.105	0	W645	Dog	High	Rainy
1.92E-09	794353.6307	7834389.105	0	W645	Dog	High	Rainy
3.09E-09	791803.6307	7835389.105	0	W645	Dog	High	Rainy
2.52E-09	793053.6307	7834839.105	0	W645	Dog	High	Rainy
2.81E-09	792978.6307	7833589.105	0	W645	Dog	High	Rainy
1.89E-09	794578.6307	7834114.105	0	W645	Dog	High	Rainy
6.28E-10	794903.6307	7837139.105	0	W645	Dog	High	Rainy
3.35E-09	791803.6307	7835064.105	0	W645	Dog	High	Rainy
4.91E-10	794503.6307	7837864.105	0	W645	Dog	High	Rainy
1.83E-09	793403.6307	7835564.105	0	W645	Dog	High	Rainy
1.37E-09	795653.6307	7834939.105	0	W645	Dog	High	Rainy
6.47E-10	794153.6307	7837489.105	0	W645	Dog	High	Rainy
1.34E-09	794778.6307	7835464.105	0	W645	Dog	High	Rainy
1.29E-09	794353.6307	7835814.105	0	W645	Dog	High	Rainy
2.55E-09	793353.6307	7833214.105	0	W645	Dog	High	Rainy
2.52E-09	793328.6307	7834364.105	0	W645	Dog	High	Rainy
5.89E-10	794303.6307	7837589.105	0	W645	Dog	High	Rainy
1.55E-09	793453.6307	7835964.105	0	W645	Dog	High	Rainy
8.99E-10	793528.6307	7837239.105	0	W645	Dog	High	Rainy
1.05E-09	794703.6307	7836139.105	0	W645	Dog	High	Rainy
1.71E-09	794603.6307	7834714.105	0	W645	Dog	High	Rainy
2.39E-09	793728.6307	7833464.105	0	W645	Dog	High	Rainy
3.08E-09	792553.6307	7833689.105	0	W645	Dog	High	Rainy
2.94E-09	791578.6307	7835689.105	0	W645	Dog	High	Rainy
3.75E-09	791503.6307	7834064.105	0	W645	Dog	High	Rainy
1.47E-09	792653.6307	7836789.105	0	W645	Dog	High	Rainy
1.12E-09	794403.6307	7836139.105	0	W645	Dog	High	Rainy
7.20E-10	793603.6307	7837839.105	0	W645	Dog	High	Rainy
2.70E-09	793028.6307	7833189.105	0	W645	Dog	High	Rainy
2.14E-09	792478.6307	7835939.105	0	W645	Dog	High	Rainy
3.04E-09	791528.6307	7832914.105	0	W645	Dog	High	Rainy
2.24E-09	794003.6307	7833639.105	0	W645	Dog	High	Rainy
2.83E-09	792903.6307	7833464.105	0	W645	Dog	High	Rainy
3.77E-09	791228.6307	7833889.105	0	W645	Dog	High	Rainy
1.04E-09	795703.6307	7835889.105	0	W645	Dog	High	Rainy
2.02E-09	794053.6307	7834539.105	0	W645	Dog	High	Rainy
6.70E-10	793978.6307	7837564.105	0	W645	Dog	High	Rainy
2.57E-09	791528.6307	7836114.105	0	W645	Dog	High	Rainy
1.53E-09	792653.6307	7836664.105	0	W645	Dog	High	Rainy
2.08E-09	793753.6307	7834789.105	0	W645	Dog	High	Rainy
2.73E-09	793078.6307	7833464.105	0	W645	Dog	High	Rainy
2.94E-09	791553.6307	7832789.105	0	W645	Dog	High	Rainy
1.65E-09	795178.6307	7834214.105	0	W645	Dog	High	Rainy
1.52E-09	792728.6307	7836614.105	0	W645	Dog	High	Rainy
7.18E-10	795428.6307	7836764.105	0	W645	Dog	High	Rainy
2.26E-09	793928.6307	7833839.105	0	W645	Dog	High	Rainy
2.11E-09	792053.6307	7836314.105	0	W645	Dog	High	Rainy
2.65E-09	792828.6307	7834914.105	0	W645	Dog	High	Rainy
7.32E-10	793553.6307	7837864.105	0	W645	Dog	High	Rainy
9.27E-10	794428.6307	7836539.105	0	W645	Dog	High	Rainy
1.20E-09	796153.6307	7835289.105	0	W645	Dog	High	Rainy
1.59E-09	792653.6307	7836564.105	0	W645	Dog	High	Rainy
5.41E-10	794753.6307	7837489.105	0	W645	Dog	High	Rainy
2.80E-09	792978.6307	7833514.105	0	W645	Dog	High	Rainy
3.07E-09	791803.6307	7833039.105	0	W645	Dog	High	Rainy
1.89E-09	794528.6307	7834189.105	0	W645	Dog	High	Rainy
1.33E-09	795478.6307	7835139.105	0	W645	Dog	High	Rainy
1.06E-09	795328.6307	7835914.105	0	W645	Dog	High	Rainy
3.76E-09	791553.6307	7834264.105	0	W645	Dog	High	Rainy
2.06E-09	794303.6307	7833889.105	0	W645	Dog	High	Rainy
8.99E-10	793578.6307	7837189.105	0	W645	Dog	High	Rainy
9.88E-10	795578.6307	7836039.105	0	W645	Dog	High	Rainy
2.92E-09	791953.6307	7835464.105	0	W645	Dog	High	Rainy
1.82E-09	794253.6307	7834789.105	0	W645	Dog	High	Rainy
2.43E-09	793278.6307	7834689.105	0	W645	Dog	High	Rainy
1.69E-09	793128.6307	7836014.105	0	W645	Dog	High	Rainy
1.27E-09	795628.6307	7835264.105	0	W645	Dog	High	Rainy
3.25E-09	792328.6307	7833839.105	0	W645	Dog	High	Rainy
1.88E-09	794403.6307	7834439.105	0	W645	Dog	High	Rainy
7.77E-10	795028.6307	7836689.105	0	W645	Dog	High	Rainy
1.28E-09	792853.6307	7836964.105	0	W645	Dog	High	Rainy
1.64E-09	794828.6307	7834689.105	0	W645	Dog	High	Rainy
1.31E-09	792553.6307	7837264.105	0	W645	Dog	High	Rainy
1.10E-09	792853.6307	7837464.105	0	W645	Dog	High	Rainy
1.24E-09	796153.6307	7835164.105	0	W645	Dog	High	Rainy
1.23E-09	792453.6307	7837689.105	0	W645	Dog	High	Rainy
8.45E-10	793078.6307	7838439.105	0	W645	Dog	High	Rainy
5.20E-10	794328.6307	7837889.105	0	W645	Dog	High	Rainy
2.71E-09	793078.6307	7834314.105	0	W645	Dog	High	Rainy
1.96E-09	794278.6307	7834389.105	0	W645	Dog	High	Rainy
6.75E-10	793853.6307	7837689.105	0	W645	Dog	High	Rainy
1.50E-09	792878.6307	7836514.105	0	W645	Dog	High	Rainy
2.88E-09	792853.6307	7834314.105	0	W645	Dog	High	Rainy
8.09E-10	793478.6307	7837614.105	0	W645	Dog	High	Rainy
3.81E-09	791353.6307	7834639.105	0	W645	Dog	High	Rainy
2.91E-09	792603.6307	7834764.105	0	W645	Dog	High	Rainy
2.18E-09	791728.6307	7836464.105	0	W645	Dog	High	Rainy
2.62E-09	791403.6307	7836114.105	0	W645	Dog	High	Rainy
3.59E-09	791703.6307	7833839.105	0	W645	Dog	High	Rainy
2.34E-09	792578.6307	7835614.105	0	W645	Dog	High	Rainy
1.01E-09	793753.6307	7836764.105	0	W645	Dog	High	Rainy
2.85E-09	792078.6307	7835439.105	0	W645	Dog	High	Rainy
8.74E-10	794953.6307	7836464.105	0	W645	Dog	High	Rainy
3.37E-09	791528.6307	7833364.105	0	W645	Dog	High	Rainy
2.98E-09	792728.6307	7834289.105	0	W645	Dog	High	Rainy
7.67E-10	793553.6307	7837689.105	0	W645	Dog	High	Rainy
3.80E-09	791428.6307	7834164.105	0	W645	Dog	High	Rainy
3.28E-09	792328.6307	7834214.105	0	W645	Dog	High	Rainy
3.46E-09	791303.6307	7833414.105	0	W645	Dog	High	Rainy
2.27E-09	793878.6307	7833989.105	0	W645	Dog	High	Rainy
1.33E-09	794128.6307	7835864.105	0	W645	Dog	High	Rainy
1.11E-09	795728.6307	7835689.105	0	W645	Dog	High	Rainy
3.57E-09	791853.6307	7834014.105	0	W645	Dog	High	Rainy
3.28E-09	791478.6307	7835389.105	0	W645	Dog	High	Rainy
3.75E-09	791078.6307	7834939.105	0	W645	Dog	High	Rainy
8.70E-10	795603.6307	7836339.105	0	W645	Dog	High	Rainy
1.02E-09	793728.6307	7836764.105	0	W645	Dog	High	Rainy
2.57E-09	792628.6307	7835264.105	0	W645	Dog	High	Rainy
1.20E-09	792528.6307	7837664.105	0	W645	Dog	High	Rainy
2.71E-09	792503.6307	7835214.105	0	W645	Dog	High	Rainy
3.28E-09	791703.6307	7835239.105	0	W645	Dog	High	Rainy
2.77E-09	791703.6307	7832564.105	0	W645	Dog	High	Rainy
2.68E-09	793053.6307	7834489.105	0	W645	Dog	High	Rainy
1.53E-09	795153.6307	7834739.105	0	W645	Dog	High	Rainy
6.79E-10	794103.6307	7837414.105	0	W645	Dog	High	Rainy
9.49E-10	793053.6307	7837714.105	0	W645	Dog	High	Rainy
1.68E-09	795028.6307	7834289.105	0	W645	Dog	High	Rainy
3.80E-09	791103.6307	7834839.105	0	W645	Dog	High	Rainy
9.39E-10	794653.6307	7836414.105	0	W645	Dog	High	Rainy
2.77E-09	792353.6307	7832764.105	0	W645	Dog	High	Rainy
1.10E-09	795003.6307	7835914.105	0	W645	Dog	High	Rainy
2.37E-09	793653.6307	7834139.105	0	W645	Dog	High	Rainy
3.15E-09	792503.6307	7833964.105	0	W645	Dog	High	Rainy
3.18E-09	792178.6307	7834889.105	0	W645	Dog	High	Rainy
1.15E-09	794878.6307	7835839.105	0	W645	Dog	High	Rainy
7.16E-10	794978.6307	7836864.105	0	W645	Dog	High	Rainy
1.76E-09	794428.6307	7834764.105	0	W645	Dog	High	Rainy
2.04E-09	792478.6307	7836064.105	0	W645	Dog	High	Rainy
2.73E-09	792678.6307	7832889.105	0	W645	Dog	High	Rainy
1.11E-09	795103.6307	7835864.105	0	W645	Dog	High	Rainy
3.52E-09	791578.6307	7833614.105	0	W645	Dog	High	Rainy
3.87E-09	791228.6307	7834189.105	0	W645	Dog	High	Rainy
2.57E-09	791403.6307	7836164.105	0	W645	Dog	High	Rainy
4.81E-10	794878.6307	7837664.105	0	W645	Dog	High	Rainy
2.61E-09	792953.6307	7834814.105	0	W645	Dog	High	Rainy
2.07E-09	793203.6307	7835389.105	0	W645	Dog	High	Rainy
2.09E-09	792553.6307	7835939.105	0	W645	Dog	High	Rainy
3.51E-09	791928.6307	7833964.105	0	W645	Dog	High	Rainy
8.93E-10	793353.6307	7837464.105	0	W645	Dog	High	Rainy
1.91E-09	793153.6307	7835664.105	0	W645	Dog	High	Rainy
2.83E-09	792403.6307	7832914.105	0	W645	Dog	High	Rainy
2.15E-09	793678.6307	7834739.105	0	W645	Dog	High	Rainy
1.91E-09	793628.6307	7835239.105	0	W645	Dog	High	Rainy
2.59E-09	793353.6307	7833539.105	0	W645	Dog	High	Rainy
2.52E-09	793428.6307	7834114.105	0	W645	Dog	High	Rainy
6.82E-10	793578.6307	7838164.105	0	W645	Dog	High	Rainy
1.58E-09	795053.6307	7834664.105	0	W645	Dog	High	Rainy
3.79E-09	791478.6307	7834189.105	0	W645	Dog	High	Rainy
7.70E-10	794628.6307	7836839.105	0	W645	Dog	High	Rainy
2.31E-09	793053.6307	7835189.105	0	W645	Dog	High	Rainy
2.99E-09	791578.6307	7832864.105	0	W645	Dog	High	Rainy
2.10E-09	793078.6307	7835464.105	0	W645	Dog	High	Rainy
1.30E-09	793403.6307	7836439.105	0	W645	Dog	High	Rainy
1.04E-09	796053.6307	7835814.105	0	W645	Dog	High	Rainy
7.84E-10	794953.6307	7836689.105	0	W645	Dog	High	Rainy
2.66E-09	792878.6307	7832889.105	0	W645	Dog	High	Rainy
3.23E-09	791928.6307	7833339.105	0	W645	Dog	High	Rainy
2.72E-09	791953.6307	7832539.105	0	W645	Dog	High	Rainy
2.64E-09	791403.6307	7836089.105	0	W645	Dog	High	Rainy
2.82E-09	792553.6307	7834989.105	0	W645	Dog	High	Rainy
2.05E-09	793853.6307	7834739.105	0	W645	Dog	High	Rainy
2.54E-09	793428.6307	7833989.105	0	W645	Dog	High	Rainy
6.24E-10	795028.6307	7837114.105	0	W645	Dog	High	Rainy
9.70E-10	793503.6307	7837064.105	0	W645	Dog	High	Rainy
2.61E-09	792203.6307	7835614.105	0	W645	Dog	High	Rainy
3.21E-09	791253.6307	7835564.105	0	W645	Dog	High	Rainy
5.82E-10	795053.6307	7837239.105	0	W645	Dog	High	Rainy
3.03E-09	792003.6307	7833064.105	0	W645	Dog	High	Rainy
9.62E-10	795528.6307	7836114.105	0	W645	Dog	High	Rainy
1.20E-09	792628.6307	7837489.105	0	W645	Dog	High	Rainy
2.08E-09	792803.6307	7835739.105	0	W645	Dog	High	Rainy
4.96E-10	794503.6307	7837839.105	0	W645	Dog	High	Rainy
3.06E-09	791878.6307	7835364.105	0	W645	Dog	High	Rainy
1.28E-09	793978.6307	7836064.105	0	W645	Dog	High	Rainy
1.59E-09	792303.6307	7836914.105	0	W645	Dog	High	Rainy
6.39E-10	793703.6307	7838189.105	0	W645	Dog	High	Rainy
2.25E-09	793578.6307	7834639.105	0	W645	Dog	High	Rainy
1.63E-09	793678.6307	7835664.105	0	W645	Dog	High	Rainy
3.62E-09	791803.6307	7834139.105	0	W645	Dog	High	Rainy
2.11E-09	792378.6307	7836064.105	0	W645	Dog	High	Rainy
2.64E-09	793228.6307	7834189.105	0	W645	Dog	High	Rainy
5.20E-10	795003.6307	7837464.105	0	W645	Dog	High	Rainy
3.04E-09	792553.6307	7833564.105	0	W645	Dog	High	Rainy
1.79E-09	793003.6307	7835964.105	0	W645	Dog	High	Rainy
2.97E-09	791628.6307	7832839.105	0	W645	Dog	High	Rainy
1.59E-09	792228.6307	7836989.105	0	W645	Dog	High	Rainy
9.98E-10	794003.6307	7836614.105	0	W645	Dog	High	Rainy
2.37E-09	793453.6307	7834564.105	0	W645	Dog	High	Rainy
2.29E-09	792128.6307	7836039.105	0	W645	Dog	High	Rainy
1.23E-09	792478.6307	7837639.105	0	W645	Dog	High	Rainy
1.93E-09	793003.6307	7835764.105	0	W645	Dog	High	Rainy
4.96E-10	794253.6307	7838139.105	0	W645	Dog	High	Rainy
1.33E-09	795528.6307	7835139.105	0	W645	Dog	High	Rainy
1.03E-09	793303.6307	7837089.105	0	W645	Dog	High	Rainy
1.77E-09	791878.6307	7836989.105	0	W645	Dog	High	Rainy
5.79E-10	794628.6307	7837414.105	0	W645	Dog	High	Rainy
1.10E-09	794053.6307	7836364.105	0	W645	Dog	High	Rainy
1.88E-09	794028.6307	7834889.105	0	W645	Dog	High	Rainy
1.00E-09	793803.6307	7836739.105	0	W645	Dog	High	Rainy
1.16E-09	793528.6307	7836614.105	0	W645	Dog	High	Rainy
2.11E-09	794153.6307	7834014.105	0	W645	Dog	High	Rainy
2.77E-09	791628.6307	7835839.105	0	W645	Dog	High	Rainy
3.06E-09	792628.6307	7833864.105	0	W645	Dog	High	Rainy
6.65E-10	794303.6307	7837314.105	0	W645	Dog	High	Rainy
5.98E-10	795053.6307	7837189.105	0	W645	Dog	High	Rainy
9.47E-10	793953.6307	7836764.105	0	W645	Dog	High	Rainy
2.88E-09	792153.6307	7835339.105	0	W645	Dog	High	Rainy
1.99E-09	791728.6307	7836739.105	0	W645	Dog	High	Rainy
9.24E-10	793553.6307	7837139.105	0	W645	Dog	High	Rainy
7.48E-10	794253.6307	7837089.105	0	W645	Dog	High	Rainy
7.86E-10	794203.6307	7837014.105	0	W645	Dog	High	Rainy
1.82E-09	793403.6307	7835589.105	0	W645	Dog	High	Rainy
1.38E-09	795653.6307	7834889.105	0	W645	Dog	High	Rainy
1.46E-09	795428.6307	7834739.105	0	W645	Dog	High	Rainy
1.58E-09	794153.6307	7835389.105	0	W645	Dog	High	Rainy
5.62E-10	795103.6307	7837289.105	0	W645	Dog	High	Rainy
2.34E-09	792678.6307	7835514.105	0	W645	Dog	High	Rainy
2.02E-09	794203.6307	7834314.105	0	W645	Dog	High	Rainy
1.06E-09	795453.6307	7835889.105	0	W645	Dog	High	Rainy
2.27E-09	793928.6307	7833764.105	0	W645	Dog	High	Rainy
2.76E-09	791978.6307	7832614.105	0	W645	Dog	High	Rainy
9.54E-10	794828.6307	7836314.105	0	W645	Dog	High	Rainy
1.60E-09	794928.6307	7834714.105	0	W645	Dog	High	Rainy
3.55E-09	791478.6307	7833614.105	0	W645	Dog	High	Rainy
1.43E-09	795703.6307	7834664.105	0	W645	Dog	High	Rainy
3.22E-09	791453.6307	7835464.105	0	W645	Dog	High	Rainy
2.64E-09	792853.6307	7834889.105	0	W645	Dog	High	Rainy
1.54E-09	794828.6307	7834964.105	0	W645	Dog	High	Rainy
2.56E-09	791378.6307	7836189.105	0	W645	Dog	High	Rainy
3.71E-09	791653.6307	7834214.105	0	W645	Dog	High	Rainy
2.09E-09	793653.6307	7834889.105	0	W645	Dog	High	Rainy
1.15E-09	792628.6307	7837664.105	0	W645	Dog	High	Rainy
2.81E-09	791553.6307	7835839.105	0	W645	Dog	High	Rainy
2.96E-09	792753.6307	7834264.105	0	W645	Dog	High	Rainy
3.51E-09	791753.6307	7833714.105	0	W645	Dog	High	Rainy
3.35E-09	787678.6307	7834739.105	1	W645	Dog	Low	Rainy
3.34E-09	787978.6307	7834639.105	1	W645	Dog	Low	Rainy
3.34E-09	788003.6307	7834639.105	1	W645	Dog	Low	Rainy
2.55E-09	791378.6307	7833464.105	1	W645	Dog	Low	Rainy
2.54E-09	790978.6307	7833489.105	1	W645	Dog	Low	Rainy
2.49E-09	790903.6307	7833664.105	1	W645	Dog	Low	Rainy
2.48E-09	791078.6307	7833664.105	1	W645	Dog	Low	Rainy
2.50E-09	791078.6307	7833614.105	1	W645	Dog	Low	Rainy
2.48E-09	791128.6307	7833639.105	1	W645	Dog	Low	Rainy
2.54E-09	791428.6307	7833489.105	1	W645	Dog	Low	Rainy
2.56E-09	791378.6307	7833439.105	1	W645	Dog	Low	Rainy
2.57E-09	791428.6307	7833414.105	1	W645	Dog	Low	Rainy
2.84E-09	791628.6307	7832739.105	1	W645	Dog	Low	Rainy
2.76E-09	791678.6307	7832964.105	1	W645	Dog	Low	Rainy
2.76E-09	791678.6307	7832964.105	1	W645	Dog	Low	Rainy
2.76E-09	791678.6307	7832964.105	1	W645	Dog	Low	Rainy
2.76E-09	791678.6307	7832964.105	1	W645	Dog	Low	Rainy
2.76E-09	791678.6307	7832964.105	1	W645	Dog	Low	Rainy
2.73E-09	791553.6307	7833014.105	1	W645	Dog	Low	Rainy
2.75E-09	791703.6307	7833014.105	1	W645	Dog	Low	Rainy
1.84E-09	791153.6307	7836039.105	1	W645	Dog	Low	Rainy
1.84E-09	791278.6307	7837939.105	1	W645	Dog	Low	Rainy
1.86E-09	791253.6307	7837914.105	1	W645	Dog	Low	Rainy
1.86E-09	791253.6307	7837914.105	1	W645	Dog	Low	Rainy
1.95E-09	791153.6307	7835164.105	1	W645	Dog	Low	Rainy
2.56E-09	791378.6307	7833439.105	1	W645	Dog	Low	Rainy
2.66E-09	791703.6307	7833214.105	1	W645	Dog	Low	Rainy
2.81E-09	791703.6307	7832864.105	1	W645	Dog	Low	Rainy
2.80E-09	791703.6307	7832889.105	1	W645	Dog	Low	Rainy
2.83E-09	791553.6307	7832764.105	1	W645	Dog	Low	Rainy
2.80E-09	791353.6307	7832764.105	1	W645	Dog	Low	Rainy
2.54E-09	790753.6307	7833564.105	1	W645	Dog	Low	Rainy
2.54E-09	790728.6307	7833564.105	1	W645	Dog	Low	Rainy
2.54E-09	790728.6307	7833564.105	1	W645	Dog	Low	Rainy
2.49E-09	790928.6307	7833664.105	1	W645	Dog	Low	Rainy
2.50E-09	790953.6307	7833639.105	1	W645	Dog	Low	Rainy
2.48E-09	790928.6307	7833689.105	1	W645	Dog	Low	Rainy
2.50E-09	790903.6307	7833639.105	1	W645	Dog	Low	Rainy
2.50E-09	790903.6307	7833639.105	1	W645	Dog	Low	Rainy
2.50E-09	790878.6307	7833639.105	1	W645	Dog	Low	Rainy
2.42E-09	790953.6307	7833889.105	1	W645	Dog	Low	Rainy
2.40E-09	790953.6307	7833939.105	1	W645	Dog	Low	Rainy
2.41E-09	790953.6307	7833914.105	1	W645	Dog	Low	Rainy
2.33E-09	791078.6307	7834089.105	1	W645	Dog	Low	Rainy
2.22E-09	792828.6307	7834014.105	1	W645	Dog	Low	Rainy
2.26E-09	792778.6307	7833939.105	1	W645	Dog	Low	Rainy
2.25E-09	792753.6307	7833964.105	1	W645	Dog	Low	Rainy
2.25E-09	792753.6307	7833964.105	1	W645	Dog	Low	Rainy
2.28E-09	792828.6307	7833864.105	1	W645	Dog	Low	Rainy
2.12E-09	793003.6307	7834189.105	1	W645	Dog	Low	Rainy
2.11E-09	793003.6307	7834214.105	1	W645	Dog	Low	Rainy
2.15E-09	793203.6307	7833989.105	1	W645	Dog	Low	Rainy
1.18E-09	794353.6307	7837989.105	1	W645	Dog	Low	Rainy
1.32E-09	794653.6307	7837639.105	1	W645	Dog	Low	Rainy
1.31E-09	794628.6307	7837664.105	1	W645	Dog	Low	Rainy
8.77E-10	793578.6307	7838539.105	1	W645	Dog	Low	Rainy
1.38E-09	794903.6307	7837364.105	1	W645	Dog	Low	Rainy
1.03E-09	794328.6307	7838264.105	1	W645	Dog	Low	Rainy
1.00E-09	794303.6307	7838314.105	1	W645	Dog	Low	Rainy
8.52E-10	794353.6307	7838589.105	1	W645	Dog	Low	Rainy
8.53E-10	794703.6307	7838564.105	1	W645	Dog	Low	Rainy
8.58E-10	794628.6307	7838564.105	1	W645	Dog	Low	Rainy
8.56E-10	794653.6307	7838564.105	1	W645	Dog	Low	Rainy
1.13E-09	794303.6307	7838089.105	1	W645	Dog	Low	Rainy
1.29E-09	794953.6307	7837614.105	1	W645	Dog	Low	Rainy
1.28E-09	794928.6307	7837639.105	1	W645	Dog	Low	Rainy
1.32E-09	794928.6307	7837539.105	1	W645	Dog	Low	Rainy
1.48E-09	794728.6307	7837139.105	1	W645	Dog	Low	Rainy
1.42E-09	794128.6307	7837464.105	1	W645	Dog	Low	Rainy
1.41E-09	794153.6307	7837489.105	1	W645	Dog	Low	Rainy
1.41E-09	794153.6307	7837489.105	1	W645	Dog	Low	Rainy
1.41E-09	794153.6307	7837489.105	1	W645	Dog	Low	Rainy
1.41E-09	794128.6307	7837489.105	1	W645	Dog	Low	Rainy
1.10E-09	793928.6307	7838139.105	1	W645	Dog	Low	Rainy
1.03E-09	793853.6307	7838264.105	1	W645	Dog	Low	Rainy
8.29E-10	794653.6307	7838614.105	1	W645	Dog	Low	Rainy
1.25E-09	794678.6307	7837789.105	1	W645	Dog	Low	Rainy
1.26E-09	794728.6307	7837764.105	1	W645	Dog	Low	Rainy
1.26E-09	794778.6307	7837739.105	1	W645	Dog	Low	Rainy
1.26E-09	794778.6307	7837739.105	1	W645	Dog	Low	Rainy
1.29E-09	794653.6307	7837714.105	1	W645	Dog	Low	Rainy
1.28E-09	794728.6307	7837714.105	1	W645	Dog	Low	Rainy
1.28E-09	794728.6307	7837714.105	1	W645	Dog	Low	Rainy
1.36E-09	794928.6307	7837439.105	1	W645	Dog	Low	Rainy
1.23E-09	794503.6307	7837864.105	1	W645	Dog	Low	Rainy
1.24E-09	794503.6307	7837839.105	1	W645	Dog	Low	Rainy
1.23E-09	794503.6307	7837864.105	1	W645	Dog	Low	Rainy
1.25E-09	794478.6307	7837839.105	1	W645	Dog	Low	Rainy
1.28E-09	794728.6307	7837714.105	1	W645	Dog	Low	Rainy
1.37E-09	794753.6307	7837464.105	1	W645	Dog	Low	Rainy
1.34E-09	794978.6307	7837464.105	1	W645	Dog	Low	Rainy
1.29E-09	794753.6307	7837689.105	1	W645	Dog	Low	Rainy
1.25E-09	794703.6307	7837789.105	1	W645	Dog	Low	Rainy
1.25E-09	794703.6307	7837789.105	1	W645	Dog	Low	Rainy
1.26E-09	794703.6307	7837764.105	1	W645	Dog	Low	Rainy
1.27E-09	794728.6307	7837739.105	1	W645	Dog	Low	Rainy
1.40E-09	794828.6307	7837364.105	1	W645	Dog	Low	Rainy
1.46E-09	794978.6307	7837014.105	1	W645	Dog	Low	Rainy
1.57E-09	794428.6307	7836889.105	1	W645	Dog	Low	Rainy
1.60E-09	794303.6307	7836789.105	1	W645	Dog	Low	Rainy
1.46E-09	794203.6307	7837364.105	1	W645	Dog	Low	Rainy
1.46E-09	794203.6307	7837364.105	1	W645	Dog	Low	Rainy
1.46E-09	794203.6307	7837364.105	1	W645	Dog	Low	Rainy
1.45E-09	794203.6307	7837389.105	1	W645	Dog	Low	Rainy
1.45E-09	794203.6307	7837389.105	1	W645	Dog	Low	Rainy
1.49E-09	794053.6307	7837289.105	1	W645	Dog	Low	Rainy
1.38E-09	793728.6307	7837564.105	1	W645	Dog	Low	Rainy
1.57E-09	793953.6307	7837014.105	1	W645	Dog	Low	Rainy
1.43E-09	794203.6307	7837439.105	1	W645	Dog	Low	Rainy
1.45E-09	794203.6307	7837389.105	1	W645	Dog	Low	Rainy
1.56E-09	794228.6307	7837014.105	1	W645	Dog	Low	Rainy
1.58E-09	794178.6307	7836939.105	1	W645	Dog	Low	Rainy
1.56E-09	794503.6307	7836889.105	1	W645	Dog	Low	Rainy
1.57E-09	794528.6307	7836864.105	1	W645	Dog	Low	Rainy
1.57E-09	794528.6307	7836864.105	1	W645	Dog	Low	Rainy
1.62E-09	794278.6307	7836714.105	1	W645	Dog	Low	Rainy
1.02E-09	793853.6307	7838289.105	1	W645	Dog	Low	Rainy
1.02E-09	793878.6307	7838289.105	1	W645	Dog	Low	Rainy
1.02E-09	793878.6307	7838289.105	1	W645	Dog	Low	Rainy
9.74E-10	793753.6307	7838364.105	1	W645	Dog	Low	Rainy
8.48E-10	793803.6307	7838589.105	1	W645	Dog	Low	Rainy
8.48E-10	793778.6307	7838589.105	1	W645	Dog	Low	Rainy
9.46E-10	793753.6307	7838414.105	1	W645	Dog	Low	Rainy
9.46E-10	793853.6307	7838414.105	1	W645	Dog	Low	Rainy
8.07E-10	793728.6307	7838664.105	1	W645	Dog	Low	Rainy
8.34E-10	793803.6307	7838614.105	1	W645	Dog	Low	Rainy
1.02E-09	793978.6307	7838289.105	1	W645	Dog	Low	Rainy
1.14E-09	794003.6307	7838064.105	1	W645	Dog	Low	Rainy
1.07E-09	794328.6307	7838189.105	1	W645	Dog	Low	Rainy
1.08E-09	794378.6307	7838164.105	1	W645	Dog	Low	Rainy
8.73E-10	794803.6307	7838514.105	1	W645	Dog	Low	Rainy
8.33E-10	794803.6307	7838589.105	1	W645	Dog	Low	Rainy
6.85E-10	794628.6307	7838889.105	1	W645	Dog	Low	Rainy
1.30E-09	794728.6307	7837664.105	1	W645	Dog	Low	Rainy
1.30E-09	794728.6307	7837664.105	1	W645	Dog	Low	Rainy
1.28E-09	794753.6307	7837714.105	1	W645	Dog	Low	Rainy
1.28E-09	794753.6307	7837714.105	1	W645	Dog	Low	Rainy
1.28E-09	794778.6307	7837689.105	1	W645	Dog	Low	Rainy
1.28E-09	794528.6307	7837764.105	1	W645	Dog	Low	Rainy
1.32E-09	794553.6307	7837664.105	1	W645	Dog	Low	Rainy
1.49E-09	795003.6307	7836864.105	1	W645	Dog	Low	Rainy
1.44E-09	795178.6307	7836914.105	1	W645	Dog	Low	Rainy
1.56E-09	794503.6307	7836889.105	1	W645	Dog	Low	Rainy
1.57E-09	794478.6307	7836889.105	1	W645	Dog	Low	Rainy
1.57E-09	794478.6307	7836889.105	1	W645	Dog	Low	Rainy
1.57E-09	794478.6307	7836889.105	1	W645	Dog	Low	Rainy
1.56E-09	794128.6307	7837039.105	1	W645	Dog	Low	Rainy
1.10E-09	793803.6307	7838139.105	1	W645	Dog	Low	Rainy
9.32E-10	793753.6307	7838439.105	1	W645	Dog	Low	Rainy
9.32E-10	793753.6307	7838439.105	1	W645	Dog	Low	Rainy
9.46E-10	793753.6307	7838414.105	1	W645	Dog	Low	Rainy
1.00E-09	793703.6307	7838314.105	1	W645	Dog	Low	Rainy
1.44E-09	794178.6307	7837414.105	1	W645	Dog	Low	Rainy
1.46E-09	794153.6307	7837364.105	1	W645	Dog	Low	Rainy
1.46E-09	794128.6307	7837364.105	1	W645	Dog	Low	Rainy
1.46E-09	794128.6307	7837364.105	1	W645	Dog	Low	Rainy
1.00E-09	794328.6307	7838314.105	1	W645	Dog	Low	Rainy
1.00E-09	794328.6307	7838314.105	1	W645	Dog	Low	Rainy
1.02E-09	794353.6307	7838289.105	1	W645	Dog	Low	Rainy
9.49E-10	794078.6307	7838414.105	1	W645	Dog	Low	Rainy
1.10E-09	794328.6307	7838139.105	1	W645	Dog	Low	Rainy
9.75E-10	794378.6307	7838364.105	1	W645	Dog	Low	Rainy
6.58E-10	794678.6307	7838939.105	1	W645	Dog	Low	Rainy
8.04E-10	794628.6307	7838664.105	1	W645	Dog	Low	Rainy
9.60E-10	793853.6307	7838389.105	1	W645	Dog	Low	Rainy
9.60E-10	793853.6307	7838389.105	1	W645	Dog	Low	Rainy
9.61E-10	793878.6307	7838389.105	1	W645	Dog	Low	Rainy
9.61E-10	793878.6307	7838389.105	1	W645	Dog	Low	Rainy
9.61E-10	793878.6307	7838389.105	1	W645	Dog	Low	Rainy
1.39E-09	794203.6307	7837539.105	1	W645	Dog	Low	Rainy
1.38E-09	794178.6307	7837564.105	1	W645	Dog	Low	Rainy
1.39E-09	794203.6307	7837539.105	1	W645	Dog	Low	Rainy
8.11E-10	794328.6307	7838664.105	1	W645	Dog	Low	Rainy
9.90E-10	794303.6307	7838339.105	1	W645	Dog	Low	Rainy
9.90E-10	794328.6307	7838339.105	1	W645	Dog	Low	Rainy
9.74E-10	794453.6307	7838364.105	1	W645	Dog	Low	Rainy
8.92E-10	794403.6307	7838514.105	1	W645	Dog	Low	Rainy
9.48E-10	794378.6307	7838414.105	1	W645	Dog	Low	Rainy
8.87E-10	794578.6307	7838514.105	1	W645	Dog	Low	Rainy
9.42E-10	794578.6307	7838414.105	1	W645	Dog	Low	Rainy
1.00E-09	793928.6307	7838314.105	1	W645	Dog	Low	Rainy
9.89E-10	793928.6307	7838339.105	1	W645	Dog	Low	Rainy
9.89E-10	793903.6307	7838339.105	1	W645	Dog	Low	Rainy
9.75E-10	793903.6307	7838364.105	1	W645	Dog	Low	Rainy
9.05E-10	793878.6307	7838489.105	1	W645	Dog	Low	Rainy
8.91E-10	793878.6307	7838514.105	1	W645	Dog	Low	Rainy
8.91E-10	793878.6307	7838514.105	1	W645	Dog	Low	Rainy
9.05E-10	793878.6307	7838489.105	1	W645	Dog	Low	Rainy
7.97E-10	794278.6307	7838689.105	1	W645	Dog	Low	Rainy
9.06E-10	794378.6307	7838489.105	1	W645	Dog	Low	Rainy
9.90E-10	794353.6307	7838339.105	1	W645	Dog	Low	Rainy
9.06E-10	794378.6307	7838489.105	1	W645	Dog	Low	Rainy
9.63E-10	794103.6307	7838389.105	1	W645	Dog	Low	Rainy
1.07E-09	794128.6307	7838189.105	1	W645	Dog	Low	Rainy
1.13E-09	793953.6307	7838089.105	1	W645	Dog	Low	Rainy
1.01E-09	793278.6307	7838314.105	1	W645	Dog	Low	Rainy
8.48E-10	793828.6307	7838589.105	1	W645	Dog	Low	Rainy
9.61E-10	793878.6307	7838389.105	1	W645	Dog	Low	Rainy
9.88E-10	793853.6307	7838339.105	1	W645	Dog	Low	Rainy
1.10E-09	793828.6307	7838139.105	1	W645	Dog	Low	Rainy
1.10E-09	793828.6307	7838139.105	1	W645	Dog	Low	Rainy
9.74E-10	793803.6307	7838364.105	1	W645	Dog	Low	Rainy
9.88E-10	793803.6307	7838339.105	1	W645	Dog	Low	Rainy
9.74E-10	793803.6307	7838364.105	1	W645	Dog	Low	Rainy
8.07E-10	793878.6307	7838664.105	1	W645	Dog	Low	Rainy
8.79E-10	794103.6307	7838539.105	1	W645	Dog	Low	Rainy
9.07E-10	794278.6307	7838489.105	1	W645	Dog	Low	Rainy
9.62E-10	794378.6307	7838389.105	1	W645	Dog	Low	Rainy
1.00E-09	794453.6307	7838314.105	1	W645	Dog	Low	Rainy
1.03E-09	794303.6307	7838264.105	1	W645	Dog	Low	Rainy
1.34E-09	794403.6307	7837639.105	1	W645	Dog	Low	Rainy
1.58E-09	794303.6307	7836889.105	1	W645	Dog	Low	Rainy
1.67E-09	794253.6307	7836064.105	1	W645	Dog	Low	Rainy
1.67E-09	794278.6307	7836064.105	1	W645	Dog	Low	Rainy
1.67E-09	794278.6307	7836064.105	1	W645	Dog	Low	Rainy
1.67E-09	794303.6307	7836039.105	1	W645	Dog	Low	Rainy
1.58E-09	794203.6307	7836914.105	1	W645	Dog	Low	Rainy
1.57E-09	793978.6307	7837014.105	1	W645	Dog	Low	Rainy
1.57E-09	793978.6307	7837014.105	1	W645	Dog	Low	Rainy
1.61E-09	794053.6307	7836839.105	1	W645	Dog	Low	Rainy
1.57E-09	794153.6307	7836989.105	1	W645	Dog	Low	Rainy
1.56E-09	794578.6307	7836889.105	1	W645	Dog	Low	Rainy
1.26E-09	794678.6307	7837764.105	1	W645	Dog	Low	Rainy
1.27E-09	794528.6307	7837789.105	1	W645	Dog	Low	Rainy
1.06E-09	793478.6307	7838214.105	1	W645	Dog	Low	Rainy
8.51E-10	792978.6307	7838664.105	1	W645	Dog	Low	Rainy
8.54E-10	792953.6307	7838664.105	1	W645	Dog	Low	Rainy
8.82E-10	793053.6307	7838589.105	1	W645	Dog	Low	Rainy
9.54E-10	792928.6307	7838489.105	1	W645	Dog	Low	Rainy
9.50E-10	792953.6307	7838489.105	1	W645	Dog	Low	Rainy
9.54E-10	792928.6307	7838489.105	1	W645	Dog	Low	Rainy
9.54E-10	792928.6307	7838489.105	1	W645	Dog	Low	Rainy
9.62E-10	792878.6307	7838489.105	1	W645	Dog	Low	Rainy
9.99E-10	792828.6307	7838439.105	1	W645	Dog	Low	Rainy
9.94E-10	792853.6307	7838439.105	1	W645	Dog	Low	Rainy
9.67E-10	792853.6307	7838489.105	1	W645	Dog	Low	Rainy
8.45E-10	792928.6307	7838689.105	1	W645	Dog	Low	Rainy
4.20E-10	793503.6307	7839464.105	1	W645	Dog	Low	Rainy
4.48E-10	793678.6307	7839389.105	1	W645	Dog	Low	Rainy
3.72E-10	793478.6307	7839589.105	1	W645	Dog	Low	Rainy
3.55E-10	793253.6307	7839664.105	1	W645	Dog	Low	Rainy
3.45E-10	793278.6307	7839689.105	1	W645	Dog	Low	Rainy
3.26E-10	793328.6307	7839739.105	1	W645	Dog	Low	Rainy
3.44E-10	793078.6307	7839739.105	1	W645	Dog	Low	Rainy
9.04E-10	793828.6307	7838489.105	1	W645	Dog	Low	Rainy
9.04E-10	793853.6307	7838489.105	1	W645	Dog	Low	Rainy
9.05E-10	793878.6307	7838489.105	1	W645	Dog	Low	Rainy
9.18E-10	793803.6307	7838464.105	1	W645	Dog	Low	Rainy
8.20E-10	793778.6307	7838639.105	1	W645	Dog	Low	Rainy
9.04E-10	793853.6307	7838489.105	1	W645	Dog	Low	Rainy
9.05E-10	793878.6307	7838489.105	1	W645	Dog	Low	Rainy
1.02E-09	793878.6307	7838289.105	1	W645	Dog	Low	Rainy
1.28E-09	794753.6307	7837714.105	1	W645	Dog	Low	Rainy
1.24E-09	794753.6307	7837789.105	1	W645	Dog	Low	Rainy
1.28E-09	794753.6307	7837714.105	1	W645	Dog	Low	Rainy
1.36E-09	794803.6307	7837489.105	1	W645	Dog	Low	Rainy
1.33E-09	795003.6307	7837464.105	1	W645	Dog	Low	Rainy
1.31E-09	794903.6307	7837589.105	1	W645	Dog	Low	Rainy
1.58E-09	794828.6307	7836364.105	1	W645	Dog	Low	Rainy
1.63E-09	794703.6307	7835614.105	1	W645	Dog	Low	Rainy
1.65E-09	794528.6307	7835564.105	1	W645	Dog	Low	Rainy
1.65E-09	794553.6307	7835539.105	1	W645	Dog	Low	Rainy
1.65E-09	794553.6307	7835539.105	1	W645	Dog	Low	Rainy
1.66E-09	794478.6307	7835414.105	1	W645	Dog	Low	Rainy
1.67E-09	794428.6307	7835439.105	1	W645	Dog	Low	Rainy
1.66E-09	794453.6307	7835464.105	1	W645	Dog	Low	Rainy
1.66E-09	794453.6307	7835439.105	1	W645	Dog	Low	Rainy
1.67E-09	794453.6307	7835389.105	1	W645	Dog	Low	Rainy
1.66E-09	794503.6307	7835414.105	1	W645	Dog	Low	Rainy
1.66E-09	794478.6307	7835439.105	1	W645	Dog	Low	Rainy
1.66E-09	794478.6307	7835464.105	1	W645	Dog	Low	Rainy
1.66E-09	794478.6307	7835489.105	1	W645	Dog	Low	Rainy
1.66E-09	794453.6307	7835539.105	1	W645	Dog	Low	Rainy
1.66E-09	794478.6307	7835514.105	1	W645	Dog	Low	Rainy
1.64E-09	794628.6307	7835439.105	1	W645	Dog	Low	Rainy
1.63E-09	794678.6307	7835389.105	1	W645	Dog	Low	Rainy
1.66E-09	794453.6307	7835414.105	1	W645	Dog	Low	Rainy
1.67E-09	794428.6307	7835464.105	1	W645	Dog	Low	Rainy
1.67E-09	794428.6307	7835464.105	1	W645	Dog	Low	Rainy
1.66E-09	794478.6307	7835564.105	1	W645	Dog	Low	Rainy
1.65E-09	794553.6307	7835414.105	1	W645	Dog	Low	Rainy
1.65E-09	794578.6307	7835414.105	1	W645	Dog	Low	Rainy
1.64E-09	794603.6307	7835389.105	1	W645	Dog	Low	Rainy
1.67E-09	794428.6307	7835389.105	1	W645	Dog	Low	Rainy
1.67E-09	794428.6307	7835514.105	1	W645	Dog	Low	Rainy
1.66E-09	794428.6307	7835589.105	1	W645	Dog	Low	Rainy
1.67E-09	794403.6307	7835714.105	1	W645	Dog	Low	Rainy
1.66E-09	794428.6307	7835764.105	1	W645	Dog	Low	Rainy
1.67E-09	794378.6307	7835664.105	1	W645	Dog	Low	Rainy
1.67E-09	794403.6307	7835664.105	1	W645	Dog	Low	Rainy
1.67E-09	794378.6307	7835639.105	1	W645	Dog	Low	Rainy
1.68E-09	794353.6307	7835539.105	1	W645	Dog	Low	Rainy
1.67E-09	794428.6307	7835339.105	1	W645	Dog	Low	Rainy
1.66E-09	794478.6307	7835289.105	1	W645	Dog	Low	Rainy
1.66E-09	794478.6307	7835314.105	1	W645	Dog	Low	Rainy
1.66E-09	794478.6307	7835314.105	1	W645	Dog	Low	Rainy
1.67E-09	794428.6307	7835339.105	1	W645	Dog	Low	Rainy
1.67E-09	794428.6307	7835339.105	1	W645	Dog	Low	Rainy
1.67E-09	794453.6307	7835339.105	1	W645	Dog	Low	Rainy
1.67E-09	794453.6307	7835339.105	1	W645	Dog	Low	Rainy
1.68E-09	794303.6307	7835714.105	1	W645	Dog	Low	Rainy
1.68E-09	794278.6307	7835639.105	1	W645	Dog	Low	Rainy
1.66E-09	794453.6307	7835514.105	1	W645	Dog	Low	Rainy
1.66E-09	794453.6307	7835514.105	1	W645	Dog	Low	Rainy
1.66E-09	794453.6307	7835514.105	1	W645	Dog	Low	Rainy
1.68E-09	794278.6307	7835689.105	1	W645	Dog	Low	Rainy
1.67E-09	794403.6307	7835489.105	1	W645	Dog	Low	Rainy
1.67E-09	794378.6307	7835464.105	1	W645	Dog	Low	Rainy
1.66E-09	794478.6307	7835314.105	1	W645	Dog	Low	Rainy
1.67E-09	794403.6307	7835364.105	1	W645	Dog	Low	Rainy
1.67E-09	794428.6307	7835364.105	1	W645	Dog	Low	Rainy
1.67E-09	794428.6307	7835339.105	1	W645	Dog	Low	Rainy
1.65E-09	794578.6307	7835389.105	1	W645	Dog	Low	Rainy
1.65E-09	794578.6307	7835389.105	1	W645	Dog	Low	Rainy
1.65E-09	794578.6307	7835389.105	1	W645	Dog	Low	Rainy
1.67E-09	794453.6307	7835364.105	1	W645	Dog	Low	Rainy
1.59E-09	794978.6307	7835539.105	1	W645	Dog	Low	Rainy
1.61E-09	794778.6307	7835639.105	1	W645	Dog	Low	Rainy
1.61E-09	794828.6307	7835689.105	1	W645	Dog	Low	Rainy
1.61E-09	794778.6307	7835664.105	1	W645	Dog	Low	Rainy
1.62E-09	794753.6307	7835664.105	1	W645	Dog	Low	Rainy
1.61E-09	794803.6307	7835689.105	1	W645	Dog	Low	Rainy
1.61E-09	794803.6307	7835539.105	1	W645	Dog	Low	Rainy
1.64E-09	794578.6307	7835889.105	1	W645	Dog	Low	Rainy
1.31E-09	794678.6307	7837664.105	1	W645	Dog	Low	Rainy
1.31E-09	794703.6307	7837639.105	1	W645	Dog	Low	Rainy
1.25E-09	794703.6307	7837789.105	1	W645	Dog	Low	Rainy
1.29E-09	794703.6307	7837689.105	1	W645	Dog	Low	Rainy
1.30E-09	794703.6307	7837664.105	1	W645	Dog	Low	Rainy
1.48E-09	793978.6307	7837314.105	1	W645	Dog	Low	Rainy
1.41E-09	794178.6307	7837489.105	1	W645	Dog	Low	Rainy
1.41E-09	794178.6307	7837489.105	1	W645	Dog	Low	Rainy
8.07E-10	793828.6307	7838664.105	1	W645	Dog	Low	Rainy
7.12E-10	793628.6307	7838839.105	1	W645	Dog	Low	Rainy
9.06E-10	793528.6307	7838489.105	1	W645	Dog	Low	Rainy
8.01E-10	793353.6307	7838689.105	1	W645	Dog	Low	Rainy
7.87E-10	793378.6307	7838714.105	1	W645	Dog	Low	Rainy
8.81E-10	793428.6307	7838539.105	1	W645	Dog	Low	Rainy
8.67E-10	793428.6307	7838564.105	1	W645	Dog	Low	Rainy
6.35E-10	793903.6307	7838989.105	1	W645	Dog	Low	Rainy
9.88E-10	793728.6307	7838339.105	1	W645	Dog	Low	Rainy
1.02E-09	793878.6307	7838289.105	1	W645	Dog	Low	Rainy
1.00E-09	793953.6307	7838314.105	1	W645	Dog	Low	Rainy
1.11E-09	794078.6307	7838114.105	1	W645	Dog	Low	Rainy
1.11E-09	793953.6307	7838114.105	1	W645	Dog	Low	Rainy
1.11E-09	793953.6307	7838114.105	1	W645	Dog	Low	Rainy
1.06E-09	793928.6307	7838214.105	1	W645	Dog	Low	Rainy
1.02E-09	793928.6307	7838289.105	1	W645	Dog	Low	Rainy
9.77E-10	794303.6307	7838364.105	1	W645	Dog	Low	Rainy
8.38E-10	794278.6307	7838614.105	1	W645	Dog	Low	Rainy
9.62E-10	794328.6307	7838389.105	1	W645	Dog	Low	Rainy
9.91E-10	794278.6307	7838339.105	1	W645	Dog	Low	Rainy
1.02E-09	794278.6307	7838289.105	1	W645	Dog	Low	Rainy
8.47E-10	793003.6307	7838664.105	1	W645	Dog	Low	Rainy
1.03E-09	793878.6307	7838264.105	1	W645	Dog	Low	Rainy
1.03E-09	793878.6307	7838264.105	1	W645	Dog	Low	Rainy
1.43E-09	794178.6307	7837439.105	1	W645	Dog	Low	Rainy
1.44E-09	794178.6307	7837414.105	1	W645	Dog	Low	Rainy
1.28E-09	794753.6307	7837714.105	1	W645	Dog	Low	Rainy
1.32E-09	794653.6307	7837639.105	1	W645	Dog	Low	Rainy
1.53E-09	794328.6307	7837114.105	1	W645	Dog	Low	Rainy
1.59E-09	793728.6307	7836939.105	1	W645	Dog	Low	Rainy
1.40E-09	793278.6307	7837514.105	1	W645	Dog	Low	Rainy
1.50E-09	793503.6307	7837239.105	1	W645	Dog	Low	Rainy
1.31E-09	794653.6307	7837664.105	1	W645	Dog	Low	Rainy
1.31E-09	794653.6307	7837664.105	1	W645	Dog	Low	Rainy
1.21E-09	794753.6307	7837864.105	1	W645	Dog	Low	Rainy
1.24E-09	794803.6307	7837789.105	1	W645	Dog	Low	Rainy
1.09E-09	794303.6307	7838164.105	1	W645	Dog	Low	Rainy
9.60E-10	794453.6307	7838389.105	1	W645	Dog	Low	Rainy
9.61E-10	794428.6307	7838389.105	1	W645	Dog	Low	Rainy
1.08E-09	794353.6307	7838164.105	1	W645	Dog	Low	Rainy
1.27E-09	794853.6307	7837689.105	1	W645	Dog	Low	Rainy
1.34E-09	794778.6307	7837539.105	1	W645	Dog	Low	Rainy
1.30E-09	794753.6307	7837664.105	1	W645	Dog	Low	Rainy
1.30E-09	794753.6307	7837664.105	1	W645	Dog	Low	Rainy
1.39E-09	794953.6307	7837314.105	1	W645	Dog	Low	Rainy
1.30E-09	794678.6307	7837689.105	1	W645	Dog	Low	Rainy
1.31E-09	794703.6307	7837639.105	1	W645	Dog	Low	Rainy
1.31E-09	794703.6307	7837639.105	1	W645	Dog	Low	Rainy
1.07E-09	794053.6307	7838189.105	1	W645	Dog	Low	Rainy
9.16E-10	793003.6307	7838539.105	1	W645	Dog	Low	Rainy
1.80E-09	791653.6307	7835314.105	1	W645	Dog	Low	Rainy
1.75E-09	791628.6307	7835539.105	1	W645	Dog	Low	Rainy
1.78E-09	791578.6307	7835464.105	1	W645	Dog	Low	Rainy
1.77E-09	791528.6307	7835539.105	1	W645	Dog	Low	Rainy
1.88E-09	791253.6307	7835339.105	1	W645	Dog	Low	Rainy
1.94E-09	791003.6307	7835414.105	1	W645	Dog	Low	Rainy
1.91E-09	791178.6307	7835289.105	1	W645	Dog	Low	Rainy
1.92E-09	791028.6307	7835464.105	1	W645	Dog	Low	Rainy
1.99E-09	791028.6307	7835139.105	1	W645	Dog	Low	Rainy
1.84E-09	791328.6307	7835414.105	1	W645	Dog	Low	Rainy
1.91E-09	791178.6307	7835264.105	1	W645	Dog	Low	Rainy
1.97E-09	791078.6307	7835164.105	1	W645	Dog	Low	Rainy
1.91E-09	791178.6307	7835264.105	1	W645	Dog	Low	Rainy
2.05E-09	791153.6307	7834814.105	1	W645	Dog	Low	Rainy
2.00E-09	791128.6307	7835014.105	1	W645	Dog	Low	Rainy
2.11E-09	791128.6307	7834664.105	1	W645	Dog	Low	Rainy
2.11E-09	791128.6307	7834664.105	1	W645	Dog	Low	Rainy
2.05E-09	791803.6307	7834589.105	1	W645	Dog	Low	Rainy
2.20E-09	792903.6307	7834039.105	1	W645	Dog	Low	Rainy
2.24E-09	792878.6307	7833939.105	1	W645	Dog	Low	Rainy
2.38E-09	792928.6307	7833564.105	1	W645	Dog	Low	Rainy
2.34E-09	792953.6307	7833639.105	1	W645	Dog	Low	Rainy
2.22E-09	792878.6307	7833989.105	1	W645	Dog	Low	Rainy
2.25E-09	792953.6307	7833864.105	1	W645	Dog	Low	Rainy
2.26E-09	792953.6307	7833839.105	1	W645	Dog	Low	Rainy
2.35E-09	792978.6307	7833589.105	1	W645	Dog	Low	Rainy
2.29E-09	792978.6307	7833764.105	1	W645	Dog	Low	Rainy
2.24E-09	793103.6307	7833789.105	1	W645	Dog	Low	Rainy
2.24E-09	793078.6307	7833814.105	1	W645	Dog	Low	Rainy
2.24E-09	793078.6307	7833814.105	1	W645	Dog	Low	Rainy
2.14E-09	792978.6307	7834164.105	1	W645	Dog	Low	Rainy
2.25E-09	792803.6307	7833964.105	1	W645	Dog	Low	Rainy
2.27E-09	792803.6307	7833914.105	1	W645	Dog	Low	Rainy
2.27E-09	792803.6307	7833914.105	1	W645	Dog	Low	Rainy
2.31E-09	792753.6307	7833839.105	1	W645	Dog	Low	Rainy
2.37E-09	792753.6307	7833689.105	1	W645	Dog	Low	Rainy
2.37E-09	792753.6307	7833689.105	1	W645	Dog	Low	Rainy
2.32E-09	792978.6307	7833664.105	1	W645	Dog	Low	Rainy
2.31E-09	792678.6307	7833864.105	1	W645	Dog	Low	Rainy
2.27E-09	792753.6307	7833914.105	1	W645	Dog	Low	Rainy
2.30E-09	792753.6307	7833864.105	1	W645	Dog	Low	Rainy
2.26E-09	792753.6307	7833939.105	1	W645	Dog	Low	Rainy
2.25E-09	792853.6307	7833939.105	1	W645	Dog	Low	Rainy
2.27E-09	792728.6307	7833939.105	1	W645	Dog	Low	Rainy
2.28E-09	792728.6307	7833914.105	1	W645	Dog	Low	Rainy
2.32E-09	792628.6307	7833864.105	1	W645	Dog	Low	Rainy
2.21E-09	793028.6307	7833939.105	1	W645	Dog	Low	Rainy
2.26E-09	793028.6307	7833789.105	1	W645	Dog	Low	Rainy
2.29E-09	792978.6307	7833764.105	1	W645	Dog	Low	Rainy
2.29E-09	793003.6307	7833739.105	1	W645	Dog	Low	Rainy
2.30E-09	793003.6307	7833714.105	1	W645	Dog	Low	Rainy
2.34E-09	792803.6307	7833739.105	1	W645	Dog	Low	Rainy
2.33E-09	792853.6307	7833739.105	1	W645	Dog	Low	Rainy
2.37E-09	792853.6307	7833639.105	1	W645	Dog	Low	Rainy
2.27E-09	792803.6307	7833914.105	1	W645	Dog	Low	Rainy
2.27E-09	792778.6307	7833914.105	1	W645	Dog	Low	Rainy
2.33E-09	792803.6307	7833764.105	1	W645	Dog	Low	Rainy
2.39E-09	792778.6307	7833614.105	1	W645	Dog	Low	Rainy
2.37E-09	792803.6307	7833664.105	1	W645	Dog	Low	Rainy
2.24E-09	792928.6307	7833914.105	1	W645	Dog	Low	Rainy
2.19E-09	793003.6307	7834014.105	1	W645	Dog	Low	Rainy
2.21E-09	792903.6307	7834014.105	1	W645	Dog	Low	Rainy
2.35E-09	792753.6307	7833739.105	1	W645	Dog	Low	Rainy
2.29E-09	792853.6307	7833839.105	1	W645	Dog	Low	Rainy
2.27E-09	792778.6307	7833914.105	1	W645	Dog	Low	Rainy
2.26E-09	792778.6307	7833939.105	1	W645	Dog	Low	Rainy
2.26E-09	792778.6307	7833939.105	1	W645	Dog	Low	Rainy
2.26E-09	792803.6307	7833939.105	1	W645	Dog	Low	Rainy
2.19E-09	792753.6307	7834114.105	1	W645	Dog	Low	Rainy
2.23E-09	792803.6307	7834014.105	1	W645	Dog	Low	Rainy
2.27E-09	792778.6307	7833914.105	1	W645	Dog	Low	Rainy
2.39E-09	792653.6307	7833689.105	1	W645	Dog	Low	Rainy
2.42E-09	792628.6307	7833614.105	1	W645	Dog	Low	Rainy
2.38E-09	792703.6307	7833689.105	1	W645	Dog	Low	Rainy
2.38E-09	792703.6307	7833689.105	1	W645	Dog	Low	Rainy
2.37E-09	792853.6307	7833639.105	1	W645	Dog	Low	Rainy
2.26E-09	792978.6307	7833839.105	1	W645	Dog	Low	Rainy
2.26E-09	792978.6307	7833839.105	1	W645	Dog	Low	Rainy
2.16E-09	793103.6307	7834014.105	1	W645	Dog	Low	Rainy
2.17E-09	793103.6307	7833989.105	1	W645	Dog	Low	Rainy
2.26E-09	792778.6307	7833939.105	1	W645	Dog	Low	Rainy
2.26E-09	792778.6307	7833939.105	1	W645	Dog	Low	Rainy
2.21E-09	792853.6307	7834039.105	1	W645	Dog	Low	Rainy
2.26E-09	792803.6307	7833939.105	1	W645	Dog	Low	Rainy
2.31E-09	792728.6307	7833839.105	1	W645	Dog	Low	Rainy
2.42E-09	792753.6307	7833564.105	1	W645	Dog	Low	Rainy
2.27E-09	792803.6307	7833914.105	1	W645	Dog	Low	Rainy
2.33E-09	792753.6307	7833789.105	1	W645	Dog	Low	Rainy
2.36E-09	792703.6307	7833739.105	1	W645	Dog	Low	Rainy
2.36E-09	792853.6307	7833664.105	1	W645	Dog	Low	Rainy
2.36E-09	792853.6307	7833664.105	1	W645	Dog	Low	Rainy
2.40E-09	792703.6307	7833639.105	1	W645	Dog	Low	Rainy
2.44E-09	792678.6307	7833564.105	1	W645	Dog	Low	Rainy
2.39E-09	792678.6307	7833664.105	1	W645	Dog	Low	Rainy
2.32E-09	792653.6307	7833839.105	1	W645	Dog	Low	Rainy
2.27E-09	792778.6307	7833914.105	1	W645	Dog	Low	Rainy
2.27E-09	792778.6307	7833914.105	1	W645	Dog	Low	Rainy
2.27E-09	792778.6307	7833914.105	1	W645	Dog	Low	Rainy
2.27E-09	792778.6307	7833914.105	1	W645	Dog	Low	Rainy
2.17E-09	792978.6307	7834064.105	1	W645	Dog	Low	Rainy
2.21E-09	792878.6307	7834014.105	1	W645	Dog	Low	Rainy
2.22E-09	792878.6307	7833989.105	1	W645	Dog	Low	Rainy
2.27E-09	792778.6307	7833914.105	1	W645	Dog	Low	Rainy
2.26E-09	792778.6307	7833939.105	1	W645	Dog	Low	Rainy
2.35E-09	792828.6307	7833689.105	1	W645	Dog	Low	Rainy
2.34E-09	792928.6307	7833664.105	1	W645	Dog	Low	Rainy
2.36E-09	792828.6307	7833664.105	1	W645	Dog	Low	Rainy
2.35E-09	792828.6307	7833689.105	1	W645	Dog	Low	Rainy
2.34E-09	792828.6307	7833714.105	1	W645	Dog	Low	Rainy
2.35E-09	792703.6307	7833764.105	1	W645	Dog	Low	Rainy
2.27E-09	792778.6307	7833914.105	1	W645	Dog	Low	Rainy
2.26E-09	792778.6307	7833939.105	1	W645	Dog	Low	Rainy
2.26E-09	792778.6307	7833939.105	1	W645	Dog	Low	Rainy
2.26E-09	792778.6307	7833939.105	1	W645	Dog	Low	Rainy
2.27E-09	792778.6307	7833914.105	1	W645	Dog	Low	Rainy
2.34E-09	792853.6307	7833714.105	1	W645	Dog	Low	Rainy
2.39E-09	792828.6307	7833589.105	1	W645	Dog	Low	Rainy
2.46E-09	792603.6307	7833539.105	1	W645	Dog	Low	Rainy
2.26E-09	792978.6307	7833839.105	1	W645	Dog	Low	Rainy
2.28E-09	793003.6307	7833764.105	1	W645	Dog	Low	Rainy
2.35E-09	792853.6307	7833689.105	1	W645	Dog	Low	Rainy
2.46E-09	792678.6307	7833514.105	1	W645	Dog	Low	Rainy
2.38E-09	792728.6307	7833664.105	1	W645	Dog	Low	Rainy
2.37E-09	792803.6307	7833664.105	1	W645	Dog	Low	Rainy
2.26E-09	793003.6307	7833814.105	1	W645	Dog	Low	Rainy
2.26E-09	793003.6307	7833814.105	1	W645	Dog	Low	Rainy
2.21E-09	792878.6307	7834014.105	1	W645	Dog	Low	Rainy
2.22E-09	792853.6307	7834014.105	1	W645	Dog	Low	Rainy
2.21E-09	792878.6307	7834014.105	1	W645	Dog	Low	Rainy
2.25E-09	792778.6307	7833964.105	1	W645	Dog	Low	Rainy
2.28E-09	792653.6307	7833939.105	1	W645	Dog	Low	Rainy
2.26E-09	792778.6307	7833939.105	1	W645	Dog	Low	Rainy
2.43E-09	792703.6307	7833564.105	1	W645	Dog	Low	Rainy
2.43E-09	792628.6307	7833589.105	1	W645	Dog	Low	Rainy
2.27E-09	792778.6307	7833914.105	1	W645	Dog	Low	Rainy
2.27E-09	792778.6307	7833914.105	1	W645	Dog	Low	Rainy
2.29E-09	792778.6307	7833864.105	1	W645	Dog	Low	Rainy
2.45E-09	792628.6307	7833564.105	1	W645	Dog	Low	Rainy
2.43E-09	792678.6307	7833589.105	1	W645	Dog	Low	Rainy
2.40E-09	792703.6307	7833639.105	1	W645	Dog	Low	Rainy
2.24E-09	792978.6307	7833889.105	1	W645	Dog	Low	Rainy
2.15E-09	793178.6307	7833989.105	1	W645	Dog	Low	Rainy
2.29E-09	792903.6307	7833789.105	1	W645	Dog	Low	Rainy
2.28E-09	792803.6307	7833889.105	1	W645	Dog	Low	Rainy
2.28E-09	792803.6307	7833889.105	1	W645	Dog	Low	Rainy
2.28E-09	792803.6307	7833889.105	1	W645	Dog	Low	Rainy
2.28E-09	792803.6307	7833889.105	1	W645	Dog	Low	Rainy
2.28E-09	792803.6307	7833889.105	1	W645	Dog	Low	Rainy
2.44E-09	792603.6307	7833589.105	1	W645	Dog	Low	Rainy
2.46E-09	792478.6307	7833589.105	1	W645	Dog	Low	Rainy
2.27E-09	792778.6307	7833914.105	1	W645	Dog	Low	Rainy
2.24E-09	792903.6307	7833939.105	1	W645	Dog	Low	Rainy
2.25E-09	792903.6307	7833914.105	1	W645	Dog	Low	Rainy
2.26E-09	792853.6307	7833914.105	1	W645	Dog	Low	Rainy
2.27E-09	792778.6307	7833914.105	1	W645	Dog	Low	Rainy
2.44E-09	792653.6307	7833564.105	1	W645	Dog	Low	Rainy
2.46E-09	792603.6307	7833539.105	1	W645	Dog	Low	Rainy
2.46E-09	792628.6307	7833539.105	1	W645	Dog	Low	Rainy
2.17E-09	792803.6307	7834164.105	1	W645	Dog	Low	Rainy
2.24E-09	792553.6307	7834064.105	1	W645	Dog	Low	Rainy
2.33E-09	792678.6307	7833814.105	1	W645	Dog	Low	Rainy
2.35E-09	792728.6307	7833739.105	1	W645	Dog	Low	Rainy
2.35E-09	792728.6307	7833739.105	1	W645	Dog	Low	Rainy
2.35E-09	792728.6307	7833739.105	1	W645	Dog	Low	Rainy
2.45E-09	792628.6307	7833564.105	1	W645	Dog	Low	Rainy
2.45E-09	792678.6307	7833539.105	1	W645	Dog	Low	Rainy
2.24E-09	792853.6307	7833964.105	1	W645	Dog	Low	Rainy
2.27E-09	792778.6307	7833914.105	1	W645	Dog	Low	Rainy
2.36E-09	792678.6307	7833739.105	1	W645	Dog	Low	Rainy
2.36E-09	792703.6307	7833739.105	1	W645	Dog	Low	Rainy
2.37E-09	792703.6307	7833714.105	1	W645	Dog	Low	Rainy
2.37E-09	792703.6307	7833714.105	1	W645	Dog	Low	Rainy
2.38E-09	792728.6307	7833664.105	1	W645	Dog	Low	Rainy
2.36E-09	792928.6307	7833614.105	1	W645	Dog	Low	Rainy
2.36E-09	792703.6307	7833739.105	1	W645	Dog	Low	Rainy
2.36E-09	792703.6307	7833739.105	1	W645	Dog	Low	Rainy
2.35E-09	792728.6307	7833739.105	1	W645	Dog	Low	Rainy
2.37E-09	792803.6307	7833664.105	1	W645	Dog	Low	Rainy
2.35E-09	792728.6307	7833739.105	1	W645	Dog	Low	Rainy
2.35E-09	792728.6307	7833739.105	1	W645	Dog	Low	Rainy
2.35E-09	792728.6307	7833739.105	1	W645	Dog	Low	Rainy
2.52E-09	792453.6307	7833464.105	1	W645	Dog	Low	Rainy
2.26E-09	792753.6307	7833939.105	1	W645	Dog	Low	Rainy
2.26E-09	792753.6307	7833939.105	1	W645	Dog	Low	Rainy
2.26E-09	792778.6307	7833939.105	1	W645	Dog	Low	Rainy
2.26E-09	792778.6307	7833939.105	1	W645	Dog	Low	Rainy
2.27E-09	792753.6307	7833914.105	1	W645	Dog	Low	Rainy
2.37E-09	792703.6307	7833714.105	1	W645	Dog	Low	Rainy
2.37E-09	792803.6307	7833664.105	1	W645	Dog	Low	Rainy
2.36E-09	792878.6307	7833639.105	1	W645	Dog	Low	Rainy
2.34E-09	792728.6307	7833764.105	1	W645	Dog	Low	Rainy
2.36E-09	792703.6307	7833739.105	1	W645	Dog	Low	Rainy
2.40E-09	792578.6307	7833689.105	1	W645	Dog	Low	Rainy
2.34E-09	792728.6307	7833764.105	1	W645	Dog	Low	Rainy
2.34E-09	792728.6307	7833764.105	1	W645	Dog	Low	Rainy
2.37E-09	792703.6307	7833714.105	1	W645	Dog	Low	Rainy
2.49E-09	792478.6307	7833514.105	1	W645	Dog	Low	Rainy
2.40E-09	792803.6307	7833589.105	1	W645	Dog	Low	Rainy
2.38E-09	792728.6307	7833664.105	1	W645	Dog	Low	Rainy
2.37E-09	792728.6307	7833689.105	1	W645	Dog	Low	Rainy
2.36E-09	792728.6307	7833714.105	1	W645	Dog	Low	Rainy
2.26E-09	792828.6307	7833914.105	1	W645	Dog	Low	Rainy
2.23E-09	792953.6307	7833939.105	1	W645	Dog	Low	Rainy
2.27E-09	792903.6307	7833839.105	1	W645	Dog	Low	Rainy
2.38E-09	792853.6307	7833614.105	1	W645	Dog	Low	Rainy
2.37E-09	792878.6307	7833614.105	1	W645	Dog	Low	Rainy
2.35E-09	792703.6307	7833764.105	1	W645	Dog	Low	Rainy
2.35E-09	792703.6307	7833764.105	1	W645	Dog	Low	Rainy
2.35E-09	792703.6307	7833764.105	1	W645	Dog	Low	Rainy
2.36E-09	792703.6307	7833739.105	1	W645	Dog	Low	Rainy
2.45E-09	792478.6307	7833614.105	1	W645	Dog	Low	Rainy
2.38E-09	792653.6307	7833714.105	1	W645	Dog	Low	Rainy
2.45E-09	792653.6307	7833539.105	1	W645	Dog	Low	Rainy
2.41E-09	792478.6307	7833689.105	1	W645	Dog	Low	Rainy
2.26E-09	792803.6307	7833939.105	1	W645	Dog	Low	Rainy
2.22E-09	792878.6307	7833989.105	1	W645	Dog	Low	Rainy
2.21E-09	792878.6307	7834014.105	1	W645	Dog	Low	Rainy
2.22E-09	792878.6307	7833989.105	1	W645	Dog	Low	Rainy
2.22E-09	792878.6307	7833989.105	1	W645	Dog	Low	Rainy
2.22E-09	792878.6307	7833989.105	1	W645	Dog	Low	Rainy
2.21E-09	792953.6307	7833989.105	1	W645	Dog	Low	Rainy
2.16E-09	793203.6307	7833964.105	1	W645	Dog	Low	Rainy
2.32E-09	792728.6307	7833814.105	1	W645	Dog	Low	Rainy
2.35E-09	792703.6307	7833764.105	1	W645	Dog	Low	Rainy
2.34E-09	792728.6307	7833764.105	1	W645	Dog	Low	Rainy
2.34E-09	792728.6307	7833764.105	1	W645	Dog	Low	Rainy
2.37E-09	792703.6307	7833714.105	1	W645	Dog	Low	Rainy
2.44E-09	792603.6307	7833589.105	1	W645	Dog	Low	Rainy
2.48E-09	792553.6307	7833514.105	1	W645	Dog	Low	Rainy
2.41E-09	792728.6307	7833589.105	1	W645	Dog	Low	Rainy
2.23E-09	792878.6307	7833964.105	1	W645	Dog	Low	Rainy
2.23E-09	792878.6307	7833964.105	1	W645	Dog	Low	Rainy
2.27E-09	792753.6307	7833914.105	1	W645	Dog	Low	Rainy
2.27E-09	792778.6307	7833914.105	1	W645	Dog	Low	Rainy
2.27E-09	792753.6307	7833914.105	1	W645	Dog	Low	Rainy
2.27E-09	792753.6307	7833914.105	1	W645	Dog	Low	Rainy
2.27E-09	792778.6307	7833914.105	1	W645	Dog	Low	Rainy
2.37E-09	792803.6307	7833664.105	1	W645	Dog	Low	Rainy
2.23E-09	792578.6307	7834089.105	1	W645	Dog	Low	Rainy
2.22E-09	792603.6307	7834089.105	1	W645	Dog	Low	Rainy
2.23E-09	792578.6307	7834089.105	1	W645	Dog	Low	Rainy
2.22E-09	792603.6307	7834089.105	1	W645	Dog	Low	Rainy
2.13E-09	792553.6307	7834314.105	1	W645	Dog	Low	Rainy
2.22E-09	792603.6307	7834089.105	1	W645	Dog	Low	Rainy
2.26E-09	792778.6307	7833939.105	1	W645	Dog	Low	Rainy
2.25E-09	792803.6307	7833964.105	1	W645	Dog	Low	Rainy
2.26E-09	792878.6307	7833889.105	1	W645	Dog	Low	Rainy
2.24E-09	793028.6307	7833839.105	1	W645	Dog	Low	Rainy
2.37E-09	792728.6307	7833689.105	1	W645	Dog	Low	Rainy
2.37E-09	792728.6307	7833689.105	1	W645	Dog	Low	Rainy
2.38E-09	792728.6307	7833664.105	1	W645	Dog	Low	Rainy
2.26E-09	793003.6307	7833814.105	1	W645	Dog	Low	Rainy
2.21E-09	792953.6307	7833989.105	1	W645	Dog	Low	Rainy
2.23E-09	792928.6307	7833939.105	1	W645	Dog	Low	Rainy
2.24E-09	793028.6307	7833864.105	1	W645	Dog	Low	Rainy
2.24E-09	793028.6307	7833864.105	1	W645	Dog	Low	Rainy
2.24E-09	793028.6307	7833864.105	1	W645	Dog	Low	Rainy
2.19E-09	793153.6307	7833914.105	1	W645	Dog	Low	Rainy
2.22E-09	793078.6307	7833864.105	1	W645	Dog	Low	Rainy
2.23E-09	793078.6307	7833839.105	1	W645	Dog	Low	Rainy
2.22E-09	793103.6307	7833864.105	1	W645	Dog	Low	Rainy
2.26E-09	793128.6307	7833714.105	1	W645	Dog	Low	Rainy
2.75E-09	790103.6307	7831864.105	1	W645	Dog	Low	Rainy
2.75E-09	790103.6307	7831864.105	1	W645	Dog	Low	Rainy
2.75E-09	790103.6307	7831864.105	1	W645	Dog	Low	Rainy
2.76E-09	790203.6307	7831964.105	1	W645	Dog	Low	Rainy
2.84E-09	791703.6307	7832764.105	1	W645	Dog	Low	Rainy
2.85E-09	791703.6307	7832739.105	1	W645	Dog	Low	Rainy
2.83E-09	791728.6307	7832814.105	1	W645	Dog	Low	Rainy
2.83E-09	791728.6307	7832814.105	1	W645	Dog	Low	Rainy
2.36E-09	792703.6307	7833739.105	1	W645	Dog	Low	Rainy
2.34E-09	792728.6307	7833764.105	1	W645	Dog	Low	Rainy
2.34E-09	792703.6307	7833789.105	1	W645	Dog	Low	Rainy
2.13E-09	792578.6307	7834314.105	1	W645	Dog	Low	Rainy
2.15E-09	792578.6307	7834264.105	1	W645	Dog	Low	Rainy
2.08E-09	792978.6307	7834314.105	1	W645	Dog	Low	Rainy
2.08E-09	793203.6307	7834189.105	1	W645	Dog	Low	Rainy
2.21E-09	793128.6307	7833864.105	1	W645	Dog	Low	Rainy
2.17E-09	793028.6307	7834039.105	1	W645	Dog	Low	Rainy
2.28E-09	792803.6307	7833889.105	1	W645	Dog	Low	Rainy
2.24E-09	792903.6307	7833939.105	1	W645	Dog	Low	Rainy
2.25E-09	792903.6307	7833914.105	1	W645	Dog	Low	Rainy
2.39E-09	792828.6307	7833589.105	1	W645	Dog	Low	Rainy
2.25E-09	792878.6307	7833914.105	1	W645	Dog	Low	Rainy
2.25E-09	792903.6307	7833914.105	1	W645	Dog	Low	Rainy
2.25E-09	792903.6307	7833914.105	1	W645	Dog	Low	Rainy
2.50E-09	792453.6307	7833514.105	1	W645	Dog	Low	Rainy
2.37E-09	792653.6307	7833739.105	1	W645	Dog	Low	Rainy
2.37E-09	792628.6307	7833739.105	1	W645	Dog	Low	Rainy
2.37E-09	792628.6307	7833739.105	1	W645	Dog	Low	Rainy
2.37E-09	792653.6307	7833739.105	1	W645	Dog	Low	Rainy
2.46E-09	792678.6307	7833514.105	1	W645	Dog	Low	Rainy
2.41E-09	792678.6307	7833614.105	1	W645	Dog	Low	Rainy
2.35E-09	792728.6307	7833739.105	1	W645	Dog	Low	Rainy
2.36E-09	792778.6307	7833689.105	1	W645	Dog	Low	Rainy
2.36E-09	792778.6307	7833689.105	1	W645	Dog	Low	Rainy
2.36E-09	792778.6307	7833689.105	1	W645	Dog	Low	Rainy
2.36E-09	792778.6307	7833689.105	1	W645	Dog	Low	Rainy
2.37E-09	792853.6307	7833639.105	1	W645	Dog	Low	Rainy
2.38E-09	792928.6307	7833564.105	1	W645	Dog	Low	Rainy
2.25E-09	792778.6307	7833964.105	1	W645	Dog	Low	Rainy
2.25E-09	792878.6307	7833914.105	1	W645	Dog	Low	Rainy
2.42E-09	792803.6307	7833539.105	1	W645	Dog	Low	Rainy
2.43E-09	792703.6307	7833564.105	1	W645	Dog	Low	Rainy
2.33E-09	792753.6307	7833789.105	1	W645	Dog	Low	Rainy
2.29E-09	792853.6307	7833839.105	1	W645	Dog	Low	Rainy
2.27E-09	792828.6307	7833889.105	1	W645	Dog	Low	Rainy
2.14E-09	793203.6307	7834014.105	1	W645	Dog	Low	Rainy
2.16E-09	792678.6307	7834214.105	1	W645	Dog	Low	Rainy
2.02E-09	792628.6307	7834589.105	1	W645	Dog	Low	Rainy
2.22E-09	792978.6307	7833939.105	1	W645	Dog	Low	Rainy
2.24E-09	793028.6307	7833864.105	1	W645	Dog	Low	Rainy
2.24E-09	793028.6307	7833864.105	1	W645	Dog	Low	Rainy
2.24E-09	792928.6307	7833914.105	1	W645	Dog	Low	Rainy
1.63E-09	794853.6307	7834539.105	1	W645	Dog	Low	Rainy
1.63E-09	794853.6307	7834539.105	1	W645	Dog	Low	Rainy
1.63E-09	794878.6307	7834539.105	1	W645	Dog	Low	Rainy
1.60E-09	795003.6307	7834689.105	1	W645	Dog	Low	Rainy
1.52E-09	795603.6307	7834889.105	1	W645	Dog	Low	Rainy
1.52E-09	795603.6307	7834889.105	1	W645	Dog	Low	Rainy
1.52E-09	795603.6307	7834889.105	1	W645	Dog	Low	Rainy
1.52E-09	795603.6307	7834889.105	1	W645	Dog	Low	Rainy
1.53E-09	795553.6307	7834864.105	1	W645	Dog	Low	Rainy
1.52E-09	795603.6307	7834764.105	1	W645	Dog	Low	Rainy
1.53E-09	795578.6307	7834714.105	1	W645	Dog	Low	Rainy
1.53E-09	795553.6307	7834714.105	1	W645	Dog	Low	Rainy
1.53E-09	795578.6307	7834689.105	1	W645	Dog	Low	Rainy
1.53E-09	795578.6307	7834689.105	1	W645	Dog	Low	Rainy
1.53E-09	795528.6307	7834689.105	1	W645	Dog	Low	Rainy
1.53E-09	795578.6307	7834714.105	1	W645	Dog	Low	Rainy
1.53E-09	795578.6307	7834839.105	1	W645	Dog	Low	Rainy
1.53E-09	795578.6307	7834814.105	1	W645	Dog	Low	Rainy
1.53E-09	795578.6307	7834839.105	1	W645	Dog	Low	Rainy
1.53E-09	795528.6307	7834839.105	1	W645	Dog	Low	Rainy
1.54E-09	795403.6307	7835139.105	1	W645	Dog	Low	Rainy
1.53E-09	795428.6307	7835139.105	1	W645	Dog	Low	Rainy
1.54E-09	795453.6307	7834964.105	1	W645	Dog	Low	Rainy
1.52E-09	795603.6307	7834889.105	1	W645	Dog	Low	Rainy
1.52E-09	795603.6307	7834889.105	1	W645	Dog	Low	Rainy
1.53E-09	795503.6307	7834914.105	1	W645	Dog	Low	Rainy
1.53E-09	795553.6307	7834914.105	1	W645	Dog	Low	Rainy
1.52E-09	795603.6307	7834814.105	1	W645	Dog	Low	Rainy
1.53E-09	795578.6307	7834839.105	1	W645	Dog	Low	Rainy
1.53E-09	795578.6307	7834839.105	1	W645	Dog	Low	Rainy
1.53E-09	795553.6307	7834839.105	1	W645	Dog	Low	Rainy
1.52E-09	795578.6307	7834889.105	1	W645	Dog	Low	Rainy
1.52E-09	795578.6307	7834914.105	1	W645	Dog	Low	Rainy
1.52E-09	795603.6307	7834839.105	1	W645	Dog	Low	Rainy
1.52E-09	795603.6307	7834864.105	1	W645	Dog	Low	Rainy
1.52E-09	795603.6307	7834864.105	1	W645	Dog	Low	Rainy
1.51E-09	795653.6307	7835039.105	1	W645	Dog	Low	Rainy
1.51E-09	795653.6307	7835064.105	1	W645	Dog	Low	Rainy
1.52E-09	795603.6307	7834889.105	1	W645	Dog	Low	Rainy
1.52E-09	795603.6307	7834889.105	1	W645	Dog	Low	Rainy
1.52E-09	795603.6307	7834889.105	1	W645	Dog	Low	Rainy
1.52E-09	795603.6307	7834889.105	1	W645	Dog	Low	Rainy
1.52E-09	795603.6307	7834939.105	1	W645	Dog	Low	Rainy
1.52E-09	795578.6307	7834889.105	1	W645	Dog	Low	Rainy
1.53E-09	795553.6307	7834689.105	1	W645	Dog	Low	Rainy
1.53E-09	795553.6307	7834739.105	1	W645	Dog	Low	Rainy
1.54E-09	795503.6307	7834714.105	1	W645	Dog	Low	Rainy
1.54E-09	795478.6307	7834614.105	1	W645	Dog	Low	Rainy
1.53E-09	795578.6307	7834714.105	1	W645	Dog	Low	Rainy
1.53E-09	795553.6307	7834739.105	1	W645	Dog	Low	Rainy
1.53E-09	795553.6307	7834739.105	1	W645	Dog	Low	Rainy
1.53E-09	795553.6307	7834739.105	1	W645	Dog	Low	Rainy
1.53E-09	795553.6307	7834914.105	1	W645	Dog	Low	Rainy
1.52E-09	795578.6307	7834939.105	1	W645	Dog	Low	Rainy
1.52E-09	795603.6307	7834889.105	1	W645	Dog	Low	Rainy
1.52E-09	795603.6307	7834889.105	1	W645	Dog	Low	Rainy
1.52E-09	795628.6307	7834939.105	1	W645	Dog	Low	Rainy
1.52E-09	795553.6307	7835039.105	1	W645	Dog	Low	Rainy
1.52E-09	795578.6307	7835089.105	1	W645	Dog	Low	Rainy
1.52E-09	795553.6307	7835064.105	1	W645	Dog	Low	Rainy
1.53E-09	795553.6307	7834739.105	1	W645	Dog	Low	Rainy
1.55E-09	795403.6307	7834589.105	1	W645	Dog	Low	Rainy
1.55E-09	795403.6307	7834614.105	1	W645	Dog	Low	Rainy
1.55E-09	795428.6307	7834589.105	1	W645	Dog	Low	Rainy
1.54E-09	795453.6307	7834589.105	1	W645	Dog	Low	Rainy
1.55E-09	795428.6307	7834639.105	1	W645	Dog	Low	Rainy
1.55E-09	795428.6307	7834689.105	1	W645	Dog	Low	Rainy
1.55E-09	795403.6307	7834689.105	1	W645	Dog	Low	Rainy
1.45E-09	796053.6307	7835214.105	1	W645	Dog	Low	Rainy
1.43E-09	796128.6307	7835364.105	1	W645	Dog	Low	Rainy
1.43E-09	796103.6307	7835339.105	1	W645	Dog	Low	Rainy
1.46E-09	796028.6307	7835164.105	1	W645	Dog	Low	Rainy
1.46E-09	796053.6307	7835089.105	1	W645	Dog	Low	Rainy
1.53E-09	795578.6307	7834789.105	1	W645	Dog	Low	Rainy
1.53E-09	795578.6307	7834764.105	1	W645	Dog	Low	Rainy
1.53E-09	795578.6307	7834589.105	1	W645	Dog	Low	Rainy
1.54E-09	795478.6307	7834614.105	1	W645	Dog	Low	Rainy
1.54E-09	795503.6307	7834614.105	1	W645	Dog	Low	Rainy
1.54E-09	795503.6307	7834614.105	1	W645	Dog	Low	Rainy
1.54E-09	795503.6307	7834614.105	1	W645	Dog	Low	Rainy
1.54E-09	795478.6307	7834589.105	1	W645	Dog	Low	Rainy
1.53E-09	795528.6307	7834664.105	1	W645	Dog	Low	Rainy
1.53E-09	795553.6307	7834714.105	1	W645	Dog	Low	Rainy
1.53E-09	795578.6307	7834714.105	1	W645	Dog	Low	Rainy
1.39E-09	796353.6307	7835339.105	1	W645	Dog	Low	Rainy
1.39E-09	796353.6307	7835389.105	1	W645	Dog	Low	Rainy
1.36E-09	796378.6307	7835564.105	1	W645	Dog	Low	Rainy
1.40E-09	796328.6307	7835339.105	1	W645	Dog	Low	Rainy
1.40E-09	796303.6307	7835339.105	1	W645	Dog	Low	Rainy
1.40E-09	796328.6307	7835289.105	1	W645	Dog	Low	Rainy
1.39E-09	796328.6307	7835364.105	1	W645	Dog	Low	Rainy
1.41E-09	796228.6307	7835389.105	1	W645	Dog	Low	Rainy
1.39E-09	796328.6307	7835364.105	1	W645	Dog	Low	Rainy
1.40E-09	796328.6307	7835289.105	1	W645	Dog	Low	Rainy
1.41E-09	796278.6307	7835314.105	1	W645	Dog	Low	Rainy
1.40E-09	796303.6307	7835289.105	1	W645	Dog	Low	Rainy
1.40E-09	796278.6307	7835339.105	1	W645	Dog	Low	Rainy
1.39E-09	796353.6307	7835339.105	1	W645	Dog	Low	Rainy
1.39E-09	796353.6307	7835314.105	1	W645	Dog	Low	Rainy
1.40E-09	796328.6307	7835289.105	1	W645	Dog	Low	Rainy
1.40E-09	796303.6307	7835339.105	1	W645	Dog	Low	Rainy
1.40E-09	796303.6307	7835339.105	1	W645	Dog	Low	Rainy
1.40E-09	796303.6307	7835339.105	1	W645	Dog	Low	Rainy
1.40E-09	796328.6307	7835339.105	1	W645	Dog	Low	Rainy
1.40E-09	796278.6307	7835339.105	1	W645	Dog	Low	Rainy
1.43E-09	796153.6307	7835264.105	1	W645	Dog	Low	Rainy
1.43E-09	796153.6307	7835264.105	1	W645	Dog	Low	Rainy
1.43E-09	796153.6307	7835264.105	1	W645	Dog	Low	Rainy
1.38E-09	796378.6307	7835364.105	1	W645	Dog	Low	Rainy
1.40E-09	796378.6307	7835239.105	1	W645	Dog	Low	Rainy
1.40E-09	796303.6307	7835339.105	1	W645	Dog	Low	Rainy
1.40E-09	796303.6307	7835339.105	1	W645	Dog	Low	Rainy
1.41E-09	796303.6307	7835239.105	1	W645	Dog	Low	Rainy
1.40E-09	796303.6307	7835314.105	1	W645	Dog	Low	Rainy
1.40E-09	796328.6307	7835339.105	1	W645	Dog	Low	Rainy
1.40E-09	796328.6307	7835339.105	1	W645	Dog	Low	Rainy
1.40E-09	796303.6307	7835339.105	1	W645	Dog	Low	Rainy
1.40E-09	796303.6307	7835339.105	1	W645	Dog	Low	Rainy
1.40E-09	796328.6307	7835339.105	1	W645	Dog	Low	Rainy
1.40E-09	796378.6307	7835264.105	1	W645	Dog	Low	Rainy
1.40E-09	796328.6307	7835339.105	1	W645	Dog	Low	Rainy
1.40E-09	796328.6307	7835339.105	1	W645	Dog	Low	Rainy
1.41E-09	796328.6307	7835239.105	1	W645	Dog	Low	Rainy
1.53E-09	795528.6307	7834939.105	1	W645	Dog	Low	Rainy
1.53E-09	795553.6307	7834714.105	1	W645	Dog	Low	Rainy
1.53E-09	795528.6307	7834714.105	1	W645	Dog	Low	Rainy
1.53E-09	795528.6307	7834639.105	1	W645	Dog	Low	Rainy
1.54E-09	795503.6307	7834589.105	1	W645	Dog	Low	Rainy
1.54E-09	795503.6307	7834614.105	1	W645	Dog	Low	Rainy
1.59E-09	795103.6307	7834614.105	1	W645	Dog	Low	Rainy
1.54E-09	795478.6307	7834614.105	1	W645	Dog	Low	Rainy
1.54E-09	795478.6307	7834639.105	1	W645	Dog	Low	Rainy
1.52E-09	795603.6307	7834814.105	1	W645	Dog	Low	Rainy
1.52E-09	795603.6307	7834814.105	1	W645	Dog	Low	Rainy
1.52E-09	795628.6307	7834889.105	1	W645	Dog	Low	Rainy
1.51E-09	795628.6307	7835014.105	1	W645	Dog	Low	Rainy
1.53E-09	795578.6307	7834839.105	1	W645	Dog	Low	Rainy
1.53E-09	795578.6307	7834839.105	1	W645	Dog	Low	Rainy
1.53E-09	795578.6307	7834839.105	1	W645	Dog	Low	Rainy
1.52E-09	795628.6307	7834989.105	1	W645	Dog	Low	Rainy
1.53E-09	795553.6307	7834889.105	1	W645	Dog	Low	Rainy
1.53E-09	795553.6307	7834889.105	1	W645	Dog	Low	Rainy
1.52E-09	795603.6307	7834889.105	1	W645	Dog	Low	Rainy
1.53E-09	795503.6307	7834889.105	1	W645	Dog	Low	Rainy
1.53E-09	795503.6307	7834864.105	1	W645	Dog	Low	Rainy
1.53E-09	795553.6307	7834839.105	1	W645	Dog	Low	Rainy
1.55E-09	795428.6307	7834614.105	1	W645	Dog	Low	Rainy
1.55E-09	795428.6307	7834639.105	1	W645	Dog	Low	Rainy
1.53E-09	795578.6307	7834764.105	1	W645	Dog	Low	Rainy
1.53E-09	795578.6307	7834739.105	1	W645	Dog	Low	Rainy
1.53E-09	795578.6307	7834764.105	1	W645	Dog	Low	Rainy
1.53E-09	795578.6307	7834764.105	1	W645	Dog	Low	Rainy
1.53E-09	795578.6307	7834764.105	1	W645	Dog	Low	Rainy
1.52E-09	795628.6307	7834689.105	1	W645	Dog	Low	Rainy
1.53E-09	795578.6307	7834564.105	1	W645	Dog	Low	Rainy
1.53E-09	795553.6307	7834639.105	1	W645	Dog	Low	Rainy
1.53E-09	795553.6307	7834764.105	1	W645	Dog	Low	Rainy
1.53E-09	795553.6307	7834764.105	1	W645	Dog	Low	Rainy
2.15E-09	793153.6307	7834014.105	1	W645	Dog	Low	Rainy
2.14E-09	793203.6307	7834014.105	1	W645	Dog	Low	Rainy
2.18E-09	793053.6307	7834014.105	1	W645	Dog	Low	Rainy
2.38E-09	792828.6307	7833614.105	1	W645	Dog	Low	Rainy
2.37E-09	792778.6307	7833664.105	1	W645	Dog	Low	Rainy
2.36E-09	792728.6307	7833714.105	1	W645	Dog	Low	Rainy
2.35E-09	792703.6307	7833764.105	1	W645	Dog	Low	Rainy
2.33E-09	792728.6307	7833789.105	1	W645	Dog	Low	Rainy
2.34E-09	792728.6307	7833764.105	1	W645	Dog	Low	Rainy
2.33E-09	792728.6307	7833789.105	1	W645	Dog	Low	Rainy
2.34E-09	792728.6307	7833764.105	1	W645	Dog	Low	Rainy
2.33E-09	792728.6307	7833789.105	1	W645	Dog	Low	Rainy
2.35E-09	792728.6307	7833739.105	1	W645	Dog	Low	Rainy
2.34E-09	792828.6307	7833714.105	1	W645	Dog	Low	Rainy
2.23E-09	793053.6307	7833864.105	1	W645	Dog	Low	Rainy
2.36E-09	792978.6307	7833564.105	1	W645	Dog	Low	Rainy
2.32E-09	792978.6307	7833664.105	1	W645	Dog	Low	Rainy
2.35E-09	792903.6307	7833639.105	1	W645	Dog	Low	Rainy
2.51E-09	792528.6307	7833464.105	1	W645	Dog	Low	Rainy
2.46E-09	792603.6307	7833539.105	1	W645	Dog	Low	Rainy
2.47E-09	792628.6307	7833514.105	1	W645	Dog	Low	Rainy
2.47E-09	792628.6307	7833514.105	1	W645	Dog	Low	Rainy
2.14E-09	792978.6307	7834164.105	1	W645	Dog	Low	Rainy
2.14E-09	792928.6307	7834164.105	1	W645	Dog	Low	Rainy
2.19E-09	792603.6307	7834164.105	1	W645	Dog	Low	Rainy
2.19E-09	792603.6307	7834164.105	1	W645	Dog	Low	Rainy
2.13E-09	792278.6307	7834364.105	1	W645	Dog	Low	Rainy
2.18E-09	792328.6307	7834239.105	1	W645	Dog	Low	Rainy
2.19E-09	792578.6307	7834164.105	1	W645	Dog	Low	Rainy
2.17E-09	792653.6307	7834189.105	1	W645	Dog	Low	Rainy
2.35E-09	792928.6307	7833639.105	1	W645	Dog	Low	Rainy
2.35E-09	792928.6307	7833639.105	1	W645	Dog	Low	Rainy
2.37E-09	792878.6307	7833614.105	1	W645	Dog	Low	Rainy
2.37E-09	792828.6307	7833639.105	1	W645	Dog	Low	Rainy
2.40E-09	792828.6307	7833564.105	1	W645	Dog	Low	Rainy
2.38E-09	792878.6307	7833589.105	1	W645	Dog	Low	Rainy
2.31E-09	792953.6307	7833714.105	1	W645	Dog	Low	Rainy
2.31E-09	792978.6307	7833689.105	1	W645	Dog	Low	Rainy
2.23E-09	792503.6307	7834089.105	1	W645	Dog	Low	Rainy
2.21E-09	792603.6307	7834114.105	1	W645	Dog	Low	Rainy
2.21E-09	792628.6307	7834114.105	1	W645	Dog	Low	Rainy
2.17E-09	792653.6307	7834189.105	1	W645	Dog	Low	Rainy
2.17E-09	792653.6307	7834189.105	1	W645	Dog	Low	Rainy
2.15E-09	792653.6307	7834239.105	1	W645	Dog	Low	Rainy
2.11E-09	792753.6307	7834314.105	1	W645	Dog	Low	Rainy
2.32E-09	792428.6307	7833914.105	1	W645	Dog	Low	Rainy
2.45E-09	792678.6307	7833539.105	1	W645	Dog	Low	Rainy
2.44E-09	792728.6307	7833539.105	1	W645	Dog	Low	Rainy
2.45E-09	792678.6307	7833539.105	1	W645	Dog	Low	Rainy
2.45E-09	792678.6307	7833539.105	1	W645	Dog	Low	Rainy
2.48E-09	792628.6307	7833489.105	1	W645	Dog	Low	Rainy
2.47E-09	792578.6307	7833539.105	1	W645	Dog	Low	Rainy
2.45E-09	792653.6307	7833539.105	1	W645	Dog	Low	Rainy
2.45E-09	792653.6307	7833539.105	1	W645	Dog	Low	Rainy
2.23E-09	792903.6307	7833964.105	1	W645	Dog	Low	Rainy
2.23E-09	792903.6307	7833964.105	1	W645	Dog	Low	Rainy
2.24E-09	792803.6307	7833989.105	1	W645	Dog	Low	Rainy
2.23E-09	792753.6307	7834014.105	1	W645	Dog	Low	Rainy
2.23E-09	792778.6307	7834014.105	1	W645	Dog	Low	Rainy
2.23E-09	792778.6307	7834014.105	1	W645	Dog	Low	Rainy
2.24E-09	792778.6307	7833989.105	1	W645	Dog	Low	Rainy
2.44E-09	792428.6307	7833639.105	1	W645	Dog	Low	Rainy
2.37E-09	792803.6307	7833664.105	1	W645	Dog	Low	Rainy
2.39E-09	792878.6307	7833564.105	1	W645	Dog	Low	Rainy
2.35E-09	792928.6307	7833639.105	1	W645	Dog	Low	Rainy
2.35E-09	792928.6307	7833639.105	1	W645	Dog	Low	Rainy
2.35E-09	792928.6307	7833639.105	1	W645	Dog	Low	Rainy
2.39E-09	792378.6307	7833764.105	1	W645	Dog	Low	Rainy
2.39E-09	792378.6307	7833764.105	1	W645	Dog	Low	Rainy
2.26E-09	792403.6307	7834039.105	1	W645	Dog	Low	Rainy
1.83E-09	794078.6307	7834239.105	1	W645	Dog	Low	Rainy
2.15E-09	792803.6307	7834214.105	1	W645	Dog	Low	Rainy
2.14E-09	792803.6307	7834239.105	1	W645	Dog	Low	Rainy
2.21E-09	792603.6307	7834114.105	1	W645	Dog	Low	Rainy
2.21E-09	792603.6307	7834114.105	1	W645	Dog	Low	Rainy
2.21E-09	792603.6307	7834114.105	1	W645	Dog	Low	Rainy
2.21E-09	792428.6307	7834164.105	1	W645	Dog	Low	Rainy
2.13E-09	792403.6307	7834339.105	1	W645	Dog	Low	Rainy
2.22E-09	792603.6307	7834089.105	1	W645	Dog	Low	Rainy
2.25E-09	792528.6307	7834039.105	1	W645	Dog	Low	Rainy
2.50E-09	792178.6307	7833564.105	1	W645	Dog	Low	Rainy
2.55E-09	792178.6307	7833464.105	1	W645	Dog	Low	Rainy
2.50E-09	792253.6307	7833564.105	1	W645	Dog	Low	Rainy
2.53E-09	792153.6307	7833514.105	1	W645	Dog	Low	Rainy
2.52E-09	792203.6307	7833514.105	1	W645	Dog	Low	Rainy
[truncated: 59,189 more rows]
