# Supplementary material for: Proactive cursorial and ambush predation risk avoidance in four African herbivore species
Source: Ecol Evol. 2024 Jun 5;14(6):e11529. doi: 10.1002/ece3.11529 (PMC11150757; doi:10.1002/ece3.11529)
Supplement: Supplementary file 1 — Data S1 [file ECE3-14-e11529-s001.zip › Zebra dist to pred act.csv]

Prey	ID	Hour	Dist	Pred	PredAct	Season
Zebra	Z3	0	125.5201558	Dog	Low	Dry
Zebra	Z3	1	408.8257092	Dog	Low	Dry
Zebra	Z3	2	93.97204622	Dog	Low	Dry
Zebra	Z3	3	51.95969375	Dog	Low	Dry
Zebra	Z3	4	4.702604492	Dog	Low	Dry
Zebra	Z3	5	310.3308718	Dog	High	Dry
Zebra	Z3	6	332.2735792	Dog	High	Dry
Zebra	Z3	7	225.23065	Dog	High	Dry
Zebra	Z3	8	228.603246	Dog	High	Dry
Zebra	Z3	9	105.8192665	Dog	Low	Dry
Zebra	Z3	10	128.7478329	Dog	Low	Dry
Zebra	Z3	11	339.790562	Dog	Low	Dry
Zebra	Z3	12	14.28021375	Dog	Low	Dry
Zebra	Z3	13	24.85178372	Dog	Low	Dry
Zebra	Z3	14	592.3113132	Dog	Low	Dry
Zebra	Z3	15	77.2519269	Dog	Low	Dry
Zebra	Z3	16	575.3897779	Dog	Low	Dry
Zebra	Z3	17	298.9900371	Dog	High	Dry
Zebra	Z3	18	434.2884571	Dog	High	Dry
Zebra	Z3	19	31.90098681	Dog	High	Dry
Zebra	Z3	20	11.07286096	Dog	Low	Dry
Zebra	Z3	21	83.82938	Dog	Low	Dry
Zebra	Z3	22	292.6880399	Dog	Low	Dry
Zebra	Z3	23	1407.843667	Dog	Low	Dry
Zebra	Z3	0	232.3080163	Dog	Low	Dry
Zebra	Z3	1	387.192234	Dog	Low	Dry
Zebra	Z3	2	640.7293984	Dog	Low	Dry
Zebra	Z3	3	81.1743157	Dog	Low	Dry
Zebra	Z3	4	8.23485001	Dog	Low	Dry
Zebra	Z3	5	101.7217638	Dog	High	Dry
Zebra	Z3	6	37.95734819	Dog	High	Dry
Zebra	Z3	7	156.9421939	Dog	High	Dry
Zebra	Z3	8	44.50490716	Dog	High	Dry
Zebra	Z3	9	309.3798417	Dog	Low	Dry
Zebra	Z3	10	487.0626708	Dog	Low	Dry
Zebra	Z3	11	368.5275997	Dog	Low	Dry
Zebra	Z3	12	48.46993479	Dog	Low	Dry
Zebra	Z3	13	181.4410765	Dog	Low	Dry
Zebra	Z3	14	199.8252921	Dog	Low	Dry
Zebra	Z3	15	55.29605572	Dog	Low	Dry
Zebra	Z3	16	280.4872384	Dog	Low	Dry
Zebra	Z3	17	669.140655	Dog	High	Dry
Zebra	Z3	18	533.3247893	Dog	High	Dry
Zebra	Z3	19	20.400762	Dog	High	Dry
Zebra	Z3	20	104.4371281	Dog	Low	Dry
Zebra	Z3	21	1333.080165	Dog	Low	Dry
Zebra	Z3	22	884.8757068	Dog	Low	Dry
Zebra	Z3	23	161.1248349	Dog	Low	Dry
Zebra	Z3	0	160.8134993	Dog	Low	Dry
Zebra	Z3	1	1.023202815	Dog	Low	Dry
Zebra	Z3	2	161.7744449	Dog	Low	Dry
Zebra	Z3	3	39.08968572	Dog	Low	Dry
Zebra	Z3	4	9.351353874	Dog	Low	Dry
Zebra	Z3	5	152.3433549	Dog	High	Dry
Zebra	Z3	6	656.8966875	Dog	High	Dry
Zebra	Z3	7	647.4669206	Dog	High	Dry
Zebra	Z3	8	804.2457303	Dog	High	Dry
Zebra	Z3	9	632.8223667	Dog	Low	Dry
Zebra	Z3	10	163.2649521	Dog	Low	Dry
Zebra	Z3	11	58.2013285	Dog	Low	Dry
Zebra	Z3	12	23.521289	Dog	Low	Dry
Zebra	Z3	13	1035.794126	Dog	Low	Dry
Zebra	Z3	14	324.5045369	Dog	Low	Dry
Zebra	Z3	15	39.22175416	Dog	Low	Dry
Zebra	Z3	16	579.7454091	Dog	Low	Dry
Zebra	Z3	17	211.4958227	Dog	High	Dry
Zebra	Z3	18	204.9927521	Dog	High	Dry
Zebra	Z3	19	35.73149572	Dog	High	Dry
Zebra	Z3	20	63.32122994	Dog	Low	Dry
Zebra	Z3	21	360.8531932	Dog	Low	Dry
Zebra	Z3	22	105.582933	Dog	Low	Dry
Zebra	Z3	23	10.90073119	Dog	Low	Dry
Zebra	Z3	0	11.60042246	Dog	Low	Dry
Zebra	Z3	1	169.0681502	Dog	Low	Dry
Zebra	Z3	2	134.6154389	Dog	Low	Dry
Zebra	Z3	3	45.70183233	Dog	Low	Dry
Zebra	Z3	4	337.44042	Dog	Low	Dry
Zebra	Z3	5	133.0765984	Dog	High	Dry
Zebra	Z3	6	418.5998489	Dog	High	Dry
Zebra	Z3	7	438.6910464	Dog	High	Dry
Zebra	Z3	8	76.1643504	Dog	High	Dry
Zebra	Z3	9	194.0690475	Dog	Low	Dry
Zebra	Z3	10	317.957791	Dog	Low	Dry
Zebra	Z3	11	22.82941369	Dog	Low	Dry
Zebra	Z3	12	15.9121576	Dog	Low	Dry
Zebra	Z3	13	207.9163582	Dog	Low	Dry
Zebra	Z3	14	38.24468332	Dog	Low	Dry
Zebra	Z3	15	803.6648451	Dog	Low	Dry
Zebra	Z3	16	225.571464	Dog	Low	Dry
Zebra	Z3	17	199.7257873	Dog	High	Dry
Zebra	Z3	18	491.7184641	Dog	High	Dry
Zebra	Z3	19	299.5110847	Dog	High	Dry
Zebra	Z3	20	89.30786207	Dog	Low	Dry
Zebra	Z3	21	130.7072786	Dog	Low	Dry
Zebra	Z3	22	168.7692069	Dog	Low	Dry
Zebra	Z3	23	3.721268386	Dog	Low	Dry
Zebra	Z3	0	50.07038366	Dog	Low	Dry
Zebra	Z3	1	911.7589466	Dog	Low	Dry
Zebra	Z3	2	44.20419237	Dog	Low	Dry
Zebra	Z3	3	34.74525006	Dog	Low	Dry
Zebra	Z3	4	27.04246993	Dog	Low	Dry
Zebra	Z3	5	32.57476918	Dog	High	Dry
Zebra	Z3	6	221.6875876	Dog	High	Dry
Zebra	Z3	7	190.5416274	Dog	High	Dry
Zebra	Z3	8	507.3660926	Dog	High	Dry
Zebra	Z3	9	1001.265939	Dog	Low	Dry
Zebra	Z3	10	44.60554641	Dog	Low	Dry
Zebra	Z3	11	438.246681	Dog	Low	Dry
Zebra	Z3	12	753.3721349	Dog	Low	Dry
Zebra	Z3	13	579.1025476	Dog	Low	Dry
Zebra	Z3	14	1809.686339	Dog	Low	Dry
Zebra	Z3	15	1987.118162	Dog	Low	Dry
Zebra	Z3	16	2107.243715	Dog	Low	Dry
Zebra	Z3	17	943.319332	Dog	High	Dry
Zebra	Z3	18	8.960871156	Dog	High	Dry
Zebra	Z3	19	133.5417426	Dog	High	Dry
Zebra	Z3	20	166.857253	Dog	Low	Dry
Zebra	Z3	21	21.31273962	Dog	Low	Dry
Zebra	Z3	22	316.3121051	Dog	Low	Dry
Zebra	Z3	23	19.7432808	Dog	Low	Dry
Zebra	Z3	0	51.74120267	Dog	Low	Dry
Zebra	Z3	1	117.5661938	Dog	Low	Dry
Zebra	Z3	2	16.73632279	Dog	Low	Dry
Zebra	Z3	3	5.350196188	Dog	Low	Dry
Zebra	Z3	4	0.253752747	Dog	Low	Dry
Zebra	Z3	5	102.1125724	Dog	High	Dry
Zebra	Z3	6	523.5000663	Dog	High	Dry
Zebra	Z3	7	1936.977457	Dog	High	Dry
Zebra	Z3	8	2256.860393	Dog	High	Dry
Zebra	Z3	9	140.8272952	Dog	Low	Dry
Zebra	Z3	10	562.5048492	Dog	Low	Dry
Zebra	Z3	11	17.69864974	Dog	Low	Dry
Zebra	Z3	12	113.717769	Dog	Low	Dry
Zebra	Z3	13	499.4948543	Dog	Low	Dry
Zebra	Z3	14	508.3618049	Dog	Low	Dry
Zebra	Z3	15	181.804938	Dog	Low	Dry
Zebra	Z3	16	556.2384442	Dog	Low	Dry
Zebra	Z3	17	269.4489559	Dog	High	Dry
Zebra	Z3	18	347.8298107	Dog	High	Dry
Zebra	Z3	19	13.42427364	Dog	High	Dry
Zebra	Z3	20	69.55928891	Dog	Low	Dry
Zebra	Z3	21	9.655783211	Dog	Low	Dry
Zebra	Z3	22	48.81472559	Dog	Low	Dry
Zebra	Z3	23	74.83668992	Dog	Low	Dry
Zebra	Z3	0	19.47527692	Dog	Low	Dry
Zebra	Z3	1	27.45189077	Dog	Low	Dry
Zebra	Z3	2	41.58333066	Dog	Low	Dry
Zebra	Z3	3	73.4828956	Dog	Low	Dry
Zebra	Z3	4	229.7606967	Dog	Low	Dry
Zebra	Z3	5	15.90105694	Dog	High	Dry
Zebra	Z3	6	1188.990314	Dog	High	Dry
Zebra	Z3	7	477.53276	Dog	High	Dry
Zebra	Z3	8	639.0508185	Dog	High	Dry
Zebra	Z3	9	613.5354031	Dog	Low	Dry
Zebra	Z3	10	134.0208207	Dog	Low	Dry
Zebra	Z3	11	16.65913357	Dog	Low	Dry
Zebra	Z3	12	74.03396315	Dog	Low	Dry
Zebra	Z3	13	184.9189754	Dog	Low	Dry
Zebra	Z3	14	26.27217635	Dog	Low	Dry
Zebra	Z3	15	1699.785725	Dog	Low	Dry
Zebra	Z3	16	707.4247043	Dog	Low	Dry
Zebra	Z3	17	762.1640503	Dog	High	Dry
Zebra	Z3	18	1821.150675	Dog	High	Dry
Zebra	Z3	19	981.6404614	Dog	High	Dry
Zebra	Z3	20	62.52065051	Dog	Low	Dry
Zebra	Z3	21	241.1217756	Dog	Low	Dry
Zebra	Z3	22	59.82791388	Dog	Low	Dry
Zebra	Z3	23	29.58337483	Dog	Low	Dry
Zebra	Z3	0	10.22197795	Dog	Low	Dry
Zebra	Z3	1	133.0379988	Dog	Low	Dry
Zebra	Z3	2	85.69452969	Dog	Low	Dry
Zebra	Z3	3	6.629653824	Dog	Low	Dry
Zebra	Z3	4	20.23622655	Dog	Low	Dry
Zebra	Z3	5	45.86438789	Dog	High	Dry
Zebra	Z3	6	359.5404219	Dog	High	Dry
Zebra	Z3	7	207.1270211	Dog	High	Dry
Zebra	Z3	8	704.9613076	Dog	High	Dry
Zebra	Z3	9	106.7143189	Dog	Low	Dry
Zebra	Z3	10	106.1252028	Dog	Low	Dry
Zebra	Z3	11	235.361007	Dog	Low	Dry
Zebra	Z3	12	120.7805938	Dog	Low	Dry
Zebra	Z3	13	499.951949	Dog	Low	Dry
Zebra	Z3	14	109.5134418	Dog	Low	Dry
Zebra	Z3	15	139.7975454	Dog	Low	Dry
Zebra	Z3	16	575.0565871	Dog	Low	Dry
Zebra	Z3	17	225.6033875	Dog	High	Dry
Zebra	Z3	18	185.4395365	Dog	High	Dry
Zebra	Z3	19	498.1225435	Dog	High	Dry
Zebra	Z3	20	22.49328234	Dog	Low	Dry
Zebra	Z3	21	85.33102981	Dog	Low	Dry
Zebra	Z3	22	102.7103239	Dog	Low	Dry
Zebra	Z3	23	250.0187484	Dog	Low	Dry
Zebra	Z3	0	75.85962981	Dog	Low	Dry
Zebra	Z3	1	33.85320951	Dog	Low	Dry
Zebra	Z3	2	26.45249188	Dog	Low	Dry
Zebra	Z3	3	45.0923383	Dog	Low	Dry
Zebra	Z3	4	160.00295	Dog	Low	Dry
Zebra	Z3	5	291.0198992	Dog	High	Dry
Zebra	Z3	6	29.31760283	Dog	High	Dry
Zebra	Z3	7	310.9966398	Dog	High	Dry
Zebra	Z3	8	481.5000591	Dog	High	Dry
Zebra	Z3	9	107.7209632	Dog	Low	Dry
Zebra	Z3	10	106.4101516	Dog	Low	Dry
Zebra	Z3	11	173.1263543	Dog	Low	Dry
Zebra	Z3	12	82.4224165	Dog	Low	Dry
Zebra	Z3	13	40.07627728	Dog	Low	Dry
Zebra	Z3	14	234.5809099	Dog	Low	Dry
Zebra	Z3	15	215.9409724	Dog	Low	Dry
Zebra	Z3	16	98.28122508	Dog	Low	Dry
Zebra	Z3	17	382.9766746	Dog	High	Dry
Zebra	Z3	18	168.0433262	Dog	High	Dry
Zebra	Z3	19	12.31326202	Dog	High	Dry
Zebra	Z3	20	82.22763576	Dog	Low	Dry
Zebra	Z3	21	76.51425267	Dog	Low	Dry
Zebra	Z3	22	23.2478849	Dog	Low	Dry
Zebra	Z3	23	147.1105529	Dog	Low	Dry
Zebra	Z3	0	24.05239663	Dog	Low	Dry
Zebra	Z3	1	1411.211136	Dog	Low	Dry
Zebra	Z3	2	945.5968288	Dog	Low	Dry
Zebra	Z3	3	15.64672209	Dog	Low	Dry
Zebra	Z3	4	17.10326752	Dog	Low	Dry
Zebra	Z3	5	64.42205329	Dog	High	Dry
Zebra	Z3	6	114.5128141	Dog	High	Dry
Zebra	Z3	7	111.4689706	Dog	High	Dry
Zebra	Z3	8	696.0295809	Dog	High	Dry
Zebra	Z3	9	673.3398013	Dog	Low	Dry
Zebra	Z3	10	501.4861047	Dog	Low	Dry
Zebra	Z3	11	250.8620013	Dog	Low	Dry
Zebra	Z3	12	101.9695391	Dog	Low	Dry
Zebra	Z3	13	199.8158695	Dog	Low	Dry
Zebra	Z3	14	35.88221345	Dog	Low	Dry
Zebra	Z3	15	134.7738829	Dog	Low	Dry
Zebra	Z3	16	269.755563	Dog	Low	Dry
Zebra	Z3	17	458.8325566	Dog	High	Dry
Zebra	Z3	18	43.98782197	Dog	High	Dry
Zebra	Z3	19	278.8314572	Dog	High	Dry
Zebra	Z3	20	36.05110271	Dog	Low	Dry
Zebra	Z3	21	69.17153901	Dog	Low	Dry
Zebra	Z3	22	242.3866475	Dog	Low	Dry
Zebra	Z3	23	91.75693745	Dog	Low	Dry
Zebra	Z3	0	183.992501	Dog	Low	Dry
Zebra	Z3	1	17.3301257	Dog	Low	Dry
Zebra	Z3	2	15.07988968	Dog	Low	Dry
Zebra	Z3	3	23.05574884	Dog	Low	Dry
Zebra	Z3	4	24.82319139	Dog	Low	Dry
Zebra	Z3	5	29.55085621	Dog	High	Dry
Zebra	Z3	6	155.7235431	Dog	High	Dry
Zebra	Z3	7	231.4075082	Dog	High	Dry
Zebra	Z3	8	271.0238061	Dog	High	Dry
Zebra	Z3	9	273.9170157	Dog	Low	Dry
Zebra	Z3	10	155.0149365	Dog	Low	Dry
Zebra	Z3	11	142.8077769	Dog	Low	Dry
Zebra	Z3	12	38.27368678	Dog	Low	Dry
Zebra	Z3	13	215.0644526	Dog	Low	Dry
Zebra	Z3	14	184.1866147	Dog	Low	Dry
Zebra	Z3	15	73.83514959	Dog	Low	Dry
Zebra	Z3	16	994.5127957	Dog	Low	Dry
Zebra	Z3	17	115.8252554	Dog	High	Dry
Zebra	Z3	18	322.7956893	Dog	High	Dry
Zebra	Z3	19	313.6044571	Dog	High	Dry
Zebra	Z3	20	72.19529371	Dog	Low	Dry
Zebra	Z3	21	143.2436348	Dog	Low	Dry
Zebra	Z3	22	59.40563637	Dog	Low	Dry
Zebra	Z3	23	52.78431541	Dog	Low	Dry
Zebra	Z3	0	272.6549419	Dog	Low	Dry
Zebra	Z3	1	22.57285492	Dog	Low	Dry
Zebra	Z3	2	17.31160404	Dog	Low	Dry
Zebra	Z3	3	62.30277638	Dog	Low	Dry
Zebra	Z3	4	93.6176266	Dog	Low	Dry
Zebra	Z3	5	9.280435619	Dog	High	Dry
Zebra	Z3	6	253.1914769	Dog	High	Dry
Zebra	Z3	7	343.6849719	Dog	High	Dry
Zebra	Z3	8	357.982288	Dog	High	Dry
Zebra	Z3	9	390.7958586	Dog	Low	Dry
Zebra	Z3	10	27.59261297	Dog	Low	Dry
Zebra	Z3	11	33.42061379	Dog	Low	Dry
Zebra	Z3	12	62.95424097	Dog	Low	Dry
Zebra	Z3	13	44.37914901	Dog	Low	Dry
Zebra	Z3	14	99.22291017	Dog	Low	Dry
Zebra	Z3	15	52.71796542	Dog	Low	Dry
Zebra	Z3	16	426.7745745	Dog	Low	Dry
Zebra	Z3	17	179.5765801	Dog	High	Dry
Zebra	Z3	18	71.96231729	Dog	High	Dry
Zebra	Z3	19	245.9734902	Dog	High	Dry
Zebra	Z3	20	161.8201071	Dog	Low	Dry
Zebra	Z3	21	237.9033012	Dog	Low	Dry
Zebra	Z3	22	80.59422278	Dog	Low	Dry
Zebra	Z3	23	147.1645704	Dog	Low	Dry
Zebra	Z3	0	11.05513159	Dog	Low	Dry
Zebra	Z3	1	55.89659841	Dog	Low	Dry
Zebra	Z3	2	32.1029512	Dog	Low	Dry
Zebra	Z3	3	45.61339169	Dog	Low	Dry
Zebra	Z3	4	1.091304298	Dog	Low	Dry
Zebra	Z3	5	60.98484096	Dog	High	Dry
Zebra	Z3	6	165.3096032	Dog	High	Dry
Zebra	Z3	7	146.0778972	Dog	High	Dry
Zebra	Z3	8	87.78022799	Dog	High	Dry
Zebra	Z3	9	178.7942048	Dog	Low	Dry
Zebra	Z3	10	347.8829032	Dog	Low	Dry
Zebra	Z3	11	163.5446223	Dog	Low	Dry
Zebra	Z3	12	50.00178119	Dog	Low	Dry
Zebra	Z3	13	28.67041254	Dog	Low	Dry
Zebra	Z3	14	23.25038343	Dog	Low	Dry
Zebra	Z3	15	398.5756223	Dog	Low	Dry
Zebra	Z3	16	298.4726166	Dog	Low	Dry
Zebra	Z3	17	813.1337046	Dog	High	Dry
Zebra	Z3	18	280.7320687	Dog	High	Dry
Zebra	Z3	19	84.50185402	Dog	High	Dry
Zebra	Z3	20	120.1935319	Dog	Low	Dry
Zebra	Z3	21	145.5665955	Dog	Low	Dry
Zebra	Z3	22	139.0024901	Dog	Low	Dry
Zebra	Z3	23	400.9524893	Dog	Low	Dry
Zebra	Z3	0	74.67076559	Dog	Low	Dry
Zebra	Z3	1	48.27212411	Dog	Low	Dry
Zebra	Z3	2	5.373063952	Dog	Low	Dry
Zebra	Z3	3	70.55793119	Dog	Low	Dry
Zebra	Z3	4	121.6801749	Dog	Low	Dry
Zebra	Z3	5	116.2454545	Dog	High	Dry
Zebra	Z3	6	541.4777499	Dog	High	Dry
Zebra	Z3	7	139.9016582	Dog	High	Dry
Zebra	Z3	8	860.8973255	Dog	High	Dry
Zebra	Z3	9	339.9494002	Dog	Low	Dry
Zebra	Z3	10	1278.494231	Dog	Low	Dry
Zebra	Z3	11	63.4951669	Dog	Low	Dry
Zebra	Z3	12	59.43262637	Dog	Low	Dry
Zebra	Z3	13	73.61473156	Dog	Low	Dry
Zebra	Z3	14	365.1875239	Dog	Low	Dry
Zebra	Z3	15	82.22886128	Dog	Low	Dry
Zebra	Z3	16	560.9204599	Dog	Low	Dry
Zebra	Z3	17	296.3276067	Dog	High	Dry
Zebra	Z3	18	456.7151837	Dog	High	Dry
Zebra	Z3	19	58.24492722	Dog	High	Dry
Zebra	Z3	20	125.5265329	Dog	Low	Dry
Zebra	Z3	21	260.114306	Dog	Low	Dry
Zebra	Z3	22	76.31923491	Dog	Low	Dry
Zebra	Z3	23	2022.675606	Dog	Low	Dry
Zebra	Z3	0	941.7550426	Dog	Low	Dry
Zebra	Z3	1	163.2561157	Dog	Low	Dry
Zebra	Z3	2	94.29670926	Dog	Low	Dry
Zebra	Z3	3	36.90869036	Dog	Low	Dry
Zebra	Z3	4	84.54833497	Dog	Low	Dry
Zebra	Z3	5	183.3651376	Dog	High	Dry
Zebra	Z3	6	202.1821563	Dog	High	Dry
Zebra	Z3	7	1092.277556	Dog	High	Dry
Zebra	Z3	8	1572.183274	Dog	High	Dry
Zebra	Z3	9	383.9270928	Dog	Low	Dry
Zebra	Z3	10	355.2061659	Dog	Low	Dry
Zebra	Z3	11	891.941321	Dog	Low	Dry
Zebra	Z3	12	598.8458836	Dog	Low	Dry
Zebra	Z3	13	120.523525	Dog	Low	Dry
Zebra	Z3	14	78.50791235	Dog	Low	Dry
Zebra	Z3	15	481.5509496	Dog	Low	Dry
Zebra	Z3	16	225.0556764	Dog	Low	Dry
Zebra	Z3	17	85.81670677	Dog	High	Dry
Zebra	Z3	18	577.9144008	Dog	High	Dry
Zebra	Z3	19	19.87612466	Dog	High	Dry
Zebra	Z3	20	45.69659819	Dog	Low	Dry
Zebra	Z3	21	197.6701652	Dog	Low	Dry
Zebra	Z3	22	166.9676339	Dog	Low	Dry
Zebra	Z3	23	174.3622672	Dog	Low	Dry
Zebra	Z3	0	63.20899565	Dog	Low	Dry
Zebra	Z3	1	8.110638124	Dog	Low	Dry
Zebra	Z3	2	56.63130236	Dog	Low	Dry
Zebra	Z3	3	5.32236836	Dog	Low	Dry
Zebra	Z3	4	6.755125148	Dog	Low	Dry
Zebra	Z3	5	47.93350124	Dog	High	Dry
Zebra	Z3	6	270.030606	Dog	High	Dry
Zebra	Z3	7	133.6001755	Dog	High	Dry
Zebra	Z3	8	551.9449187	Dog	High	Dry
Zebra	Z3	9	544.5226032	Dog	Low	Dry
Zebra	Z3	10	260.40769	Dog	Low	Dry
Zebra	Z3	11	90.82864972	Dog	Low	Dry
Zebra	Z3	12	236.0141747	Dog	Low	Dry
Zebra	Z3	13	715.7736572	Dog	Low	Dry
Zebra	Z3	14	316.5625098	Dog	Low	Dry
Zebra	Z3	15	253.918394	Dog	Low	Dry
Zebra	Z3	16	311.2506543	Dog	Low	Dry
Zebra	Z3	17	878.0298207	Dog	High	Dry
Zebra	Z3	18	986.2116313	Dog	High	Dry
Zebra	Z3	19	316.1628089	Dog	High	Dry
Zebra	Z3	20	451.1759484	Dog	Low	Dry
Zebra	Z3	21	87.05357184	Dog	Low	Dry
Zebra	Z3	22	92.02523544	Dog	Low	Dry
Zebra	Z3	23	1600.622426	Dog	Low	Dry
Zebra	Z3	0	672.4410573	Dog	Low	Dry
Zebra	Z3	1	166.7492461	Dog	Low	Dry
Zebra	Z3	2	118.9678713	Dog	Low	Dry
Zebra	Z3	3	398.1775752	Dog	Low	Dry
Zebra	Z3	4	6.160686311	Dog	Low	Dry
Zebra	Z3	5	148.6356467	Dog	High	Dry
Zebra	Z3	6	172.9524392	Dog	High	Dry
Zebra	Z3	7	143.0380664	Dog	High	Dry
Zebra	Z3	8	96.4309255	Dog	High	Dry
Zebra	Z3	9	326.7197256	Dog	Low	Dry
Zebra	Z3	10	883.8093784	Dog	Low	Dry
Zebra	Z3	11	28.85484272	Dog	Low	Dry
Zebra	Z3	12	1149.675649	Dog	Low	Dry
Zebra	Z3	13	803.5812932	Dog	Low	Dry
Zebra	Z3	14	140.0339496	Dog	Low	Dry
Zebra	Z3	15	93.26464188	Dog	Low	Dry
Zebra	Z3	16	84.8086825	Dog	Low	Dry
Zebra	Z3	17	141.179929	Dog	High	Dry
Zebra	Z3	18	573.5325391	Dog	High	Dry
Zebra	Z3	19	216.3158809	Dog	High	Dry
Zebra	Z3	20	644.2369951	Dog	Low	Dry
Zebra	Z3	21	458.2270476	Dog	Low	Dry
Zebra	Z3	22	46.58167045	Dog	Low	Dry
Zebra	Z3	23	97.16345149	Dog	Low	Dry
Zebra	Z3	0	280.9771184	Dog	Low	Dry
Zebra	Z3	1	469.3036955	Dog	Low	Dry
Zebra	Z3	2	19.2384363	Dog	Low	Dry
Zebra	Z3	3	5.580703775	Dog	Low	Dry
Zebra	Z3	4	12.19078417	Dog	Low	Dry
Zebra	Z3	5	88.26851643	Dog	High	Dry
Zebra	Z3	6	398.6448196	Dog	High	Dry
Zebra	Z3	7	1527.503798	Dog	High	Dry
Zebra	Z3	8	1187.690944	Dog	High	Dry
Zebra	Z3	9	34.06012068	Dog	Low	Dry
Zebra	Z3	10	69.02359684	Dog	Low	Dry
Zebra	Z3	11	87.26825116	Dog	Low	Dry
Zebra	Z3	12	20.40147478	Dog	Low	Dry
Zebra	Z3	13	674.0136485	Dog	Low	Dry
Zebra	Z3	14	1680.936141	Dog	Low	Dry
Zebra	Z3	15	253.7816522	Dog	Low	Dry
Zebra	Z3	16	145.5625209	Dog	Low	Dry
Zebra	Z3	17	580.5595996	Dog	High	Dry
Zebra	Z3	18	363.328807	Dog	High	Dry
Zebra	Z3	19	47.6413336	Dog	High	Dry
Zebra	Z3	20	49.44970735	Dog	Low	Dry
Zebra	Z3	21	68.09140509	Dog	Low	Dry
Zebra	Z3	22	51.76739243	Dog	Low	Dry
Zebra	Z3	23	32.92303551	Dog	Low	Dry
Zebra	Z3	0	129.5255596	Dog	Low	Dry
Zebra	Z3	1	10.83730481	Dog	Low	Dry
Zebra	Z3	2	191.3955988	Dog	Low	Dry
Zebra	Z3	3	57.41083852	Dog	Low	Dry
Zebra	Z3	4	4.669724849	Dog	Low	Dry
Zebra	Z3	5	69.94170901	Dog	High	Dry
Zebra	Z3	6	94.44819529	Dog	High	Dry
Zebra	Z3	7	263.4913658	Dog	High	Dry
Zebra	Z3	8	402.9162158	Dog	High	Dry
Zebra	Z3	9	77.18924618	Dog	Low	Dry
Zebra	Z3	10	118.9072198	Dog	Low	Dry
Zebra	Z3	11	139.0887074	Dog	Low	Dry
Zebra	Z3	12	98.49604173	Dog	Low	Dry
Zebra	Z3	13	207.7188825	Dog	Low	Dry
Zebra	Z3	14	224.9273072	Dog	Low	Dry
Zebra	Z3	15	162.5441361	Dog	Low	Dry
Zebra	Z3	16	18.10994356	Dog	Low	Dry
Zebra	Z3	17	150.0057704	Dog	High	Dry
Zebra	Z3	18	693.8799742	Dog	High	Dry
Zebra	Z3	19	14.22320847	Dog	High	Dry
Zebra	Z3	20	75.61368573	Dog	Low	Dry
Zebra	Z3	21	244.0618522	Dog	Low	Dry
Zebra	Z3	22	67.55078271	Dog	Low	Dry
Zebra	Z3	23	217.7387938	Dog	Low	Dry
Zebra	Z3	0	288.1336735	Dog	Low	Dry
Zebra	Z3	1	42.15700828	Dog	Low	Dry
Zebra	Z3	2	315.709572	Dog	Low	Dry
Zebra	Z3	3	265.6109007	Dog	Low	Dry
Zebra	Z3	4	17.59390117	Dog	Low	Dry
Zebra	Z3	5	12.83460251	Dog	High	Dry
Zebra	Z3	6	141.3195755	Dog	High	Dry
Zebra	Z3	7	459.195756	Dog	High	Dry
Zebra	Z3	8	250.5590493	Dog	High	Dry
Zebra	Z3	9	183.8137724	Dog	Low	Dry
Zebra	Z3	10	269.2559049	Dog	Low	Dry
Zebra	Z3	11	52.71984365	Dog	Low	Dry
Zebra	Z3	12	5.898084028	Dog	Low	Dry
Zebra	Z3	13	41.46309901	Dog	Low	Dry
Zebra	Z3	14	139.2935412	Dog	Low	Dry
Zebra	Z3	15	43.42152302	Dog	Low	Dry
Zebra	Z3	16	184.7491156	Dog	Low	Dry
Zebra	Z3	17	34.681538	Dog	High	Dry
Zebra	Z3	18	169.5332463	Dog	High	Dry
Zebra	Z3	19	44.33487816	Dog	High	Dry
Zebra	Z3	20	18.40258062	Dog	Low	Dry
Zebra	Z3	21	117.0382192	Dog	Low	Dry
Zebra	Z3	22	185.3884716	Dog	Low	Dry
Zebra	Z3	23	182.4836918	Dog	Low	Dry
Zebra	Z3	0	573.7829695	Dog	Low	Dry
Zebra	Z3	1	203.4693334	Dog	Low	Dry
Zebra	Z3	2	495.2040231	Dog	Low	Dry
Zebra	Z3	3	252.888897	Dog	Low	Dry
Zebra	Z3	4	0.995939107	Dog	Low	Dry
Zebra	Z3	5	96.71919569	Dog	High	Dry
Zebra	Z3	6	258.2433352	Dog	High	Dry
Zebra	Z3	7	216.279298	Dog	High	Dry
Zebra	Z3	8	328.174963	Dog	High	Dry
Zebra	Z3	9	428.6624603	Dog	Low	Dry
Zebra	Z3	10	948.6119523	Dog	Low	Dry
Zebra	Z3	11	660.5413454	Dog	Low	Dry
Zebra	Z3	12	32.85635812	Dog	Low	Dry
Zebra	Z3	13	21.26184767	Dog	Low	Dry
Zebra	Z3	14	153.9029884	Dog	Low	Dry
Zebra	Z3	15	255.3393115	Dog	Low	Dry
Zebra	Z3	16	104.3885207	Dog	Low	Dry
Zebra	Z3	17	969.9287176	Dog	High	Dry
Zebra	Z3	18	971.9054331	Dog	High	Dry
Zebra	Z3	19	1571.52705	Dog	High	Dry
Zebra	Z3	20	1858.556673	Dog	Low	Dry
Zebra	Z3	21	981.4844758	Dog	Low	Dry
Zebra	Z3	22	261.5026609	Dog	Low	Dry
Zebra	Z3	23	130.1698936	Dog	Low	Dry
Zebra	Z3	0	127.98581	Dog	Low	Dry
Zebra	Z3	1	180.0997549	Dog	Low	Dry
Zebra	Z3	2	185.0954489	Dog	Low	Dry
Zebra	Z3	3	7.90954447	Dog	Low	Dry
Zebra	Z3	4	26.06737047	Dog	Low	Dry
Zebra	Z3	5	8.399061177	Dog	High	Dry
Zebra	Z3	6	335.9411539	Dog	High	Dry
Zebra	Z3	7	161.98482	Dog	High	Dry
Zebra	Z3	8	135.2661398	Dog	High	Dry
Zebra	Z3	9	201.1469288	Dog	Low	Dry
Zebra	Z3	10	1480.001904	Dog	Low	Dry
Zebra	Z3	11	7.699124431	Dog	Low	Dry
Zebra	Z3	12	86.28744745	Dog	Low	Dry
Zebra	Z3	13	13.39274766	Dog	Low	Dry
Zebra	Z3	14	303.1968034	Dog	Low	Dry
Zebra	Z3	15	770.083312	Dog	Low	Dry
Zebra	Z3	16	409.4112271	Dog	Low	Dry
Zebra	Z3	17	832.0343346	Dog	High	Dry
Zebra	Z3	18	1863.701697	Dog	High	Dry
Zebra	Z3	19	74.70115351	Dog	High	Dry
Zebra	Z3	20	42.06142096	Dog	Low	Dry
Zebra	Z3	21	275.5525833	Dog	Low	Dry
Zebra	Z3	22	133.2090646	Dog	Low	Dry
Zebra	Z3	23	1469.167085	Dog	Low	Dry
Zebra	Z3	0	1362.928795	Dog	Low	Dry
Zebra	Z3	1	184.5080119	Dog	Low	Dry
Zebra	Z3	2	494.7111937	Dog	Low	Dry
Zebra	Z3	3	828.5085928	Dog	Low	Dry
Zebra	Z3	4	12.12198008	Dog	Low	Dry
Zebra	Z3	5	16.97891572	Dog	High	Dry
Zebra	Z3	6	101.6907052	Dog	High	Dry
Zebra	Z3	7	346.7478933	Dog	High	Dry
Zebra	Z3	8	368.9482013	Dog	High	Dry
Zebra	Z3	9	373.5416723	Dog	Low	Dry
Zebra	Z3	10	148.2246799	Dog	Low	Dry
Zebra	Z3	11	67.33799044	Dog	Low	Dry
Zebra	Z3	12	53.98530781	Dog	Low	Dry
Zebra	Z3	13	123.7081464	Dog	Low	Dry
Zebra	Z3	14	18.67333245	Dog	Low	Dry
Zebra	Z3	15	502.4964449	Dog	Low	Dry
Zebra	Z3	16	141.8590401	Dog	Low	Dry
Zebra	Z3	17	165.910651	Dog	High	Dry
Zebra	Z3	18	834.1201589	Dog	High	Dry
Zebra	Z3	19	103.4141985	Dog	High	Dry
Zebra	Z3	20	14.50566978	Dog	Low	Dry
Zebra	Z3	21	89.67312906	Dog	Low	Dry
Zebra	Z3	22	157.443692	Dog	Low	Dry
Zebra	Z3	23	157.7600822	Dog	Low	Dry
Zebra	Z3	0	10.56962778	Dog	Low	Dry
Zebra	Z3	1	86.66722852	Dog	Low	Dry
Zebra	Z3	2	65.23743652	Dog	Low	Dry
Zebra	Z3	3	26.0276019	Dog	Low	Dry
Zebra	Z3	4	5.415796608	Dog	Low	Dry
Zebra	Z3	5	53.65187164	Dog	High	Dry
Zebra	Z3	6	183.492731	Dog	High	Dry
Zebra	Z3	7	295.4645127	Dog	High	Dry
Zebra	Z3	8	731.8934405	Dog	High	Dry
Zebra	Z3	9	286.9793906	Dog	Low	Dry
Zebra	Z3	10	99.23513535	Dog	Low	Dry
Zebra	Z3	11	2.178284422	Dog	Low	Dry
Zebra	Z3	12	263.9521541	Dog	Low	Dry
Zebra	Z3	13	545.4076761	Dog	Low	Dry
Zebra	Z3	14	46.78667656	Dog	Low	Dry
Zebra	Z3	15	128.0067129	Dog	Low	Dry
Zebra	Z3	16	445.2215984	Dog	Low	Dry
Zebra	Z3	17	342.5528654	Dog	High	Dry
Zebra	Z3	18	166.3054146	Dog	High	Dry
Zebra	Z3	19	7.925237911	Dog	High	Dry
Zebra	Z3	20	46.98142989	Dog	Low	Dry
Zebra	Z3	21	565.8768246	Dog	Low	Dry
Zebra	Z3	22	301.4396539	Dog	Low	Dry
Zebra	Z3	23	11.99587783	Dog	Low	Dry
Zebra	Z3	0	7.608509851	Dog	Low	Dry
Zebra	Z3	1	193.1129348	Dog	Low	Dry
Zebra	Z3	2	193.1084359	Dog	Low	Dry
Zebra	Z3	3	25.21788365	Dog	Low	Dry
Zebra	Z3	4	69.98908104	Dog	Low	Dry
Zebra	Z3	5	195.1195394	Dog	High	Dry
Zebra	Z3	6	252.8778971	Dog	High	Dry
Zebra	Z3	7	304.5297597	Dog	High	Dry
Zebra	Z3	8	842.8523944	Dog	High	Dry
Zebra	Z3	9	439.815855	Dog	Low	Dry
Zebra	Z3	10	49.93305923	Dog	Low	Dry
Zebra	Z3	11	81.43396967	Dog	Low	Dry
Zebra	Z3	12	54.50919947	Dog	Low	Dry
Zebra	Z3	13	67.99932501	Dog	Low	Dry
Zebra	Z3	14	214.7874599	Dog	Low	Dry
Zebra	Z3	15	503.2288339	Dog	Low	Dry
Zebra	Z3	16	89.41652792	Dog	Low	Dry
Zebra	Z3	17	146.9476515	Dog	High	Dry
Zebra	Z3	18	536.5879917	Dog	High	Dry
Zebra	Z3	19	754.5967721	Dog	High	Dry
Zebra	Z3	20	456.3548419	Dog	Low	Dry
Zebra	Z3	21	219.0072919	Dog	Low	Dry
Zebra	Z3	22	565.046478	Dog	Low	Dry
Zebra	Z3	23	761.1490123	Dog	Low	Dry
Zebra	Z3	0	704.1881469	Dog	Low	Dry
Zebra	Z3	1	284.5874071	Dog	Low	Dry
Zebra	Z3	2	163.0650524	Dog	Low	Dry
Zebra	Z3	3	75.7425369	Dog	Low	Dry
Zebra	Z3	4	60.2026606	Dog	Low	Dry
Zebra	Z3	5	97.62561874	Dog	High	Dry
Zebra	Z3	6	198.1142414	Dog	High	Dry
Zebra	Z3	7	46.06649407	Dog	High	Dry
Zebra	Z3	8	65.19193196	Dog	High	Dry
Zebra	Z3	9	369.0368252	Dog	Low	Dry
Zebra	Z3	10	716.5455113	Dog	Low	Dry
Zebra	Z3	11	38.19655101	Dog	Low	Dry
Zebra	Z3	12	238.8366487	Dog	Low	Dry
Zebra	Z3	13	100.1446992	Dog	Low	Dry
Zebra	Z3	14	628.4085698	Dog	Low	Dry
Zebra	Z3	15	155.559593	Dog	Low	Dry
Zebra	Z3	16	169.0317478	Dog	Low	Dry
Zebra	Z3	17	42.2617635	Dog	High	Dry
Zebra	Z3	18	153.3154987	Dog	High	Dry
Zebra	Z3	19	920.2857114	Dog	High	Dry
Zebra	Z3	20	17.6380823	Dog	Low	Dry
Zebra	Z3	21	93.46328017	Dog	Low	Dry
Zebra	Z3	22	201.0458532	Dog	Low	Dry
Zebra	Z3	23	159.0303026	Dog	Low	Dry
Zebra	Z3	0	977.0080323	Dog	Low	Dry
Zebra	Z3	1	1953.646007	Dog	Low	Dry
Zebra	Z3	2	517.092023	Dog	Low	Dry
Zebra	Z3	3	37.95148546	Dog	Low	Dry
Zebra	Z3	4	56.37737349	Dog	Low	Dry
Zebra	Z3	5	72.70418877	Dog	High	Dry
Zebra	Z3	6	514.3654886	Dog	High	Dry
Zebra	Z3	7	858.2528001	Dog	High	Dry
Zebra	Z3	8	2053.637425	Dog	High	Dry
Zebra	Z3	9	592.5004029	Dog	Low	Dry
Zebra	Z3	10	103.3433706	Dog	Low	Dry
Zebra	Z3	11	128.4471734	Dog	Low	Dry
Zebra	Z3	12	51.89488819	Dog	Low	Dry
Zebra	Z3	13	59.15157314	Dog	Low	Dry
Zebra	Z3	14	207.1300704	Dog	Low	Dry
Zebra	Z3	15	883.9805492	Dog	Low	Dry
Zebra	Z3	16	1647.399249	Dog	Low	Dry
Zebra	Z3	17	341.8675303	Dog	High	Dry
Zebra	Z3	18	347.3424584	Dog	High	Dry
Zebra	Z3	19	262.4027598	Dog	High	Dry
Zebra	Z3	20	27.74396282	Dog	Low	Dry
Zebra	Z3	21	62.46330992	Dog	Low	Dry
Zebra	Z3	22	2675.579403	Dog	Low	Dry
Zebra	Z3	23	584.4127665	Dog	Low	Dry
Zebra	Z3	0	1501.339267	Dog	Low	Dry
Zebra	Z3	1	1230.029043	Dog	Low	Dry
Zebra	Z3	2	2220.655336	Dog	Low	Dry
Zebra	Z3	3	472.0020256	Dog	Low	Dry
Zebra	Z3	4	37.33064141	Dog	Low	Dry
Zebra	Z3	5	15.08874982	Dog	High	Dry
Zebra	Z3	6	226.4431628	Dog	High	Dry
Zebra	Z3	7	1293.608266	Dog	High	Dry
Zebra	Z3	8	381.7524604	Dog	High	Dry
Zebra	Z3	9	107.2521093	Dog	Low	Dry
Zebra	Z3	10	302.5032812	Dog	Low	Dry
Zebra	Z3	11	359.1179771	Dog	Low	Dry
Zebra	Z3	12	1249.169471	Dog	Low	Dry
Zebra	Z3	13	62.91635221	Dog	Low	Dry
Zebra	Z3	14	347.3003834	Dog	Low	Dry
Zebra	Z3	15	255.6988929	Dog	Low	Dry
Zebra	Z3	16	407.9023329	Dog	Low	Dry
Zebra	Z3	17	1183.687558	Dog	High	Dry
Zebra	Z3	18	715.3428587	Dog	High	Dry
Zebra	Z3	19	434.0123623	Dog	High	Dry
Zebra	Z3	20	2050.300994	Dog	Low	Dry
Zebra	Z3	21	1490.667334	Dog	Low	Dry
Zebra	Z3	22	745.1691635	Dog	Low	Dry
Zebra	Z3	23	175.6762395	Dog	Low	Dry
Zebra	Z3	0	78.91031339	Dog	Low	Dry
Zebra	Z3	1	862.4957489	Dog	Low	Dry
Zebra	Z3	2	545.2865659	Dog	Low	Dry
Zebra	Z3	3	252.9017613	Dog	Low	Dry
Zebra	Z3	4	1.938701276	Dog	Low	Dry
Zebra	Z3	5	737.7608349	Dog	High	Dry
Zebra	Z3	6	775.8786246	Dog	High	Dry
Zebra	Z3	7	170.6305371	Dog	High	Dry
Zebra	Z3	8	1377.020675	Dog	High	Dry
Zebra	Z3	9	1277.670973	Dog	Low	Dry
Zebra	Z3	10	458.3080087	Dog	Low	Dry
Zebra	Z3	11	58.81321194	Dog	Low	Dry
Zebra	Z3	12	259.1254825	Dog	Low	Dry
Zebra	Z3	13	14.84633157	Dog	Low	Dry
Zebra	Z3	14	238.0021093	Dog	Low	Dry
Zebra	Z3	15	180.3030165	Dog	Low	Dry
Zebra	Z3	16	351.4345128	Dog	Low	Dry
Zebra	Z3	17	272.9821887	Dog	High	Dry
Zebra	Z3	18	99.37602872	Dog	High	Dry
Zebra	Z3	19	5.53351633	Dog	High	Dry
Zebra	Z3	20	28.74988649	Dog	Low	Dry
Zebra	Z3	21	104.807011	Dog	Low	Dry
Zebra	Z3	22	242.4846026	Dog	Low	Dry
Zebra	Z3	23	37.49176725	Dog	Low	Dry
Zebra	Z3	0	17.24358673	Dog	Low	Dry
Zebra	Z3	1	369.401293	Dog	Low	Dry
Zebra	Z3	2	863.7771906	Dog	Low	Dry
Zebra	Z3	3	233.1171571	Dog	Low	Dry
Zebra	Z3	4	306.9906573	Dog	Low	Dry
Zebra	Z3	5	53.82780829	Dog	High	Dry
Zebra	Z3	6	169.6444453	Dog	High	Dry
Zebra	Z3	7	291.1079366	Dog	High	Dry
Zebra	Z3	8	607.6210136	Dog	High	Dry
Zebra	Z3	9	765.7826526	Dog	Low	Dry
Zebra	Z3	10	294.7363163	Dog	Low	Dry
Zebra	Z3	11	297.676119	Dog	Low	Dry
Zebra	Z3	12	423.6134087	Dog	Low	Dry
Zebra	Z3	13	79.57769617	Dog	Low	Dry
Zebra	Z3	14	97.74539458	Dog	Low	Dry
Zebra	Z3	15	130.6873463	Dog	Low	Dry
Zebra	Z3	16	164.2840895	Dog	Low	Dry
Zebra	Z3	17	373.5762018	Dog	High	Dry
Zebra	Z3	18	260.2014056	Dog	High	Dry
Zebra	Z3	19	74.49299866	Dog	High	Dry
Zebra	Z3	20	28.21525393	Dog	Low	Dry
Zebra	Z3	21	133.5628895	Dog	Low	Dry
Zebra	Z3	22	4.538314113	Dog	Low	Dry
Zebra	Z3	23	26.63216622	Dog	Low	Dry
Zebra	Z3	0	10.99498876	Dog	Low	Dry
Zebra	Z3	1	117.3936545	Dog	Low	Dry
Zebra	Z3	2	98.38704317	Dog	Low	Dry
Zebra	Z3	3	425.1122372	Dog	Low	Dry
Zebra	Z3	4	69.68521308	Dog	Low	Dry
Zebra	Z3	5	17.59480302	Dog	High	Dry
Zebra	Z3	6	218.7327489	Dog	High	Dry
Zebra	Z3	7	92.72301974	Dog	High	Dry
Zebra	Z3	8	363.4620101	Dog	High	Dry
Zebra	Z3	9	990.5700408	Dog	Low	Dry
Zebra	Z3	10	972.7281353	Dog	Low	Dry
Zebra	Z3	11	142.4449572	Dog	Low	Dry
Zebra	Z3	12	527.6948007	Dog	Low	Dry
Zebra	Z3	13	638.8056098	Dog	Low	Dry
Zebra	Z3	14	315.5123835	Dog	Low	Dry
Zebra	Z3	15	162.9916652	Dog	Low	Dry
Zebra	Z3	16	616.2354298	Dog	Low	Dry
Zebra	Z3	17	858.6685141	Dog	High	Dry
Zebra	Z3	18	154.7983424	Dog	High	Dry
Zebra	Z3	19	29.32170033	Dog	High	Dry
Zebra	Z3	20	38.72097997	Dog	Low	Dry
Zebra	Z3	21	290.5025171	Dog	Low	Dry
Zebra	Z3	22	183.5438715	Dog	Low	Dry
Zebra	Z3	23	24.13583388	Dog	Low	Dry
Zebra	Z3	0	109.8350682	Dog	Low	Dry
Zebra	Z3	1	143.0589803	Dog	Low	Dry
Zebra	Z3	2	282.8172801	Dog	Low	Dry
Zebra	Z3	3	208.1871103	Dog	Low	Dry
Zebra	Z3	4	105.7300792	Dog	Low	Dry
Zebra	Z3	5	53.1272419	Dog	High	Dry
Zebra	Z3	6	1128.073643	Dog	High	Dry
Zebra	Z3	7	420.7683485	Dog	High	Dry
Zebra	Z3	8	230.8248022	Dog	High	Dry
Zebra	Z3	9	73.00158101	Dog	Low	Dry
Zebra	Z3	10	17.63118746	Dog	Low	Dry
Zebra	Z3	11	61.34193543	Dog	Low	Dry
Zebra	Z3	12	200.2836947	Dog	Low	Dry
Zebra	Z3	13	26.85036094	Dog	Low	Dry
Zebra	Z3	14	52.46657091	Dog	Low	Dry
Zebra	Z3	15	447.895408	Dog	Low	Dry
Zebra	Z3	16	40.00001318	Dog	Low	Dry
Zebra	Z3	17	435.0113986	Dog	High	Dry
Zebra	Z3	18	135.3045781	Dog	High	Dry
Zebra	Z3	19	301.6570167	Dog	High	Dry
Zebra	Z3	20	88.82085001	Dog	Low	Dry
Zebra	Z3	21	21.6232237	Dog	Low	Dry
Zebra	Z3	22	48.53213484	Dog	Low	Dry
Zebra	Z3	23	89.95345001	Dog	Low	Dry
Zebra	Z3	0	84.84004306	Dog	Low	Dry
Zebra	Z3	1	48.00378359	Dog	Low	Dry
Zebra	Z3	2	58.5313536	Dog	Low	Dry
Zebra	Z3	3	24.18091727	Dog	Low	Dry
Zebra	Z3	4	10.5312075	Dog	Low	Dry
Zebra	Z3	5	45.83506675	Dog	High	Dry
Zebra	Z3	6	222.3042729	Dog	High	Dry
Zebra	Z3	7	221.3165115	Dog	High	Dry
Zebra	Z3	8	811.2080774	Dog	High	Dry
Zebra	Z3	9	818.4782997	Dog	Low	Dry
Zebra	Z3	10	155.9962365	Dog	Low	Dry
Zebra	Z3	11	134.7628752	Dog	Low	Dry
Zebra	Z3	12	72.2199564	Dog	Low	Dry
Zebra	Z3	13	190.7370297	Dog	Low	Dry
Zebra	Z3	14	36.71085242	Dog	Low	Dry
Zebra	Z3	15	274.8520921	Dog	Low	Dry
Zebra	Z3	16	187.5307441	Dog	Low	Dry
Zebra	Z3	17	31.02573163	Dog	High	Dry
Zebra	Z3	18	861.2530805	Dog	High	Dry
Zebra	Z3	19	960.3937226	Dog	High	Dry
Zebra	Z3	20	450.2190424	Dog	Low	Dry
Zebra	Z3	21	135.3815679	Dog	Low	Dry
Zebra	Z3	22	94.49939291	Dog	Low	Dry
Zebra	Z3	23	30.04419516	Dog	Low	Dry
Zebra	Z3	0	21.62961132	Dog	Low	Dry
Zebra	Z3	1	7.988139403	Dog	Low	Dry
Zebra	Z3	2	49.98495844	Dog	Low	Dry
Zebra	Z3	3	213.5536705	Dog	Low	Dry
Zebra	Z3	4	79.03444209	Dog	Low	Dry
Zebra	Z3	5	47.46092597	Dog	High	Dry
Zebra	Z3	6	381.745316	Dog	High	Dry
Zebra	Z3	7	182.4635163	Dog	High	Dry
Zebra	Z3	8	159.8333139	Dog	High	Dry
Zebra	Z3	9	141.0249799	Dog	Low	Dry
Zebra	Z3	10	2431.600761	Dog	Low	Dry
Zebra	Z3	11	366.8889823	Dog	Low	Dry
Zebra	Z3	12	1206.502684	Dog	Low	Dry
Zebra	Z3	13	126.1903149	Dog	Low	Dry
Zebra	Z3	14	1212.559807	Dog	Low	Dry
Zebra	Z3	15	253.1564103	Dog	Low	Dry
Zebra	Z3	16	955.918514	Dog	Low	Dry
Zebra	Z3	17	699.6617854	Dog	High	Dry
Zebra	Z3	18	489.9514674	Dog	High	Dry
Zebra	Z3	19	3.483970415	Dog	High	Dry
Zebra	Z3	20	85.96416741	Dog	Low	Dry
Zebra	Z3	21	32.82289257	Dog	Low	Dry
Zebra	Z3	22	57.64134137	Dog	Low	Dry
Zebra	Z3	23	41.9358365	Dog	Low	Dry
Zebra	Z3	0	511.9803442	Dog	Low	Dry
Zebra	Z3	1	104.4091568	Dog	Low	Dry
Zebra	Z3	2	66.00872593	Dog	Low	Dry
Zebra	Z3	3	15.7777261	Dog	Low	Dry
Zebra	Z3	4	27.41783516	Dog	Low	Dry
Zebra	Z3	5	78.01494482	Dog	High	Dry
Zebra	Z3	6	256.5346665	Dog	High	Dry
Zebra	Z3	7	589.0461082	Dog	High	Dry
Zebra	Z3	8	952.4972826	Dog	High	Dry
Zebra	Z3	9	676.2208827	Dog	Low	Dry
Zebra	Z3	10	422.5476726	Dog	Low	Dry
Zebra	Z3	11	324.3752408	Dog	Low	Dry
Zebra	Z3	12	446.7668507	Dog	Low	Dry
Zebra	Z3	13	78.79593404	Dog	Low	Dry
Zebra	Z3	14	23.87822476	Dog	Low	Dry
Zebra	Z3	15	468.7996831	Dog	Low	Dry
Zebra	Z3	16	293.0321167	Dog	Low	Dry
Zebra	Z3	17	1018.561863	Dog	High	Dry
Zebra	Z3	18	1312.563838	Dog	High	Dry
Zebra	Z3	19	30.49977537	Dog	High	Dry
Zebra	Z3	20	43.37593262	Dog	Low	Dry
Zebra	Z3	21	12.40026194	Dog	Low	Dry
Zebra	Z3	22	6.517466415	Dog	Low	Dry
Zebra	Z3	23	78.74873585	Dog	Low	Dry
Zebra	Z3	0	385.100348	Dog	Low	Dry
Zebra	Z3	1	18.23484968	Dog	Low	Dry
Zebra	Z3	2	2.348452604	Dog	Low	Dry
Zebra	Z3	3	6.352793519	Dog	Low	Dry
Zebra	Z3	4	138.6687806	Dog	Low	Dry
Zebra	Z3	5	25.17484325	Dog	High	Dry
Zebra	Z3	6	494.2728772	Dog	High	Dry
Zebra	Z3	7	808.9757226	Dog	High	Dry
Zebra	Z3	8	388.0789558	Dog	High	Dry
Zebra	Z3	9	108.5831	Dog	Low	Dry
Zebra	Z3	10	253.0168314	Dog	Low	Dry
Zebra	Z3	11	7.570521504	Dog	Low	Dry
Zebra	Z3	12	21.94328559	Dog	Low	Dry
Zebra	Z3	13	295.4795903	Dog	Low	Dry
Zebra	Z3	14	314.9470243	Dog	Low	Dry
Zebra	Z3	15	124.4342355	Dog	Low	Dry
Zebra	Z3	16	268.9083551	Dog	Low	Dry
Zebra	Z3	17	190.9677017	Dog	High	Dry
Zebra	Z3	18	1048.277055	Dog	High	Dry
Zebra	Z3	19	151.8554048	Dog	High	Dry
Zebra	Z3	20	562.2416093	Dog	Low	Dry
Zebra	Z3	21	55.73095504	Dog	Low	Dry
Zebra	Z3	22	60.24438418	Dog	Low	Dry
Zebra	Z3	23	37.19483898	Dog	Low	Dry
Zebra	Z3	0	44.20650144	Dog	Low	Dry
Zebra	Z3	1	272.6227042	Dog	Low	Dry
Zebra	Z3	2	294.9984001	Dog	Low	Dry
Zebra	Z3	3	743.5444809	Dog	Low	Dry
Zebra	Z3	4	8.138739685	Dog	Low	Dry
Zebra	Z3	5	7.923057405	Dog	High	Dry
Zebra	Z3	6	1092.607312	Dog	High	Dry
Zebra	Z3	7	388.0246687	Dog	High	Dry
Zebra	Z3	8	71.58655205	Dog	High	Dry
Zebra	Z3	9	99.11377241	Dog	Low	Dry
Zebra	Z3	10	159.6245569	Dog	Low	Dry
Zebra	Z3	11	1205.107532	Dog	Low	Dry
Zebra	Z3	12	613.0644405	Dog	Low	Dry
Zebra	Z3	13	338.8162502	Dog	Low	Dry
Zebra	Z3	14	218.1022121	Dog	Low	Dry
Zebra	Z3	15	170.4542342	Dog	Low	Dry
Zebra	Z3	16	369.4559977	Dog	Low	Dry
Zebra	Z3	17	562.5564236	Dog	High	Dry
Zebra	Z3	18	1199.323803	Dog	High	Dry
Zebra	Z3	19	78.48539594	Dog	High	Dry
Zebra	Z3	20	448.4705651	Dog	Low	Dry
Zebra	Z3	21	135.4201317	Dog	Low	Dry
Zebra	Z3	22	146.7597158	Dog	Low	Dry
Zebra	Z3	23	115.4666168	Dog	Low	Dry
Zebra	Z3	0	102.8100297	Dog	Low	Dry
Zebra	Z3	1	42.66997265	Dog	Low	Dry
Zebra	Z3	2	129.8038362	Dog	Low	Dry
Zebra	Z3	3	48.15039511	Dog	Low	Dry
Zebra	Z3	4	22.86674429	Dog	Low	Dry
Zebra	Z3	5	37.68519179	Dog	High	Dry
Zebra	Z3	6	737.842695	Dog	High	Dry
Zebra	Z3	7	472.6678291	Dog	High	Dry
Zebra	Z3	8	451.8656423	Dog	High	Dry
Zebra	Z3	9	1518.32901	Dog	Low	Dry
Zebra	Z3	10	665.4758206	Dog	Low	Dry
Zebra	Z3	11	1385.019891	Dog	Low	Dry
Zebra	Z3	12	210.2476991	Dog	Low	Dry
Zebra	Z3	13	61.94545547	Dog	Low	Dry
Zebra	Z3	14	16.57767179	Dog	Low	Dry
Zebra	Z3	15	232.4989485	Dog	Low	Dry
Zebra	Z3	16	550.0118103	Dog	Low	Dry
Zebra	Z3	17	1177.193679	Dog	High	Dry
Zebra	Z3	18	1301.317805	Dog	High	Dry
Zebra	Z3	19	138.4517691	Dog	High	Dry
Zebra	Z3	20	20.82641424	Dog	Low	Dry
Zebra	Z3	21	33.08818738	Dog	Low	Dry
Zebra	Z3	22	19.88639378	Dog	Low	Dry
Zebra	Z3	23	46.86785528	Dog	Low	Dry
Zebra	Z3	0	24.93503936	Dog	Low	Dry
Zebra	Z3	1	99.13205197	Dog	Low	Dry
Zebra	Z3	2	32.43023224	Dog	Low	Dry
Zebra	Z3	3	91.27524123	Dog	Low	Dry
Zebra	Z3	4	33.4917253	Dog	Low	Dry
Zebra	Z3	5	48.9837178	Dog	High	Dry
Zebra	Z3	6	610.1195654	Dog	High	Dry
Zebra	Z3	7	710.1210308	Dog	High	Dry
Zebra	Z3	8	857.7606076	Dog	High	Dry
Zebra	Z3	9	69.91842327	Dog	Low	Dry
Zebra	Z3	10	87.23304144	Dog	Low	Dry
Zebra	Z3	11	35.74815846	Dog	Low	Dry
Zebra	Z3	12	574.0079714	Dog	Low	Dry
Zebra	Z3	13	28.13127951	Dog	Low	Dry
Zebra	Z3	14	72.3496554	Dog	Low	Dry
Zebra	Z3	15	224.2587233	Dog	Low	Dry
Zebra	Z3	16	201.4041991	Dog	Low	Dry
Zebra	Z3	17	243.2823121	Dog	High	Dry
Zebra	Z3	18	524.9312625	Dog	High	Dry
Zebra	Z3	19	60.75154999	Dog	High	Dry
Zebra	Z3	20	44.03750432	Dog	Low	Dry
Zebra	Z3	21	6.449852167	Dog	Low	Dry
Zebra	Z3	22	304.267348	Dog	Low	Dry
Zebra	Z3	23	72.96236194	Dog	Low	Dry
Zebra	Z3	0	153.2297853	Dog	Low	Dry
Zebra	Z3	1	261.5392479	Dog	Low	Dry
Zebra	Z3	2	139.0161087	Dog	Low	Dry
Zebra	Z3	3	87.94610655	Dog	Low	Dry
Zebra	Z3	4	3.337390447	Dog	Low	Dry
Zebra	Z3	5	51.63120611	Dog	High	Dry
Zebra	Z3	6	405.8355228	Dog	High	Dry
Zebra	Z3	7	960.9530437	Dog	High	Dry
Zebra	Z3	8	576.9757785	Dog	High	Dry
Zebra	Z3	9	962.5831575	Dog	Low	Dry
Zebra	Z3	10	410.0167653	Dog	Low	Dry
Zebra	Z3	11	821.6853655	Dog	Low	Dry
Zebra	Z3	12	1207.243437	Dog	Low	Dry
Zebra	Z3	13	520.373306	Dog	Low	Dry
Zebra	Z3	14	457.5996629	Dog	Low	Dry
Zebra	Z3	15	41.22584296	Dog	Low	Dry
Zebra	Z3	16	362.3938096	Dog	Low	Dry
Zebra	Z3	17	311.9233886	Dog	High	Dry
Zebra	Z3	18	28.82334746	Dog	High	Dry
Zebra	Z3	19	216.6824919	Dog	High	Dry
Zebra	Z3	20	50.2239818	Dog	Low	Dry
Zebra	Z3	21	299.0203997	Dog	Low	Dry
Zebra	Z3	22	13.86731493	Dog	Low	Dry
Zebra	Z3	23	6.586740087	Dog	Low	Dry
Zebra	Z3	0	72.0325752	Dog	Low	Dry
Zebra	Z3	1	64.54867361	Dog	Low	Dry
Zebra	Z3	2	2.489887817	Dog	Low	Dry
Zebra	Z3	3	84.81100093	Dog	Low	Dry
Zebra	Z3	4	8.579749137	Dog	Low	Dry
Zebra	Z3	5	95.0894608	Dog	High	Dry
Zebra	Z3	6	337.2064255	Dog	High	Dry
Zebra	Z3	7	535.384528	Dog	High	Dry
Zebra	Z3	8	333.0451095	Dog	High	Dry
Zebra	Z3	9	150.9033805	Dog	Low	Dry
Zebra	Z3	10	102.4539643	Dog	Low	Dry
Zebra	Z3	11	78.83386114	Dog	Low	Dry
Zebra	Z3	12	21.45896556	Dog	Low	Dry
Zebra	Z3	13	101.6373864	Dog	Low	Dry
Zebra	Z3	14	3.359040393	Dog	Low	Dry
Zebra	Z3	15	53.48771508	Dog	Low	Dry
Zebra	Z3	16	141.5784468	Dog	Low	Dry
Zebra	Z3	17	444.8214184	Dog	High	Dry
Zebra	Z3	18	361.0738708	Dog	High	Dry
Zebra	Z3	19	266.305565	Dog	High	Dry
Zebra	Z3	20	24.43059713	Dog	Low	Dry
Zebra	Z3	21	196.9269944	Dog	Low	Dry
Zebra	Z3	22	65.01323041	Dog	Low	Dry
Zebra	Z3	23	118.6481033	Dog	Low	Dry
Zebra	Z3	0	2.265117575	Dog	Low	Dry
Zebra	Z3	1	30.79939286	Dog	Low	Dry
Zebra	Z3	2	15.48184042	Dog	Low	Dry
Zebra	Z3	3	109.1610245	Dog	Low	Dry
Zebra	Z3	4	1.480193417	Dog	Low	Dry
Zebra	Z3	5	97.40527277	Dog	High	Dry
Zebra	Z3	6	456.8989384	Dog	High	Dry
Zebra	Z3	7	967.9763094	Dog	High	Dry
Zebra	Z3	8	482.4403238	Dog	High	Dry
Zebra	Z3	9	439.5740205	Dog	Low	Dry
Zebra	Z3	10	771.5413286	Dog	Low	Dry
Zebra	Z3	11	314.1733507	Dog	Low	Dry
Zebra	Z3	12	263.1955018	Dog	Low	Dry
Zebra	Z3	13	4.272195953	Dog	Low	Dry
Zebra	Z3	14	6.50072061	Dog	Low	Dry
Zebra	Z3	15	152.0654979	Dog	Low	Dry
Zebra	Z3	16	72.93650196	Dog	Low	Dry
Zebra	Z3	17	526.5671455	Dog	High	Dry
Zebra	Z3	18	210.4216008	Dog	High	Dry
Zebra	Z3	19	54.12420588	Dog	High	Dry
Zebra	Z3	20	36.31630116	Dog	Low	Dry
Zebra	Z3	21	215.7143737	Dog	Low	Dry
Zebra	Z3	22	152.4997027	Dog	Low	Dry
Zebra	Z3	23	5.697617792	Dog	Low	Dry
Zebra	Z3	0	6.961374316	Dog	Low	Dry
Zebra	Z3	1	129.1580055	Dog	Low	Dry
Zebra	Z3	2	41.31501692	Dog	Low	Dry
Zebra	Z3	3	91.96788551	Dog	Low	Dry
Zebra	Z3	4	10.34682773	Dog	Low	Dry
Zebra	Z3	5	47.38896266	Dog	High	Dry
Zebra	Z3	6	553.1388476	Dog	High	Dry
Zebra	Z3	7	848.8340664	Dog	High	Dry
Zebra	Z3	8	642.3704034	Dog	High	Dry
Zebra	Z3	9	362.5977695	Dog	Low	Dry
Zebra	Z3	10	122.729855	Dog	Low	Dry
Zebra	Z3	11	226.6015657	Dog	Low	Dry
Zebra	Z3	12	201.3548158	Dog	Low	Dry
Zebra	Z3	13	26.59991882	Dog	Low	Dry
Zebra	Z3	14	583.3853442	Dog	Low	Dry
Zebra	Z3	15	85.88671561	Dog	Low	Dry
Zebra	Z3	16	281.512978	Dog	Low	Dry
Zebra	Z3	17	488.9606144	Dog	High	Dry
Zebra	Z3	18	529.9731646	Dog	High	Dry
Zebra	Z3	19	108.8016553	Dog	High	Dry
Zebra	Z3	20	4.717726592	Dog	Low	Dry
Zebra	Z3	21	113.9532423	Dog	Low	Dry
Zebra	Z3	22	1751.702259	Dog	Low	Dry
Zebra	Z3	23	1343.059204	Dog	Low	Dry
Zebra	Z3	0	383.018813	Dog	Low	Dry
Zebra	Z3	1	148.5106672	Dog	Low	Dry
Zebra	Z3	2	9.408713642	Dog	Low	Dry
Zebra	Z3	3	26.24827437	Dog	Low	Dry
Zebra	Z3	4	57.61192167	Dog	Low	Dry
Zebra	Z3	5	131.6590683	Dog	High	Dry
Zebra	Z3	6	178.6273244	Dog	High	Dry
Zebra	Z3	7	379.8254113	Dog	High	Dry
Zebra	Z3	8	203.4517717	Dog	High	Dry
Zebra	Z3	9	176.7301842	Dog	Low	Dry
Zebra	Z3	10	45.58950126	Dog	Low	Dry
Zebra	Z3	11	848.7610604	Dog	Low	Dry
Zebra	Z3	12	29.58277499	Dog	Low	Dry
Zebra	Z3	13	403.3614688	Dog	Low	Dry
Zebra	Z3	14	259.9225886	Dog	Low	Dry
Zebra	Z3	15	592.5785672	Dog	Low	Dry
Zebra	Z3	16	896.4007213	Dog	Low	Dry
Zebra	Z3	17	1708.548143	Dog	High	Dry
Zebra	Z3	18	674.9336355	Dog	High	Dry
Zebra	Z3	19	327.288338	Dog	High	Dry
Zebra	Z3	20	88.31071835	Dog	Low	Dry
Zebra	Z3	21	575.8121909	Dog	Low	Dry
Zebra	Z3	22	138.7659722	Dog	Low	Dry
Zebra	Z3	23	474.6572161	Dog	Low	Dry
Zebra	Z3	0	493.6771879	Dog	Low	Dry
Zebra	Z3	1	1243.988787	Dog	Low	Dry
Zebra	Z3	2	1388.832637	Dog	Low	Dry
Zebra	Z3	3	1251.081426	Dog	Low	Dry
Zebra	Z3	4	120.4710611	Dog	Low	Dry
Zebra	Z3	5	676.7470867	Dog	High	Dry
Zebra	Z3	6	392.4353948	Dog	High	Dry
Zebra	Z3	7	233.0085524	Dog	High	Dry
Zebra	Z3	8	130.4030158	Dog	High	Dry
Zebra	Z3	9	80.48941722	Dog	Low	Dry
Zebra	Z3	10	5.940106885	Dog	Low	Dry
Zebra	Z3	11	206.63605	Dog	Low	Dry
Zebra	Z3	12	226.5654241	Dog	Low	Dry
Zebra	Z3	13	76.2680186	Dog	Low	Dry
Zebra	Z3	14	92.21941556	Dog	Low	Dry
Zebra	Z3	15	358.3714436	Dog	Low	Dry
Zebra	Z3	16	512.7358695	Dog	Low	Dry
Zebra	Z3	17	800.3138463	Dog	High	Dry
Zebra	Z3	18	249.786268	Dog	High	Dry
Zebra	Z3	19	2.217715978	Dog	High	Dry
Zebra	Z3	20	312.7203902	Dog	Low	Dry
Zebra	Z3	21	732.3480302	Dog	Low	Dry
Zebra	Z3	22	178.0601281	Dog	Low	Dry
Zebra	Z3	23	130.7172259	Dog	Low	Dry
Zebra	Z3	0	6.99872687	Dog	Low	Dry
Zebra	Z3	1	152.5974541	Dog	Low	Dry
Zebra	Z3	2	44.378652	Dog	Low	Dry
Zebra	Z3	3	3.872602001	Dog	Low	Dry
Zebra	Z3	4	50.5881624	Dog	Low	Dry
Zebra	Z3	5	162.1656971	Dog	High	Dry
Zebra	Z3	6	354.608945	Dog	High	Dry
Zebra	Z3	7	375.0627935	Dog	High	Dry
Zebra	Z3	8	2138.676525	Dog	High	Dry
Zebra	Z3	9	844.8880675	Dog	Low	Dry
Zebra	Z3	10	60.87719745	Dog	Low	Dry
Zebra	Z3	11	61.929523	Dog	Low	Dry
Zebra	Z3	12	20.23631769	Dog	Low	Dry
Zebra	Z3	13	138.6811295	Dog	Low	Dry
Zebra	Z3	14	87.04144606	Dog	Low	Dry
Zebra	Z3	15	43.20810234	Dog	Low	Dry
Zebra	Z3	16	333.4476338	Dog	Low	Dry
Zebra	Z3	17	52.59103627	Dog	High	Dry
Zebra	Z3	18	480.620561	Dog	High	Dry
Zebra	Z3	19	76.53569102	Dog	High	Dry
Zebra	Z3	20	61.7768084	Dog	Low	Dry
Zebra	Z3	21	305.1127989	Dog	Low	Dry
Zebra	Z3	22	326.9880545	Dog	Low	Dry
Zebra	Z3	23	143.9490578	Dog	Low	Dry
Zebra	Z3	0	22.22529234	Dog	Low	Dry
Zebra	Z3	1	189.5058878	Dog	Low	Dry
Zebra	Z3	2	199.2322017	Dog	Low	Dry
Zebra	Z3	3	127.9862924	Dog	Low	Dry
Zebra	Z3	4	13.89540653	Dog	Low	Dry
Zebra	Z3	5	61.71587879	Dog	High	Dry
Zebra	Z3	6	185.2770589	Dog	High	Dry
Zebra	Z3	7	258.1467438	Dog	High	Dry
Zebra	Z3	8	1104.643559	Dog	High	Dry
Zebra	Z3	9	201.3259894	Dog	Low	Dry
Zebra	Z3	10	37.46374392	Dog	Low	Dry
Zebra	Z3	11	67.16462704	Dog	Low	Dry
Zebra	Z3	12	286.3489206	Dog	Low	Dry
Zebra	Z3	13	40.88381578	Dog	Low	Dry
Zebra	Z3	14	12.54363931	Dog	Low	Dry
Zebra	Z3	15	179.4114119	Dog	Low	Dry
Zebra	Z3	16	339.2351101	Dog	Low	Dry
Zebra	Z3	17	328.2965855	Dog	High	Dry
Zebra	Z3	18	630.4886609	Dog	High	Dry
Zebra	Z3	19	36.37334367	Dog	High	Dry
Zebra	Z3	20	75.68605075	Dog	Low	Dry
Zebra	Z3	21	190.2362694	Dog	Low	Dry
Zebra	Z3	22	144.2574441	Dog	Low	Dry
Zebra	Z3	23	198.5114036	Dog	Low	Dry
Zebra	Z3	0	124.0497902	Dog	Low	Dry
Zebra	Z3	1	39.65225708	Dog	Low	Dry
Zebra	Z3	2	107.7865153	Dog	Low	Dry
Zebra	Z3	3	193.590794	Dog	Low	Dry
Zebra	Z3	4	3.030690342	Dog	Low	Dry
Zebra	Z3	5	127.5218973	Dog	High	Dry
Zebra	Z3	6	215.5331863	Dog	High	Dry
Zebra	Z3	7	97.13290695	Dog	High	Dry
Zebra	Z3	8	53.93841203	Dog	High	Dry
Zebra	Z3	9	295.492728	Dog	Low	Dry
Zebra	Z3	10	2225.508621	Dog	Low	Dry
Zebra	Z3	11	442.0652594	Dog	Low	Dry
Zebra	Z3	12	154.3893952	Dog	Low	Dry
Zebra	Z3	13	166.7834641	Dog	Low	Dry
Zebra	Z3	14	663.8133222	Dog	Low	Dry
Zebra	Z3	15	274.789483	Dog	Low	Dry
Zebra	Z3	16	172.2680926	Dog	Low	Dry
Zebra	Z3	17	468.3699606	Dog	High	Dry
Zebra	Z3	18	341.5814232	Dog	High	Dry
Zebra	Z3	19	34.27821469	Dog	High	Dry
Zebra	Z3	20	4.535339011	Dog	Low	Dry
Zebra	Z3	21	149.5366677	Dog	Low	Dry
Zebra	Z3	22	129.3181298	Dog	Low	Dry
Zebra	Z3	23	244.1708633	Dog	Low	Dry
Zebra	Z3	0	407.7953127	Dog	Low	Dry
Zebra	Z3	1	383.2693885	Dog	Low	Dry
Zebra	Z3	2	337.1086648	Dog	Low	Dry
Zebra	Z3	3	172.2425414	Dog	Low	Dry
Zebra	Z3	4	85.01005117	Dog	Low	Dry
Zebra	Z3	5	76.52285671	Dog	High	Dry
Zebra	Z3	6	739.1048924	Dog	High	Dry
Zebra	Z3	7	1091.769614	Dog	High	Dry
Zebra	Z3	8	351.6769035	Dog	High	Dry
Zebra	Z3	9	659.3302661	Dog	Low	Dry
Zebra	Z3	10	808.606097	Dog	Low	Dry
Zebra	Z3	11	409.8535505	Dog	Low	Dry
Zebra	Z3	12	112.2465944	Dog	Low	Dry
Zebra	Z3	13	239.0876987	Dog	Low	Dry
Zebra	Z3	14	658.1348314	Dog	Low	Dry
Zebra	Z3	15	737.0608481	Dog	Low	Dry
Zebra	Z3	16	535.1651553	Dog	Low	Dry
Zebra	Z3	17	540.9169312	Dog	High	Dry
Zebra	Z3	18	181.319877	Dog	High	Dry
Zebra	Z3	19	28.53679784	Dog	High	Dry
Zebra	Z3	20	56.92508038	Dog	Low	Dry
Zebra	Z3	21	12.54435556	Dog	Low	Dry
Zebra	Z3	22	131.7675701	Dog	Low	Dry
Zebra	Z3	23	64.24362107	Dog	Low	Dry
Zebra	Z3	0	16.13557249	Dog	Low	Dry
Zebra	Z3	1	2.641125103	Dog	Low	Dry
Zebra	Z3	2	36.0531541	Dog	Low	Dry
Zebra	Z3	3	305.6224929	Dog	Low	Dry
Zebra	Z3	4	910.5095888	Dog	Low	Dry
Zebra	Z3	5	10.7350445	Dog	High	Dry
Zebra	Z3	6	240.7852387	Dog	High	Dry
Zebra	Z3	7	157.4858621	Dog	High	Dry
Zebra	Z3	8	763.6516776	Dog	High	Dry
Zebra	Z3	9	31.7225724	Dog	Low	Dry
Zebra	Z3	10	89.71800796	Dog	Low	Dry
Zebra	Z3	11	98.88024653	Dog	Low	Dry
Zebra	Z3	12	242.9254288	Dog	Low	Dry
Zebra	Z3	13	3.32086928	Dog	Low	Dry
Zebra	Z3	14	42.07824074	Dog	Low	Dry
Zebra	Z3	15	120.2157451	Dog	Low	Dry
Zebra	Z3	16	892.9163242	Dog	Low	Dry
Zebra	Z3	17	350.1570769	Dog	High	Dry
Zebra	Z3	18	337.7056819	Dog	High	Dry
Zebra	Z3	19	138.991634	Dog	High	Dry
Zebra	Z3	20	177.2894858	Dog	Low	Dry
Zebra	Z3	21	71.57586632	Dog	Low	Dry
Zebra	Z3	22	27.18487394	Dog	Low	Dry
Zebra	Z3	23	104.7040438	Dog	Low	Dry
Zebra	Z3	0	569.8501138	Dog	Low	Dry
Zebra	Z3	1	787.1968518	Dog	Low	Dry
Zebra	Z3	2	315.4153617	Dog	Low	Dry
Zebra	Z3	3	51.77717947	Dog	Low	Dry
Zebra	Z3	4	18.11926591	Dog	Low	Dry
Zebra	Z3	5	3.997466944	Dog	High	Dry
Zebra	Z3	6	71.50765134	Dog	High	Dry
Zebra	Z3	7	192.3982111	Dog	High	Dry
Zebra	Z3	8	193.559185	Dog	High	Dry
Zebra	Z3	9	985.9896556	Dog	Low	Dry
Zebra	Z3	10	373.9722186	Dog	Low	Dry
Zebra	Z3	11	558.437851	Dog	Low	Dry
Zebra	Z3	12	69.44745844	Dog	Low	Dry
Zebra	Z3	13	81.56649632	Dog	Low	Dry
Zebra	Z3	14	1070.444205	Dog	Low	Dry
Zebra	Z3	15	220.9539766	Dog	Low	Dry
Zebra	Z3	16	416.3419675	Dog	Low	Dry
Zebra	Z3	17	67.99384203	Dog	High	Dry
Zebra	Z3	18	281.3260734	Dog	High	Dry
Zebra	Z3	19	1.90209064	Dog	High	Dry
Zebra	Z3	20	145.5630302	Dog	Low	Dry
Zebra	Z3	21	66.78031885	Dog	Low	Dry
Zebra	Z3	22	130.3487596	Dog	Low	Dry
Zebra	Z3	23	9.226345331	Dog	Low	Dry
Zebra	Z3	0	86.73962281	Dog	Low	Dry
Zebra	Z3	1	72.65777534	Dog	Low	Dry
Zebra	Z3	2	194.6624682	Dog	Low	Dry
Zebra	Z3	3	33.24312816	Dog	Low	Dry
Zebra	Z3	4	6.661623338	Dog	Low	Dry
Zebra	Z3	5	3.67318219	Dog	High	Dry
Zebra	Z3	6	72.73079487	Dog	High	Dry
Zebra	Z3	7	192.250875	Dog	High	Dry
Zebra	Z3	8	719.7507426	Dog	High	Dry
Zebra	Z3	9	1002.418668	Dog	Low	Dry
Zebra	Z3	10	150.8786269	Dog	Low	Dry
Zebra	Z3	11	70.72942936	Dog	Low	Dry
Zebra	Z3	12	165.2537152	Dog	Low	Dry
Zebra	Z3	13	255.0225668	Dog	Low	Dry
Zebra	Z3	14	574.006323	Dog	Low	Dry
Zebra	Z3	15	367.1862962	Dog	Low	Dry
Zebra	Z3	16	153.5836346	Dog	Low	Dry
Zebra	Z3	17	204.5344108	Dog	High	Dry
Zebra	Z3	18	749.1917542	Dog	High	Dry
Zebra	Z3	19	223.8636498	Dog	High	Dry
Zebra	Z3	20	268.165042	Dog	Low	Dry
Zebra	Z3	21	1024.786211	Dog	Low	Dry
Zebra	Z3	22	636.4348129	Dog	Low	Dry
Zebra	Z3	23	256.6627517	Dog	Low	Dry
Zebra	Z3	0	429.0593598	Dog	Low	Dry
Zebra	Z3	1	326.3050122	Dog	Low	Dry
Zebra	Z3	2	281.722109	Dog	Low	Dry
Zebra	Z3	3	6.195665749	Dog	Low	Dry
Zebra	Z3	4	159.2879185	Dog	Low	Dry
Zebra	Z3	5	211.6973236	Dog	High	Dry
Zebra	Z3	6	138.0181392	Dog	High	Dry
Zebra	Z3	7	642.5940268	Dog	High	Dry
Zebra	Z3	8	329.2286548	Dog	High	Dry
Zebra	Z3	9	18.87391641	Dog	Low	Dry
Zebra	Z3	10	66.24281727	Dog	Low	Dry
Zebra	Z3	11	174.5666991	Dog	Low	Dry
Zebra	Z3	12	1088.134245	Dog	Low	Dry
Zebra	Z3	13	1686.761714	Dog	Low	Dry
Zebra	Z3	14	256.0580392	Dog	Low	Dry
Zebra	Z3	15	128.462051	Dog	Low	Dry
Zebra	Z3	16	188.0450875	Dog	Low	Dry
Zebra	Z3	17	436.4486343	Dog	High	Dry
Zebra	Z3	18	284.7705221	Dog	High	Dry
Zebra	Z3	19	761.6724363	Dog	High	Dry
Zebra	Z3	20	148.3205503	Dog	Low	Dry
Zebra	Z3	21	53.05586022	Dog	Low	Dry
Zebra	Z3	22	455.6470351	Dog	Low	Dry
Zebra	Z3	23	43.52215593	Dog	Low	Dry
Zebra	Z3	0	163.4184848	Dog	Low	Dry
Zebra	Z3	1	16.23704714	Dog	Low	Dry
Zebra	Z3	2	34.80966371	Dog	Low	Dry
Zebra	Z3	3	58.63578504	Dog	Low	Dry
Zebra	Z3	4	361.9789659	Dog	Low	Dry
Zebra	Z3	5	685.8010532	Dog	High	Dry
Zebra	Z3	6	330.9443867	Dog	High	Dry
Zebra	Z3	7	419.3719865	Dog	High	Dry
Zebra	Z3	8	72.68946002	Dog	High	Dry
Zebra	Z3	9	29.94692069	Dog	Low	Dry
Zebra	Z3	10	117.6692494	Dog	Low	Dry
Zebra	Z3	11	441.6067321	Dog	Low	Dry
Zebra	Z3	12	516.8075901	Dog	Low	Dry
Zebra	Z3	13	284.7044874	Dog	Low	Dry
Zebra	Z3	14	94.72473468	Dog	Low	Dry
Zebra	Z3	15	153.6209506	Dog	Low	Dry
Zebra	Z3	16	72.10267236	Dog	Low	Dry
Zebra	Z3	17	628.4276665	Dog	High	Dry
Zebra	Z3	18	537.5925564	Dog	High	Dry
Zebra	Z3	19	370.525108	Dog	High	Dry
Zebra	Z3	20	385.2907393	Dog	Low	Dry
Zebra	Z3	21	166.4521601	Dog	Low	Dry
Zebra	Z3	22	252.4829167	Dog	Low	Dry
Zebra	Z3	23	419.8294636	Dog	Low	Dry
Zebra	Z3	0	89.56759759	Dog	Low	Dry
Zebra	Z3	1	384.6192801	Dog	Low	Dry
Zebra	Z3	2	85.57060851	Dog	Low	Dry
Zebra	Z3	3	16.09491129	Dog	Low	Dry
Zebra	Z3	4	69.03655925	Dog	Low	Dry
Zebra	Z3	5	1419.407459	Dog	High	Dry
Zebra	Z3	6	1109.544832	Dog	High	Dry
Zebra	Z3	7	329.7096014	Dog	High	Dry
Zebra	Z3	8	334.5793791	Dog	High	Dry
Zebra	Z3	9	238.0499955	Dog	Low	Dry
Zebra	Z3	10	218.3115304	Dog	Low	Dry
Zebra	Z3	11	703.182069	Dog	Low	Dry
Zebra	Z3	12	345.9981804	Dog	Low	Dry
Zebra	Z3	13	146.1052146	Dog	Low	Dry
Zebra	Z3	14	108.8434892	Dog	Low	Dry
Zebra	Z3	15	215.7078803	Dog	Low	Dry
Zebra	Z3	16	263.1484186	Dog	Low	Dry
Zebra	Z3	17	227.2676849	Dog	High	Dry
Zebra	Z3	18	590.3513087	Dog	High	Dry
Zebra	Z3	19	689.1052467	Dog	High	Dry
Zebra	Z3	20	1.20701811	Dog	Low	Dry
Zebra	Z3	21	42.85810499	Dog	Low	Dry
Zebra	Z3	22	80.93148411	Dog	Low	Dry
Zebra	Z3	23	204.2056579	Dog	Low	Dry
Zebra	Z3	0	52.40912826	Dog	Low	Dry
Zebra	Z3	1	83.48824679	Dog	Low	Dry
Zebra	Z3	2	39.06022616	Dog	Low	Dry
Zebra	Z3	3	59.96663393	Dog	Low	Dry
Zebra	Z3	4	53.34803018	Dog	Low	Dry
Zebra	Z3	5	53.34823169	Dog	High	Dry
Zebra	Z3	6	69.28346885	Dog	High	Dry
Zebra	Z3	7	179.4506817	Dog	High	Dry
Zebra	Z3	8	469.9289043	Dog	High	Dry
Zebra	Z3	9	443.1864038	Dog	Low	Dry
Zebra	Z3	10	1129.761759	Dog	Low	Dry
Zebra	Z3	11	116.0666155	Dog	Low	Dry
Zebra	Z3	12	5.544323426	Dog	Low	Dry
Zebra	Z3	13	194.2778781	Dog	Low	Dry
Zebra	Z3	14	131.4113642	Dog	Low	Dry
Zebra	Z3	15	100.448205	Dog	Low	Dry
Zebra	Z3	16	110.1321451	Dog	Low	Dry
Zebra	Z3	17	631.7426901	Dog	High	Dry
Zebra	Z3	18	606.7555821	Dog	High	Dry
Zebra	Z3	19	65.74338143	Dog	High	Dry
Zebra	Z3	20	723.4346044	Dog	Low	Dry
Zebra	Z3	21	2236.720099	Dog	Low	Dry
Zebra	Z3	22	413.1214948	Dog	Low	Dry
Zebra	Z3	23	17.06135226	Dog	Low	Dry
Zebra	Z3	0	11.74096071	Dog	Low	Dry
Zebra	Z3	1	53.5091097	Dog	Low	Dry
Zebra	Z3	2	11.00546465	Dog	Low	Dry
Zebra	Z3	3	339.2773595	Dog	Low	Dry
Zebra	Z3	4	318.7425654	Dog	Low	Dry
Zebra	Z3	5	183.930713	Dog	High	Dry
Zebra	Z3	6	175.841197	Dog	High	Dry
Zebra	Z3	7	276.9850522	Dog	High	Dry
Zebra	Z3	8	886.4781408	Dog	High	Dry
Zebra	Z3	9	563.3735561	Dog	Low	Dry
Zebra	Z3	10	467.8490308	Dog	Low	Dry
Zebra	Z3	11	1164.384177	Dog	Low	Dry
Zebra	Z3	12	727.1255904	Dog	Low	Dry
Zebra	Z3	13	78.32701434	Dog	Low	Dry
Zebra	Z3	14	177.8165404	Dog	Low	Dry
Zebra	Z3	15	262.0736674	Dog	Low	Dry
Zebra	Z3	16	150.1434711	Dog	Low	Dry
Zebra	Z3	17	327.1393188	Dog	High	Dry
Zebra	Z3	18	115.1752428	Dog	High	Dry
Zebra	Z3	19	21.61920312	Dog	High	Dry
Zebra	Z3	20	4.669840041	Dog	Low	Dry
Zebra	Z3	21	4.267057653	Dog	Low	Dry
Zebra	Z3	22	28.93630306	Dog	Low	Dry
Zebra	Z3	23	79.35549527	Dog	Low	Dry
Zebra	Z3	0	201.6514535	Dog	Low	Dry
Zebra	Z3	1	22.51801768	Dog	Low	Dry
Zebra	Z3	2	8.705839999	Dog	Low	Dry
Zebra	Z3	3	7.469861959	Dog	Low	Dry
Zebra	Z3	4	47.35624025	Dog	Low	Dry
Zebra	Z3	5	2.323706005	Dog	High	Dry
Zebra	Z3	6	350.6285709	Dog	High	Dry
Zebra	Z3	7	114.8293274	Dog	High	Dry
Zebra	Z3	8	1405.992601	Dog	High	Dry
Zebra	Z3	9	975.8773221	Dog	Low	Dry
Zebra	Z3	10	321.4178913	Dog	Low	Dry
Zebra	Z3	11	211.3450978	Dog	Low	Dry
Zebra	Z3	12	534.9132222	Dog	Low	Dry
Zebra	Z3	13	238.816642	Dog	Low	Dry
Zebra	Z3	14	204.5679761	Dog	Low	Dry
Zebra	Z3	15	412.372851	Dog	Low	Dry
Zebra	Z3	16	380.681239	Dog	Low	Dry
Zebra	Z3	17	441.0339651	Dog	High	Dry
Zebra	Z3	18	47.98830565	Dog	High	Dry
Zebra	Z3	19	153.5169142	Dog	High	Dry
Zebra	Z3	20	262.8750757	Dog	Low	Dry
Zebra	Z3	21	421.5454085	Dog	Low	Dry
Zebra	Z3	22	325.9666671	Dog	Low	Dry
Zebra	Z3	23	187.2126149	Dog	Low	Dry
Zebra	Z3	0	325.4397593	Dog	Low	Dry
Zebra	Z3	1	87.08500493	Dog	Low	Dry
Zebra	Z3	2	71.25533136	Dog	Low	Dry
Zebra	Z3	3	86.57471576	Dog	Low	Dry
Zebra	Z3	4	172.3114737	Dog	Low	Dry
Zebra	Z3	5	226.6306634	Dog	High	Dry
Zebra	Z3	6	379.7215538	Dog	High	Dry
Zebra	Z3	7	747.9285335	Dog	High	Dry
Zebra	Z3	8	346.1719255	Dog	High	Dry
Zebra	Z3	9	132.3561989	Dog	Low	Dry
Zebra	Z3	10	249.8559734	Dog	Low	Dry
Zebra	Z3	11	436.1266386	Dog	Low	Dry
Zebra	Z3	12	227.4250176	Dog	Low	Dry
Zebra	Z3	13	2930.330774	Dog	Low	Dry
Zebra	Z3	14	758.3235171	Dog	Low	Dry
Zebra	Z3	15	164.663905	Dog	Low	Dry
Zebra	Z3	16	339.980007	Dog	Low	Dry
Zebra	Z3	17	300.0661986	Dog	High	Dry
Zebra	Z3	18	509.0392541	Dog	High	Dry
Zebra	Z3	19	453.6232419	Dog	High	Dry
Zebra	Z3	20	186.5894263	Dog	Low	Dry
Zebra	Z3	21	52.445569	Dog	Low	Dry
Zebra	Z3	22	47.13769931	Dog	Low	Dry
Zebra	Z3	23	19.24975444	Dog	Low	Dry
Zebra	Z3	0	47.03235159	Dog	Low	Dry
Zebra	Z3	1	175.5415394	Dog	Low	Dry
Zebra	Z3	2	56.19337457	Dog	Low	Dry
Zebra	Z3	3	10.3503693	Dog	Low	Dry
Zebra	Z3	4	17.70862191	Dog	Low	Dry
Zebra	Z3	5	948.7289064	Dog	High	Dry
Zebra	Z3	6	948.9425188	Dog	High	Dry
Zebra	Z3	7	708.579081	Dog	High	Dry
Zebra	Z3	8	524.8030113	Dog	High	Dry
Zebra	Z3	9	216.8015842	Dog	Low	Dry
Zebra	Z3	10	143.6238843	Dog	Low	Dry
Zebra	Z3	11	654.5949695	Dog	Low	Dry
Zebra	Z3	12	522.5592194	Dog	Low	Dry
Zebra	Z3	13	94.34314753	Dog	Low	Dry
Zebra	Z3	14	816.2687853	Dog	Low	Dry
Zebra	Z3	15	498.5260148	Dog	Low	Dry
Zebra	Z3	16	78.87744942	Dog	Low	Dry
Zebra	Z3	17	440.456026	Dog	High	Dry
Zebra	Z3	18	1122.080647	Dog	High	Dry
Zebra	Z3	19	56.91332774	Dog	High	Dry
Zebra	Z3	20	59.84177454	Dog	Low	Dry
Zebra	Z3	21	15.4345371	Dog	Low	Dry
Zebra	Z3	22	42.11545836	Dog	Low	Dry
Zebra	Z3	23	29.95502466	Dog	Low	Dry
Zebra	Z3	0	7.395702418	Dog	Low	Dry
Zebra	Z3	1	72.68651046	Dog	Low	Dry
Zebra	Z3	2	18.7046312	Dog	Low	Dry
Zebra	Z3	3	13.18662046	Dog	Low	Dry
Zebra	Z3	4	135.6566889	Dog	Low	Dry
Zebra	Z3	5	30.54890928	Dog	High	Dry
Zebra	Z3	6	323.2265585	Dog	High	Dry
Zebra	Z3	7	1122.37473	Dog	High	Dry
Zebra	Z3	8	913.2824541	Dog	High	Dry
Zebra	Z3	9	200.8044671	Dog	Low	Dry
Zebra	Z3	10	135.7006242	Dog	Low	Dry
Zebra	Z3	11	533.5028106	Dog	Low	Dry
Zebra	Z3	12	16.88249065	Dog	Low	Dry
Zebra	Z3	13	190.7196058	Dog	Low	Dry
Zebra	Z3	14	766.7723197	Dog	Low	Dry
Zebra	Z3	15	663.3596263	Dog	Low	Dry
Zebra	Z3	16	344.8574476	Dog	Low	Dry
Zebra	Z3	17	792.5041779	Dog	High	Dry
Zebra	Z3	18	426.0667847	Dog	High	Dry
Zebra	Z3	19	35.07705437	Dog	High	Dry
Zebra	Z3	20	28.92491028	Dog	Low	Dry
Zebra	Z3	21	66.02026983	Dog	Low	Dry
Zebra	Z3	22	92.44759779	Dog	Low	Dry
Zebra	Z3	23	7.256873338	Dog	Low	Dry
Zebra	Z3	0	7.116380678	Dog	Low	Dry
Zebra	Z3	1	31.55029715	Dog	Low	Dry
Zebra	Z3	2	119.9402816	Dog	Low	Dry
Zebra	Z3	3	32.39044055	Dog	Low	Dry
Zebra	Z3	4	37.02364515	Dog	Low	Dry
Zebra	Z3	5	86.31843217	Dog	High	Dry
Zebra	Z3	6	214.3513506	Dog	High	Dry
Zebra	Z3	7	85.4193415	Dog	High	Dry
Zebra	Z3	8	971.4864044	Dog	High	Dry
Zebra	Z3	9	1031.28738	Dog	Low	Dry
Zebra	Z3	10	45.10720835	Dog	Low	Dry
Zebra	Z3	11	1255.380279	Dog	Low	Dry
Zebra	Z3	12	28.30053951	Dog	Low	Dry
Zebra	Z3	13	47.51291939	Dog	Low	Dry
Zebra	Z3	14	86.85106169	Dog	Low	Dry
Zebra	Z3	15	55.4628641	Dog	Low	Dry
Zebra	Z3	16	824.7142868	Dog	Low	Dry
Zebra	Z3	17	748.9747933	Dog	High	Dry
Zebra	Z3	18	5.094979466	Dog	High	Dry
Zebra	Z3	19	178.7845455	Dog	High	Dry
Zebra	Z3	20	297.5678518	Dog	Low	Dry
Zebra	Z3	21	2.103724022	Dog	Low	Dry
Zebra	Z3	22	20.85868531	Dog	Low	Dry
Zebra	Z3	23	50.06655724	Dog	Low	Dry
Zebra	Z3	0	25.21645153	Dog	Low	Dry
Zebra	Z3	1	86.54261614	Dog	Low	Dry
Zebra	Z3	2	38.49091369	Dog	Low	Dry
Zebra	Z3	3	39.43442083	Dog	Low	Dry
Zebra	Z3	4	11.1482878	Dog	Low	Dry
Zebra	Z3	5	30.86786929	Dog	High	Dry
Zebra	Z3	6	373.3613396	Dog	High	Dry
Zebra	Z3	7	1804.257288	Dog	High	Dry
Zebra	Z3	8	671.8537994	Dog	High	Dry
Zebra	Z3	9	177.9627894	Dog	Low	Dry
Zebra	Z3	10	462.9141821	Dog	Low	Dry
Zebra	Z3	11	682.8559885	Dog	Low	Dry
Zebra	Z3	12	489.7712782	Dog	Low	Dry
Zebra	Z3	13	395.1688314	Dog	Low	Dry
Zebra	Z3	14	587.9161496	Dog	Low	Dry
Zebra	Z3	15	335.9847002	Dog	Low	Dry
Zebra	Z3	16	530.5954833	Dog	Low	Dry
Zebra	Z3	17	467.9791549	Dog	High	Dry
Zebra	Z3	18	493.3048426	Dog	High	Dry
Zebra	Z3	19	119.9862441	Dog	High	Dry
Zebra	Z3	20	52.20833519	Dog	Low	Dry
Zebra	Z3	21	950.7354505	Dog	Low	Dry
Zebra	Z3	22	46.70846313	Dog	Low	Dry
Zebra	Z3	23	98.99329667	Dog	Low	Dry
Zebra	Z3	0	50.5020807	Dog	Low	Dry
Zebra	Z3	1	393.1647473	Dog	Low	Dry
Zebra	Z3	2	1.608948278	Dog	Low	Dry
Zebra	Z3	3	45.75850226	Dog	Low	Dry
Zebra	Z3	4	15.8809566	Dog	Low	Dry
Zebra	Z3	5	34.68505931	Dog	High	Dry
Zebra	Z3	6	1178.419837	Dog	High	Dry
Zebra	Z3	7	1721.656797	Dog	High	Dry
Zebra	Z3	8	1164.67841	Dog	High	Dry
Zebra	Z3	9	27.6115292	Dog	Low	Dry
Zebra	Z3	10	156.7293432	Dog	Low	Dry
Zebra	Z3	11	172.5146036	Dog	Low	Dry
Zebra	Z3	12	1076.462742	Dog	Low	Dry
Zebra	Z3	13	1818.073039	Dog	Low	Dry
Zebra	Z3	14	166.8223653	Dog	Low	Dry
Zebra	Z3	15	431.915657	Dog	Low	Dry
Zebra	Z3	16	321.9532971	Dog	Low	Dry
Zebra	Z3	17	302.0368723	Dog	High	Dry
Zebra	Z3	18	258.821332	Dog	High	Dry
Zebra	Z3	19	1160.197577	Dog	High	Dry
Zebra	Z3	20	7.172462866	Dog	Low	Dry
Zebra	Z3	21	117.2027875	Dog	Low	Dry
Zebra	Z3	22	197.9174412	Dog	Low	Dry
Zebra	Z3	23	448.2125229	Dog	Low	Dry
Zebra	Z3	0	891.4718081	Dog	Low	Dry
Zebra	Z3	1	9.470303123	Dog	Low	Dry
Zebra	Z3	2	74.63106219	Dog	Low	Dry
Zebra	Z3	3	47.60146385	Dog	Low	Dry
Zebra	Z3	4	75.22351898	Dog	Low	Dry
Zebra	Z3	5	606.800461	Dog	High	Dry
Zebra	Z3	6	536.2437714	Dog	High	Dry
Zebra	Z3	7	496.0515769	Dog	High	Dry
Zebra	Z3	8	144.3593349	Dog	High	Dry
Zebra	Z3	9	263.3706253	Dog	Low	Dry
Zebra	Z3	10	6.929957078	Dog	Low	Dry
Zebra	Z3	11	194.3826838	Dog	Low	Dry
Zebra	Z3	12	131.7510844	Dog	Low	Dry
Zebra	Z3	13	220.4658658	Dog	Low	Dry
Zebra	Z3	14	284.6306284	Dog	Low	Dry
Zebra	Z3	15	368.4089311	Dog	Low	Dry
Zebra	Z3	16	239.6805851	Dog	Low	Dry
Zebra	Z3	17	527.4446859	Dog	High	Dry
Zebra	Z3	18	887.7628193	Dog	High	Dry
Zebra	Z3	19	762.6886934	Dog	High	Dry
Zebra	Z3	20	409.074925	Dog	Low	Dry
Zebra	Z3	21	16.37794082	Dog	Low	Dry
Zebra	Z3	22	10.74116733	Dog	Low	Dry
Zebra	Z3	23	335.2902406	Dog	Low	Dry
Zebra	Z3	0	51.1178609	Dog	Low	Dry
Zebra	Z3	1	169.8181701	Dog	Low	Dry
Zebra	Z3	2	51.98421675	Dog	Low	Dry
Zebra	Z3	3	17.31820104	Dog	Low	Dry
Zebra	Z3	4	299.4521781	Dog	Low	Dry
Zebra	Z3	5	18.74762055	Dog	High	Dry
Zebra	Z3	6	1317.779538	Dog	High	Dry
Zebra	Z3	7	1687.116532	Dog	High	Dry
Zebra	Z3	8	225.2316544	Dog	High	Dry
Zebra	Z3	9	77.84035909	Dog	Low	Dry
Zebra	Z3	10	98.46885654	Dog	Low	Dry
Zebra	Z3	11	539.8562225	Dog	Low	Dry
Zebra	Z3	12	286.1472126	Dog	Low	Dry
Zebra	Z3	13	57.69017549	Dog	Low	Dry
Zebra	Z3	14	989.9348619	Dog	Low	Dry
Zebra	Z3	15	1224.787463	Dog	Low	Dry
Zebra	Z3	16	987.9062465	Dog	Low	Dry
Zebra	Z3	17	177.5899263	Dog	High	Dry
Zebra	Z3	18	666.7384368	Dog	High	Dry
Zebra	Z3	19	260.0277388	Dog	High	Dry
Zebra	Z3	20	234.3458193	Dog	Low	Dry
Zebra	Z3	21	211.3177506	Dog	Low	Dry
Zebra	Z3	22	161.0453166	Dog	Low	Dry
Zebra	Z3	23	73.98210252	Dog	Low	Dry
Zebra	Z3	0	7.406091858	Dog	Low	Dry
Zebra	Z3	1	68.63489057	Dog	Low	Dry
Zebra	Z3	2	102.4802382	Dog	Low	Dry
Zebra	Z3	3	41.97626831	Dog	Low	Dry
Zebra	Z3	4	69.60628903	Dog	Low	Dry
Zebra	Z3	5	104.4594284	Dog	High	Dry
Zebra	Z3	6	483.3599708	Dog	High	Dry
Zebra	Z3	7	801.6419878	Dog	High	Dry
Zebra	Z3	8	477.669241	Dog	High	Dry
Zebra	Z3	9	447.7348947	Dog	Low	Dry
Zebra	Z3	10	572.1061078	Dog	Low	Dry
Zebra	Z3	11	313.1460959	Dog	Low	Dry
Zebra	Z3	12	157.9788323	Dog	Low	Dry
Zebra	Z3	13	237.8099386	Dog	Low	Dry
Zebra	Z3	14	1204.500075	Dog	Low	Dry
Zebra	Z3	15	60.98986997	Dog	Low	Dry
Zebra	Z3	16	220.4125279	Dog	Low	Dry
Zebra	Z3	17	268.8595944	Dog	High	Dry
Zebra	Z3	18	74.55926856	Dog	High	Dry
Zebra	Z3	19	72.77985088	Dog	High	Dry
Zebra	Z3	20	22.46344775	Dog	Low	Dry
Zebra	Z3	21	230.4853399	Dog	Low	Dry
Zebra	Z3	22	64.46297548	Dog	Low	Dry
Zebra	Z3	23	192.5329337	Dog	Low	Dry
Zebra	Z3	0	75.17946974	Dog	Low	Dry
Zebra	Z3	1	3.760895657	Dog	Low	Dry
Zebra	Z3	2	7.77338291	Dog	Low	Dry
Zebra	Z3	3	94.39291601	Dog	Low	Dry
Zebra	Z3	4	46.86032695	Dog	Low	Dry
Zebra	Z3	5	20.07862613	Dog	High	Dry
Zebra	Z3	6	457.5058146	Dog	High	Dry
Zebra	Z3	7	257.5773077	Dog	High	Dry
Zebra	Z3	8	1521.827845	Dog	High	Dry
Zebra	Z3	9	315.5323225	Dog	Low	Dry
Zebra	Z3	10	560.1660838	Dog	Low	Dry
Zebra	Z3	11	652.3943735	Dog	Low	Dry
Zebra	Z3	12	347.2157153	Dog	Low	Dry
Zebra	Z3	13	101.2645136	Dog	Low	Dry
Zebra	Z3	14	165.2504399	Dog	Low	Dry
Zebra	Z3	15	659.2767228	Dog	Low	Dry
Zebra	Z3	16	134.4069635	Dog	Low	Dry
Zebra	Z3	17	503.2512491	Dog	High	Dry
Zebra	Z3	18	1171.32637	Dog	High	Dry
Zebra	Z3	19	278.7788006	Dog	High	Dry
Zebra	Z3	20	171.5107558	Dog	Low	Dry
Zebra	Z3	21	67.80070292	Dog	Low	Dry
Zebra	Z3	22	10.11895547	Dog	Low	Dry
Zebra	Z3	23	2045.700724	Dog	Low	Dry
Zebra	Z3	0	3139.434121	Dog	Low	Dry
Zebra	Z3	1	1127.235353	Dog	Low	Dry
Zebra	Z3	2	10.09979571	Dog	Low	Dry
Zebra	Z3	3	83.47432257	Dog	Low	Dry
Zebra	Z3	4	58.01219722	Dog	Low	Dry
Zebra	Z3	5	326.0360589	Dog	High	Dry
Zebra	Z3	6	65.15959173	Dog	High	Dry
Zebra	Z3	7	65.74812125	Dog	High	Dry
Zebra	Z3	8	343.3089369	Dog	High	Dry
Zebra	Z3	9	39.86516504	Dog	Low	Dry
Zebra	Z3	10	667.0943061	Dog	Low	Dry
Zebra	Z3	11	769.6690095	Dog	Low	Dry
Zebra	Z3	12	498.5593211	Dog	Low	Dry
Zebra	Z3	13	160.8254714	Dog	Low	Dry
Zebra	Z3	14	489.0195779	Dog	Low	Dry
Zebra	Z3	15	79.10960804	Dog	Low	Dry
Zebra	Z3	16	123.402252	Dog	Low	Dry
Zebra	Z3	17	962.0157171	Dog	High	Dry
Zebra	Z3	18	778.4805555	Dog	High	Dry
Zebra	Z3	19	628.8262216	Dog	High	Dry
Zebra	Z3	20	340.1371609	Dog	Low	Dry
Zebra	Z3	21	287.6576345	Dog	Low	Dry
Zebra	Z3	22	15.29199338	Dog	Low	Dry
Zebra	Z3	23	8.343401764	Dog	Low	Dry
Zebra	Z3	0	115.2802434	Dog	Low	Dry
Zebra	Z3	1	103.0698127	Dog	Low	Dry
Zebra	Z3	2	21.05526008	Dog	Low	Dry
Zebra	Z3	3	91.30756466	Dog	Low	Dry
Zebra	Z3	4	43.27385406	Dog	Low	Dry
Zebra	Z3	5	12.47204574	Dog	High	Dry
Zebra	Z3	6	389.2621285	Dog	High	Dry
Zebra	Z3	7	413.8370672	Dog	High	Dry
Zebra	Z3	8	579.4636179	Dog	High	Dry
Zebra	Z3	9	263.0617285	Dog	Low	Dry
Zebra	Z3	10	589.4804756	Dog	Low	Dry
Zebra	Z3	11	119.5758107	Dog	Low	Dry
Zebra	Z3	12	846.6705816	Dog	Low	Dry
Zebra	Z3	13	1103.454267	Dog	Low	Dry
Zebra	Z3	14	222.8729788	Dog	Low	Dry
Zebra	Z3	15	100.3983815	Dog	Low	Dry
Zebra	Z3	16	1109.850479	Dog	Low	Dry
Zebra	Z3	17	246.1268836	Dog	High	Dry
Zebra	Z3	18	150.7874633	Dog	High	Dry
Zebra	Z3	19	1540.967156	Dog	High	Dry
Zebra	Z3	20	668.4898713	Dog	Low	Dry
Zebra	Z3	21	216.5459865	Dog	Low	Dry
Zebra	Z3	22	310.3153722	Dog	Low	Dry
Zebra	Z3	23	726.9921499	Dog	Low	Dry
Zebra	Z3	0	2068.549694	Dog	Low	Dry
Zebra	Z3	1	786.5537708	Dog	Low	Dry
Zebra	Z3	2	186.9275116	Dog	Low	Dry
Zebra	Z3	3	21.69133646	Dog	Low	Dry
Zebra	Z3	4	1632.969205	Dog	Low	Dry
Zebra	Z3	5	1122.646304	Dog	High	Dry
Zebra	Z3	6	568.2953566	Dog	High	Dry
Zebra	Z3	7	164.7282952	Dog	High	Dry
Zebra	Z3	8	1546.7448	Dog	High	Dry
Zebra	Z3	9	159.6632624	Dog	Low	Dry
Zebra	Z3	10	242.9357899	Dog	Low	Dry
Zebra	Z3	11	398.3098465	Dog	Low	Dry
Zebra	Z3	12	622.9786003	Dog	Low	Dry
Zebra	Z3	13	428.288288	Dog	Low	Dry
Zebra	Z3	14	598.2767732	Dog	Low	Dry
Zebra	Z3	15	697.4108355	Dog	Low	Dry
Zebra	Z3	16	55.79331984	Dog	Low	Dry
Zebra	Z3	17	690.2376132	Dog	High	Dry
Zebra	Z3	18	662.1570347	Dog	High	Dry
Zebra	Z3	19	310.3635025	Dog	High	Dry
Zebra	Z3	20	1095.0285	Dog	Low	Dry
Zebra	Z3	21	2377.186368	Dog	Low	Dry
Zebra	Z3	22	1016.523366	Dog	Low	Dry
Zebra	Z3	23	224.3396612	Dog	Low	Dry
Zebra	Z3	0	69.15630943	Dog	Low	Dry
Zebra	Z3	1	36.12274846	Dog	Low	Dry
Zebra	Z3	2	56.62399084	Dog	Low	Dry
Zebra	Z3	3	47.23980056	Dog	Low	Dry
Zebra	Z3	4	8.990629517	Dog	Low	Dry
Zebra	Z3	5	27.56503367	Dog	High	Dry
Zebra	Z3	6	626.1838609	Dog	High	Dry
Zebra	Z3	7	1104.232887	Dog	High	Dry
Zebra	Z3	8	346.8268879	Dog	High	Dry
Zebra	Z3	9	242.6395997	Dog	Low	Dry
Zebra	Z3	10	136.2372503	Dog	Low	Dry
Zebra	Z3	11	581.377278	Dog	Low	Dry
Zebra	Z3	12	313.6887813	Dog	Low	Dry
Zebra	Z3	13	84.22214534	Dog	Low	Dry
Zebra	Z3	14	526.103199	Dog	Low	Dry
Zebra	Z3	15	101.0265422	Dog	Low	Dry
Zebra	Z3	16	570.7388113	Dog	Low	Dry
Zebra	Z3	17	360.6740188	Dog	High	Dry
Zebra	Z3	18	276.7391365	Dog	High	Dry
Zebra	Z3	19	118.0239834	Dog	High	Dry
Zebra	Z3	20	55.25145372	Dog	Low	Dry
Zebra	Z3	21	123.803545	Dog	Low	Dry
Zebra	Z3	22	38.7733921	Dog	Low	Dry
Zebra	Z3	23	901.1445307	Dog	Low	Dry
Zebra	Z3	0	379.3958562	Dog	Low	Dry
Zebra	Z3	1	190.3620175	Dog	Low	Dry
Zebra	Z3	2	12.48460833	Dog	Low	Dry
Zebra	Z3	3	34.85763378	Dog	Low	Dry
Zebra	Z3	4	169.2146564	Dog	Low	Dry
Zebra	Z3	5	49.17773717	Dog	High	Dry
Zebra	Z3	6	709.1987213	Dog	High	Dry
Zebra	Z3	7	654.5579831	Dog	High	Dry
Zebra	Z3	8	570.0338658	Dog	High	Dry
Zebra	Z3	9	279.1571059	Dog	Low	Dry
Zebra	Z3	10	41.98928121	Dog	Low	Dry
Zebra	Z3	11	159.7226581	Dog	Low	Dry
Zebra	Z3	12	325.9214321	Dog	Low	Dry
Zebra	Z3	13	98.92365484	Dog	Low	Dry
Zebra	Z3	14	396.5506106	Dog	Low	Dry
Zebra	Z3	15	168.3004374	Dog	Low	Dry
Zebra	Z3	16	158.6096028	Dog	Low	Dry
Zebra	Z3	17	676.9439455	Dog	High	Dry
Zebra	Z3	18	596.854094	Dog	High	Dry
Zebra	Z3	19	12.55491042	Dog	High	Dry
Zebra	Z3	20	264.6391456	Dog	Low	Dry
Zebra	Z3	21	908.1982663	Dog	Low	Dry
Zebra	Z3	22	719.440804	Dog	Low	Dry
Zebra	Z3	23	150.5972529	Dog	Low	Dry
Zebra	Z3	0	294.9355565	Dog	Low	Dry
Zebra	Z3	1	366.5109605	Dog	Low	Dry
Zebra	Z3	2	87.77462461	Dog	Low	Dry
Zebra	Z3	3	116.1959895	Dog	Low	Dry
Zebra	Z3	4	219.6051731	Dog	Low	Dry
Zebra	Z3	5	33.60008025	Dog	High	Dry
Zebra	Z3	6	171.5110092	Dog	High	Dry
Zebra	Z3	7	499.5540005	Dog	High	Dry
Zebra	Z3	8	600.8499853	Dog	High	Dry
Zebra	Z3	9	962.0662191	Dog	Low	Dry
Zebra	Z3	10	474.0332496	Dog	Low	Dry
Zebra	Z3	11	372.2435486	Dog	Low	Dry
Zebra	Z3	12	883.9571048	Dog	Low	Dry
Zebra	Z3	13	179.7601325	Dog	Low	Dry
Zebra	Z3	14	265.4230381	Dog	Low	Dry
Zebra	Z3	15	948.6505817	Dog	Low	Dry
Zebra	Z3	16	55.46519973	Dog	Low	Dry
Zebra	Z3	17	54.49542811	Dog	High	Dry
Zebra	Z3	18	115.7094269	Dog	High	Dry
Zebra	Z3	19	21.70647359	Dog	High	Dry
Zebra	Z3	20	142.2283481	Dog	Low	Dry
Zebra	Z3	21	400.3439889	Dog	Low	Dry
Zebra	Z3	22	189.8933427	Dog	Low	Dry
Zebra	Z3	23	12.95037624	Dog	Low	Dry
Zebra	Z3	0	97.19751579	Dog	Low	Dry
Zebra	Z3	1	10.45574679	Dog	Low	Dry
Zebra	Z3	2	7.988106241	Dog	Low	Dry
Zebra	Z3	3	9.525092606	Dog	Low	Dry
Zebra	Z3	4	6.737804445	Dog	Low	Dry
Zebra	Z3	5	79.46478913	Dog	High	Dry
Zebra	Z3	6	161.5651805	Dog	High	Dry
Zebra	Z3	7	234.0778807	Dog	High	Dry
Zebra	Z3	8	301.7337508	Dog	High	Dry
Zebra	Z3	9	77.03688208	Dog	Low	Dry
Zebra	Z3	10	32.9906566	Dog	Low	Dry
Zebra	Z3	11	564.9511158	Dog	Low	Dry
Zebra	Z3	12	1478.926396	Dog	Low	Dry
Zebra	Z3	13	1155.404411	Dog	Low	Dry
Zebra	Z3	14	1175.018154	Dog	Low	Dry
Zebra	Z3	15	938.8239832	Dog	Low	Dry
Zebra	Z3	16	531.8339287	Dog	Low	Dry
Zebra	Z3	17	108.6632745	Dog	High	Dry
Zebra	Z3	18	227.8892436	Dog	High	Dry
Zebra	Z3	19	17.19487549	Dog	High	Dry
Zebra	Z3	20	152.3668834	Dog	Low	Dry
Zebra	Z3	21	26.68363879	Dog	Low	Dry
Zebra	Z3	22	80.4325504	Dog	Low	Dry
Zebra	Z3	23	750.7952603	Dog	Low	Dry
Zebra	Z3	0	515.5854531	Dog	Low	Dry
Zebra	Z3	1	391.920599	Dog	Low	Dry
Zebra	Z3	2	81.85230257	Dog	Low	Dry
Zebra	Z3	3	70.6310503	Dog	Low	Dry
Zebra	Z3	4	1468.718963	Dog	Low	Dry
Zebra	Z3	5	884.8923687	Dog	High	Dry
Zebra	Z3	6	1210.768273	Dog	High	Dry
Zebra	Z3	7	513.7623448	Dog	High	Dry
Zebra	Z3	8	1319.270325	Dog	High	Dry
Zebra	Z3	9	1767.606066	Dog	Low	Dry
Zebra	Z3	10	124.3606331	Dog	Low	Dry
Zebra	Z3	11	633.5735217	Dog	Low	Dry
Zebra	Z3	12	212.3409478	Dog	Low	Dry
Zebra	Z3	13	135.7815825	Dog	Low	Dry
Zebra	Z3	14	353.6491753	Dog	Low	Dry
Zebra	Z3	15	698.3930676	Dog	Low	Dry
Zebra	Z3	16	1967.138868	Dog	Low	Dry
Zebra	Z3	17	1125.54156	Dog	High	Dry
Zebra	Z3	18	182.0295434	Dog	High	Dry
Zebra	Z3	19	582.5533361	Dog	High	Dry
Zebra	Z3	20	323.055448	Dog	Low	Dry
Zebra	Z3	21	396.6740992	Dog	Low	Dry
Zebra	Z3	22	390.3805645	Dog	Low	Dry
Zebra	Z3	23	4.314627327	Dog	Low	Dry
Zebra	Z3	0	61.76046161	Dog	Low	Dry
Zebra	Z3	1	332.4294182	Dog	Low	Dry
Zebra	Z3	2	86.15047514	Dog	Low	Dry
Zebra	Z3	3	70.91983465	Dog	Low	Dry
Zebra	Z3	4	8.882321263	Dog	Low	Dry
Zebra	Z3	5	27.54728501	Dog	High	Dry
Zebra	Z3	6	323.6307221	Dog	High	Dry
Zebra	Z3	7	362.4648441	Dog	High	Dry
Zebra	Z3	8	1226.516377	Dog	High	Dry
Zebra	Z3	9	579.6570318	Dog	Low	Dry
Zebra	Z3	10	110.2132491	Dog	Low	Dry
Zebra	Z3	11	533.8815028	Dog	Low	Dry
Zebra	Z3	12	71.60347619	Dog	Low	Dry
Zebra	Z3	13	498.5818311	Dog	Low	Dry
Zebra	Z3	14	755.1755325	Dog	Low	Dry
Zebra	Z3	15	115.1784967	Dog	Low	Dry
Zebra	Z3	16	692.7465856	Dog	Low	Dry
Zebra	Z3	17	352.1367112	Dog	High	Dry
Zebra	Z3	18	629.3888454	Dog	High	Dry
Zebra	Z3	19	5.33338353	Dog	High	Dry
Zebra	Z3	20	352.0396276	Dog	Low	Dry
Zebra	Z3	21	214.4282865	Dog	Low	Dry
Zebra	Z3	22	72.02322282	Dog	Low	Dry
Zebra	Z3	23	968.4570955	Dog	Low	Dry
Zebra	Z3	0	547.9812796	Dog	Low	Dry
Zebra	Z3	1	51.25063955	Dog	Low	Dry
Zebra	Z3	2	635.7431283	Dog	Low	Dry
Zebra	Z3	3	90.62500741	Dog	Low	Dry
Zebra	Z3	4	9.729984397	Dog	Low	Dry
Zebra	Z3	5	57.00223455	Dog	High	Dry
Zebra	Z3	6	417.1079059	Dog	High	Dry
Zebra	Z3	7	306.240343	Dog	High	Dry
Zebra	Z3	8	1889.969633	Dog	High	Dry
Zebra	Z3	9	486.3345074	Dog	Low	Dry
Zebra	Z3	10	390.6461793	Dog	Low	Dry
Zebra	Z3	11	579.0004402	Dog	Low	Dry
Zebra	Z3	12	367.2443282	Dog	Low	Dry
Zebra	Z3	13	3008.549841	Dog	Low	Dry
Zebra	Z3	14	1194.341777	Dog	Low	Dry
Zebra	Z3	15	514.0671069	Dog	Low	Dry
Zebra	Z3	16	481.188768	Dog	Low	Dry
Zebra	Z3	17	357.6810399	Dog	High	Dry
Zebra	Z3	18	719.3537505	Dog	High	Dry
Zebra	Z3	19	937.0104442	Dog	High	Dry
Zebra	Z3	20	77.75956255	Dog	Low	Dry
Zebra	Z3	21	128.3689429	Dog	Low	Dry
Zebra	Z3	22	19.75674879	Dog	Low	Dry
Zebra	Z3	23	3.443036446	Dog	Low	Dry
Zebra	Z3	0	93.20502999	Dog	Low	Dry
Zebra	Z3	1	156.6835245	Dog	Low	Dry
Zebra	Z3	2	90.44906522	Dog	Low	Dry
Zebra	Z3	3	81.83476625	Dog	Low	Dry
Zebra	Z3	4	343.4656714	Dog	Low	Dry
Zebra	Z3	5	16.00503577	Dog	High	Dry
Zebra	Z3	6	62.81671593	Dog	High	Dry
Zebra	Z3	7	1659.417932	Dog	High	Dry
Zebra	Z3	8	328.3941682	Dog	High	Dry
Zebra	Z3	9	267.5778917	Dog	Low	Dry
Zebra	Z3	10	1550.610822	Dog	Low	Dry
Zebra	Z3	11	1124.662869	Dog	Low	Dry
Zebra	Z3	12	772.1345527	Dog	Low	Dry
Zebra	Z3	13	122.4346402	Dog	Low	Dry
Zebra	Z3	14	444.7686349	Dog	Low	Dry
Zebra	Z3	15	74.78095066	Dog	Low	Dry
Zebra	Z3	16	540.8717682	Dog	Low	Dry
Zebra	Z3	17	203.9872485	Dog	High	Dry
Zebra	Z3	18	191.2921465	Dog	High	Dry
Zebra	Z3	19	228.0053875	Dog	High	Dry
Zebra	Z3	20	452.6376889	Dog	Low	Dry
Zebra	Z3	21	18.6232649	Dog	Low	Dry
Zebra	Z3	22	90.61604889	Dog	Low	Dry
Zebra	Z3	23	73.50806691	Dog	Low	Dry
Zebra	Z3	0	156.1951324	Dog	Low	Dry
Zebra	Z3	1	103.46807	Dog	Low	Dry
Zebra	Z3	2	298.4751782	Dog	Low	Dry
Zebra	Z3	3	155.5874575	Dog	Low	Dry
Zebra	Z3	4	83.38705302	Dog	Low	Dry
Zebra	Z3	5	690.6129574	Dog	High	Dry
Zebra	Z3	6	24.29547176	Dog	High	Dry
Zebra	Z3	7	795.719556	Dog	High	Dry
Zebra	Z3	8	576.2432951	Dog	High	Dry
Zebra	Z3	9	107.47379	Dog	Low	Dry
Zebra	Z3	10	123.783032	Dog	Low	Dry
Zebra	Z3	11	1238.92922	Dog	Low	Dry
Zebra	Z3	12	1497.287782	Dog	Low	Dry
Zebra	Z3	13	265.50199	Dog	Low	Dry
Zebra	Z3	14	209.9581108	Dog	Low	Dry
Zebra	Z3	15	555.4244531	Dog	Low	Dry
Zebra	Z3	16	371.9330026	Dog	Low	Dry
Zebra	Z3	17	491.9383057	Dog	High	Dry
Zebra	Z3	18	289.6916666	Dog	High	Dry
Zebra	Z3	19	71.99217181	Dog	High	Dry
Zebra	Z3	20	5.899798254	Dog	Low	Dry
Zebra	Z3	21	15.1213049	Dog	Low	Dry
Zebra	Z3	22	90.88172039	Dog	Low	Dry
Zebra	Z3	23	225.9580909	Dog	Low	Dry
Zebra	Z3	0	177.1925406	Dog	Low	Dry
Zebra	Z3	1	107.6371447	Dog	Low	Dry
Zebra	Z3	2	2.028054713	Dog	Low	Dry
Zebra	Z3	3	5.984760014	Dog	Low	Dry
Zebra	Z3	4	317.662083	Dog	Low	Dry
Zebra	Z3	5	7.047067948	Dog	High	Dry
Zebra	Z3	6	93.27110838	Dog	High	Dry
Zebra	Z3	7	287.3216919	Dog	High	Dry
Zebra	Z3	8	340.4253638	Dog	High	Dry
Zebra	Z3	9	2735.159807	Dog	Low	Dry
Zebra	Z3	10	347.1333816	Dog	Low	Dry
Zebra	Z3	11	443.7002272	Dog	Low	Dry
Zebra	Z3	12	76.31889015	Dog	Low	Dry
Zebra	Z3	13	77.27167266	Dog	Low	Dry
Zebra	Z3	14	62.36378948	Dog	Low	Dry
Zebra	Z3	15	187.1233912	Dog	Low	Dry
Zebra	Z3	16	592.1876637	Dog	Low	Dry
Zebra	Z3	17	1761.129898	Dog	High	Dry
Zebra	Z3	18	1441.405935	Dog	High	Dry
Zebra	Z3	19	184.7540018	Dog	High	Dry
Zebra	Z3	20	162.6485184	Dog	Low	Dry
Zebra	Z3	21	96.11568659	Dog	Low	Dry
Zebra	Z3	22	71.66690006	Dog	Low	Dry
Zebra	Z3	23	236.102589	Dog	Low	Dry
Zebra	Z3	0	258.9335289	Dog	Low	Dry
Zebra	Z3	1	48.66597559	Dog	Low	Dry
Zebra	Z3	2	229.6234943	Dog	Low	Dry
Zebra	Z3	3	20.14549385	Dog	Low	Dry
Zebra	Z3	4	4.41393698	Dog	Low	Dry
Zebra	Z3	5	1.508704759	Dog	High	Dry
Zebra	Z3	6	110.4469832	Dog	High	Dry
Zebra	Z3	7	296.0553933	Dog	High	Dry
Zebra	Z3	8	312.3380776	Dog	High	Dry
Zebra	Z3	9	687.4278569	Dog	Low	Dry
Zebra	Z3	10	883.0096681	Dog	Low	Dry
Zebra	Z3	11	250.5822647	Dog	Low	Dry
Zebra	Z3	12	19.4828051	Dog	Low	Dry
Zebra	Z3	13	399.7327696	Dog	Low	Dry
Zebra	Z3	14	150.4850418	Dog	Low	Dry
Zebra	Z3	15	137.2490304	Dog	Low	Dry
Zebra	Z3	16	440.6631741	Dog	Low	Dry
Zebra	Z3	17	178.8578811	Dog	High	Dry
Zebra	Z3	18	861.1054214	Dog	High	Dry
Zebra	Z3	19	175.9010136	Dog	High	Dry
Zebra	Z3	20	89.87912397	Dog	Low	Dry
Zebra	Z3	21	44.19196712	Dog	Low	Dry
Zebra	Z3	22	266.7464996	Dog	Low	Dry
Zebra	Z3	23	360.9874105	Dog	Low	Dry
Zebra	Z3	0	287.4603189	Dog	Low	Dry
Zebra	Z3	1	9.384346342	Dog	Low	Dry
Zebra	Z3	2	13.55335056	Dog	Low	Dry
Zebra	Z3	3	60.26425886	Dog	Low	Dry
Zebra	Z3	4	17.59448878	Dog	Low	Dry
Zebra	Z3	5	75.63909466	Dog	High	Dry
Zebra	Z3	6	69.59972942	Dog	High	Dry
Zebra	Z3	7	298.1477463	Dog	High	Dry
Zebra	Z3	8	350.6910488	Dog	High	Dry
Zebra	Z3	9	1238.883878	Dog	Low	Dry
Zebra	Z3	10	181.770041	Dog	Low	Dry
Zebra	Z3	11	93.58667867	Dog	Low	Dry
Zebra	Z3	12	138.1102416	Dog	Low	Dry
Zebra	Z3	13	53.70527973	Dog	Low	Dry
Zebra	Z3	14	277.4256669	Dog	Low	Dry
Zebra	Z3	15	133.3813579	Dog	Low	Dry
Zebra	Z3	16	771.7194007	Dog	Low	Dry
Zebra	Z3	17	324.6664466	Dog	High	Dry
Zebra	Z3	18	362.9829727	Dog	High	Dry
Zebra	Z3	19	69.52127721	Dog	High	Dry
Zebra	Z3	20	11.45741659	Dog	Low	Dry
Zebra	Z3	21	146.8868469	Dog	Low	Dry
Zebra	Z3	22	38.28759668	Dog	Low	Dry
Zebra	Z3	23	99.87518547	Dog	Low	Dry
Zebra	Z3	0	23.81905903	Dog	Low	Dry
Zebra	Z3	1	34.099767	Dog	Low	Dry
Zebra	Z3	2	21.56717969	Dog	Low	Dry
Zebra	Z3	3	208.6365927	Dog	Low	Dry
Zebra	Z3	4	38.80610092	Dog	Low	Dry
Zebra	Z3	5	1.231057682	Dog	High	Dry
Zebra	Z3	6	311.4458589	Dog	High	Dry
[truncated: 150,111 more rows]
