# Supplementary material for: Proactive cursorial and ambush predation risk avoidance in four African herbivore species
Source: Ecol Evol. 2024 Jun 5;14(6):e11529. doi: 10.1002/ece3.11529 (PMC11150757; doi:10.1002/ece3.11529)
Supplement: Supplementary file 1 — Data S1 [file ECE3-14-e11529-s001.zip › Zebra dry RSF.csv]

UI	x	y	Used	id	Pred	Activity	Season
3.84E-12	793628.6307	7842314.105	1	Z3	Dog	High	Dry
3.73E-12	793628.6307	7842339.105	1	Z3	Dog	High	Dry
3.95E-12	793853.6307	7842564.105	1	Z3	Dog	High	Dry
4.67E-12	794128.6307	7842739.105	1	Z3	Dog	High	Dry
6.63E-12	794228.6307	7842564.105	1	Z3	Dog	High	Dry
1.83E-11	794528.6307	7841989.105	1	Z3	Dog	High	Dry
1.37E-11	794553.6307	7842289.105	1	Z3	Dog	High	Dry
2.62E-11	794753.6307	7841889.105	1	Z3	Dog	High	Dry
1.74E-10	795528.6307	7840214.105	1	Z3	Dog	High	Dry
1.72E-10	795528.6307	7840239.105	1	Z3	Dog	High	Dry
1.58E-10	795428.6307	7840264.105	1	Z3	Dog	High	Dry
1.64E-10	795478.6307	7840264.105	1	Z3	Dog	High	Dry
1.79E-10	795628.6307	7840314.105	1	Z3	Dog	High	Dry
1.86E-10	795453.6307	7839939.105	1	Z3	Dog	High	Dry
2.27E-10	796003.6307	7840314.105	1	Z3	Dog	High	Dry
1.70E-10	795478.6307	7840189.105	1	Z3	Dog	High	Dry
1.01E-11	794328.6307	7842314.105	1	Z3	Dog	High	Dry
9.80E-12	794303.6307	7842314.105	1	Z3	Dog	High	Dry
7.86E-12	794178.6307	7842364.105	1	Z3	Dog	High	Dry
2.51E-12	793528.6307	7842539.105	1	Z3	Dog	High	Dry
1.11E-12	793578.6307	7843189.105	1	Z3	Dog	High	Dry
1.67E-12	793328.6307	7842614.105	1	Z3	Dog	High	Dry
2.42E-12	793403.6307	7842414.105	1	Z3	Dog	High	Dry
3.38E-12	793603.6307	7842389.105	1	Z3	Dog	High	Dry
1.91E-12	793353.6307	7842539.105	1	Z3	Dog	High	Dry
3.43E-12	793653.6307	7842439.105	1	Z3	Dog	High	Dry
4.00E-12	793778.6307	7842464.105	1	Z3	Dog	High	Dry
8.33E-12	794178.6307	7842314.105	1	Z3	Dog	High	Dry
1.38E-11	794603.6307	7842339.105	1	Z3	Dog	High	Dry
6.11E-12	794078.6307	7842464.105	1	Z3	Dog	High	Dry
8.22E-12	794278.6307	7842439.105	1	Z3	Dog	High	Dry
5.97E-12	793853.6307	7842214.105	1	Z3	Dog	High	Dry
1.09E-11	794453.6307	7842389.105	1	Z3	Dog	High	Dry
1.15E-11	794478.6307	7842364.105	1	Z3	Dog	High	Dry
1.16E-11	794503.6307	7842389.105	1	Z3	Dog	High	Dry
1.58E-11	794603.6307	7842214.105	1	Z3	Dog	High	Dry
2.13E-11	794703.6307	7842039.105	1	Z3	Dog	High	Dry
4.52E-17	789328.6307	7847039.105	1	Z3	Dog	High	Dry
0	789828.6307	7847839.105	1	Z3	Dog	High	Dry
0	789828.6307	7847839.105	1	Z3	Dog	High	Dry
0	789728.6307	7847964.105	1	Z3	Dog	High	Dry
0	789728.6307	7847964.105	1	Z3	Dog	High	Dry
0	789678.6307	7847864.105	1	Z3	Dog	High	Dry
0	789353.6307	7847464.105	1	Z3	Dog	High	Dry
5.85E-12	787778.6307	7846339.105	1	Z3	Dog	High	Dry
1.94E-09	785628.6307	7845289.105	1	Z3	Dog	High	Dry
2.07E-09	785753.6307	7845064.105	1	Z3	Dog	High	Dry
1.56E-09	786028.6307	7845264.105	1	Z3	Dog	High	Dry
1.22E-09	786253.6307	7845314.105	1	Z3	Dog	High	Dry
1.56E-09	786028.6307	7845264.105	1	Z3	Dog	High	Dry
1.56E-09	786028.6307	7845264.105	1	Z3	Dog	High	Dry
2.36E-09	784878.6307	7844964.105	1	Z3	Dog	High	Dry
3.08E-09	784678.6307	7844539.105	1	Z3	Dog	High	Dry
5.16E-10	783028.6307	7847814.105	1	Z3	Dog	High	Dry
5.33E-11	782928.6307	7848564.105	1	Z3	Dog	High	Dry
2.62E-09	781803.6307	7847139.105	1	Z3	Dog	High	Dry
5.86E-10	780653.6307	7847514.105	1	Z3	Dog	High	Dry
6.13E-10	780653.6307	7847489.105	1	Z3	Dog	High	Dry
6.56E-10	780678.6307	7847464.105	1	Z3	Dog	High	Dry
1.09E-09	780578.6307	7847114.105	1	Z3	Dog	High	Dry
1.42E-09	780528.6307	7846914.105	1	Z3	Dog	High	Dry
1.70E-09	780328.6307	7846639.105	1	Z3	Dog	High	Dry
1.66E-09	780503.6307	7846789.105	1	Z3	Dog	High	Dry
1.67E-09	780653.6307	7846889.105	1	Z3	Dog	High	Dry
8.61E-10	780728.6307	7847339.105	1	Z3	Dog	High	Dry
9.88E-10	780878.6307	7847339.105	1	Z3	Dog	High	Dry
1.28E-09	781178.6307	7847339.105	1	Z3	Dog	High	Dry
1.20E-09	781153.6307	7847364.105	1	Z3	Dog	High	Dry
1.22E-09	781453.6307	7847464.105	1	Z3	Dog	High	Dry
4.49E-10	781078.6307	7847839.105	1	Z3	Dog	High	Dry
7.63E-10	780903.6307	7847489.105	1	Z3	Dog	High	Dry
8.82E-10	780803.6307	7847364.105	1	Z3	Dog	High	Dry
2.12E-11	779378.6307	7848864.105	1	Z3	Dog	High	Dry
1.98E-11	779353.6307	7848864.105	1	Z3	Dog	High	Dry
2.38E-11	779403.6307	7848814.105	1	Z3	Dog	High	Dry
1.75E-11	779278.6307	7848814.105	1	Z3	Dog	High	Dry
1.26E-11	779203.6307	7848914.105	1	Z3	Dog	High	Dry
6.64E-11	779828.6307	7848714.105	1	Z3	Dog	High	Dry
2.46E-11	779378.6307	7848739.105	1	Z3	Dog	High	Dry
2.24E-11	779353.6307	7848764.105	1	Z3	Dog	High	Dry
2.07E-11	779453.6307	7849089.105	1	Z3	Dog	High	Dry
1.97E-11	779428.6307	7849064.105	1	Z3	Dog	High	Dry
1.80E-11	779403.6307	7849089.105	1	Z3	Dog	High	Dry
1.15E-11	779278.6307	7849164.105	1	Z3	Dog	High	Dry
6.19E-12	779053.6307	7849114.105	1	Z3	Dog	High	Dry
3.89E-11	779428.6307	7848489.105	1	Z3	Dog	High	Dry
4.19E-11	779528.6307	7848564.105	1	Z3	Dog	High	Dry
3.08E-11	779528.6307	7848864.105	1	Z3	Dog	High	Dry
1.26E-11	779353.6307	7849289.105	1	Z3	Dog	High	Dry
1.66E-11	779428.6307	7849239.105	1	Z3	Dog	High	Dry
1.66E-11	779428.6307	7849239.105	1	Z3	Dog	High	Dry
1.23E-11	779428.6307	7849489.105	1	Z3	Dog	High	Dry
8.60E-12	779478.6307	7849814.105	1	Z3	Dog	High	Dry
2.77E-11	779528.6307	7848989.105	1	Z3	Dog	High	Dry
3.03E-11	779503.6307	7848814.105	1	Z3	Dog	High	Dry
2.60E-11	779428.6307	7848789.105	1	Z3	Dog	High	Dry
4.12E-12	778978.6307	7849239.105	1	Z3	Dog	High	Dry
4.12E-12	778978.6307	7849239.105	1	Z3	Dog	High	Dry
4.65E-12	779028.6307	7849264.105	1	Z3	Dog	High	Dry
2.76E-12	778928.6307	7849414.105	1	Z3	Dog	High	Dry
4.63E-12	779078.6307	7849389.105	1	Z3	Dog	High	Dry
1.19E-12	778303.6307	7849814.105	1	Z3	Dog	High	Dry
3.39E-12	777653.6307	7849339.105	1	Z3	Dog	High	Dry
4.69E-12	777428.6307	7849189.105	1	Z3	Dog	High	Dry
4.61E-12	777503.6307	7849814.105	1	Z3	Dog	High	Dry
3.77E-12	777628.6307	7849839.105	1	Z3	Dog	High	Dry
4.61E-12	777503.6307	7849814.105	1	Z3	Dog	High	Dry
6.87E-12	777203.6307	7849389.105	1	Z3	Dog	High	Dry
7.73E-12	777103.6307	7849264.105	1	Z3	Dog	High	Dry
9.86E-11	774578.6307	7849089.105	1	Z3	Dog	High	Dry
1.01E-10	774628.6307	7849364.105	1	Z3	Dog	High	Dry
8.66E-11	774953.6307	7849689.105	1	Z3	Dog	High	Dry
7.86E-11	776228.6307	7847089.105	1	Z3	Dog	High	Dry
9.47E-11	776203.6307	7846989.105	1	Z3	Dog	High	Dry
1.18E-10	776378.6307	7846989.105	1	Z3	Dog	High	Dry
8.08E-11	776428.6307	7847189.105	1	Z3	Dog	High	Dry
6.86E-10	776578.6307	7846089.105	1	Z3	Dog	High	Dry
4.43E-09	778428.6307	7843764.105	1	Z3	Dog	High	Dry
4.21E-09	778353.6307	7843764.105	1	Z3	Dog	High	Dry
2.91E-09	777778.6307	7843864.105	1	Z3	Dog	High	Dry
2.93E-09	777828.6307	7843889.105	1	Z3	Dog	High	Dry
2.96E-09	777853.6307	7843889.105	1	Z3	Dog	High	Dry
2.96E-09	777878.6307	7843914.105	1	Z3	Dog	High	Dry
2.62E-09	777803.6307	7844164.105	1	Z3	Dog	High	Dry
2.64E-09	777703.6307	7844064.105	1	Z3	Dog	High	Dry
3.51E-09	777228.6307	7842989.105	1	Z3	Dog	High	Dry
2.28E-09	776378.6307	7843164.105	1	Z3	Dog	High	Dry
1.73E-09	775653.6307	7843839.105	1	Z3	Dog	High	Dry
6.87E-11	775178.6307	7847214.105	1	Z3	Dog	High	Dry
6.87E-11	775178.6307	7847214.105	1	Z3	Dog	High	Dry
5.46E-11	775253.6307	7847364.105	1	Z3	Dog	High	Dry
4.89E-11	775428.6307	7847314.105	1	Z3	Dog	High	Dry
5.90E-11	775278.6307	7847264.105	1	Z3	Dog	High	Dry
1.03E-10	774628.6307	7849439.105	1	Z3	Dog	High	Dry
1.14E-10	774478.6307	7849464.105	1	Z3	Dog	High	Dry
1.10E-10	774353.6307	7848914.105	1	Z3	Dog	High	Dry
2.56E-10	772978.6307	7849164.105	1	Z3	Dog	High	Dry
2.52E-10	773003.6307	7849164.105	1	Z3	Dog	High	Dry
2.43E-10	773053.6307	7849239.105	1	Z3	Dog	High	Dry
2.17E-10	773228.6307	7849589.105	1	Z3	Dog	High	Dry
1.26E-10	774553.6307	7850364.105	1	Z3	Dog	High	Dry
2.26E-12	778178.6307	7848964.105	1	Z3	Dog	High	Dry
3.53E-12	778753.6307	7848989.105	1	Z3	Dog	High	Dry
3.98E-12	778978.6307	7849264.105	1	Z3	Dog	High	Dry
3.98E-12	778978.6307	7849264.105	1	Z3	Dog	High	Dry
3.98E-12	778978.6307	7849264.105	1	Z3	Dog	High	Dry
4.98E-12	779028.6307	7849214.105	1	Z3	Dog	High	Dry
6.82E-12	779128.6307	7849214.105	1	Z3	Dog	High	Dry
6.84E-12	779003.6307	7848964.105	1	Z3	Dog	High	Dry
1.09E-10	779853.6307	7848189.105	1	Z3	Dog	High	Dry
1.33E-10	779878.6307	7848064.105	1	Z3	Dog	High	Dry
4.26E-11	779603.6307	7848689.105	1	Z3	Dog	High	Dry
2.97E-11	779628.6307	7849214.105	1	Z3	Dog	High	Dry
2.90E-11	779628.6307	7849239.105	1	Z3	Dog	High	Dry
2.90E-11	779628.6307	7849239.105	1	Z3	Dog	High	Dry
3.67E-11	779678.6307	7849114.105	1	Z3	Dog	High	Dry
7.66E-11	779903.6307	7848714.105	1	Z3	Dog	High	Dry
2.84E-11	779578.6307	7849114.105	1	Z3	Dog	High	Dry
3.17E-11	779628.6307	7849139.105	1	Z3	Dog	High	Dry
2.07E-11	779453.6307	7849089.105	1	Z3	Dog	High	Dry
1.66E-10	779828.6307	7847889.105	1	Z3	Dog	High	Dry
1.66E-10	779828.6307	7847889.105	1	Z3	Dog	High	Dry
1.76E-10	779903.6307	7847889.105	1	Z3	Dog	High	Dry
2.67E-10	779928.6307	7847639.105	1	Z3	Dog	High	Dry
3.93E-10	780078.6307	7847464.105	1	Z3	Dog	High	Dry
9.15E-10	781403.6307	7847589.105	1	Z3	Dog	High	Dry
2.36E-10	780803.6307	7848339.105	1	Z3	Dog	High	Dry
1.91E-10	779953.6307	7847864.105	1	Z3	Dog	High	Dry
4.37E-11	775778.6307	7847264.105	1	Z3	Dog	High	Dry
4.20E-11	775778.6307	7847289.105	1	Z3	Dog	High	Dry
4.20E-11	775778.6307	7847289.105	1	Z3	Dog	High	Dry
5.58E-11	775453.6307	7847189.105	1	Z3	Dog	High	Dry
6.49E-11	775303.6307	7847164.105	1	Z3	Dog	High	Dry
2.13E-09	777078.6307	7844789.105	1	Z3	Dog	High	Dry
2.43E-09	776828.6307	7843989.105	1	Z3	Dog	High	Dry
2.02E-09	774978.6307	7843789.105	1	Z3	Dog	High	Dry
1.91E-08	771928.6307	7840839.105	1	Z3	Dog	High	Dry
1.92E-08	771903.6307	7840839.105	1	Z3	Dog	High	Dry
1.92E-08	771903.6307	7840839.105	1	Z3	Dog	High	Dry
1.93E-08	771803.6307	7840814.105	1	Z3	Dog	High	Dry
2.45E-08	771653.6307	7841114.105	1	Z3	Dog	High	Dry
2.18E-08	771653.6307	7840939.105	1	Z3	Dog	High	Dry
1.97E-08	771578.6307	7840789.105	1	Z3	Dog	High	Dry
1.88E-08	770728.6307	7840764.105	1	Z3	Dog	High	Dry
1.39E-08	770603.6307	7840364.105	1	Z3	Dog	High	Dry
1.39E-08	770603.6307	7840364.105	1	Z3	Dog	High	Dry
1.42E-08	770653.6307	7840389.105	1	Z3	Dog	High	Dry
1.41E-08	770828.6307	7840364.105	1	Z3	Dog	High	Dry
1.67E-08	770678.6307	7840614.105	1	Z3	Dog	High	Dry
1.71E-08	770703.6307	7840639.105	1	Z3	Dog	High	Dry
1.37E-08	770478.6307	7840364.105	1	Z3	Dog	High	Dry
1.49E-08	770378.6307	7840514.105	1	Z3	Dog	High	Dry
1.11E-08	769203.6307	7840489.105	1	Z3	Dog	High	Dry
1.12E-08	769153.6307	7840539.105	1	Z3	Dog	High	Dry
1.25E-08	769203.6307	7840714.105	1	Z3	Dog	High	Dry
1.46E-08	769278.6307	7840964.105	1	Z3	Dog	High	Dry
1.59E-08	769603.6307	7840939.105	1	Z3	Dog	High	Dry
2.16E-08	771353.6307	7840889.105	1	Z3	Dog	High	Dry
2.04E-08	771228.6307	7840814.105	1	Z3	Dog	High	Dry
1.69E-08	770728.6307	7840614.105	1	Z3	Dog	High	Dry
6.96E-09	767653.6307	7841414.105	1	Z3	Dog	High	Dry
6.55E-09	767603.6307	7841364.105	1	Z3	Dog	High	Dry
6.40E-09	767628.6307	7841264.105	1	Z3	Dog	High	Dry
6.81E-09	767778.6307	7841139.105	1	Z3	Dog	High	Dry
7.02E-09	767803.6307	7841164.105	1	Z3	Dog	High	Dry
6.92E-09	767828.6307	7841089.105	1	Z3	Dog	High	Dry
6.71E-09	767803.6307	7841064.105	1	Z3	Dog	High	Dry
7.57E-09	767903.6307	7841164.105	1	Z3	Dog	High	Dry
1.84E-08	770628.6307	7840764.105	1	Z3	Dog	High	Dry
1.89E-08	770678.6307	7840789.105	1	Z3	Dog	High	Dry
1.94E-08	770728.6307	7840814.105	1	Z3	Dog	High	Dry
2.08E-08	771253.6307	7840839.105	1	Z3	Dog	High	Dry
2.24E-08	772053.6307	7841139.105	1	Z3	Dog	High	Dry
1.73E-09	776178.6307	7838889.105	1	Z3	Dog	High	Dry
1.61E-09	776503.6307	7838964.105	1	Z3	Dog	High	Dry
1.96E-09	776278.6307	7839214.105	1	Z3	Dog	High	Dry
8.45E-09	773603.6307	7842314.105	1	Z3	Dog	High	Dry
8.21E-09	773628.6307	7842339.105	1	Z3	Dog	High	Dry
7.97E-09	773653.6307	7842364.105	1	Z3	Dog	High	Dry
7.28E-09	773703.6307	7842589.105	1	Z3	Dog	High	Dry
2.67E-09	774678.6307	7843414.105	1	Z3	Dog	High	Dry
8.97E-10	776428.6307	7845689.105	1	Z3	Dog	High	Dry
2.22E-10	776603.6307	7846839.105	1	Z3	Dog	High	Dry
1.02E-10	775903.6307	7846814.105	1	Z3	Dog	High	Dry
2.13E-10	773353.6307	7848639.105	1	Z3	Dog	High	Dry
2.14E-10	773353.6307	7848614.105	1	Z3	Dog	High	Dry
1.28E-10	774078.6307	7848739.105	1	Z3	Dog	High	Dry
8.65E-11	774778.6307	7849114.105	1	Z3	Dog	High	Dry
8.50E-11	774853.6307	7849264.105	1	Z3	Dog	High	Dry
3.44E-12	777653.6307	7849439.105	1	Z3	Dog	High	Dry
5.22E-12	777403.6307	7849564.105	1	Z3	Dog	High	Dry
4.58E-12	777478.6307	7849489.105	1	Z3	Dog	High	Dry
1.76E-11	777853.6307	7848264.105	1	Z3	Dog	High	Dry
8.18E-12	777603.6307	7848464.105	1	Z3	Dog	High	Dry
9.40E-12	777603.6307	7848414.105	1	Z3	Dog	High	Dry
1.18E-11	777453.6307	7848314.105	1	Z3	Dog	High	Dry
2.44E-11	777703.6307	7848139.105	1	Z3	Dog	High	Dry
5.83E-11	779678.6307	7848514.105	1	Z3	Dog	High	Dry
2.79E-11	779478.6307	7848839.105	1	Z3	Dog	High	Dry
1.71E-11	779378.6307	7849064.105	1	Z3	Dog	High	Dry
4.61E-12	779003.6307	7849214.105	1	Z3	Dog	High	Dry
3.82E-12	778953.6307	7849239.105	1	Z3	Dog	High	Dry
3.82E-12	778953.6307	7849239.105	1	Z3	Dog	High	Dry
2.15E-12	778728.6307	7849214.105	1	Z3	Dog	High	Dry
1.70E-12	778653.6307	7849264.105	1	Z3	Dog	High	Dry
1.45E-12	778178.6307	7850014.105	1	Z3	Dog	High	Dry
6.17E-12	777328.6307	7849964.105	1	Z3	Dog	High	Dry
7.40E-12	777203.6307	7849864.105	1	Z3	Dog	High	Dry
3.89E-12	777603.6307	7849764.105	1	Z3	Dog	High	Dry
4.58E-12	777503.6307	7849764.105	1	Z3	Dog	High	Dry
4.21E-12	777553.6307	7849739.105	1	Z3	Dog	High	Dry
9.96E-13	778678.6307	7849764.105	1	Z3	Dog	High	Dry
2.76E-12	778928.6307	7849414.105	1	Z3	Dog	High	Dry
2.38E-11	779378.6307	7848764.105	1	Z3	Dog	High	Dry
6.42E-12	779028.6307	7849039.105	1	Z3	Dog	High	Dry
6.95E-12	779103.6307	7849139.105	1	Z3	Dog	High	Dry
1.97E-11	779478.6307	7849214.105	1	Z3	Dog	High	Dry
1.97E-11	779478.6307	7849214.105	1	Z3	Dog	High	Dry
2.06E-11	779503.6307	7849239.105	1	Z3	Dog	High	Dry
1.21E-11	779303.6307	7849189.105	1	Z3	Dog	High	Dry
1.35E-11	779253.6307	7848964.105	1	Z3	Dog	High	Dry
2.95E-12	778853.6307	7849214.105	1	Z3	Dog	High	Dry
2.76E-12	778828.6307	7849214.105	1	Z3	Dog	High	Dry
2.00E-12	777978.6307	7849339.105	1	Z3	Dog	High	Dry
7.57E-12	777178.6307	7849739.105	1	Z3	Dog	High	Dry
8.45E-12	777103.6307	7849739.105	1	Z3	Dog	High	Dry
9.06E-12	777053.6307	7849714.105	1	Z3	Dog	High	Dry
1.37E-11	776728.6307	7849514.105	1	Z3	Dog	High	Dry
1.46E-11	776653.6307	7849364.105	1	Z3	Dog	High	Dry
1.78E-10	773803.6307	7850189.105	1	Z3	Dog	High	Dry
1.99E-10	773428.6307	7849589.105	1	Z3	Dog	High	Dry
2.47E-10	772978.6307	7849414.105	1	Z3	Dog	High	Dry
2.68E-10	772603.6307	7849989.105	1	Z3	Dog	High	Dry
2.70E-10	772578.6307	7849989.105	1	Z3	Dog	High	Dry
2.64E-10	772628.6307	7850039.105	1	Z3	Dog	High	Dry
2.43E-10	772878.6307	7850139.105	1	Z3	Dog	High	Dry
2.08E-10	773428.6307	7850339.105	1	Z3	Dog	High	Dry
8.18E-11	775128.6307	7850164.105	1	Z3	Dog	High	Dry
1.22E-10	774378.6307	7849514.105	1	Z3	Dog	High	Dry
2.36E-10	773053.6307	7849514.105	1	Z3	Dog	High	Dry
2.64E-10	772928.6307	7849139.105	1	Z3	Dog	High	Dry
2.70E-10	772853.6307	7849264.105	1	Z3	Dog	High	Dry
2.73E-10	772828.6307	7849289.105	1	Z3	Dog	High	Dry
3.35E-10	772678.6307	7848814.105	1	Z3	Dog	High	Dry
5.10E-10	772503.6307	7848014.105	1	Z3	Dog	High	Dry
2.62E-10	773328.6307	7847889.105	1	Z3	Dog	High	Dry
2.26E-10	773428.6307	7848039.105	1	Z3	Dog	High	Dry
2.73E-10	772928.6307	7848964.105	1	Z3	Dog	High	Dry
2.56E-10	772853.6307	7850864.105	1	Z3	Dog	High	Dry
2.56E-10	772853.6307	7850864.105	1	Z3	Dog	High	Dry
2.56E-10	772853.6307	7850864.105	1	Z3	Dog	High	Dry
1.81E-10	773853.6307	7850439.105	1	Z3	Dog	High	Dry
1.54E-10	774128.6307	7850164.105	1	Z3	Dog	High	Dry
1.94E-10	774153.6307	7851314.105	1	Z3	Dog	High	Dry
2.03E-10	773778.6307	7850889.105	1	Z3	Dog	High	Dry
2.50E-10	772753.6307	7850264.105	1	Z3	Dog	High	Dry
3.01E-10	771953.6307	7850339.105	1	Z3	Dog	High	Dry
2.97E-10	771978.6307	7850364.105	1	Z3	Dog	High	Dry
2.94E-10	771978.6307	7850414.105	1	Z3	Dog	High	Dry
2.68E-10	772528.6307	7850914.105	1	Z3	Dog	High	Dry
2.87E-10	772778.6307	7851314.105	1	Z3	Dog	High	Dry
5.09E-10	773003.6307	7852739.105	1	Z3	Dog	High	Dry
3.37E-10	772353.6307	7851764.105	1	Z3	Dog	High	Dry
2.91E-10	771903.6307	7850539.105	1	Z3	Dog	High	Dry
3.19E-10	771853.6307	7850239.105	1	Z3	Dog	High	Dry
3.14E-10	771903.6307	7850239.105	1	Z3	Dog	High	Dry
3.17E-10	771928.6307	7850189.105	1	Z3	Dog	High	Dry
2.98E-10	772403.6307	7849814.105	1	Z3	Dog	High	Dry
3.82E-10	772353.6307	7849089.105	1	Z3	Dog	High	Dry
3.33E-10	772903.6307	7848239.105	1	Z3	Dog	High	Dry
2.78E-10	773053.6307	7848439.105	1	Z3	Dog	High	Dry
2.94E-10	772828.6307	7848914.105	1	Z3	Dog	High	Dry
3.25E-10	772628.6307	7849039.105	1	Z3	Dog	High	Dry
3.25E-10	772628.6307	7849039.105	1	Z3	Dog	High	Dry
3.15E-10	772678.6307	7849039.105	1	Z3	Dog	High	Dry
2.68E-10	773003.6307	7848789.105	1	Z3	Dog	High	Dry
4.13E-10	772828.6307	7847864.105	1	Z3	Dog	High	Dry
3.52E-10	772878.6307	7848139.105	1	Z3	Dog	High	Dry
2.85E-10	773028.6307	7848414.105	1	Z3	Dog	High	Dry
2.89E-10	773003.6307	7848439.105	1	Z3	Dog	High	Dry
3.06E-10	772803.6307	7848814.105	1	Z3	Dog	High	Dry
3.06E-10	772803.6307	7848814.105	1	Z3	Dog	High	Dry
3.26E-10	772753.6307	7848714.105	1	Z3	Dog	High	Dry
3.27E-10	772628.6307	7849014.105	1	Z3	Dog	High	Dry
2.35E-10	773153.6307	7848989.105	1	Z3	Dog	High	Dry
2.50E-10	773178.6307	7848464.105	1	Z3	Dog	High	Dry
2.73E-10	772953.6307	7848864.105	1	Z3	Dog	High	Dry
3.20E-10	772653.6307	7849039.105	1	Z3	Dog	High	Dry
4.18E-10	772128.6307	7849214.105	1	Z3	Dog	High	Dry
4.18E-10	772128.6307	7849214.105	1	Z3	Dog	High	Dry
4.02E-10	772128.6307	7849314.105	1	Z3	Dog	High	Dry
3.58E-10	772478.6307	7849039.105	1	Z3	Dog	High	Dry
2.24E-10	773303.6307	7848539.105	1	Z3	Dog	High	Dry
1.26E-10	774753.6307	7847089.105	1	Z3	Dog	High	Dry
5.73E-11	775203.6307	7847364.105	1	Z3	Dog	High	Dry
4.43E-11	775403.6307	7847439.105	1	Z3	Dog	High	Dry
6.36E-11	775103.6307	7847364.105	1	Z3	Dog	High	Dry
6.53E-11	775078.6307	7847364.105	1	Z3	Dog	High	Dry
6.19E-11	775128.6307	7847364.105	1	Z3	Dog	High	Dry
7.54E-11	775503.6307	7846964.105	1	Z3	Dog	High	Dry
2.47E-10	776228.6307	7846514.105	1	Z3	Dog	High	Dry
1.03E-10	776603.6307	7847189.105	1	Z3	Dog	High	Dry
6.56E-11	776103.6307	7847114.105	1	Z3	Dog	High	Dry
6.01E-11	775578.6307	7847089.105	1	Z3	Dog	High	Dry
4.43E-12	777528.6307	7849814.105	1	Z3	Dog	High	Dry
4.07E-12	777578.6307	7849789.105	1	Z3	Dog	High	Dry
4.64E-12	777503.6307	7849889.105	1	Z3	Dog	High	Dry
6.16E-12	777328.6307	7849939.105	1	Z3	Dog	High	Dry
9.36E-12	777028.6307	7849689.105	1	Z3	Dog	High	Dry
2.91E-10	776528.6307	7846639.105	1	Z3	Dog	High	Dry
7.11E-11	774978.6307	7847389.105	1	Z3	Dog	High	Dry
6.92E-11	774753.6307	7848039.105	1	Z3	Dog	High	Dry
2.53E-10	770503.6307	7851414.105	1	Z3	Dog	High	Dry
2.64E-10	770478.6307	7851314.105	1	Z3	Dog	High	Dry
2.19E-10	770228.6307	7851939.105	1	Z3	Dog	High	Dry
2.19E-10	770253.6307	7852339.105	1	Z3	Dog	High	Dry
2.37E-10	770478.6307	7852339.105	1	Z3	Dog	High	Dry
2.18E-10	770153.6307	7851914.105	1	Z3	Dog	High	Dry
3.24E-10	769703.6307	7851239.105	1	Z3	Dog	High	Dry
3.90E-10	769503.6307	7851089.105	1	Z3	Dog	High	Dry
9.26E-10	768928.6307	7850214.105	1	Z3	Dog	High	Dry
9.03E-10	768903.6307	7850264.105	1	Z3	Dog	High	Dry
9.50E-10	769003.6307	7850139.105	1	Z3	Dog	High	Dry
1.15E-09	769103.6307	7849789.105	1	Z3	Dog	High	Dry
1.03E-09	769478.6307	7849814.105	1	Z3	Dog	High	Dry
2.89E-10	771928.6307	7850539.105	1	Z3	Dog	High	Dry
2.88E-10	771978.6307	7850514.105	1	Z3	Dog	High	Dry
2.91E-10	772253.6307	7850139.105	1	Z3	Dog	High	Dry
4.00E-10	772153.6307	7849289.105	1	Z3	Dog	High	Dry
3.91E-10	772178.6307	7849314.105	1	Z3	Dog	High	Dry
3.78E-10	772203.6307	7849364.105	1	Z3	Dog	High	Dry
4.01E-10	772228.6307	7849164.105	1	Z3	Dog	High	Dry
3.50E-10	772478.6307	7849114.105	1	Z3	Dog	High	Dry
2.83E-10	773028.6307	7848439.105	1	Z3	Dog	High	Dry
3.16E-10	772803.6307	7848689.105	1	Z3	Dog	High	Dry
3.47E-10	772453.6307	7849189.105	1	Z3	Dog	High	Dry
3.36E-10	772328.6307	7849514.105	1	Z3	Dog	High	Dry
3.36E-10	772328.6307	7849514.105	1	Z3	Dog	High	Dry
3.54E-10	772303.6307	7849389.105	1	Z3	Dog	High	Dry
3.55E-10	772403.6307	7849214.105	1	Z3	Dog	High	Dry
3.29E-10	772503.6307	7849264.105	1	Z3	Dog	High	Dry
1.55E-10	774078.6307	7850064.105	1	Z3	Dog	High	Dry
1.53E-10	773978.6307	7849589.105	1	Z3	Dog	High	Dry
1.75E-10	773678.6307	7849414.105	1	Z3	Dog	High	Dry
2.22E-10	773253.6307	7848914.105	1	Z3	Dog	High	Dry
2.14E-10	773303.6307	7848964.105	1	Z3	Dog	High	Dry
2.07E-10	773353.6307	7849039.105	1	Z3	Dog	High	Dry
1.53E-10	773953.6307	7849464.105	1	Z3	Dog	High	Dry
1.32E-10	774478.6307	7850414.105	1	Z3	Dog	High	Dry
1.11E-10	774553.6307	7849589.105	1	Z3	Dog	High	Dry
9.58E-11	774603.6307	7849039.105	1	Z3	Dog	High	Dry
9.72E-11	774528.6307	7848889.105	1	Z3	Dog	High	Dry
9.01E-11	774528.6307	7848564.105	1	Z3	Dog	High	Dry
4.61E-11	775178.6307	7847939.105	1	Z3	Dog	High	Dry
4.61E-11	775178.6307	7847964.105	1	Z3	Dog	High	Dry
4.57E-11	775228.6307	7848189.105	1	Z3	Dog	High	Dry
4.00E-11	775378.6307	7848214.105	1	Z3	Dog	High	Dry
6.64E-11	774803.6307	7848114.105	1	Z3	Dog	High	Dry
8.96E-11	774478.6307	7847964.105	1	Z3	Dog	High	Dry
1.23E-10	774153.6307	7847889.105	1	Z3	Dog	High	Dry
2.72E-10	774678.6307	7846564.105	1	Z3	Dog	High	Dry
2.81E-10	774678.6307	7846539.105	1	Z3	Dog	High	Dry
2.81E-10	774678.6307	7846539.105	1	Z3	Dog	High	Dry
2.55E-10	774678.6307	7846614.105	1	Z3	Dog	High	Dry
2.06E-10	774628.6307	7846814.105	1	Z3	Dog	High	Dry
1.29E-10	774703.6307	7847114.105	1	Z3	Dog	High	Dry
1.41E-10	774703.6307	7847039.105	1	Z3	Dog	High	Dry
9.54E-11	774978.6307	7847114.105	1	Z3	Dog	High	Dry
9.86E-11	775103.6307	7846989.105	1	Z3	Dog	High	Dry
9.86E-11	775103.6307	7846989.105	1	Z3	Dog	High	Dry
9.86E-11	775103.6307	7846989.105	1	Z3	Dog	High	Dry
9.50E-11	775178.6307	7846964.105	1	Z3	Dog	High	Dry
1.24E-10	775203.6307	7846764.105	1	Z3	Dog	High	Dry
4.76E-11	775878.6307	7847214.105	1	Z3	Dog	High	Dry
4.63E-11	775678.6307	7847239.105	1	Z3	Dog	High	Dry
5.08E-11	775103.6307	7847739.105	1	Z3	Dog	High	Dry
5.19E-12	777378.6307	7849314.105	1	Z3	Dog	High	Dry
5.55E-12	777353.6307	7849464.105	1	Z3	Dog	High	Dry
7.43E-12	777178.6307	7849614.105	1	Z3	Dog	High	Dry
8.99E-12	777053.6307	7849664.105	1	Z3	Dog	High	Dry
2.06E-11	776428.6307	7849639.105	1	Z3	Dog	High	Dry
1.55E-10	774078.6307	7850039.105	1	Z3	Dog	High	Dry
1.50E-10	774028.6307	7849614.105	1	Z3	Dog	High	Dry
1.55E-10	773903.6307	7849339.105	1	Z3	Dog	High	Dry
2.07E-10	773378.6307	7848739.105	1	Z3	Dog	High	Dry
1.84E-10	773578.6307	7848414.105	1	Z3	Dog	High	Dry
1.12E-10	774203.6307	7848139.105	1	Z3	Dog	High	Dry
1.18E-10	774228.6307	7847814.105	1	Z3	Dog	High	Dry
1.58E-10	774228.6307	7847389.105	1	Z3	Dog	High	Dry
2.29E-10	773628.6307	7847639.105	1	Z3	Dog	High	Dry
1.50E-10	773853.6307	7848239.105	1	Z3	Dog	High	Dry
1.38E-10	773978.6307	7848764.105	1	Z3	Dog	High	Dry
2.85E-10	773303.6307	7847764.105	1	Z3	Dog	High	Dry
2.93E-10	773303.6307	7847714.105	1	Z3	Dog	High	Dry
7.70E-11	774728.6307	7847664.105	1	Z3	Dog	High	Dry
2.61E-11	775828.6307	7847739.105	1	Z3	Dog	High	Dry
2.74E-11	776128.6307	7847589.105	1	Z3	Dog	High	Dry
1.21E-10	776553.6307	7847089.105	1	Z3	Dog	High	Dry
7.75E-11	776353.6307	7847164.105	1	Z3	Dog	High	Dry
6.09E-11	775778.6307	7847064.105	1	Z3	Dog	High	Dry
1.34E-10	774753.6307	7847039.105	1	Z3	Dog	High	Dry
1.33E-10	774728.6307	7847064.105	1	Z3	Dog	High	Dry
1.37E-10	774678.6307	7847089.105	1	Z3	Dog	High	Dry
1.38E-10	774728.6307	7847039.105	1	Z3	Dog	High	Dry
1.45E-10	774828.6307	7846914.105	1	Z3	Dog	High	Dry
3.00E-10	776453.6307	7846564.105	1	Z3	Dog	High	Dry
6.97E-11	776053.6307	7847064.105	1	Z3	Dog	High	Dry
4.29E-11	775528.6307	7847364.105	1	Z3	Dog	High	Dry
2.14E-09	774803.6307	7843864.105	1	Z3	Dog	High	Dry
1.75E-09	775028.6307	7844089.105	1	Z3	Dog	High	Dry
1.62E-09	775228.6307	7844114.105	1	Z3	Dog	High	Dry
1.74E-09	775228.6307	7843939.105	1	Z3	Dog	High	Dry
1.86E-09	775328.6307	7843689.105	1	Z3	Dog	High	Dry
8.40E-11	775378.6307	7846939.105	1	Z3	Dog	High	Dry
1.35E-10	775103.6307	7846764.105	1	Z3	Dog	High	Dry
1.31E-10	775028.6307	7846839.105	1	Z3	Dog	High	Dry
1.34E-10	774903.6307	7846914.105	1	Z3	Dog	High	Dry
1.32E-10	774953.6307	7846889.105	1	Z3	Dog	High	Dry
1.32E-10	774953.6307	7846889.105	1	Z3	Dog	High	Dry
7.41E-11	775228.6307	7847114.105	1	Z3	Dog	High	Dry
7.67E-11	775303.6307	7847039.105	1	Z3	Dog	High	Dry
2.85E-11	775678.6307	7847964.105	1	Z3	Dog	High	Dry
4.16E-11	775303.6307	7847739.105	1	Z3	Dog	High	Dry
4.32E-11	775278.6307	7847689.105	1	Z3	Dog	High	Dry
8.54E-11	775303.6307	7846964.105	1	Z3	Dog	High	Dry
1.11E-10	775253.6307	7846814.105	1	Z3	Dog	High	Dry
1.67E-10	775153.6307	7846589.105	1	Z3	Dog	High	Dry
2.79E-10	775178.6307	7846214.105	1	Z3	Dog	High	Dry
6.06E-10	775378.6307	7845489.105	1	Z3	Dog	High	Dry
3.06E-10	772978.6307	7848314.105	1	Z3	Dog	High	Dry
2.77E-10	773003.6307	7848614.105	1	Z3	Dog	High	Dry
3.69E-10	772528.6307	7848839.105	1	Z3	Dog	High	Dry
2.93E-10	772428.6307	7849839.105	1	Z3	Dog	High	Dry
2.95E-10	772428.6307	7849814.105	1	Z3	Dog	High	Dry
2.06E-10	773378.6307	7849989.105	1	Z3	Dog	High	Dry
1.47E-10	774253.6307	7850289.105	1	Z3	Dog	High	Dry
1.14E-10	774528.6307	7849639.105	1	Z3	Dog	High	Dry
1.56E-10	774078.6307	7850089.105	1	Z3	Dog	High	Dry
1.88E-10	773653.6307	7850139.105	1	Z3	Dog	High	Dry
2.61E-10	772553.6307	7850389.105	1	Z3	Dog	High	Dry
2.69E-10	772453.6307	7850289.105	1	Z3	Dog	High	Dry
2.67E-10	772428.6307	7850439.105	1	Z3	Dog	High	Dry
2.66E-10	772453.6307	7850414.105	1	Z3	Dog	High	Dry
2.54E-10	772703.6307	7850214.105	1	Z3	Dog	High	Dry
1.80E-10	773828.6307	7850339.105	1	Z3	Dog	High	Dry
1.94E-10	773653.6307	7850389.105	1	Z3	Dog	High	Dry
2.35E-10	773003.6307	7849939.105	1	Z3	Dog	High	Dry
2.75E-10	772653.6307	7849714.105	1	Z3	Dog	High	Dry
3.13E-10	772453.6307	7849539.105	1	Z3	Dog	High	Dry
3.15E-10	772428.6307	7849564.105	1	Z3	Dog	High	Dry
3.28E-10	772403.6307	7849464.105	1	Z3	Dog	High	Dry
3.54E-10	772203.6307	7849539.105	1	Z3	Dog	High	Dry
3.45E-10	772203.6307	7849614.105	1	Z3	Dog	High	Dry
2.66E-10	772678.6307	7850964.105	1	Z3	Dog	High	Dry
2.54E-10	772703.6307	7850214.105	1	Z3	Dog	High	Dry
2.54E-10	772703.6307	7850214.105	1	Z3	Dog	High	Dry
3.13E-10	772228.6307	7849889.105	1	Z3	Dog	High	Dry
3.16E-10	772203.6307	7849889.105	1	Z3	Dog	High	Dry
3.14E-10	772203.6307	7849914.105	1	Z3	Dog	High	Dry
2.70E-10	772528.6307	7850114.105	1	Z3	Dog	High	Dry
1.45E-10	774303.6307	7850389.105	1	Z3	Dog	High	Dry
2.31E-10	773178.6307	7850614.105	1	Z3	Dog	High	Dry
2.39E-10	772928.6307	7850214.105	1	Z3	Dog	High	Dry
2.67E-10	772453.6307	7850364.105	1	Z3	Dog	High	Dry
3.85E-10	772353.6307	7849064.105	1	Z3	Dog	High	Dry
3.91E-10	772328.6307	7849064.105	1	Z3	Dog	High	Dry
3.95E-10	772328.6307	7849039.105	1	Z3	Dog	High	Dry
2.13E-10	773378.6307	7848489.105	1	Z3	Dog	High	Dry
5.46E-11	775003.6307	7847964.105	1	Z3	Dog	High	Dry
1.10E-10	774578.6307	7849614.105	1	Z3	Dog	High	Dry
1.19E-10	774378.6307	7849364.105	1	Z3	Dog	High	Dry
1.08E-10	774453.6307	7849139.105	1	Z3	Dog	High	Dry
4.72E-10	772128.6307	7848914.105	1	Z3	Dog	High	Dry
4.58E-10	772128.6307	7848989.105	1	Z3	Dog	High	Dry
5.33E-10	772253.6307	7848389.105	1	Z3	Dog	High	Dry
3.58E-10	772778.6307	7848339.105	1	Z3	Dog	High	Dry
3.50E-10	773003.6307	7847889.105	1	Z3	Dog	High	Dry
3.68E-10	772753.6307	7848314.105	1	Z3	Dog	High	Dry
5.99E-10	772278.6307	7848064.105	1	Z3	Dog	High	Dry
5.05E-10	772028.6307	7848914.105	1	Z3	Dog	High	Dry
4.91E-10	771178.6307	7849889.105	1	Z3	Dog	High	Dry
4.40E-10	771478.6307	7849839.105	1	Z3	Dog	High	Dry
4.45E-10	771453.6307	7849839.105	1	Z3	Dog	High	Dry
2.78E-10	771878.6307	7851089.105	1	Z3	Dog	High	Dry
5.77E-10	771353.6307	7849464.105	1	Z3	Dog	High	Dry
7.53E-10	770303.6307	7849839.105	1	Z3	Dog	High	Dry
7.45E-10	770153.6307	7849939.105	1	Z3	Dog	High	Dry
7.25E-10	769578.6307	7850264.105	1	Z3	Dog	High	Dry
2.96E-10	770078.6307	7851214.105	1	Z3	Dog	High	Dry
2.87E-10	770153.6307	7851239.105	1	Z3	Dog	High	Dry
2.75E-10	770228.6307	7851289.105	1	Z3	Dog	High	Dry
2.37E-10	770528.6307	7851664.105	1	Z3	Dog	High	Dry
2.72E-10	771328.6307	7851539.105	1	Z3	Dog	High	Dry
2.82E-10	771803.6307	7850789.105	1	Z3	Dog	High	Dry
2.94E-10	771828.6307	7850539.105	1	Z3	Dog	High	Dry
2.92E-10	771903.6307	7850514.105	1	Z3	Dog	High	Dry
3.00E-10	772253.6307	7850014.105	1	Z3	Dog	High	Dry
3.00E-10	772228.6307	7850039.105	1	Z3	Dog	High	Dry
2.98E-10	772253.6307	7850039.105	1	Z3	Dog	High	Dry
2.81E-10	772128.6307	7850489.105	1	Z3	Dog	High	Dry
2.73E-10	772203.6307	7850739.105	1	Z3	Dog	High	Dry
2.56E-10	773628.6307	7851489.105	1	Z3	Dog	High	Dry
2.36E-10	773428.6307	7851039.105	1	Z3	Dog	High	Dry
2.60E-10	772628.6307	7850164.105	1	Z3	Dog	High	Dry
3.69E-09	773578.6307	7844364.105	1	Z3	Dog	High	Dry
3.71E-09	773528.6307	7844414.105	1	Z3	Dog	High	Dry
3.03E-09	773828.6307	7844464.105	1	Z3	Dog	High	Dry
3.15E-09	773803.6307	7844414.105	1	Z3	Dog	High	Dry
3.09E-09	773853.6307	7844389.105	1	Z3	Dog	High	Dry
3.27E-09	773853.6307	7844264.105	1	Z3	Dog	High	Dry
1.53E-09	774378.6307	7845064.105	1	Z3	Dog	High	Dry
6.39E-10	774903.6307	7845664.105	1	Z3	Dog	High	Dry
1.97E-10	775128.6307	7846489.105	1	Z3	Dog	High	Dry
2.01E-10	775153.6307	7846464.105	1	Z3	Dog	High	Dry
2.01E-10	775153.6307	7846464.105	1	Z3	Dog	High	Dry
3.57E-10	775053.6307	7846089.105	1	Z3	Dog	High	Dry
5.39E-10	775128.6307	7845689.105	1	Z3	Dog	High	Dry
2.26E-09	772978.6307	7845689.105	1	Z3	Dog	High	Dry
2.42E-09	772728.6307	7845739.105	1	Z3	Dog	High	Dry
2.58E-09	772578.6307	7845739.105	1	Z3	Dog	High	Dry
5.00E-10	771978.6307	7849014.105	1	Z3	Dog	High	Dry
2.40E-10	772928.6307	7850364.105	1	Z3	Dog	High	Dry
2.98E-10	772503.6307	7851389.105	1	Z3	Dog	High	Dry
2.59E-10	772828.6307	7850914.105	1	Z3	Dog	High	Dry
2.60E-10	772953.6307	7851014.105	1	Z3	Dog	High	Dry
2.00E-10	773653.6307	7850589.105	1	Z3	Dog	High	Dry
2.31E-10	773053.6307	7850264.105	1	Z3	Dog	High	Dry
2.82E-10	772453.6307	7849989.105	1	Z3	Dog	High	Dry
3.33E-10	774803.6307	7846314.105	1	Z3	Dog	High	Dry
3.33E-10	774803.6307	7846314.105	1	Z3	Dog	High	Dry
3.25E-10	774828.6307	7846314.105	1	Z3	Dog	High	Dry
1.66E-10	775428.6307	7846489.105	1	Z3	Dog	High	Dry
3.45E-10	776528.6307	7846539.105	1	Z3	Dog	High	Dry
1.92E-10	776953.6307	7847139.105	1	Z3	Dog	High	Dry
8.63E-11	776603.6307	7847264.105	1	Z3	Dog	High	Dry
4.14E-11	776403.6307	7847464.105	1	Z3	Dog	High	Dry
6.22E-11	775353.6307	7847164.105	1	Z3	Dog	High	Dry
5.70E-11	775528.6307	7847139.105	1	Z3	Dog	High	Dry
5.85E-11	775553.6307	7847114.105	1	Z3	Dog	High	Dry
1.46E-10	776178.6307	7846764.105	1	Z3	Dog	High	Dry
5.46E-10	776453.6307	7846164.105	1	Z3	Dog	High	Dry
6.85E-11	776203.6307	7847139.105	1	Z3	Dog	High	Dry
2.13E-11	776128.6307	7847814.105	1	Z3	Dog	High	Dry
3.08E-11	775628.6307	7848139.105	1	Z3	Dog	High	Dry
3.29E-12	777703.6307	7849739.105	1	Z3	Dog	High	Dry
4.77E-12	777478.6307	7849764.105	1	Z3	Dog	High	Dry
4.58E-12	777503.6307	7849764.105	1	Z3	Dog	High	Dry
5.06E-12	777453.6307	7849939.105	1	Z3	Dog	High	Dry
5.20E-12	777453.6307	7850439.105	1	Z3	Dog	High	Dry
9.04E-12	777078.6307	7850014.105	1	Z3	Dog	High	Dry
9.36E-12	777053.6307	7849989.105	1	Z3	Dog	High	Dry
8.30E-12	777128.6307	7849889.105	1	Z3	Dog	High	Dry
3.56E-12	777653.6307	7849714.105	1	Z3	Dog	High	Dry
3.57E-12	777653.6307	7849739.105	1	Z3	Dog	High	Dry
3.17E-12	777728.6307	7849789.105	1	Z3	Dog	High	Dry
2.85E-12	777778.6307	7849614.105	1	Z3	Dog	High	Dry
2.90E-12	777753.6307	7849389.105	1	Z3	Dog	High	Dry
4.23E-11	775778.6307	7849639.105	1	Z3	Dog	High	Dry
4.62E-11	775678.6307	7849589.105	1	Z3	Dog	High	Dry
5.60E-11	775453.6307	7849514.105	1	Z3	Dog	High	Dry
7.80E-12	777153.6307	7849689.105	1	Z3	Dog	High	Dry
9.35E-13	778603.6307	7849789.105	1	Z3	Dog	High	Dry
4.63E-13	778878.6307	7850639.105	1	Z3	Dog	High	Dry
6.31E-14	779603.6307	7851614.105	1	Z3	Dog	High	Dry
0	780003.6307	7851939.105	1	Z3	Dog	High	Dry
3.35E-14	779903.6307	7851739.105	1	Z3	Dog	High	Dry
2.99E-13	779053.6307	7850989.105	1	Z3	Dog	High	Dry
3.80E-13	778903.6307	7850889.105	1	Z3	Dog	High	Dry
1.88E-11	779453.6307	7849189.105	1	Z3	Dog	High	Dry
1.88E-11	779453.6307	7849189.105	1	Z3	Dog	High	Dry
1.75E-11	779428.6307	7849189.105	1	Z3	Dog	High	Dry
6.74E-12	779203.6307	7849414.105	1	Z3	Dog	High	Dry
3.11E-12	779128.6307	7849764.105	1	Z3	Dog	High	Dry
2.56E-13	779303.6307	7851014.105	1	Z3	Dog	High	Dry
3.85E-13	779053.6307	7850764.105	1	Z3	Dog	High	Dry
8.11E-13	778878.6307	7850164.105	1	Z3	Dog	High	Dry
4.39E-13	778953.6307	7850664.105	1	Z3	Dog	High	Dry
4.42E-13	778928.6307	7850664.105	1	Z3	Dog	High	Dry
4.63E-13	778878.6307	7850639.105	1	Z3	Dog	High	Dry
6.99E-13	778628.6307	7850314.105	1	Z3	Dog	High	Dry
6.05E-13	778653.6307	7850639.105	1	Z3	Dog	High	Dry
3.45E-10	772978.6307	7851864.105	1	Z3	Dog	High	Dry
3.02E-10	772928.6307	7851514.105	1	Z3	Dog	High	Dry
2.57E-10	772778.6307	7850814.105	1	Z3	Dog	High	Dry
3.53E-10	772178.6307	7849589.105	1	Z3	Dog	High	Dry
3.09E-10	772503.6307	7849489.105	1	Z3	Dog	High	Dry
3.11E-10	772503.6307	7849464.105	1	Z3	Dog	High	Dry
2.98E-10	772578.6307	7849489.105	1	Z3	Dog	High	Dry
1.58E-10	774078.6307	7850189.105	1	Z3	Dog	High	Dry
1.47E-10	774153.6307	7849914.105	1	Z3	Dog	High	Dry
1.36E-10	774253.6307	7849739.105	1	Z3	Dog	High	Dry
1.27E-10	774328.6307	7849564.105	1	Z3	Dog	High	Dry
2.06E-10	773353.6307	7849264.105	1	Z3	Dog	High	Dry
1.98E-10	773428.6307	7849239.105	1	Z3	Dog	High	Dry
2.39E-10	772978.6307	7849764.105	1	Z3	Dog	High	Dry
2.37E-10	773003.6307	7849764.105	1	Z3	Dog	High	Dry
1.81E-10	773728.6307	7850064.105	1	Z3	Dog	High	Dry
2.69E-10	771278.6307	7851339.105	1	Z3	Dog	High	Dry
2.69E-10	770803.6307	7851214.105	1	Z3	Dog	High	Dry
2.79E-10	770503.6307	7851189.105	1	Z3	Dog	High	Dry
2.51E-10	770053.6307	7851514.105	1	Z3	Dog	High	Dry
2.23E-10	770178.6307	7851814.105	1	Z3	Dog	High	Dry
2.24E-10	770178.6307	7851789.105	1	Z3	Dog	High	Dry
2.20E-10	770228.6307	7851889.105	1	Z3	Dog	High	Dry
2.30E-10	770503.6307	7851939.105	1	Z3	Dog	High	Dry
4.60E-10	770378.6307	7855264.105	1	Z3	Dog	High	Dry
2.52E-10	769753.6307	7853614.105	1	Z3	Dog	High	Dry
2.34E-10	769078.6307	7852339.105	1	Z3	Dog	High	Dry
2.33E-10	769828.6307	7851739.105	1	Z3	Dog	High	Dry
2.33E-10	769828.6307	7851739.105	1	Z3	Dog	High	Dry
2.33E-10	769828.6307	7851739.105	1	Z3	Dog	High	Dry
2.24E-10	769803.6307	7851839.105	1	Z3	Dog	High	Dry
2.15E-10	770078.6307	7851939.105	1	Z3	Dog	High	Dry
2.83E-10	771653.6307	7850864.105	1	Z3	Dog	High	Dry
2.90E-10	771478.6307	7850814.105	1	Z3	Dog	High	Dry
4.56E-10	770828.6307	7850239.105	1	Z3	Dog	High	Dry
5.53E-10	771153.6307	7849714.105	1	Z3	Dog	High	Dry
5.59E-10	771128.6307	7849714.105	1	Z3	Dog	High	Dry
5.80E-10	771053.6307	7849714.105	1	Z3	Dog	High	Dry
6.02E-10	770978.6307	7849714.105	1	Z3	Dog	High	Dry
4.86E-10	771028.6307	7850014.105	1	Z3	Dog	High	Dry
3.49E-10	771753.6307	7850089.105	1	Z3	Dog	High	Dry
3.98E-10	771778.6307	7849764.105	1	Z3	Dog	High	Dry
4.69E-10	771778.6307	7849414.105	1	Z3	Dog	High	Dry
5.20E-10	771703.6307	7849289.105	1	Z3	Dog	High	Dry
5.08E-10	771703.6307	7849339.105	1	Z3	Dog	High	Dry
5.08E-10	771703.6307	7849339.105	1	Z3	Dog	High	Dry
6.02E-10	771378.6307	7849364.105	1	Z3	Dog	High	Dry
6.44E-10	771203.6307	7849414.105	1	Z3	Dog	High	Dry
2.51E-09	766428.6307	7850189.105	1	Z3	Dog	High	Dry
2.60E-09	766053.6307	7850639.105	1	Z3	Dog	High	Dry
2.71E-09	765503.6307	7851114.105	1	Z3	Dog	High	Dry
1.03E-09	766178.6307	7852914.105	1	Z3	Dog	High	Dry
8.11E-10	766503.6307	7853639.105	1	Z3	Dog	High	Dry
8.84E-10	766253.6307	7853989.105	1	Z3	Dog	High	Dry
9.24E-10	766278.6307	7854239.105	1	Z3	Dog	High	Dry
8.59E-10	766728.6307	7854439.105	1	Z3	Dog	High	Dry
5.00E-10	767628.6307	7853539.105	1	Z3	Dog	High	Dry
2.41E-10	768928.6307	7852564.105	1	Z3	Dog	High	Dry
2.35E-10	769328.6307	7852014.105	1	Z3	Dog	High	Dry
2.04E-10	769928.6307	7852239.105	1	Z3	Dog	High	Dry
2.01E-10	769803.6307	7852314.105	1	Z3	Dog	High	Dry
2.01E-10	769778.6307	7852314.105	1	Z3	Dog	High	Dry
2.00E-10	769728.6307	7852389.105	1	Z3	Dog	High	Dry
2.09E-10	769278.6307	7852764.105	1	Z3	Dog	High	Dry
1.30E-09	764628.6307	7854389.105	1	Z3	Dog	High	Dry
1.14E-09	765328.6307	7854289.105	1	Z3	Dog	High	Dry
8.04E-10	766778.6307	7852964.105	1	Z3	Dog	High	Dry
6.57E-10	767278.6307	7852739.105	1	Z3	Dog	High	Dry
6.71E-10	767253.6307	7852714.105	1	Z3	Dog	High	Dry
6.90E-10	767203.6307	7852714.105	1	Z3	Dog	High	Dry
7.44E-10	767078.6307	7852689.105	1	Z3	Dog	High	Dry
7.29E-10	767128.6307	7852664.105	1	Z3	Dog	High	Dry
1.58E-09	763403.6307	7854514.105	1	Z3	Dog	High	Dry
1.32E-09	764528.6307	7854389.105	1	Z3	Dog	High	Dry
9.34E-10	765953.6307	7853764.105	1	Z3	Dog	High	Dry
5.96E-10	767453.6307	7852714.105	1	Z3	Dog	High	Dry
5.93E-10	767453.6307	7852739.105	1	Z3	Dog	High	Dry
5.67E-10	767503.6307	7852814.105	1	Z3	Dog	High	Dry
5.19E-10	767603.6307	7852989.105	1	Z3	Dog	High	Dry
5.01E-10	767628.6307	7853239.105	1	Z3	Dog	High	Dry
2.16E-10	769778.6307	7853039.105	1	Z3	Dog	High	Dry
2.17E-10	769378.6307	7852189.105	1	Z3	Dog	High	Dry
2.15E-10	769478.6307	7852139.105	1	Z3	Dog	High	Dry
2.54E-10	769653.6307	7851639.105	1	Z3	Dog	High	Dry
2.51E-10	769753.6307	7851614.105	1	Z3	Dog	High	Dry
2.26E-10	770228.6307	7851764.105	1	Z3	Dog	High	Dry
2.80E-10	771453.6307	7851589.105	1	Z3	Dog	High	Dry
2.83E-10	771753.6307	7850814.105	1	Z3	Dog	High	Dry
2.84E-10	771903.6307	7850664.105	1	Z3	Dog	High	Dry
3.68E-10	771478.6307	7850189.105	1	Z3	Dog	High	Dry
4.30E-10	771378.6307	7849964.105	1	Z3	Dog	High	Dry
3.72E-10	769128.6307	7851364.105	1	Z3	Dog	High	Dry
3.64E-10	768628.6307	7851839.105	1	Z3	Dog	High	Dry
3.43E-10	768628.6307	7851964.105	1	Z3	Dog	High	Dry
3.64E-10	768278.6307	7852489.105	1	Z3	Dog	High	Dry
5.81E-10	767353.6307	7853764.105	1	Z3	Dog	High	Dry
2.11E-10	769303.6307	7852989.105	1	Z3	Dog	High	Dry
2.13E-10	769203.6307	7852664.105	1	Z3	Dog	High	Dry
2.30E-10	769278.6307	7852114.105	1	Z3	Dog	High	Dry
2.29E-10	769078.6307	7852439.105	1	Z3	Dog	High	Dry
2.29E-10	769028.6307	7852589.105	1	Z3	Dog	High	Dry
2.36E-10	768978.6307	7853164.105	1	Z3	Dog	High	Dry
4.31E-10	770353.6307	7854789.105	1	Z3	Dog	High	Dry
4.48E-10	770403.6307	7854889.105	1	Z3	Dog	High	Dry
2.34E-10	769078.6307	7853339.105	1	Z3	Dog	High	Dry
2.51E-10	768803.6307	7852939.105	1	Z3	Dog	High	Dry
2.49E-10	768828.6307	7852739.105	1	Z3	Dog	High	Dry
2.26E-10	769053.6307	7852614.105	1	Z3	Dog	High	Dry
2.26E-10	769053.6307	7852614.105	1	Z3	Dog	High	Dry
2.26E-10	769053.6307	7852614.105	1	Z3	Dog	High	Dry
2.21E-10	769253.6307	7853239.105	1	Z3	Dog	High	Dry
3.59E-10	770028.6307	7854564.105	1	Z3	Dog	High	Dry
6.19E-11	773928.6307	7858689.105	1	Z3	Dog	High	Dry
1.62E-10	773603.6307	7857889.105	1	Z3	Dog	High	Dry
3.86E-10	773453.6307	7856764.105	1	Z3	Dog	High	Dry
2.07E-10	770028.6307	7852364.105	1	Z3	Dog	High	Dry
2.07E-10	770028.6307	7852364.105	1	Z3	Dog	High	Dry
2.05E-10	769978.6307	7852364.105	1	Z3	Dog	High	Dry
2.12E-10	770103.6307	7852439.105	1	Z3	Dog	High	Dry
2.21E-10	770153.6307	7852614.105	1	Z3	Dog	High	Dry
2.77E-10	768653.6307	7853289.105	1	Z3	Dog	High	Dry
2.93E-10	768553.6307	7852689.105	1	Z3	Dog	High	Dry
3.34E-10	768653.6307	7851989.105	1	Z3	Dog	High	Dry
3.06E-10	768903.6307	7851864.105	1	Z3	Dog	High	Dry
3.06E-10	768903.6307	7851864.105	1	Z3	Dog	High	Dry
3.10E-10	768903.6307	7851839.105	1	Z3	Dog	High	Dry
4.13E-10	768878.6307	7851389.105	1	Z3	Dog	High	Dry
6.06E-10	768328.6307	7851264.105	1	Z3	Dog	High	Dry
4.66E-10	767753.6307	7853464.105	1	Z3	Dog	High	Dry
3.26E-10	768628.6307	7852089.105	1	Z3	Dog	High	Dry
4.00E-10	769128.6307	7851264.105	1	Z3	Dog	High	Dry
2.49E-10	769228.6307	7851964.105	1	Z3	Dog	High	Dry
2.19E-10	769403.6307	7852139.105	1	Z3	Dog	High	Dry
2.17E-10	769378.6307	7852189.105	1	Z3	Dog	High	Dry
2.08E-10	769328.6307	7852514.105	1	Z3	Dog	High	Dry
2.77E-10	768653.6307	7853289.105	1	Z3	Dog	High	Dry
7.40E-10	773028.6307	7855439.105	1	Z3	Dog	High	Dry
7.76E-10	772778.6307	7855414.105	1	Z3	Dog	High	Dry
7.76E-10	772778.6307	7855414.105	1	Z3	Dog	High	Dry
8.25E-10	772528.6307	7855089.105	1	Z3	Dog	High	Dry
8.27E-10	772528.6307	7855064.105	1	Z3	Dog	High	Dry
8.32E-10	772528.6307	7854964.105	1	Z3	Dog	High	Dry
8.28E-10	772753.6307	7854814.105	1	Z3	Dog	High	Dry
7.82E-10	773153.6307	7854564.105	1	Z3	Dog	High	Dry
2.74E-10	773078.6307	7851289.105	1	Z3	Dog	High	Dry
2.95E-10	772728.6307	7851389.105	1	Z3	Dog	High	Dry
2.66E-10	772828.6307	7851039.105	1	Z3	Dog	High	Dry
2.68E-10	772378.6307	7850539.105	1	Z3	Dog	High	Dry
2.61E-10	772553.6307	7850414.105	1	Z3	Dog	High	Dry
2.54E-10	772703.6307	7850214.105	1	Z3	Dog	High	Dry
2.53E-10	772778.6307	7850689.105	1	Z3	Dog	High	Dry
2.71E-10	772803.6307	7851114.105	1	Z3	Dog	High	Dry
2.83E-10	773528.6307	7851664.105	1	Z3	Dog	High	Dry
3.00E-10	773428.6307	7851739.105	1	Z3	Dog	High	Dry
2.79E-10	771078.6307	7851064.105	1	Z3	Dog	High	Dry
3.88E-10	769953.6307	7850889.105	1	Z3	Dog	High	Dry
3.67E-10	770003.6307	7850939.105	1	Z3	Dog	High	Dry
3.52E-10	770078.6307	7850964.105	1	Z3	Dog	High	Dry
3.42E-10	769603.6307	7851214.105	1	Z3	Dog	High	Dry
3.19E-10	768928.6307	7851764.105	1	Z3	Dog	High	Dry
2.64E-10	768728.6307	7853214.105	1	Z3	Dog	High	Dry
3.24E-10	768653.6307	7852064.105	1	Z3	Dog	High	Dry
3.29E-10	768678.6307	7851989.105	1	Z3	Dog	High	Dry
4.49E-10	769653.6307	7850839.105	1	Z3	Dog	High	Dry
4.40E-10	769653.6307	7850864.105	1	Z3	Dog	High	Dry
3.83E-10	769653.6307	7851039.105	1	Z3	Dog	High	Dry
5.79E-10	768653.6307	7851064.105	1	Z3	Dog	High	Dry
1.97E-09	767303.6307	7849739.105	1	Z3	Dog	High	Dry
1.58E-09	763403.6307	7854514.105	1	Z3	Dog	High	Dry
1.64E-09	763478.6307	7854639.105	1	Z3	Dog	High	Dry
1.07E-09	765203.6307	7853689.105	1	Z3	Dog	High	Dry
1.17E-09	765153.6307	7854289.105	1	Z3	Dog	High	Dry
1.19E-09	765153.6307	7854339.105	1	Z3	Dog	High	Dry
1.19E-09	765153.6307	7854339.105	1	Z3	Dog	High	Dry
1.26E-09	765228.6307	7854489.105	1	Z3	Dog	High	Dry
1.26E-09	765078.6307	7854439.105	1	Z3	Dog	High	Dry
1.19E-09	764603.6307	7854039.105	1	Z3	Dog	High	Dry
1.07E-09	765228.6307	7853639.105	1	Z3	Dog	High	Dry
1.02E-09	765453.6307	7853814.105	1	Z3	Dog	High	Dry
1.27E-09	766303.6307	7852264.105	1	Z3	Dog	High	Dry
1.24E-09	766303.6307	7852314.105	1	Z3	Dog	High	Dry
1.27E-09	766303.6307	7852264.105	1	Z3	Dog	High	Dry
1.19E-09	766203.6307	7852514.105	1	Z3	Dog	High	Dry
1.29E-09	765928.6307	7852539.105	1	Z3	Dog	High	Dry
1.33E-09	764553.6307	7853289.105	1	Z3	Dog	High	Dry
1.94E-09	764778.6307	7852339.105	1	Z3	Dog	High	Dry
1.72E-09	766528.6307	7851339.105	1	Z3	Dog	High	Dry
1.58E-09	768528.6307	7849364.105	1	Z3	Dog	High	Dry
1.57E-09	768553.6307	7849364.105	1	Z3	Dog	High	Dry
1.57E-09	768553.6307	7849364.105	1	Z3	Dog	High	Dry
1.56E-09	768553.6307	7849389.105	1	Z3	Dog	High	Dry
1.49E-09	768703.6307	7849439.105	1	Z3	Dog	High	Dry
1.89E-09	767303.6307	7849914.105	1	Z3	Dog	High	Dry
1.91E-09	767053.6307	7850289.105	1	Z3	Dog	High	Dry
2.21E-09	766403.6307	7850789.105	1	Z3	Dog	High	Dry
1.67E-09	766753.6307	7851114.105	1	Z3	Dog	High	Dry
1.67E-09	766753.6307	7851114.105	1	Z3	Dog	High	Dry
1.82E-09	766553.6307	7851164.105	1	Z3	Dog	High	Dry
1.93E-09	766528.6307	7851039.105	1	Z3	Dog	High	Dry
3.05E-09	765328.6307	7850639.105	1	Z3	Dog	High	Dry
1.21E-09	764553.6307	7853639.105	1	Z3	Dog	High	Dry
1.11E-09	765203.6307	7853439.105	1	Z3	Dog	High	Dry
1.05E-09	765753.6307	7853239.105	1	Z3	Dog	High	Dry
7.29E-10	766903.6307	7853189.105	1	Z3	Dog	High	Dry
7.16E-10	766928.6307	7853239.105	1	Z3	Dog	High	Dry
7.18E-10	766928.6307	7853214.105	1	Z3	Dog	High	Dry
7.06E-10	766953.6307	7853264.105	1	Z3	Dog	High	Dry
6.55E-10	767078.6307	7853714.105	1	Z3	Dog	High	Dry
1.24E-09	764728.6307	7853364.105	1	Z3	Dog	High	Dry
1.25E-09	765453.6307	7852914.105	1	Z3	Dog	High	Dry
1.03E-09	766428.6307	7852639.105	1	Z3	Dog	High	Dry
3.79E-10	769528.6307	7851114.105	1	Z3	Dog	High	Dry
3.69E-10	769603.6307	7851114.105	1	Z3	Dog	High	Dry
3.69E-10	769603.6307	7851114.105	1	Z3	Dog	High	Dry
3.83E-10	769028.6307	7851389.105	1	Z3	Dog	High	Dry
3.52E-10	768903.6307	7851614.105	1	Z3	Dog	High	Dry
5.97E-10	767278.6307	7853564.105	1	Z3	Dog	High	Dry
7.02E-10	766953.6307	7853314.105	1	Z3	Dog	High	Dry
7.15E-10	766903.6307	7853339.105	1	Z3	Dog	High	Dry
6.44E-10	767178.6307	7853139.105	1	Z3	Dog	High	Dry
6.49E-10	767178.6307	7853089.105	1	Z3	Dog	High	Dry
1.14E-09	766403.6307	7852414.105	1	Z3	Dog	High	Dry
1.12E-09	766603.6307	7852239.105	1	Z3	Dog	High	Dry
1.14E-09	766478.6307	7852339.105	1	Z3	Dog	High	Dry
1.75E-09	763203.6307	7853714.105	1	Z3	Dog	High	Dry
2.44E-09	764128.6307	7852389.105	1	Z3	Dog	High	Dry
2.41E-09	766053.6307	7850964.105	1	Z3	Dog	High	Dry
1.15E-09	766653.6307	7852114.105	1	Z3	Dog	High	Dry
1.15E-09	766653.6307	7852114.105	1	Z3	Dog	High	Dry
1.18E-09	766553.6307	7852164.105	1	Z3	Dog	High	Dry
1.23E-09	766228.6307	7852414.105	1	Z3	Dog	High	Dry
1.30E-09	765553.6307	7852764.105	1	Z3	Dog	High	Dry
1.44E-09	764628.6307	7853039.105	1	Z3	Dog	High	Dry
1.76E-09	765478.6307	7852189.105	1	Z3	Dog	High	Dry
2.74E-09	766128.6307	7850214.105	1	Z3	Dog	High	Dry
2.92E-09	766203.6307	7848964.105	1	Z3	Dog	High	Dry
2.59E-09	766728.6307	7848614.105	1	Z3	Dog	High	Dry
2.58E-09	766728.6307	7848564.105	1	Z3	Dog	High	Dry
2.73E-09	766553.6307	7848964.105	1	Z3	Dog	High	Dry
2.80E-09	766428.6307	7849114.105	1	Z3	Dog	High	Dry
1.41E-09	764003.6307	7853639.105	1	Z3	Dog	High	Dry
1.12E-09	765128.6307	7853439.105	1	Z3	Dog	High	Dry
1.09E-09	765328.6307	7853414.105	1	Z3	Dog	High	Dry
7.93E-10	766703.6307	7853189.105	1	Z3	Dog	High	Dry
7.71E-10	766753.6307	7853239.105	1	Z3	Dog	High	Dry
5.06E-10	767603.6307	7853464.105	1	Z3	Dog	High	Dry
4.80E-10	767703.6307	7853539.105	1	Z3	Dog	High	Dry
4.53E-10	767828.6307	7853664.105	1	Z3	Dog	High	Dry
1.42E-09	764953.6307	7854639.105	1	Z3	Dog	High	Dry
1.08E-09	765128.6307	7853689.105	1	Z3	Dog	High	Dry
1.02E-09	765453.6307	7853764.105	1	Z3	Dog	High	Dry
1.24E-09	765778.6307	7852739.105	1	Z3	Dog	High	Dry
1.25E-09	765778.6307	7852714.105	1	Z3	Dog	High	Dry
1.24E-09	765778.6307	7852739.105	1	Z3	Dog	High	Dry
1.26E-09	765728.6307	7852739.105	1	Z3	Dog	High	Dry
1.12E-09	765328.6307	7853289.105	1	Z3	Dog	High	Dry
1.24E-09	764528.6307	7853539.105	1	Z3	Dog	High	Dry
1.18E-09	764978.6307	7853364.105	1	Z3	Dog	High	Dry
1.24E-09	765228.6307	7853039.105	1	Z3	Dog	High	Dry
1.05E-09	765303.6307	7853914.105	1	Z3	Dog	High	Dry
1.05E-09	765303.6307	7853914.105	1	Z3	Dog	High	Dry
1.06E-09	765253.6307	7853889.105	1	Z3	Dog	High	Dry
1.10E-09	765078.6307	7853589.105	1	Z3	Dog	High	Dry
1.23E-09	764978.6307	7853214.105	1	Z3	Dog	High	Dry
9.33E-09	773153.6307	7843214.105	0	Z3	Dog	High	Dry
5.07E-10	772003.6307	7856889.105	0	Z3	Dog	High	Dry
2.52E-09	774503.6307	7843889.105	0	Z3	Dog	High	Dry
6.59E-10	772353.6307	7856189.105	0	Z3	Dog	High	Dry
5.56E-09	772328.6307	7844764.105	0	Z3	Dog	High	Dry
9.45E-10	771653.6307	7848089.105	0	Z3	Dog	High	Dry
1.94E-09	776603.6307	7839439.105	0	Z3	Dog	High	Dry
3.18E-09	769428.6307	7847289.105	0	Z3	Dog	High	Dry
1.96E-09	766928.6307	7850389.105	0	Z3	Dog	High	Dry
4.83E-10	767753.6307	7852839.105	0	Z3	Dog	High	Dry
2.37E-09	777753.6307	7844489.105	0	Z3	Dog	High	Dry
3.72E-10	771878.6307	7849814.105	0	Z3	Dog	High	Dry
1.95E-09	764978.6307	7855064.105	0	Z3	Dog	High	Dry
1.65E-09	764203.6307	7853064.105	0	Z3	Dog	High	Dry
1.67E-09	769878.6307	7848764.105	0	Z3	Dog	High	Dry
1.86E-09	785778.6307	7845239.105	0	Z3	Dog	High	Dry
2.22E-09	767878.6307	7848014.105	0	Z3	Dog	High	Dry
1.17E-09	777578.6307	7846414.105	0	Z3	Dog	High	Dry
2.47E-10	769003.6307	7853489.105	0	Z3	Dog	High	Dry
2.55E-10	768928.6307	7852289.105	0	Z3	Dog	High	Dry
1.35E-08	768203.6307	7842164.105	0	Z3	Dog	High	Dry
1.05E-08	768103.6307	7844839.105	0	Z3	Dog	High	Dry
2.03E-08	779703.6307	7841989.105	0	Z3	Dog	High	Dry
1.09E-09	765603.6307	7854289.105	0	Z3	Dog	High	Dry
3.99E-11	782903.6307	7848664.105	0	Z3	Dog	High	Dry
3.92E-09	766353.6307	7845939.105	0	Z3	Dog	High	Dry
1.83E-08	772378.6307	7842989.105	0	Z3	Dog	High	Dry
2.85E-11	782628.6307	7849064.105	0	Z3	Dog	High	Dry
3.65E-12	780178.6307	7850739.105	0	Z3	Dog	High	Dry
2.96E-10	780228.6307	7847714.105	0	Z3	Dog	High	Dry
3.79E-09	782103.6307	7846914.105	0	Z3	Dog	High	Dry
5.12E-10	770678.6307	7855939.105	0	Z3	Dog	High	Dry
2.21E-09	775453.6307	7842039.105	0	Z3	Dog	High	Dry
1.13E-10	775853.6307	7854964.105	0	Z3	Dog	High	Dry
1.65E-08	769028.6307	7844889.105	0	Z3	Dog	High	Dry
8.45E-09	777978.6307	7842239.105	0	Z3	Dog	High	Dry
8.45E-10	768428.6307	7856139.105	0	Z3	Dog	High	Dry
1.99E-09	776078.6307	7843539.105	0	Z3	Dog	High	Dry
9.19E-10	781878.6307	7847689.105	0	Z3	Dog	High	Dry
3.16E-08	770453.6307	7842214.105	0	Z3	Dog	High	Dry
6.94E-10	771428.6307	7855214.105	0	Z3	Dog	High	Dry
2.84E-09	765803.6307	7850514.105	0	Z3	Dog	High	Dry
5.85E-12	777378.6307	7850389.105	0	Z3	Dog	High	Dry
2.90E-08	769403.6307	7843814.105	0	Z3	Dog	High	Dry
2.69E-10	769378.6307	7854039.105	0	Z3	Dog	High	Dry
1.73E-08	768403.6307	7844014.105	0	Z3	Dog	High	Dry
3.97E-10	774003.6307	7856139.105	0	Z3	Dog	High	Dry
2.52E-10	774278.6307	7852139.105	0	Z3	Dog	High	Dry
4.61E-10	768003.6307	7854264.105	0	Z3	Dog	High	Dry
2.15E-09	765353.6307	7855239.105	0	Z3	Dog	High	Dry
4.62E-09	777703.6307	7843064.105	0	Z3	Dog	High	Dry
4.60E-09	769253.6307	7846514.105	0	Z3	Dog	High	Dry
5.41E-12	777853.6307	7854139.105	0	Z3	Dog	High	Dry
6.66E-09	773028.6307	7839839.105	0	Z3	Dog	High	Dry
4.46E-09	766178.6307	7845789.105	0	Z3	Dog	High	Dry
1.71E-10	773653.6307	7848664.105	0	Z3	Dog	High	Dry
4.39E-12	777728.6307	7852264.105	0	Z3	Dog	High	Dry
2.68E-13	779103.6307	7852489.105	0	Z3	Dog	High	Dry
5.08E-11	775703.6307	7850414.105	0	Z3	Dog	High	Dry
1.65E-09	772503.6307	7846314.105	0	Z3	Dog	High	Dry
1.38E-08	779553.6307	7843239.105	0	Z3	Dog	High	Dry
2.08E-09	768178.6307	7848539.105	0	Z3	Dog	High	Dry
1.34E-10	775453.6307	7852814.105	0	Z3	Dog	High	Dry
4.02E-10	769803.6307	7855589.105	0	Z3	Dog	High	Dry
2.14E-10	769653.6307	7852039.105	0	Z3	Dog	High	Dry
8.15E-09	773203.6307	7840589.105	0	Z3	Dog	High	Dry
9.00E-10	768653.6307	7856614.105	0	Z3	Dog	High	Dry
1.95E-08	768503.6307	7843039.105	0	Z3	Dog	High	Dry
1.45E-08	768353.6307	7842039.105	0	Z3	Dog	High	Dry
7.12E-11	776078.6307	7852989.105	0	Z3	Dog	High	Dry
2.88E-09	768453.6307	7847189.105	0	Z3	Dog	High	Dry
4.21E-10	773703.6307	7852689.105	0	Z3	Dog	High	Dry
5.71E-10	771228.6307	7856264.105	0	Z3	Dog	High	Dry
2.65E-09	767753.6307	7846739.105	0	Z3	Dog	High	Dry
1.01E-10	776628.6307	7847214.105	0	Z3	Dog	High	Dry
1.41E-09	764428.6307	7853239.105	0	Z3	Dog	High	Dry
4.19E-08	780903.6307	7842489.105	0	Z3	Dog	High	Dry
2.01E-11	776953.6307	7852864.105	0	Z3	Dog	High	Dry
7.77E-10	769853.6307	7850039.105	0	Z3	Dog	High	Dry
1.02E-08	782828.6307	7843489.105	0	Z3	Dog	High	Dry
2.46E-09	785003.6307	7844864.105	0	Z3	Dog	High	Dry
6.34E-11	775903.6307	7852164.105	0	Z3	Dog	High	Dry
2.38E-09	776378.6307	7841039.105	0	Z3	Dog	High	Dry
3.88E-10	772253.6307	7849214.105	0	Z3	Dog	High	Dry
8.34E-12	777253.6307	7851689.105	0	Z3	Dog	High	Dry
1.39E-08	773053.6307	7842514.105	0	Z3	Dog	High	Dry
8.09E-12	777453.6307	7852614.105	0	Z3	Dog	High	Dry
2.95E-09	766078.6307	7848789.105	0	Z3	Dog	High	Dry
2.22E-08	769403.6307	7844589.105	0	Z3	Dog	High	Dry
1.38E-10	774003.6307	7847989.105	0	Z3	Dog	High	Dry
1.17E-12	778328.6307	7849589.105	0	Z3	Dog	High	Dry
3.08E-09	783328.6307	7846539.105	0	Z3	Dog	High	Dry
5.89E-10	771078.6307	7855864.105	0	Z3	Dog	High	Dry
2.38E-10	770428.6307	7851614.105	0	Z3	Dog	High	Dry
8.73E-09	767028.6307	7843039.105	0	Z3	Dog	High	Dry
2.76E-09	769028.6307	7847714.105	0	Z3	Dog	High	Dry
8.11E-10	772578.6307	7855239.105	0	Z3	Dog	High	Dry
3.36E-10	772703.6307	7848739.105	0	Z3	Dog	High	Dry
9.60E-11	774653.6307	7849189.105	0	Z3	Dog	High	Dry
3.84E-12	777753.6307	7851989.105	0	Z3	Dog	High	Dry
8.30E-11	774778.6307	7857589.105	0	Z3	Dog	High	Dry
1.92E-11	776403.6307	7849189.105	0	Z3	Dog	High	Dry
1.43E-08	770428.6307	7840439.105	0	Z3	Dog	High	Dry
1.26E-11	779353.6307	7849289.105	0	Z3	Dog	High	Dry
3.52E-10	772553.6307	7848939.105	0	Z3	Dog	High	Dry
1.19E-08	781853.6307	7844889.105	0	Z3	Dog	High	Dry
9.46E-09	771778.6307	7839964.105	0	Z3	Dog	High	Dry
2.21E-09	784353.6307	7845464.105	0	Z3	Dog	High	Dry
1.77E-09	764103.6307	7853014.105	0	Z3	Dog	High	Dry
2.15E-09	778278.6307	7845639.105	0	Z3	Dog	High	Dry
1.83E-09	767153.6307	7855889.105	0	Z3	Dog	High	Dry
3.64E-10	772628.6307	7851939.105	0	Z3	Dog	High	Dry
2.73E-10	772278.6307	7850514.105	0	Z3	Dog	High	Dry
1.39E-10	782028.6307	7848614.105	0	Z3	Dog	High	Dry
7.68E-09	781928.6307	7845689.105	0	Z3	Dog	High	Dry
2.64E-09	765578.6307	7851139.105	0	Z3	Dog	High	Dry
4.21E-10	774078.6307	7855889.105	0	Z3	Dog	High	Dry
3.97E-10	771003.6307	7853189.105	0	Z3	Dog	High	Dry
2.25E-11	777028.6307	7853764.105	0	Z3	Dog	High	Dry
4.83E-10	770953.6307	7853889.105	0	Z3	Dog	High	Dry
3.33E-09	764078.6307	7851739.105	0	Z3	Dog	High	Dry
1.19E-08	782028.6307	7844839.105	0	Z3	Dog	High	Dry
1.99E-09	764928.6307	7852214.105	0	Z3	Dog	High	Dry
9.22E-11	774153.6307	7858089.105	0	Z3	Dog	High	Dry
2.14E-10	775303.6307	7854764.105	0	Z3	Dog	High	Dry
3.32E-09	783153.6307	7846614.105	0	Z3	Dog	High	Dry
1.33E-09	769403.6307	7849414.105	0	Z3	Dog	High	Dry
3.04E-10	773828.6307	7856839.105	0	Z3	Dog	High	Dry
2.59E-10	772703.6307	7850814.105	0	Z3	Dog	High	Dry
7.32E-14	779353.6307	7852014.105	0	Z3	Dog	High	Dry
5.87E-09	782153.6307	7846364.105	0	Z3	Dog	High	Dry
4.60E-10	767778.6307	7853464.105	0	Z3	Dog	High	Dry
3.18E-08	769778.6307	7843114.105	0	Z3	Dog	High	Dry
7.91E-10	772828.6307	7854139.105	0	Z3	Dog	High	Dry
5.49E-11	775028.6307	7847739.105	0	Z3	Dog	High	Dry
8.71E-09	778203.6307	7842589.105	0	Z3	Dog	High	Dry
6.46E-09	766803.6307	7845289.105	0	Z3	Dog	High	Dry
8.62E-09	773553.6307	7841614.105	0	Z3	Dog	High	Dry
2.62E-09	777853.6307	7844214.105	0	Z3	Dog	High	Dry
7.16E-09	783403.6307	7844314.105	0	Z3	Dog	High	Dry
1.34E-09	786103.6307	7845389.105	0	Z3	Dog	High	Dry
4.20E-10	770028.6307	7855614.105	0	Z3	Dog	High	Dry
1.57E-09	784978.6307	7845964.105	0	Z3	Dog	High	Dry
3.69E-10	779603.6307	7847289.105	0	Z3	Dog	High	Dry
2.21E-09	764903.6307	7852014.105	0	Z3	Dog	High	Dry
2.33E-09	776978.6307	7840239.105	0	Z3	Dog	High	Dry
2.04E-08	768703.6307	7842514.105	0	Z3	Dog	High	Dry
2.87E-10	771728.6307	7851464.105	0	Z3	Dog	High	Dry
5.59E-10	772778.6307	7847414.105	0	Z3	Dog	High	Dry
6.82E-10	773353.6307	7855414.105	0	Z3	Dog	High	Dry
2.67E-10	770828.6307	7851239.105	0	Z3	Dog	High	Dry
4.56E-10	772403.6307	7857039.105	0	Z3	Dog	High	Dry
5.54E-11	781778.6307	7849864.105	0	Z3	Dog	High	Dry
7.00E-10	767053.6307	7853014.105	0	Z3	Dog	High	Dry
2.07E-10	769878.6307	7852114.105	0	Z3	Dog	High	Dry
2.02E-09	767703.6307	7848914.105	0	Z3	Dog	High	Dry
1.42E-10	775353.6307	7852714.105	0	Z3	Dog	High	Dry
2.54E-10	769053.6307	7852114.105	0	Z3	Dog	High	Dry
3.68E-11	776728.6307	7854014.105	0	Z3	Dog	High	Dry
4.34E-11	775628.6307	7849139.105	0	Z3	Dog	High	Dry
7.15E-10	771678.6307	7848664.105	0	Z3	Dog	High	Dry
1.51E-08	780728.6307	7844064.105	0	Z3	Dog	High	Dry
2.83E-10	771778.6307	7851339.105	0	Z3	Dog	High	Dry
1.13E-10	775328.6307	7852114.105	0	Z3	Dog	High	Dry
2.61E-09	765528.6307	7847989.105	0	Z3	Dog	High	Dry
2.10E-08	770478.6307	7844439.105	0	Z3	Dog	High	Dry
1.22E-08	769603.6307	7840439.105	0	Z3	Dog	High	Dry
2.04E-08	771128.6307	7840814.105	0	Z3	Dog	High	Dry
3.65E-10	769928.6307	7854814.105	0	Z3	Dog	High	Dry
3.10E-10	769378.6307	7854539.105	0	Z3	Dog	High	Dry
2.09E-09	763753.6307	7853014.105	0	Z3	Dog	High	Dry
2.23E-09	784028.6307	7846089.105	0	Z3	Dog	High	Dry
2.65E-10	772753.6307	7849664.105	0	Z3	Dog	High	Dry
5.47E-11	782228.6307	7849339.105	0	Z3	Dog	High	Dry
1.91E-09	770753.6307	7847689.105	0	Z3	Dog	High	Dry
4.68E-11	775828.6307	7850789.105	0	Z3	Dog	High	Dry
3.76E-08	781328.6307	7842539.105	0	Z3	Dog	High	Dry
4.68E-10	782603.6307	7847939.105	0	Z3	Dog	High	Dry
1.48E-09	776403.6307	7845014.105	0	Z3	Dog	High	Dry
1.23E-09	767203.6307	7851239.105	0	Z3	Dog	High	Dry
6.64E-10	771303.6307	7855339.105	0	Z3	Dog	High	Dry
2.27E-08	780528.6307	7843514.105	0	Z3	Dog	High	Dry
3.14E-09	769528.6307	7847314.105	0	Z3	Dog	High	Dry
7.75E-10	773028.6307	7846814.105	0	Z3	Dog	High	Dry
2.50E-09	776778.6307	7840539.105	0	Z3	Dog	High	Dry
1.78E-11	780328.6307	7850314.105	0	Z3	Dog	High	Dry
1.56E-09	770928.6307	7847964.105	0	Z3	Dog	High	Dry
1.05E-08	767578.6307	7842914.105	0	Z3	Dog	High	Dry
5.24E-10	771103.6307	7849839.105	0	Z3	Dog	High	Dry
8.43E-10	767503.6307	7851639.105	0	Z3	Dog	High	Dry
5.08E-11	779728.6307	7848814.105	0	Z3	Dog	High	Dry
7.15E-11	781128.6307	7849964.105	0	Z3	Dog	High	Dry
5.57E-09	770253.6307	7846214.105	0	Z3	Dog	High	Dry
1.69E-09	771903.6307	7846714.105	0	Z3	Dog	High	Dry
1.29E-09	782878.6307	7847464.105	0	Z3	Dog	High	Dry
6.73E-09	778778.6307	7841114.105	0	Z3	Dog	High	Dry
5.30E-09	782603.6307	7846289.105	0	Z3	Dog	High	Dry
5.09E-12	777678.6307	7848664.105	0	Z3	Dog	High	Dry
1.05E-09	768828.6307	7850064.105	0	Z3	Dog	High	Dry
1.29E-10	775503.6307	7852839.105	0	Z3	Dog	High	Dry
1.96E-11	776578.6307	7850939.105	0	Z3	Dog	High	Dry
5.38E-10	772203.6307	7856739.105	0	Z3	Dog	High	Dry
1.95E-11	776478.6307	7849689.105	0	Z3	Dog	High	Dry
1.05E-10	774628.6307	7849539.105	0	Z3	Dog	High	Dry
6.73E-10	775578.6307	7845389.105	0	Z3	Dog	High	Dry
2.09E-09	766328.6307	7847039.105	0	Z3	Dog	High	Dry
4.76E-09	783953.6307	7844439.105	0	Z3	Dog	High	Dry
9.28E-09	767453.6307	7842664.105	0	Z3	Dog	High	Dry
1.82E-08	769753.6307	7844964.105	0	Z3	Dog	High	Dry
2.60E-09	778103.6307	7844614.105	0	Z3	Dog	High	Dry
2.18E-10	780753.6307	7848889.105	0	Z3	Dog	High	Dry
2.59E-09	773003.6307	7845489.105	0	Z3	Dog	High	Dry
2.44E-10	780928.6307	7848514.105	0	Z3	Dog	High	Dry
9.26E-11	775078.6307	7857089.105	0	Z3	Dog	High	Dry
2.13E-09	764303.6307	7852489.105	0	Z3	Dog	High	Dry
2.10E-08	770128.6307	7841189.105	0	Z3	Dog	High	Dry
2.38E-10	781328.6307	7848689.105	0	Z3	Dog	High	Dry
1.84E-10	773903.6307	7847589.105	0	Z3	Dog	High	Dry
1.93E-10	774628.6307	7856639.105	0	Z3	Dog	High	Dry
1.31E-10	783253.6307	7848214.105	0	Z3	Dog	High	Dry
2.10E-09	767503.6307	7848939.105	0	Z3	Dog	High	Dry
4.22E-10	771478.6307	7857264.105	0	Z3	Dog	High	Dry
7.20E-10	772028.6307	7848089.105	0	Z3	Dog	High	Dry
6.54E-10	768578.6307	7855864.105	0	Z3	Dog	High	Dry
2.08E-09	784303.6307	7845714.105	0	Z3	Dog	High	Dry
3.11E-08	769653.6307	7842939.105	0	Z3	Dog	High	Dry
8.95E-13	778553.6307	7852414.105	0	Z3	Dog	High	Dry
2.82E-10	772003.6307	7851189.105	0	Z3	Dog	High	Dry
4.41E-09	766703.6307	7845789.105	0	Z3	Dog	High	Dry
2.46E-10	772903.6307	7849764.105	0	Z3	Dog	High	Dry
7.13E-09	779903.6307	7844614.105	0	Z3	Dog	High	Dry
3.35E-09	774603.6307	7840564.105	0	Z3	Dog	High	Dry
2.46E-10	774578.6307	7856289.105	0	Z3	Dog	High	Dry
5.31E-10	772428.6307	7848064.105	0	Z3	Dog	High	Dry
1.14E-09	773053.6307	7846414.105	0	Z3	Dog	High	Dry
4.23E-09	767403.6307	7845864.105	0	Z3	Dog	High	Dry
3.17E-08	770128.6307	7843189.105	0	Z3	Dog	High	Dry
2.85E-09	768278.6307	7847039.105	0	Z3	Dog	High	Dry
6.40E-11	775503.6307	7850714.105	0	Z3	Dog	High	Dry
2.04E-09	775903.6307	7843139.105	0	Z3	Dog	High	Dry
5.58E-09	777528.6307	7842489.105	0	Z3	Dog	High	Dry
5.80E-09	782553.6307	7845989.105	0	Z3	Dog	High	Dry
3.00E-10	771528.6307	7851814.105	0	Z3	Dog	High	Dry
1.14E-10	775153.6307	7851739.105	0	Z3	Dog	High	Dry
2.66E-09	781378.6307	7846989.105	0	Z3	Dog	High	Dry
5.55E-10	771428.6307	7853614.105	0	Z3	Dog	High	Dry
1.07E-08	772703.6307	7843489.105	0	Z3	Dog	High	Dry
4.41E-09	777853.6307	7843264.105	0	Z3	Dog	High	Dry
2.63E-09	775478.6307	7839939.105	0	Z3	Dog	High	Dry
2.19E-09	766428.6307	7847489.105	0	Z3	Dog	High	Dry
5.73E-11	775078.6307	7848514.105	0	Z3	Dog	High	Dry
2.11E-09	767753.6307	7848489.105	0	Z3	Dog	High	Dry
2.14E-10	773353.6307	7848614.105	0	Z3	Dog	High	Dry
2.30E-08	771928.6307	7841114.105	0	Z3	Dog	High	Dry
2.69E-10	774903.6307	7853389.105	0	Z3	Dog	High	Dry
4.20E-10	778803.6307	7847164.105	0	Z3	Dog	High	Dry
4.17E-10	767953.6307	7853039.105	0	Z3	Dog	High	Dry
5.23E-09	773853.6307	7840489.105	0	Z3	Dog	High	Dry
1.92E-12	778053.6307	7851364.105	0	Z3	Dog	High	Dry
2.49E-08	780903.6307	7843514.105	0	Z3	Dog	High	Dry
5.56E-10	768628.6307	7855589.105	0	Z3	Dog	High	Dry
3.34E-11	782678.6307	7848889.105	0	Z3	Dog	High	Dry
1.36E-09	767603.6307	7850489.105	0	Z3	Dog	High	Dry
4.75E-10	776478.6307	7846289.105	0	Z3	Dog	High	Dry
1.27E-08	771353.6307	7840239.105	0	Z3	Dog	High	Dry
9.54E-11	774403.6307	7848014.105	0	Z3	Dog	High	Dry
6.78E-10	774353.6307	7846064.105	0	Z3	Dog	High	Dry
4.57E-09	783353.6307	7845314.105	0	Z3	Dog	High	Dry
5.80E-09	781803.6307	7846389.105	0	Z3	Dog	High	Dry
1.93E-09	783703.6307	7846789.105	0	Z3	Dog	High	Dry
1.41E-09	775428.6307	7844339.105	0	Z3	Dog	High	Dry
2.01E-11	776528.6307	7850564.105	0	Z3	Dog	High	Dry
2.46E-09	766853.6307	7849339.105	0	Z3	Dog	High	Dry
5.27E-10	767528.6307	7853439.105	0	Z3	Dog	High	Dry
8.50E-11	774528.6307	7848189.105	0	Z3	Dog	High	Dry
4.67E-09	777253.6307	7842314.105	0	Z3	Dog	High	Dry
2.07E-08	781503.6307	7843739.105	0	Z3	Dog	High	Dry
3.30E-08	771153.6307	7841839.105	0	Z3	Dog	High	Dry
3.33E-10	783928.6307	7847714.105	0	Z3	Dog	High	Dry
4.59E-10	767828.6307	7852864.105	0	Z3	Dog	High	Dry
3.14E-09	765253.6307	7850064.105	0	Z3	Dog	High	Dry
2.34E-09	765953.6307	7847589.105	0	Z3	Dog	High	Dry
1.35E-09	770828.6307	7848389.105	0	Z3	Dog	High	Dry
4.51E-09	769828.6307	7846564.105	0	Z3	Dog	High	Dry
3.37E-09	763978.6307	7851864.105	0	Z3	Dog	High	Dry
7.03E-10	770253.6307	7849964.105	0	Z3	Dog	High	Dry
8.80E-12	777203.6307	7848414.105	0	Z3	Dog	High	Dry
3.59E-10	769128.6307	7854964.105	0	Z3	Dog	High	Dry
1.63E-11	779478.6307	7849389.105	0	Z3	Dog	High	Dry
1.79E-09	773353.6307	7845764.105	0	Z3	Dog	High	Dry
9.23E-12	777103.6307	7850889.105	0	Z3	Dog	High	Dry
1.30E-11	776853.6307	7850614.105	0	Z3	Dog	High	Dry
1.46E-09	764328.6307	7853239.105	0	Z3	Dog	High	Dry
3.79E-09	783303.6307	7845989.105	0	Z3	Dog	High	Dry
4.65E-11	776178.6307	7852214.105	0	Z3	Dog	High	Dry
1.13E-08	768403.6307	7844989.105	0	Z3	Dog	High	Dry
1.28E-09	768078.6307	7850139.105	0	Z3	Dog	High	Dry
3.05E-09	765753.6307	7849564.105	0	Z3	Dog	High	Dry
3.29E-10	770578.6307	7853289.105	0	Z3	Dog	High	Dry
8.10E-11	776078.6307	7855189.105	0	Z3	Dog	High	Dry
2.80E-10	772703.6307	7849489.105	0	Z3	Dog	High	Dry
1.33E-10	774753.6307	7851264.105	0	Z3	Dog	High	Dry
1.05E-10	775078.6307	7846964.105	0	Z3	Dog	High	Dry
2.81E-09	771828.6307	7846114.105	0	Z3	Dog	High	Dry
1.12E-09	765128.6307	7853439.105	0	Z3	Dog	High	Dry
2.28E-09	764328.6307	7852339.105	0	Z3	Dog	High	Dry
9.70E-10	771978.6307	7847539.105	0	Z3	Dog	High	Dry
2.07E-09	775503.6307	7843089.105	0	Z3	Dog	High	Dry
1.88E-09	767278.6307	7849989.105	0	Z3	Dog	High	Dry
1.64E-09	769653.6307	7848914.105	0	Z3	Dog	High	Dry
4.03E-10	774478.6307	7855164.105	0	Z3	Dog	High	Dry
3.43E-09	777903.6307	7840614.105	0	Z3	Dog	High	Dry
3.41E-10	773103.6307	7847764.105	0	Z3	Dog	High	Dry
1.63E-09	776478.6307	7838964.105	0	Z3	Dog	High	Dry
2.52E-10	781153.6307	7848514.105	0	Z3	Dog	High	Dry
2.58E-09	764778.6307	7851739.105	0	Z3	Dog	High	Dry
1.53E-08	769653.6307	7845189.105	0	Z3	Dog	High	Dry
2.42E-10	783828.6307	7847864.105	0	Z3	Dog	High	Dry
3.92E-09	769778.6307	7846789.105	0	Z3	Dog	High	Dry
2.07E-09	776078.6307	7843239.105	0	Z3	Dog	High	Dry
2.75E-09	766503.6307	7848789.105	0	Z3	Dog	High	Dry
1.61E-11	776953.6307	7852264.105	0	Z3	Dog	High	Dry
2.12E-08	770203.6307	7844614.105	0	Z3	Dog	High	Dry
3.17E-08	770478.6307	7842214.105	0	Z3	Dog	High	Dry
9.19E-09	778228.6307	7842489.105	0	Z3	Dog	High	Dry
2.00E-09	771803.6307	7846564.105	0	Z3	Dog	High	Dry
8.63E-10	773928.6307	7846164.105	0	Z3	Dog	High	Dry
1.24E-09	765953.6307	7852614.105	0	Z3	Dog	High	Dry
1.19E-08	779078.6307	7841789.105	0	Z3	Dog	High	Dry
3.01E-09	765103.6307	7849239.105	0	Z3	Dog	High	Dry
3.92E-09	774378.6307	7842039.105	0	Z3	Dog	High	Dry
4.85E-11	776503.6307	7854914.105	0	Z3	Dog	High	Dry
2.43E-10	772878.6307	7850214.105	0	Z3	Dog	High	Dry
1.15E-09	764728.6307	7853789.105	0	Z3	Dog	High	Dry
1.25E-08	770978.6307	7844864.105	0	Z3	Dog	High	Dry
2.69E-10	779578.6307	7847489.105	0	Z3	Dog	High	Dry
6.65E-10	768178.6307	7855389.105	0	Z3	Dog	High	Dry
9.00E-10	779428.6307	7846564.105	0	Z3	Dog	High	Dry
6.23E-10	773303.6307	7853414.105	0	Z3	Dog	High	Dry
7.02E-11	775328.6307	7847089.105	0	Z3	Dog	High	Dry
1.22E-10	775228.6307	7846764.105	0	Z3	Dog	High	Dry
4.99E-09	778503.6307	7840864.105	0	Z3	Dog	High	Dry
5.60E-10	780403.6307	7847414.105	0	Z3	Dog	High	Dry
1.69E-09	780103.6307	7846464.105	0	Z3	Dog	High	Dry
2.84E-09	783728.6307	7845989.105	0	Z3	Dog	High	Dry
1.89E-08	769953.6307	7844889.105	0	Z3	Dog	High	Dry
6.70E-09	769678.6307	7846089.105	0	Z3	Dog	High	Dry
5.30E-10	767553.6307	7853064.105	0	Z3	Dog	High	Dry
1.17E-10	774228.6307	7848789.105	0	Z3	Dog	High	Dry
3.54E-11	779503.6307	7848664.105	0	Z3	Dog	High	Dry
1.09E-09	775503.6307	7844789.105	0	Z3	Dog	High	Dry
1.76E-09	769303.6307	7848914.105	0	Z3	Dog	High	Dry
2.48E-09	766803.6307	7848339.105	0	Z3	Dog	High	Dry
1.94E-10	780228.6307	7848014.105	0	Z3	Dog	High	Dry
4.56E-10	768803.6307	7855339.105	0	Z3	Dog	High	Dry
1.10E-09	765028.6307	7853639.105	0	Z3	Dog	High	Dry
3.20E-09	768253.6307	7846689.105	0	Z3	Dog	High	Dry
4.54E-10	767803.6307	7853164.105	0	Z3	Dog	High	Dry
5.26E-10	767753.6307	7854289.105	0	Z3	Dog	High	Dry
2.35E-10	773978.6307	7857089.105	0	Z3	Dog	High	Dry
1.11E-08	771053.6307	7844964.105	0	Z3	Dog	High	Dry
5.10E-11	775353.6307	7848864.105	0	Z3	Dog	High	Dry
5.87E-09	773828.6307	7842939.105	0	Z3	Dog	High	Dry
2.62E-08	769378.6307	7842339.105	0	Z3	Dog	High	Dry
2.88E-09	766278.6307	7849189.105	0	Z3	Dog	High	Dry
1.89E-09	766203.6307	7855364.105	0	Z3	Dog	High	Dry
7.91E-09	778478.6307	7842989.105	0	Z3	Dog	High	Dry
8.10E-11	774628.6307	7847789.105	0	Z3	Dog	High	Dry
1.07E-08	781778.6307	7845089.105	0	Z3	Dog	High	Dry
2.93E-10	773103.6307	7848114.105	0	Z3	Dog	High	Dry
1.57E-10	776353.6307	7846839.105	0	Z3	Dog	High	Dry
8.95E-09	778178.6307	7842489.105	0	Z3	Dog	High	Dry
5.77E-10	771378.6307	7849439.105	0	Z3	Dog	High	Dry
3.61E-10	774678.6307	7853914.105	0	Z3	Dog	High	Dry
3.75E-10	771553.6307	7850089.105	0	Z3	Dog	High	Dry
6.72E-10	772853.6307	7853439.105	0	Z3	Dog	High	Dry
2.49E-09	776253.6307	7842289.105	0	Z3	Dog	High	Dry
4.70E-09	782828.6307	7846314.105	0	Z3	Dog	High	Dry
5.06E-09	767578.6307	7845664.105	0	Z3	Dog	High	Dry
5.26E-10	770378.6307	7850289.105	0	Z3	Dog	High	Dry
1.70E-08	770303.6307	7840739.105	0	Z3	Dog	High	Dry
3.31E-10	773903.6307	7856614.105	0	Z3	Dog	High	Dry
2.45E-09	770153.6307	7847664.105	0	Z3	Dog	High	Dry
1.34E-09	771828.6307	7847139.105	0	Z3	Dog	High	Dry
1.47E-09	784328.6307	7846539.105	0	Z3	Dog	High	Dry
1.05E-08	771503.6307	7844564.105	0	Z3	Dog	High	Dry
2.22E-09	767353.6307	7846964.105	0	Z3	Dog	High	Dry
1.58E-11	776753.6307	7851139.105	0	Z3	Dog	High	Dry
4.42E-09	783553.6307	7845139.105	0	Z3	Dog	High	Dry
2.64E-09	784753.6307	7844764.105	0	Z3	Dog	High	Dry
5.28E-09	782828.6307	7845739.105	0	Z3	Dog	High	Dry
3.63E-10	770478.6307	7853764.105	0	Z3	Dog	High	Dry
7.08E-10	771778.6307	7848539.105	0	Z3	Dog	High	Dry
4.77E-10	773078.6307	7852614.105	0	Z3	Dog	High	Dry
3.36E-11	775728.6307	7848664.105	0	Z3	Dog	High	Dry
7.05E-10	783353.6307	7847589.105	0	Z3	Dog	High	Dry
5.98E-10	773003.6307	7853139.105	0	Z3	Dog	High	Dry
1.35E-08	770403.6307	7840364.105	0	Z3	Dog	High	Dry
2.79E-09	783753.6307	7845989.105	0	Z3	Dog	High	Dry
2.58E-10	773103.6307	7851089.105	0	Z3	Dog	High	Dry
1.23E-09	768328.6307	7850039.105	0	Z3	Dog	High	Dry
2.31E-09	775778.6307	7840389.105	0	Z3	Dog	High	Dry
6.97E-09	781403.6307	7845914.105	0	Z3	Dog	High	Dry
3.87E-09	773928.6307	7843789.105	0	Z3	Dog	High	Dry
2.12E-09	779003.6307	7845764.105	0	Z3	Dog	High	Dry
3.99E-10	771553.6307	7849964.105	0	Z3	Dog	High	Dry
8.48E-10	769103.6307	7850264.105	0	Z3	Dog	High	Dry
1.91E-08	768903.6307	7844539.105	0	Z3	Dog	High	Dry
3.69E-13	779028.6307	7853014.105	0	Z3	Dog	High	Dry
2.13E-10	769678.6307	7853064.105	0	Z3	Dog	High	Dry
1.21E-09	764653.6307	7854189.105	0	Z3	Dog	High	Dry
1.84E-08	769328.6307	7841414.105	0	Z3	Dog	High	Dry
3.24E-09	770103.6307	7847039.105	0	Z3	Dog	High	Dry
2.82E-10	772478.6307	7849939.105	0	Z3	Dog	High	Dry
5.04E-09	773928.6307	7840139.105	0	Z3	Dog	High	Dry
3.08E-10	768903.6307	7854264.105	0	Z3	Dog	High	Dry
2.38E-10	780878.6307	7848739.105	0	Z3	Dog	High	Dry
2.88E-08	771528.6307	7842739.105	0	Z3	Dog	High	Dry
1.91E-10	775053.6307	7855964.105	0	Z3	Dog	High	Dry
1.22E-09	767928.6307	7856089.105	0	Z3	Dog	High	Dry
1.84E-09	764278.6307	7854914.105	0	Z3	Dog	High	Dry
2.79E-10	772428.6307	7857839.105	0	Z3	Dog	High	Dry
1.83E-09	779828.6307	7846189.105	0	Z3	Dog	High	Dry
8.39E-12	777253.6307	7851714.105	0	Z3	Dog	High	Dry
5.62E-10	770953.6307	7855914.105	0	Z3	Dog	High	Dry
2.37E-10	774828.6307	7855939.105	0	Z3	Dog	High	Dry
4.67E-12	778503.6307	7848764.105	0	Z3	Dog	High	Dry
1.22E-09	782528.6307	7847564.105	0	Z3	Dog	High	Dry
7.25E-10	772403.6307	7853714.105	0	Z3	Dog	High	Dry
9.22E-10	766428.6307	7854364.105	0	Z3	Dog	High	Dry
1.18E-08	773203.6307	7842614.105	0	Z3	Dog	High	Dry
2.39E-09	767053.6307	7848689.105	0	Z3	Dog	High	Dry
8.24E-09	773028.6307	7843564.105	0	Z3	Dog	High	Dry
3.05E-09	765778.6307	7849464.105	0	Z3	Dog	High	Dry
1.98E-09	776153.6307	7843764.105	0	Z3	Dog	High	Dry
5.84E-09	773453.6307	7843639.105	0	Z3	Dog	High	Dry
5.26E-12	777353.6307	7848814.105	0	Z3	Dog	High	Dry
5.97E-09	782778.6307	7845439.105	0	Z3	Dog	High	Dry
1.35E-09	781453.6307	7847414.105	0	Z3	Dog	High	Dry
2.04E-09	776978.6307	7839889.105	0	Z3	Dog	High	Dry
2.13E-09	766903.6307	7850114.105	0	Z3	Dog	High	Dry
4.00E-10	771978.6307	7852314.105	0	Z3	Dog	High	Dry
2.33E-09	766553.6307	7850339.105	0	Z3	Dog	High	Dry
5.36E-10	767903.6307	7852064.105	0	Z3	Dog	High	Dry
6.82E-09	778478.6307	7841189.105	0	Z3	Dog	High	Dry
2.36E-09	774828.6307	7843539.105	0	Z3	Dog	High	Dry
2.78E-09	778053.6307	7844289.105	0	Z3	Dog	High	Dry
1.20E-09	769378.6307	7849614.105	0	Z3	Dog	High	Dry
2.51E-08	769378.6307	7844314.105	0	Z3	Dog	High	Dry
8.81E-09	772328.6307	7840039.105	0	Z3	Dog	High	Dry
5.75E-09	782828.6307	7845464.105	0	Z3	Dog	High	Dry
7.81E-10	771928.6307	7855239.105	0	Z3	Dog	High	Dry
2.27E-09	771178.6307	7846914.105	0	Z3	Dog	High	Dry
1.11E-11	777078.6307	7851714.105	0	Z3	Dog	High	Dry
5.15E-09	773878.6307	7840514.105	0	Z3	Dog	High	Dry
2.12E-09	767153.6307	7847589.105	0	Z3	Dog	High	Dry
1.21E-09	778878.6307	7846364.105	0	Z3	Dog	High	Dry
6.02E-10	773353.6307	7855864.105	0	Z3	Dog	High	Dry
9.26E-09	780053.6307	7844314.105	0	Z3	Dog	High	Dry
8.36E-13	778603.6307	7852539.105	0	Z3	Dog	High	Dry
3.90E-10	769603.6307	7851039.105	0	Z3	Dog	High	Dry
2.18E-10	773328.6307	7857714.105	0	Z3	Dog	High	Dry
6.80E-10	772553.6307	7847389.105	0	Z3	Dog	High	Dry
2.45E-10	769853.6307	7853414.105	0	Z3	Dog	High	Dry
4.54E-09	771903.6307	7845439.105	0	Z3	Dog	High	Dry
9.70E-10	765928.6307	7853414.105	0	Z3	Dog	High	Dry
5.47E-10	769603.6307	7850614.105	0	Z3	Dog	High	Dry
2.86E-09	766278.6307	7849364.105	0	Z3	Dog	High	Dry
1.09E-08	767553.6307	7844114.105	0	Z3	Dog	High	Dry
3.55E-10	770053.6307	7850964.105	0	Z3	Dog	High	Dry
2.55E-09	777553.6307	7840339.105	0	Z3	Dog	High	Dry
1.75E-08	768428.6307	7844039.105	0	Z3	Dog	High	Dry
5.96E-09	766653.6307	7845414.105	0	Z3	Dog	High	Dry
4.73E-10	772178.6307	7852614.105	0	Z3	Dog	High	Dry
2.77E-09	783728.6307	7846089.105	0	Z3	Dog	High	Dry
3.37E-09	768653.6307	7846864.105	0	Z3	Dog	High	Dry
5.37E-11	776003.6307	7852039.105	0	Z3	Dog	High	Dry
9.88E-09	767228.6307	7843339.105	0	Z3	Dog	High	Dry
1.71E-08	768528.6307	7844314.105	0	Z3	Dog	High	Dry
2.34E-09	776403.6307	7840614.105	0	Z3	Dog	High	Dry
2.16E-09	777853.6307	7845089.105	0	Z3	Dog	High	Dry
4.15E-11	780778.6307	7850164.105	0	Z3	Dog	High	Dry
3.92E-10	772153.6307	7852189.105	0	Z3	Dog	High	Dry
1.65E-08	768603.6307	7841964.105	0	Z3	Dog	High	Dry
2.41E-09	763953.6307	7852589.105	0	Z3	Dog	High	Dry
6.90E-10	773028.6307	7853589.105	0	Z3	Dog	High	Dry
9.32E-09	782978.6307	7843639.105	0	Z3	Dog	High	Dry
7.24E-09	782178.6307	7845664.105	0	Z3	Dog	High	Dry
1.33E-10	774028.6307	7848764.105	0	Z3	Dog	High	Dry
5.92E-09	778428.6307	7843339.105	0	Z3	Dog	High	Dry
3.68E-09	770453.6307	7846664.105	0	Z3	Dog	High	Dry
3.61E-09	774403.6307	7842939.105	0	Z3	Dog	High	Dry
9.19E-10	768953.6307	7850214.105	0	Z3	Dog	High	Dry
1.18E-09	771128.6307	7848339.105	0	Z3	Dog	High	Dry
8.74E-10	778428.6307	7846764.105	0	Z3	Dog	High	Dry
8.31E-10	766778.6307	7852839.105	0	Z3	Dog	High	Dry
7.13E-09	767428.6307	7845139.105	0	Z3	Dog	High	Dry
1.97E-09	764603.6307	7852414.105	0	Z3	Dog	High	Dry
2.42E-08	770128.6307	7841489.105	0	Z3	Dog	High	Dry
1.14E-08	769328.6307	7840464.105	0	Z3	Dog	High	Dry
1.77E-10	775503.6307	7854139.105	0	Z3	Dog	High	Dry
2.28E-09	776253.6307	7840989.105	0	Z3	Dog	High	Dry
8.57E-09	772153.6307	7839939.105	0	Z3	Dog	High	Dry
1.96E-09	770053.6307	7848289.105	0	Z3	Dog	High	Dry
4.31E-09	774453.6307	7839514.105	0	Z3	Dog	High	Dry
6.03E-10	772003.6307	7853314.105	0	Z3	Dog	High	Dry
1.89E-09	775003.6307	7843939.105	0	Z3	Dog	High	Dry
5.32E-09	768303.6307	7845914.105	0	Z3	Dog	High	Dry
2.91E-09	766053.6307	7848564.105	0	Z3	Dog	High	Dry
3.61E-09	764203.6307	7850939.105	0	Z3	Dog	High	Dry
6.06E-09	783728.6307	7844139.105	0	Z3	Dog	High	Dry
6.20E-10	771303.6307	7854289.105	0	Z3	Dog	High	Dry
6.26E-09	769628.6307	7846164.105	0	Z3	Dog	High	Dry
1.45E-09	781778.6307	7847464.105	0	Z3	Dog	High	Dry
4.58E-09	778853.6307	7844464.105	0	Z3	Dog	High	Dry
1.13E-08	767628.6307	7843989.105	0	Z3	Dog	High	Dry
1.12E-08	768703.6307	7840914.105	0	Z3	Dog	High	Dry
1.01E-08	766803.6307	7844114.105	0	Z3	Dog	High	Dry
1.84E-08	780503.6307	7843739.105	0	Z3	Dog	High	Dry
1.71E-09	784078.6307	7846589.105	0	Z3	Dog	High	Dry
2.56E-08	771603.6307	7842964.105	0	Z3	Dog	High	Dry
3.32E-09	778503.6307	7844664.105	0	Z3	Dog	High	Dry
8.56E-10	769128.6307	7850239.105	0	Z3	Dog	High	Dry
3.04E-09	765778.6307	7849039.105	0	Z3	Dog	High	Dry
2.59E-09	766478.6307	7848214.105	0	Z3	Dog	High	Dry
1.68E-09	782978.6307	7847289.105	0	Z3	Dog	High	Dry
1.73E-09	776828.6307	7839364.105	0	Z3	Dog	High	Dry
8.64E-10	771003.6307	7849089.105	0	Z3	Dog	High	Dry
3.01E-10	772603.6307	7851439.105	0	Z3	Dog	High	Dry
2.47E-09	775653.6307	7840114.105	0	Z3	Dog	High	Dry
8.03E-09	766853.6307	7844914.105	0	Z3	Dog	High	Dry
7.49E-10	773303.6307	7854864.105	0	Z3	Dog	High	Dry
8.25E-09	766803.6307	7844864.105	0	Z3	Dog	High	Dry
3.54E-09	770653.6307	7846614.105	0	Z3	Dog	High	Dry
1.52E-09	778578.6307	7846214.105	0	Z3	Dog	High	Dry
2.77E-08	769128.6307	7843439.105	0	Z3	Dog	High	Dry
5.84E-10	772928.6307	7856289.105	0	Z3	Dog	High	Dry
5.32E-12	777453.6307	7850914.105	0	Z3	Dog	High	Dry
1.97E-09	768253.6307	7848764.105	0	Z3	Dog	High	Dry
5.30E-10	772753.6307	7852789.105	0	Z3	Dog	High	Dry
3.96E-10	769278.6307	7851189.105	0	Z3	Dog	High	Dry
1.66E-10	777928.6307	7847564.105	0	Z3	Dog	High	Dry
1.04E-11	777503.6307	7854139.105	0	Z3	Dog	High	Dry
2.63E-11	777228.6307	7847989.105	0	Z3	Dog	High	Dry
1.57E-09	763803.6307	7853539.105	0	Z3	Dog	High	Dry
8.32E-09	783178.6307	7843639.105	0	Z3	Dog	High	Dry
2.73E-09	776453.6307	7841814.105	0	Z3	Dog	High	Dry
2.65E-10	770553.6307	7851289.105	0	Z3	Dog	High	Dry
2.72E-09	774853.6307	7841139.105	0	Z3	Dog	High	Dry
3.02E-09	764878.6307	7851139.105	0	Z3	Dog	High	Dry
1.71E-11	776853.6307	7852014.105	0	Z3	Dog	High	Dry
6.46E-10	771228.6307	7855389.105	0	Z3	Dog	High	Dry
2.36E-08	770828.6307	7843714.105	0	Z3	Dog	High	Dry
1.57E-08	771103.6307	7844314.105	0	Z3	Dog	High	Dry
6.76E-11	779278.6307	7848114.105	0	Z3	Dog	High	Dry
8.06E-10	768078.6307	7855614.105	0	Z3	Dog	High	Dry
3.82E-12	778028.6307	7853939.105	0	Z3	Dog	High	Dry
5.34E-12	778553.6307	7848739.105	0	Z3	Dog	High	Dry
3.61E-09	770603.6307	7846614.105	0	Z3	Dog	High	Dry
9.39E-09	767128.6307	7843214.105	0	Z3	Dog	High	Dry
3.15E-08	770278.6307	7842414.105	0	Z3	Dog	High	Dry
2.20E-09	776478.6307	7839739.105	0	Z3	Dog	High	Dry
7.20E-09	780503.6307	7845089.105	0	Z3	Dog	High	Dry
4.77E-10	771428.6307	7853164.105	0	Z3	Dog	High	Dry
7.38E-13	779303.6307	7850614.105	0	Z3	Dog	High	Dry
2.18E-09	776078.6307	7841039.105	0	Z3	Dog	High	Dry
5.67E-09	779578.6307	7844789.105	0	Z3	Dog	High	Dry
7.87E-10	769553.6307	7850164.105	0	Z3	Dog	High	Dry
3.05E-10	781103.6307	7848114.105	0	Z3	Dog	High	Dry
4.83E-10	770453.6307	7850364.105	0	Z3	Dog	High	Dry
3.01E-09	778978.6307	7845339.105	0	Z3	Dog	High	Dry
1.41E-08	768278.6307	7844414.105	0	Z3	Dog	High	Dry
2.26E-10	769828.6307	7853164.105	0	Z3	Dog	High	Dry
1.68E-09	763328.6307	7853739.105	0	Z3	Dog	High	Dry
2.69E-10	769628.6307	7853939.105	0	Z3	Dog	High	Dry
5.40E-10	771303.6307	7856539.105	0	Z3	Dog	High	Dry
6.52E-09	768803.6307	7845914.105	0	Z3	Dog	High	Dry
9.69E-10	778878.6307	7846564.105	0	Z3	Dog	High	Dry
1.34E-09	785978.6307	7845564.105	0	Z3	Dog	High	Dry
1.78E-09	785528.6307	7845564.105	0	Z3	Dog	High	Dry
1.15E-10	775703.6307	7853114.105	0	Z3	Dog	High	Dry
1.86E-08	768978.6307	7841764.105	0	Z3	Dog	High	Dry
3.17E-08	770078.6307	7842739.105	0	Z3	Dog	High	Dry
2.66E-14	779778.6307	7852314.105	0	Z3	Dog	High	Dry
3.54E-10	772103.6307	7851964.105	0	Z3	Dog	High	Dry
1.01E-11	781203.6307	7850664.105	0	Z3	Dog	High	Dry
3.69E-08	781403.6307	7842439.105	0	Z3	Dog	High	Dry
3.11E-09	765328.6307	7850389.105	0	Z3	Dog	High	Dry
5.50E-10	772003.6307	7853064.105	0	Z3	Dog	High	Dry
2.91E-10	768653.6307	7852389.105	0	Z3	Dog	High	Dry
2.53E-09	776603.6307	7840839.105	0	Z3	Dog	High	Dry
2.19E-11	776528.6307	7851239.105	0	Z3	Dog	High	Dry
1.12E-11	777253.6307	7852564.105	0	Z3	Dog	High	Dry
2.31E-09	776278.6307	7840339.105	0	Z3	Dog	High	Dry
5.99E-10	773578.6307	7853539.105	0	Z3	Dog	High	Dry
2.01E-09	778203.6307	7845814.105	0	Z3	Dog	High	Dry
2.28E-09	766978.6307	7846714.105	0	Z3	Dog	High	Dry
6.43E-09	773853.6307	7841764.105	0	Z3	Dog	High	Dry
4.51E-09	774103.6307	7840464.105	0	Z3	Dog	High	Dry
3.04E-09	765753.6307	7849739.105	0	Z3	Dog	High	Dry
1.66E-09	768828.6307	7849164.105	0	Z3	Dog	High	Dry
1.20E-08	778928.6307	7841964.105	0	Z3	Dog	High	Dry
6.89E-10	771778.6307	7853989.105	0	Z3	Dog	High	Dry
4.94E-11	780553.6307	7850014.105	0	Z3	Dog	High	Dry
1.74E-09	784503.6307	7845989.105	0	Z3	Dog	High	Dry
7.19E-11	782878.6307	7848489.105	0	Z3	Dog	High	Dry
9.66E-09	773403.6307	7842639.105	0	Z3	Dog	High	Dry
5.73E-10	772228.6307	7848264.105	0	Z3	Dog	High	Dry
2.04E-09	763828.6307	7852989.105	0	Z3	Dog	High	Dry
1.06E-09	779603.6307	7846489.105	0	Z3	Dog	High	Dry
1.65E-08	782078.6307	7843814.105	0	Z3	Dog	High	Dry
4.17E-10	770278.6307	7857089.105	0	Z3	Dog	High	Dry
1.12E-10	773903.6307	7858089.105	0	Z3	Dog	High	Dry
1.48E-09	781528.6307	7847389.105	0	Z3	Dog	High	Dry
3.75E-10	774653.6307	7854064.105	0	Z3	Dog	High	Dry
2.75E-08	769253.6307	7843889.105	0	Z3	Dog	High	Dry
1.66E-08	770528.6307	7844814.105	0	Z3	Dog	High	Dry
3.87E-10	774428.6307	7855464.105	0	Z3	Dog	High	Dry
2.70E-10	768853.6307	7853689.105	0	Z3	Dog	High	Dry
4.67E-10	771178.6307	7853414.105	0	Z3	Dog	High	Dry
1.39E-08	772903.6307	7842839.105	0	Z3	Dog	High	Dry
4.79E-10	771828.6307	7857014.105	0	Z3	Dog	High	Dry
2.19E-09	775528.6307	7842064.105	0	Z3	Dog	High	Dry
1.79E-09	775103.6307	7843964.105	0	Z3	Dog	High	Dry
5.86E-10	770978.6307	7854989.105	0	Z3	Dog	High	Dry
6.94E-10	773528.6307	7854914.105	0	Z3	Dog	High	Dry
2.27E-12	778253.6307	7853514.105	0	Z3	Dog	High	Dry
9.01E-10	771503.6307	7848414.105	0	Z3	Dog	High	Dry
4.62E-09	782503.6307	7846639.105	0	Z3	Dog	High	Dry
2.89E-09	765103.6307	7848789.105	0	Z3	Dog	High	Dry
2.46E-10	769153.6307	7853639.105	0	Z3	Dog	High	Dry
1.61E-09	777628.6307	7846039.105	0	Z3	Dog	High	Dry
2.42E-10	773453.6307	7857489.105	0	Z3	Dog	High	Dry
4.17E-10	769853.6307	7855864.105	0	Z3	Dog	High	Dry
2.90E-09	784603.6307	7844664.105	0	Z3	Dog	High	Dry
3.13E-08	770128.6307	7842514.105	0	Z3	Dog	High	Dry
9.50E-09	767853.6307	7844814.105	0	Z3	Dog	High	Dry
5.47E-10	773728.6307	7853414.105	0	Z3	Dog	High	Dry
1.56E-08	782428.6307	7842939.105	0	Z3	Dog	High	Dry
4.82E-10	771403.6307	7849739.105	0	Z3	Dog	High	Dry
2.53E-10	780928.6307	7848289.105	0	Z3	Dog	High	Dry
2.01E-10	769753.6307	7852589.105	0	Z3	Dog	High	Dry
2.28E-09	769303.6307	7848289.105	0	Z3	Dog	High	Dry
1.15E-09	771403.6307	7848014.105	0	Z3	Dog	High	Dry
3.09E-08	780728.6307	7843189.105	0	Z3	Dog	High	Dry
5.30E-09	770978.6307	7845939.105	0	Z3	Dog	High	Dry
9.46E-09	780578.6307	7844614.105	0	Z3	Dog	High	Dry
4.37E-09	769228.6307	7846589.105	0	Z3	Dog	High	Dry
2.64E-10	775103.6307	7854364.105	0	Z3	Dog	High	Dry
4.25E-10	779428.6307	7847139.105	0	Z3	Dog	High	Dry
3.70E-08	781378.6307	7842514.105	0	Z3	Dog	High	Dry
2.61E-09	777928.6307	7844314.105	0	Z3	Dog	High	Dry
5.69E-10	767378.6307	7853589.105	0	Z3	Dog	High	Dry
9.72E-10	767703.6307	7855514.105	0	Z3	Dog	High	Dry
4.21E-08	780878.6307	7842464.105	0	Z3	Dog	High	Dry
1.87E-11	776503.6307	7849639.105	0	Z3	Dog	High	Dry
4.63E-10	768453.6307	7854939.105	0	Z3	Dog	High	Dry
1.11E-10	775703.6307	7855614.105	0	Z3	Dog	High	Dry
7.11E-10	771703.6307	7854264.105	0	Z3	Dog	High	Dry
5.54E-10	773328.6307	7853089.105	0	Z3	Dog	High	Dry
3.11E-09	764603.6307	7851264.105	0	Z3	Dog	High	Dry
2.67E-08	771653.6307	7841264.105	0	Z3	Dog	High	Dry
3.64E-09	777303.6307	7843014.105	0	Z3	Dog	High	Dry
1.26E-08	771928.6307	7840339.105	0	Z3	Dog	High	Dry
6.68E-10	782153.6307	7847839.105	0	Z3	Dog	High	Dry
7.15E-09	782028.6307	7845839.105	0	Z3	Dog	High	Dry
3.45E-09	774203.6307	7843589.105	0	Z3	Dog	High	Dry
4.05E-10	773653.6307	7852564.105	0	Z3	Dog	High	Dry
5.79E-09	778653.6307	7843564.105	0	Z3	Dog	High	Dry
2.56E-09	774978.6307	7841864.105	0	Z3	Dog	High	Dry
6.77E-09	773453.6307	7843364.105	0	Z3	Dog	High	Dry
3.41E-14	779678.6307	7851914.105	0	Z3	Dog	High	Dry
4.27E-10	770553.6307	7856964.105	0	Z3	Dog	High	Dry
3.11E-09	765353.6307	7849739.105	0	Z3	Dog	High	Dry
5.64E-09	769953.6307	7846264.105	0	Z3	Dog	High	Dry
3.88E-10	772728.6307	7852089.105	0	Z3	Dog	High	Dry
1.72E-08	770903.6307	7844389.105	0	Z3	Dog	High	Dry
2.49E-09	776853.6307	7843714.105	0	Z3	Dog	High	Dry
1.86E-09	764253.6307	7852789.105	0	Z3	Dog	High	Dry
1.58E-11	776703.6307	7850389.105	0	Z3	Dog	High	Dry
1.27E-08	782428.6307	7844339.105	0	Z3	Dog	High	Dry
3.43E-09	767828.6307	7846289.105	0	Z3	Dog	High	Dry
6.58E-12	777328.6307	7851039.105	0	Z3	Dog	High	Dry
1.33E-10	774153.6307	7849239.105	0	Z3	Dog	High	Dry
3.24E-10	775353.6307	7846039.105	0	Z3	Dog	High	Dry
2.99E-10	774378.6307	7856214.105	0	Z3	Dog	High	Dry
6.89E-09	781653.6307	7846014.105	0	Z3	Dog	High	Dry
8.06E-09	771128.6307	7845339.105	0	Z3	Dog	High	Dry
1.97E-09	771203.6307	7847139.105	0	Z3	Dog	High	Dry
6.30E-10	773503.6307	7846714.105	0	Z3	Dog	High	Dry
1.11E-08	767878.6307	7842264.105	0	Z3	Dog	High	Dry
1.16E-09	764678.6307	7853839.105	0	Z3	Dog	High	Dry
1.63E-09	767178.6307	7850589.105	0	Z3	Dog	High	Dry
2.60E-09	768153.6307	7847264.105	0	Z3	Dog	High	Dry
1.85E-09	778303.6307	7845989.105	0	Z3	Dog	High	Dry
1.64E-08	768728.6307	7844664.105	0	Z3	Dog	High	Dry
8.76E-14	779553.6307	7851464.105	0	Z3	Dog	High	Dry
9.92E-12	777003.6307	7848364.105	0	Z3	Dog	High	Dry
3.69E-10	771078.6307	7852889.105	0	Z3	Dog	High	Dry
1.24E-09	768228.6307	7850089.105	0	Z3	Dog	High	Dry
7.34E-12	777228.6307	7848539.105	0	Z3	Dog	High	Dry
1.06E-12	778603.6307	7849589.105	0	Z3	Dog	High	Dry
2.93E-09	766178.6307	7848914.105	0	Z3	Dog	High	Dry
2.04E-10	774553.6307	7852039.105	0	Z3	Dog	High	Dry
1.21E-10	774578.6307	7850189.105	0	Z3	Dog	High	Dry
1.52E-08	780578.6307	7843989.105	0	Z3	Dog	High	Dry
1.22E-09	764903.6307	7853289.105	0	Z3	Dog	High	Dry
5.62E-10	769328.6307	7856764.105	0	Z3	Dog	High	Dry
4.39E-10	770578.6307	7856839.105	0	Z3	Dog	High	Dry
1.36E-09	768203.6307	7849889.105	0	Z3	Dog	High	Dry
2.90E-10	772553.6307	7849664.105	0	Z3	Dog	High	Dry
1.32E-09	764853.6307	7853089.105	0	Z3	Dog	High	Dry
3.16E-09	770103.6307	7847089.105	0	Z3	Dog	High	Dry
2.11E-09	767803.6307	7848464.105	0	Z3	Dog	High	Dry
7.29E-09	766903.6307	7845089.105	0	Z3	Dog	High	Dry
6.41E-09	773628.6307	7840789.105	0	Z3	Dog	High	Dry
2.93E-10	772678.6307	7851364.105	0	Z3	Dog	High	Dry
1.08E-09	765428.6307	7854164.105	0	Z3	Dog	High	Dry
5.43E-10	770778.6307	7855214.105	0	Z3	Dog	High	Dry
3.77E-09	782278.6307	7846914.105	0	Z3	Dog	High	Dry
3.08E-08	769828.6307	7842639.105	0	Z3	Dog	High	Dry
2.84E-11	780428.6307	7850189.105	0	Z3	Dog	High	Dry
4.57E-09	777178.6307	7842014.105	0	Z3	Dog	High	Dry
4.98E-10	774128.6307	7855239.105	0	Z3	Dog	High	Dry
4.65E-09	777203.6307	7842089.105	0	Z3	Dog	High	Dry
1.02E-08	771478.6307	7844639.105	0	Z3	Dog	High	Dry
1.04E-09	768053.6307	7855989.105	0	Z3	Dog	High	Dry
1.85E-10	781653.6307	7848839.105	0	Z3	Dog	High	Dry
4.60E-10	771278.6307	7857014.105	0	Z3	Dog	High	Dry
2.01E-10	780903.6307	7849214.105	0	Z3	Dog	High	Dry
2.27E-09	776078.6307	7840439.105	0	Z3	Dog	High	Dry
3.04E-09	783978.6307	7845264.105	0	Z3	Dog	High	Dry
4.07E-08	780928.6307	7842639.105	0	Z3	Dog	High	Dry
3.66E-10	769953.6307	7850964.105	0	Z3	Dog	High	Dry
2.96E-10	770503.6307	7853089.105	0	Z3	Dog	High	Dry
9.96E-09	771403.6307	7844764.105	0	Z3	Dog	High	Dry
2.16E-09	776278.6307	7843339.105	0	Z3	Dog	High	Dry
1.48E-09	785903.6307	7845514.105	0	Z3	Dog	High	Dry
1.54E-10	775628.6307	7854639.105	0	Z3	Dog	High	Dry
2.65E-09	774928.6307	7842664.105	0	Z3	Dog	High	Dry
9.20E-10	773253.6307	7846514.105	0	Z3	Dog	High	Dry
2.32E-09	767828.6307	7847414.105	0	Z3	Dog	High	Dry
1.58E-09	775803.6307	7844214.105	0	Z3	Dog	High	Dry
8.40E-10	779903.6307	7846839.105	0	Z3	Dog	High	Dry
7.48E-10	772353.6307	7853864.105	0	Z3	Dog	High	Dry
1.38E-09	771428.6307	7847589.105	0	Z3	Dog	High	Dry
1.91E-08	768453.6307	7843489.105	0	Z3	Dog	High	Dry
3.22E-10	773128.6307	7857289.105	0	Z3	Dog	High	Dry
1.84E-09	769903.6307	7848539.105	0	Z3	Dog	High	Dry
2.55E-12	777828.6307	7849464.105	0	Z3	Dog	High	Dry
1.05E-08	767303.6307	7843839.105	0	Z3	Dog	High	Dry
3.37E-09	780028.6307	7845789.105	0	Z3	Dog	High	Dry
1.55E-10	773853.6307	7849139.105	0	Z3	Dog	High	Dry
2.91E-09	770353.6307	7847114.105	0	Z3	Dog	High	Dry
1.69E-10	773428.6307	7857964.105	0	Z3	Dog	High	Dry
8.31E-10	774828.6307	7845439.105	0	Z3	Dog	High	Dry
1.02E-09	777403.6307	7846439.105	0	Z3	Dog	High	Dry
7.32E-10	773403.6307	7854464.105	0	Z3	Dog	High	Dry
3.23E-09	777628.6307	7840614.105	0	Z3	Dog	High	Dry
1.66E-10	774828.6307	7846814.105	0	Z3	Dog	High	Dry
4.70E-09	774128.6307	7842739.105	0	Z3	Dog	High	Dry
1.37E-10	774403.6307	7850339.105	0	Z3	Dog	High	Dry
1.70E-11	777328.6307	7848164.105	0	Z3	Dog	High	Dry
4.56E-09	770978.6307	7846114.105	0	Z3	Dog	High	Dry
1.08E-08	769503.6307	7845564.105	0	Z3	Dog	High	Dry
1.04E-08	779478.6307	7843589.105	0	Z3	Dog	High	Dry
2.77E-10	770503.6307	7852889.105	0	Z3	Dog	High	Dry
4.51E-11	775528.6307	7848964.105	0	Z3	Dog	High	Dry
3.45E-10	771453.6307	7850339.105	0	Z3	Dog	High	Dry
2.19E-10	770303.6307	7852114.105	0	Z3	Dog	High	Dry
3.94E-10	774578.6307	7854864.105	0	Z3	Dog	High	Dry
2.29E-09	772578.6307	7845889.105	0	Z3	Dog	High	Dry
2.24E-09	767128.6307	7848039.105	0	Z3	Dog	High	Dry
2.08E-08	769703.6307	7844764.105	0	Z3	Dog	High	Dry
5.76E-10	773903.6307	7853939.105	0	Z3	Dog	High	Dry
7.30E-10	768203.6307	7855589.105	0	Z3	Dog	High	Dry
3.04E-12	777728.6307	7849439.105	0	Z3	Dog	High	Dry
1.36E-09	765653.6307	7852614.105	0	Z3	Dog	High	Dry
1.79E-09	769403.6307	7848839.105	0	Z3	Dog	High	Dry
3.14E-10	781303.6307	7848139.105	0	Z3	Dog	High	Dry
7.49E-10	768828.6307	7856539.105	0	Z3	Dog	High	Dry
6.95E-10	772803.6307	7855864.105	0	Z3	Dog	High	Dry
6.49E-10	783603.6307	7847539.105	0	Z3	Dog	High	Dry
1.86E-09	763603.6307	7853339.105	0	Z3	Dog	High	Dry
3.50E-09	774878.6307	7839489.105	0	Z3	Dog	High	Dry
4.01E-12	777578.6307	7849664.105	0	Z3	Dog	High	Dry
2.26E-11	776003.6307	7847814.105	0	Z3	Dog	High	Dry
2.99E-10	770703.6307	7852814.105	0	Z3	Dog	High	Dry
2.78E-09	778003.6307	7844214.105	0	Z3	Dog	High	Dry
4.51E-09	779428.6307	7845039.105	0	Z3	Dog	High	Dry
5.10E-10	769103.6307	7856039.105	0	Z3	Dog	High	Dry
2.74E-12	779053.6307	7849689.105	0	Z3	Dog	High	Dry
4.81E-11	780828.6307	7850114.105	0	Z3	Dog	High	Dry
2.39E-09	774953.6307	7843264.105	0	Z3	Dog	High	Dry
1.99E-11	777103.6307	7854714.105	0	Z3	Dog	High	Dry
1.02E-09	767553.6307	7851164.105	0	Z3	Dog	High	Dry
4.45E-10	769428.6307	7856014.105	0	Z3	Dog	High	Dry
2.15E-09	772453.6307	7846039.105	0	Z3	Dog	High	Dry
9.50E-12	776953.6307	7849239.105	0	Z3	Dog	High	Dry
7.99E-10	768128.6307	7850989.105	0	Z3	Dog	High	Dry
2.87E-08	770703.6307	7841564.105	0	Z3	Dog	High	Dry
8.10E-09	782703.6307	7844964.105	0	Z3	Dog	High	Dry
2.44E-09	778753.6307	7845539.105	0	Z3	Dog	High	Dry
2.00E-09	773478.6307	7845539.105	0	Z3	Dog	High	Dry
2.24E-09	772128.6307	7846189.105	0	Z3	Dog	High	Dry
1.16E-09	771153.6307	7848339.105	0	Z3	Dog	High	Dry
2.31E-08	781253.6307	7843614.105	0	Z3	Dog	High	Dry
7.71E-09	780528.6307	7844964.105	0	Z3	Dog	High	Dry
3.30E-09	772828.6307	7845239.105	0	Z3	Dog	High	Dry
3.76E-09	777428.6307	7840914.105	0	Z3	Dog	High	Dry
2.63E-10	772878.6307	7849339.105	0	Z3	Dog	High	Dry
4.36E-11	781278.6307	7850164.105	0	Z3	Dog	High	Dry
6.53E-09	781303.6307	7845989.105	0	Z3	Dog	High	Dry
4.79E-11	776378.6307	7852964.105	0	Z3	Dog	High	Dry
5.90E-09	773728.6307	7840764.105	0	Z3	Dog	High	Dry
3.12E-08	771528.6307	7842514.105	0	Z3	Dog	High	Dry
9.86E-09	778753.6307	7842839.105	0	Z3	Dog	High	Dry
3.69E-09	784653.6307	7844289.105	0	Z3	Dog	High	Dry
1.82E-08	768378.6307	7843439.105	0	Z3	Dog	High	Dry
3.58E-10	772378.6307	7851914.105	0	Z3	Dog	High	Dry
3.70E-12	778028.6307	7853664.105	0	Z3	Dog	High	Dry
8.35E-09	781653.6307	7845564.105	0	Z3	Dog	High	Dry
2.81E-08	771803.6307	7841439.105	0	Z3	Dog	High	Dry
3.57E-09	774678.6307	7840064.105	0	Z3	Dog	High	Dry
2.37E-08	770878.6307	7841089.105	0	Z3	Dog	High	Dry
4.65E-10	770778.6307	7856714.105	0	Z3	Dog	High	Dry
4.08E-12	777603.6307	7850589.105	0	Z3	Dog	High	Dry
2.48E-09	764728.6307	7851864.105	0	Z3	Dog	High	Dry
8.69E-12	777578.6307	7848439.105	0	Z3	Dog	High	Dry
4.82E-10	772328.6307	7852614.105	0	Z3	Dog	High	Dry
6.61E-10	767053.6307	7853614.105	0	Z3	Dog	High	Dry
3.55E-10	774753.6307	7854439.105	0	Z3	Dog	High	Dry
6.97E-10	771628.6307	7854289.105	0	Z3	Dog	High	Dry
1.66E-10	773753.6307	7848114.105	0	Z3	Dog	High	Dry
1.36E-09	770153.6307	7848989.105	0	Z3	Dog	High	Dry
6.00E-11	776178.6307	7847189.105	0	Z3	Dog	High	Dry
1.13E-08	770128.6307	7845489.105	0	Z3	Dog	High	Dry
6.46E-10	770453.6307	7849964.105	0	Z3	Dog	High	Dry
2.98E-09	765853.6307	7849914.105	0	Z3	Dog	High	Dry
1.65E-09	764628.6307	7852739.105	0	Z3	Dog	High	Dry
2.51E-09	775678.6307	7839539.105	0	Z3	Dog	High	Dry
1.67E-10	774528.6307	7856989.105	0	Z3	Dog	High	Dry
1.63E-08	772453.6307	7840939.105	0	Z3	Dog	High	Dry
5.19E-10	767653.6307	7854014.105	0	Z3	Dog	High	Dry
2.22E-08	771328.6307	7843389.105	0	Z3	Dog	High	Dry
2.28E-09	769603.6307	7848189.105	0	Z3	Dog	High	Dry
5.24E-11	775953.6307	7851814.105	0	Z3	Dog	High	Dry
5.03E-09	778553.6307	7843689.105	0	Z3	Dog	High	Dry
3.67E-10	772453.6307	7851964.105	0	Z3	Dog	High	Dry
1.48E-09	775978.6307	7844539.105	0	Z3	Dog	High	Dry
1.64E-09	774028.6307	7845339.105	0	Z3	Dog	High	Dry
4.96E-09	773903.6307	7843239.105	0	Z3	Dog	High	Dry
8.18E-10	773403.6307	7846539.105	0	Z3	Dog	High	Dry
8.50E-10	779878.6307	7846814.105	0	Z3	Dog	High	Dry
3.40E-10	768953.6307	7854639.105	0	Z3	Dog	High	Dry
4.11E-10	768828.6307	7855089.105	0	Z3	Dog	High	Dry
4.10E-11	775728.6307	7847314.105	0	Z3	Dog	High	Dry
5.78E-09	773553.6307	7839514.105	0	Z3	Dog	High	Dry
2.95E-11	776878.6307	7854114.105	0	Z3	Dog	High	Dry
1.58E-09	769653.6307	7848989.105	0	Z3	Dog	High	Dry
2.85E-09	765103.6307	7848689.105	0	Z3	Dog	High	Dry
3.68E-10	771178.6307	7852764.105	0	Z3	Dog	High	Dry
1.18E-08	767853.6307	7844239.105	0	Z3	Dog	High	Dry
6.07E-10	771553.6307	7856289.105	0	Z3	Dog	High	Dry
7.84E-13	779328.6307	7850614.105	0	Z3	Dog	High	Dry
4.10E-09	783853.6307	7844889.105	0	Z3	Dog	High	Dry
1.56E-09	771003.6307	7847864.105	0	Z3	Dog	High	Dry
2.44E-09	778103.6307	7840239.105	0	Z3	Dog	High	Dry
7.81E-10	773803.6307	7846339.105	0	Z3	Dog	High	Dry
1.29E-10	780528.6307	7849414.105	0	Z3	Dog	High	Dry
5.51E-10	772103.6307	7853014.105	0	Z3	Dog	High	Dry
8.38E-11	775553.6307	7851914.105	0	Z3	Dog	High	Dry
4.31E-10	770528.6307	7854314.105	0	Z3	Dog	High	Dry
6.07E-11	777528.6307	7847814.105	0	Z3	Dog	High	Dry
2.85E-11	776203.6307	7850039.105	0	Z3	Dog	High	Dry
3.71E-09	772378.6307	7845364.105	0	Z3	Dog	High	Dry
1.12E-09	765978.6307	7854539.105	0	Z3	Dog	High	Dry
1.13E-09	768878.6307	7849914.105	0	Z3	Dog	High	Dry
1.23E-10	776978.6307	7847339.105	0	Z3	Dog	High	Dry
4.14E-09	778328.6307	7843764.105	0	Z3	Dog	High	Dry
2.18E-10	773278.6307	7850314.105	0	Z3	Dog	High	Dry
2.48E-09	766328.6307	7850439.105	0	Z3	Dog	High	Dry
5.76E-10	773628.6307	7853464.105	0	Z3	Dog	High	Dry
2.57E-08	769228.6307	7842464.105	0	Z3	Dog	High	Dry
6.80E-12	777178.6307	7849189.105	0	Z3	Dog	High	Dry
1.41E-12	794178.6307	7842239.105	1	Z3	Dog	Low	Dry
1.18E-12	794053.6307	7842264.105	1	Z3	Dog	Low	Dry
8.76E-13	793653.6307	7842189.105	1	Z3	Dog	Low	Dry
7.08E-13	793653.6307	7842289.105	1	Z3	Dog	Low	Dry
7.01E-13	794028.6307	7842489.105	1	Z3	Dog	Low	Dry
5.45E-13	794003.6307	7842589.105	1	Z3	Dog	Low	Dry
4.20E-13	794028.6307	7842714.105	1	Z3	Dog	Low	Dry
1.80E-13	793803.6307	7842964.105	1	Z3	Dog	Low	Dry
1.80E-13	793803.6307	7842964.105	1	Z3	Dog	Low	Dry
1.85E-13	793828.6307	7842964.105	1	Z3	Dog	Low	Dry
7.44E-13	794253.6307	7842564.105	1	Z3	Dog	Low	Dry
8.94E-13	794328.6307	7842514.105	1	Z3	Dog	Low	Dry
4.56E-12	794753.6307	7841914.105	1	Z3	Dog	Low	Dry
4.34E-12	794753.6307	7841939.105	1	Z3	Dog	Low	Dry
3.78E-12	794703.6307	7841989.105	1	Z3	Dog	Low	Dry
2.58E-12	794428.6307	7842064.105	1	Z3	Dog	Low	Dry
3.72E-11	794778.6307	7840714.105	1	Z3	Dog	Low	Dry
3.95E-11	794578.6307	7840564.105	1	Z3	Dog	Low	Dry
6.55E-11	794928.6307	7840389.105	1	Z3	Dog	Low	Dry
1.05E-10	795553.6307	7840289.105	1	Z3	Dog	Low	Dry
1.02E-10	795653.6307	7840339.105	1	Z3	Dog	Low	Dry
7.70E-11	795828.6307	7840589.105	1	Z3	Dog	Low	Dry
1.41E-10	796103.6307	7840189.105	1	Z3	Dog	Low	Dry
1.28E-10	795728.6307	7840189.105	1	Z3	Dog	Low	Dry
1.21E-10	795753.6307	7840239.105	1	Z3	Dog	Low	Dry
1.51E-10	795778.6307	7840064.105	1	Z3	Dog	Low	Dry
1.82E-10	795728.6307	7839889.105	1	Z3	Dog	Low	Dry
1.72E-10	795728.6307	7839939.105	1	Z3	Dog	Low	Dry
1.11E-10	795453.6307	7840214.105	1	Z3	Dog	Low	Dry
1.04E-10	795378.6307	7840239.105	1	Z3	Dog	Low	Dry
1.16E-11	794628.6307	7841364.105	1	Z3	Dog	Low	Dry
1.81E-12	794328.6307	7842189.105	1	Z3	Dog	Low	Dry
2.12E-12	794503.6307	7842189.105	1	Z3	Dog	Low	Dry
1.43E-12	794478.6307	7842364.105	1	Z3	Dog	Low	Dry
1.43E-12	794478.6307	7842364.105	1	Z3	Dog	Low	Dry
1.29E-12	794303.6307	7842339.105	1	Z3	Dog	Low	Dry
0	793053.6307	7843789.105	1	Z3	Dog	Low	Dry
4.56E-14	793128.6307	7843164.105	1	Z3	Dog	Low	Dry
7.18E-14	793228.6307	7843039.105	1	Z3	Dog	Low	Dry
6.69E-14	793178.6307	7843039.105	1	Z3	Dog	Low	Dry
7.11E-14	793178.6307	7843014.105	1	Z3	Dog	Low	Dry
4.36E-13	794178.6307	7842764.105	1	Z3	Dog	Low	Dry
5.31E-13	793928.6307	7842564.105	1	Z3	Dog	Low	Dry
4.88E-13	793903.6307	7842589.105	1	Z3	Dog	Low	Dry
4.92E-13	793578.6307	7842414.105	1	Z3	Dog	Low	Dry
5.32E-13	793553.6307	7842364.105	1	Z3	Dog	Low	Dry
3.04E-13	793178.6307	7842389.105	1	Z3	Dog	Low	Dry
3.90E-13	793278.6307	7842339.105	1	Z3	Dog	Low	Dry
3.90E-13	793278.6307	7842339.105	1	Z3	Dog	Low	Dry
3.90E-13	793278.6307	7842339.105	1	Z3	Dog	Low	Dry
2.47E-13	793228.6307	7842514.105	1	Z3	Dog	Low	Dry
2.40E-13	793328.6307	7842589.105	1	Z3	Dog	Low	Dry
1.93E-12	794578.6307	7842264.105	1	Z3	Dog	Low	Dry
2.56E-12	794478.6307	7842089.105	1	Z3	Dog	Low	Dry
4.70E-12	794728.6307	7841889.105	1	Z3	Dog	Low	Dry
4.56E-12	794753.6307	7841914.105	1	Z3	Dog	Low	Dry
4.70E-12	794728.6307	7841889.105	1	Z3	Dog	Low	Dry
4.20E-12	794528.6307	7841864.105	1	Z3	Dog	Low	Dry
3.92E-12	794503.6307	7841889.105	1	Z3	Dog	Low	Dry
5.97E-13	794203.6307	7842639.105	1	Z3	Dog	Low	Dry
5.79E-13	793578.6307	7842339.105	1	Z3	Dog	Low	Dry
5.87E-13	793503.6307	7842289.105	1	Z3	Dog	Low	Dry
8.15E-13	793553.6307	7842164.105	1	Z3	Dog	Low	Dry
5.79E-13	793578.6307	7842339.105	1	Z3	Dog	Low	Dry
5.79E-13	793578.6307	7842339.105	1	Z3	Dog	Low	Dry
5.03E-13	793553.6307	7842389.105	1	Z3	Dog	Low	Dry
1.32E-12	794453.6307	7842389.105	1	Z3	Dog	Low	Dry
1.37E-12	794428.6307	7842364.105	1	Z3	Dog	Low	Dry
1.09E-12	794553.6307	7842514.105	1	Z3	Dog	Low	Dry
1.22E-13	793678.6307	7843064.105	1	Z3	Dog	Low	Dry
1.18E-13	793703.6307	7843089.105	1	Z3	Dog	Low	Dry
2.19E-13	794153.6307	7843039.105	1	Z3	Dog	Low	Dry
8.57E-14	793403.6307	7843064.105	1	Z3	Dog	Low	Dry
2.62E-15	792928.6307	7843414.105	1	Z3	Dog	Low	Dry
0	791478.6307	7844464.105	1	Z3	Dog	Low	Dry
0	789553.6307	7844964.105	1	Z3	Dog	Low	Dry
0	789953.6307	7847914.105	1	Z3	Dog	Low	Dry
0	790028.6307	7848039.105	1	Z3	Dog	Low	Dry
0	790053.6307	7848064.105	1	Z3	Dog	Low	Dry
0	789778.6307	7847914.105	1	Z3	Dog	Low	Dry
0	789753.6307	7847889.105	1	Z3	Dog	Low	Dry
0	789803.6307	7847889.105	1	Z3	Dog	Low	Dry
0	789728.6307	7847964.105	1	Z3	Dog	Low	Dry
0	789753.6307	7847964.105	1	Z3	Dog	Low	Dry
1.36E-09	785753.6307	7845364.105	1	Z3	Dog	Low	Dry
1.41E-09	785603.6307	7845364.105	1	Z3	Dog	Low	Dry
1.81E-09	785153.6307	7845689.105	1	Z3	Dog	Low	Dry
1.88E-09	785128.6307	7845664.105	1	Z3	Dog	Low	Dry
1.88E-09	785128.6307	7845564.105	1	Z3	Dog	Low	Dry
1.21E-09	785403.6307	7845964.105	1	Z3	Dog	Low	Dry
2.22E-09	785003.6307	7845664.105	1	Z3	Dog	Low	Dry
1.83E-09	785153.6307	7845564.105	1	Z3	Dog	Low	Dry
1.55E-09	786028.6307	7845239.105	1	Z3	Dog	Low	Dry
1.42E-09	786078.6307	7845289.105	1	Z3	Dog	Low	Dry
1.41E-09	786103.6307	7845289.105	1	Z3	Dog	Low	Dry
1.43E-09	786053.6307	7845289.105	1	Z3	Dog	Low	Dry
1.35E-09	786128.6307	7845314.105	1	Z3	Dog	Low	Dry
1.40E-09	786128.6307	7845289.105	1	Z3	Dog	Low	Dry
1.39E-09	786153.6307	7845289.105	1	Z3	Dog	Low	Dry
1.38E-09	786178.6307	7845289.105	1	Z3	Dog	Low	Dry
4.80E-09	784153.6307	7844914.105	1	Z3	Dog	Low	Dry
5.75E-09	783853.6307	7845439.105	1	Z3	Dog	Low	Dry
5.78E-09	783828.6307	7845564.105	1	Z3	Dog	Low	Dry
5.77E-09	783828.6307	7845589.105	1	Z3	Dog	Low	Dry
5.69E-09	783903.6307	7845614.105	1	Z3	Dog	Low	Dry
5.84E-09	783753.6307	7845514.105	1	Z3	Dog	Low	Dry
5.83E-09	783753.6307	7845539.105	1	Z3	Dog	Low	Dry
7.12E-10	783153.6307	7847114.105	1	Z3	Dog	Low	Dry
1.27E-10	780828.6307	7847239.105	1	Z3	Dog	Low	Dry
1.26E-10	780878.6307	7847239.105	1	Z3	Dog	Low	Dry
8.13E-11	780678.6307	7847364.105	1	Z3	Dog	Low	Dry
9.79E-11	780728.6307	7847314.105	1	Z3	Dog	Low	Dry
1.07E-10	780728.6307	7847289.105	1	Z3	Dog	Low	Dry
1.07E-10	780728.6307	7847289.105	1	Z3	Dog	Low	Dry
6.70E-11	780653.6307	7847414.105	1	Z3	Dog	Low	Dry
4.97E-11	780653.6307	7847489.105	1	Z3	Dog	Low	Dry
1.15E-09	781053.6307	7846464.105	1	Z3	Dog	Low	Dry
1.43E-09	781078.6307	7846364.105	1	Z3	Dog	Low	Dry
1.76E-09	781078.6307	7846264.105	1	Z3	Dog	Low	Dry
1.26E-09	780928.6307	7846439.105	1	Z3	Dog	Low	Dry
1.02E-09	780853.6307	7846539.105	1	Z3	Dog	Low	Dry
1.73E-09	780428.6307	7846264.105	1	Z3	Dog	Low	Dry
1.92E-09	780353.6307	7846189.105	1	Z3	Dog	Low	Dry
2.38E-09	780453.6307	7846089.105	1	Z3	Dog	Low	Dry
1.19E-10	781028.6307	7847239.105	1	Z3	Dog	Low	Dry
1.19E-10	781028.6307	7847239.105	1	Z3	Dog	Low	Dry
9.24E-11	780978.6307	7847314.105	1	Z3	Dog	Low	Dry
6.20E-11	781028.6307	7847414.105	1	Z3	Dog	Low	Dry
8.08E-11	780778.6307	7847364.105	1	Z3	Dog	Low	Dry
8.13E-11	780703.6307	7847364.105	1	Z3	Dog	Low	Dry
8.10E-11	780753.6307	7847364.105	1	Z3	Dog	Low	Dry
7.38E-11	780728.6307	7847389.105	1	Z3	Dog	Low	Dry
7.49E-12	781553.6307	7847939.105	1	Z3	Dog	Low	Dry
1.09E-11	781553.6307	7847839.105	1	Z3	Dog	Low	Dry
7.85E-12	781503.6307	7847914.105	1	Z3	Dog	Low	Dry
1.55E-11	781528.6307	7847739.105	1	Z3	Dog	Low	Dry
1.91E-11	781578.6307	7847689.105	1	Z3	Dog	Low	Dry
1.75E-11	781578.6307	7847714.105	1	Z3	Dog	Low	Dry
9.86E-12	781378.6307	7847839.105	1	Z3	Dog	Low	Dry
9.83E-12	781178.6307	7847839.105	1	Z3	Dog	Low	Dry
8.05E-11	780803.6307	7847364.105	1	Z3	Dog	Low	Dry
8.12E-11	780728.6307	7847364.105	1	Z3	Dog	Low	Dry
6.08E-11	780703.6307	7847439.105	1	Z3	Dog	Low	Dry
5.50E-11	780703.6307	7847464.105	1	Z3	Dog	Low	Dry
3.26E-11	780628.6307	7847589.105	1	Z3	Dog	Low	Dry
2.93E-11	780603.6307	7847614.105	1	Z3	Dog	Low	Dry
1.22E-11	779228.6307	7847914.105	1	Z3	Dog	Low	Dry
4.41E-11	779353.6307	7848864.105	1	Z3	Dog	Low	Dry
9.79E-12	779878.6307	7849089.105	1	Z3	Dog	Low	Dry
2.54E-12	780203.6307	7849664.105	1	Z3	Dog	Low	Dry
1.24E-11	779828.6307	7849339.105	1	Z3	Dog	Low	Dry
1.68E-11	779728.6307	7849114.105	1	Z3	Dog	Low	Dry
1.59E-11	779728.6307	7849014.105	1	Z3	Dog	Low	Dry
3.01E-11	779528.6307	7849014.105	1	Z3	Dog	Low	Dry
2.75E-11	779553.6307	7848989.105	1	Z3	Dog	Low	Dry
1.79E-11	779678.6307	7848939.105	1	Z3	Dog	Low	Dry
1.67E-11	779603.6307	7848639.105	1	Z3	Dog	Low	Dry
1.87E-11	779578.6307	7848664.105	1	Z3	Dog	Low	Dry
1.62E-11	779603.6307	7848614.105	1	Z3	Dog	Low	Dry
3.12E-11	779453.6307	7848789.105	1	Z3	Dog	Low	Dry
3.42E-11	779453.6307	7848889.105	1	Z3	Dog	Low	Dry
3.85E-11	779453.6307	7849064.105	1	Z3	Dog	Low	Dry
3.89E-11	779453.6307	7849089.105	1	Z3	Dog	Low	Dry
3.89E-11	779453.6307	7849089.105	1	Z3	Dog	Low	Dry
1.77E-10	778778.6307	7849189.105	1	Z3	Dog	Low	Dry
2.49E-10	778503.6307	7849164.105	1	Z3	Dog	Low	Dry
2.10E-10	778628.6307	7849089.105	1	Z3	Dog	Low	Dry
1.98E-10	778603.6307	7848939.105	1	Z3	Dog	Low	Dry
2.00E-10	778578.6307	7848914.105	1	Z3	Dog	Low	Dry
1.99E-10	778678.6307	7849114.105	1	Z3	Dog	Low	Dry
1.98E-10	778603.6307	7848939.105	1	Z3	Dog	Low	Dry
2.14E-10	778553.6307	7848964.105	1	Z3	Dog	Low	Dry
4.30E-11	779428.6307	7849164.105	1	Z3	Dog	Low	Dry
4.18E-11	779428.6307	7849089.105	1	Z3	Dog	Low	Dry
3.89E-11	779428.6307	7848964.105	1	Z3	Dog	Low	Dry
3.43E-11	779478.6307	7848989.105	1	Z3	Dog	Low	Dry
3.24E-11	779503.6307	7849014.105	1	Z3	Dog	Low	Dry
4.10E-11	779453.6307	7849289.105	1	Z3	Dog	Low	Dry
4.40E-11	779428.6307	7849289.105	1	Z3	Dog	Low	Dry
4.72E-11	779403.6307	7849289.105	1	Z3	Dog	Low	Dry
5.26E-11	779353.6307	7849489.105	1	Z3	Dog	Low	Dry
1.75E-11	779728.6307	7849339.105	1	Z3	Dog	Low	Dry
1.90E-11	779703.6307	7849314.105	1	Z3	Dog	Low	Dry
1.90E-11	779703.6307	7849364.105	1	Z3	Dog	Low	Dry
1.74E-11	779728.6307	7849414.105	1	Z3	Dog	Low	Dry
2.05E-11	779678.6307	7849414.105	1	Z3	Dog	Low	Dry
2.58E-11	779603.6307	7849464.105	1	Z3	Dog	Low	Dry
2.60E-11	779603.6307	7849414.105	1	Z3	Dog	Low	Dry
6.42E-11	779228.6307	7848939.105	1	Z3	Dog	Low	Dry
9.02E-11	779078.6307	7848939.105	1	Z3	Dog	Low	Dry
1.40E-10	778903.6307	7849114.105	1	Z3	Dog	Low	Dry
1.35E-10	778903.6307	7849039.105	1	Z3	Dog	Low	Dry
1.12E-10	779028.6307	7849139.105	1	Z3	Dog	Low	Dry
1.17E-10	779003.6307	7849139.105	1	Z3	Dog	Low	Dry
1.13E-10	779028.6307	7849189.105	1	Z3	Dog	Low	Dry
1.14E-10	779028.6307	7849214.105	1	Z3	Dog	Low	Dry
1.13E-10	779028.6307	7849464.105	1	Z3	Dog	Low	Dry
1.10E-10	779003.6307	7849639.105	1	Z3	Dog	Low	Dry
8.31E-11	778978.6307	7849989.105	1	Z3	Dog	Low	Dry
7.71E-11	778903.6307	7850139.105	1	Z3	Dog	Low	Dry
7.74E-11	778878.6307	7850164.105	1	Z3	Dog	Low	Dry
7.43E-11	778878.6307	7850189.105	1	Z3	Dog	Low	Dry
7.11E-11	778903.6307	7850189.105	1	Z3	Dog	Low	Dry
1.68E-10	778578.6307	7849914.105	1	Z3	Dog	Low	Dry
2.59E-10	777478.6307	7849239.105	1	Z3	Dog	Low	Dry
2.61E-10	777478.6307	7849364.105	1	Z3	Dog	Low	Dry
2.26E-10	777353.6307	7849414.105	1	Z3	Dog	Low	Dry
1.83E-10	777203.6307	7849464.105	1	Z3	Dog	Low	Dry
2.22E-10	777503.6307	7849764.105	1	Z3	Dog	Low	Dry
2.36E-10	777578.6307	7849764.105	1	Z3	Dog	Low	Dry
2.26E-10	777578.6307	7849814.105	1	Z3	Dog	Low	Dry
2.26E-10	777578.6307	7849814.105	1	Z3	Dog	Low	Dry
2.98E-11	776578.6307	7848589.105	1	Z3	Dog	Low	Dry
1.08E-11	776403.6307	7848289.105	1	Z3	Dog	Low	Dry
9.00E-13	775303.6307	7848964.105	1	Z3	Dog	Low	Dry
9.00E-13	775328.6307	7849014.105	1	Z3	Dog	Low	Dry
9.00E-13	775303.6307	7848964.105	1	Z3	Dog	Low	Dry
9.43E-13	775378.6307	7848989.105	1	Z3	Dog	Low	Dry
9.02E-13	775103.6307	7849214.105	1	Z3	Dog	Low	Dry
8.59E-13	775103.6307	7849289.105	1	Z3	Dog	Low	Dry
6.34E-13	775003.6307	7849739.105	1	Z3	Dog	Low	Dry
6.01E-13	775078.6307	7849614.105	1	Z3	Dog	Low	Dry
7.37E-13	775228.6307	7849414.105	1	Z3	Dog	Low	Dry
7.70E-13	775228.6307	7849339.105	1	Z3	Dog	Low	Dry
4.49E-12	776503.6307	7847789.105	1	Z3	Dog	Low	Dry
2.38E-12	776078.6307	7846964.105	1	Z3	Dog	Low	Dry
1.26E-12	776103.6307	7847114.105	1	Z3	Dog	Low	Dry
1.38E-12	776203.6307	7847114.105	1	Z3	Dog	Low	Dry
1.54E-09	777553.6307	7844889.105	1	Z3	Dog	Low	Dry
[truncated: 103,429 more rows]
