# Supplementary material for: Proactive cursorial and ambush predation risk avoidance in four African herbivore species
Source: Ecol Evol. 2024 Jun 5;14(6):e11529. doi: 10.1002/ece3.11529 (PMC11150757; doi:10.1002/ece3.11529)
Supplement: Supplementary file 1 — Data S1 [file ECE3-14-e11529-s001.zip › Zebra habitat selection.xlsx]

## Sheet: Zebra and dog dry
Species	Activity	Floodplain	Grassland	Mixed	Mopane
Dog	High	0.507324	0.822696	0.66375	1.65908
Dog	High	0.53747	1.15669	0.919622	1.17478
Dog	High	0.548552	1.39613	0.630566	0.802285
Dog	High	0	0.988105	1.02044	0.969058
Dog	Low	0.364939	0.738311	0.512608	1.74893
Dog	Low	0.530901	1.15219	0.931485	1.23884
Dog	Low	0.481617	1.37398	0.621221	0.805329
Dog	Low	0	1.0003	1.01725	0.947578
Zebra	High	0.919884	1.16153	1.12963	0.754932
Zebra	High	0.368579	1.26799	1.09357	0.764181
Zebra	High	1.40191	0.966685	1.06719	0.771659
Zebra	High	0.322867	1.10886	1.01835	0.611244
Zebra	High	0.881326	1.0193	1.04619	0.899928
Zebra	High	0.68124	1.23658	0.720643	0.817696
Zebra	High	0.768494	1.30499	0.994681	0.740795
Zebra	High	0.702897	1.15284	0.941403	0.528837
Zebra	Low	0.976612	1.15279	1.13916	0.762918
Zebra	Low	0.362419	1.26787	1.07281	0.788718
Zebra	Low	1.58202	0.930179	1.06772	0.721216
Zebra	Low	0.313922	1.11091	1.07731	0.580851
Zebra	Low	0.930833	1.00652	1.0501	0.852569
Zebra	Low	0.739294	1.19287	0.749435	0.984406
Zebra	Low	0.797319	1.30886	1.01274	0.736738
Zebra	Low	0.716825	1.16687	0.955993	0.500548

## Sheet: Zebra and dog rainy
Species	Activity	Floodplain	Grassland	Mixed	Mopane
Dog	High	0.729217	0.926069	0.847989	1.24299
Dog	High	0.965086	1.11426	1.10943	0.480807
Dog	High	0.820511	1.09492	1.08637	0.875524
Dog	High	0	0.974229	1.11024	0.890343
Dog	Low	0.680586	0.837837	0.752159	1.33193
Dog	Low	0.968494	1.10081	1.09959	0.496638
Dog	Low	0.798044	1.08465	1.0635	0.901541
Dog	Low	0	0.951167	1.0611	1.00954
Zebra	High	0.757113	1.06837	1.11771	1.08547
Zebra	High	0.704781	1.00751	0.993147	1.01082
Zebra	High	0.671853	1.08736	1.07328	0.948535
Zebra	High	0.465175	1.07673	1.17834	0.581901
Zebra	High	0.62414	1.04999	1.38765	0.821415
Zebra	High	0.273413	0.9697	1.36717	0.561096
Zebra	High	1.08961	1.02942	0.977802	0.675025
Zebra	High	0.631172	1.20522	0.89945	1.05713
Zebra	High	0.605981	1.29994	0.957598	1.0181
Zebra	High	0	0.878637	1.0353	1.12894
Zebra	High	0.497431	1.2435	0.906344	0.812173
Zebra	Low	0.789315	1.07223	1.1249	1.19002
Zebra	Low	0.741654	1.00245	1.004	1.00971
Zebra	Low	0.718166	1.09669	1.06537	0.940004
Zebra	Low	0.461162	1.07034	1.19006	0.57709
Zebra	Low	0.684722	1.04582	1.33876	0.822719
Zebra	Low	0.32598	0.979397	1.37133	0.560178
Zebra	Low	1.1302	1.02329	0.976082	0.681186
Zebra	Low	0.669278	1.2044	0.920715	0.99582
Zebra	Low	0.587776	1.31892	0.942725	1.03682
Zebra	Low	0	0.908598	1.0531	1.08826
Zebra	Low	0.469954	1.24457	0.893836	0.792794

## Sheet: Zebra and lion dry
Species	Activity	Floodplain	Grassland	Mixed	Mopane
Lion	High	0.365924	1.2062	1.23685	0.585896
Lion	High	1.2652	0.967308	1.08544	0.542507
Lion	High	0.577068	1.16437	0.906519	0.741774
Lion	High	0.964562	1.07311	0.940927	0.565549
Lion	High	1.3333	0.990142	1.01759	0.543131
Lion	High	1.33056	0.817168	0.867661	0.478414
Lion	Low	0.512058	1.19507	1.22946	0.610042
Lion	Low	1.08526	0.97067	1.09432	0.723577
Lion	Low	0.543349	1.16247	0.920958	0.768221
Lion	Low	0.963289	1.08132	0.933083	0.641791
Lion	Low	1.29068	0.981026	1.00913	0.585586
Lion	Low	1.34618	0.809509	0.877954	0.457889
Zebra	High	0.94888	1.17919	1.10002	0.708622
Zebra	High	0.387377	1.29684	1.09353	0.731263
Zebra	High	1.42437	0.966769	1.05139	0.78123
Zebra	High	0.330652	1.11097	0.96831	0.589414
Zebra	High	0.898087	1.01658	1.026	0.986572
Zebra	High	0.661391	1.23911	0.704784	0.65296
Zebra	High	0.712627	1.30989	0.971929	0.720502
Zebra	High	0.691899	1.16471	0.87323	0.517562
Zebra	Low	1.10194	1.08269	1.15234	0.84083
Zebra	Low	0.343762	1.20254	1.04478	0.864903
Zebra	Low	1.63677	0.911419	1.0873	0.684107
Zebra	Low	0.269532	1.08046	1.14312	0.684328
Zebra	Low	0.932054	1.00156	1.06221	0.883053
Zebra	Low	0.758909	1.08467	0.855725	1.2913
Zebra	Low	0.847933	1.23479	1.00873	0.810449
Zebra	Low	0.804809	1.11982	1.03207	0.559728

## Sheet: Zebra and lion rainy
Species	Activity	Floodplain	Grassland	Mixed	Mopane
Lion	High	0.269614	1.09603	1.37653	0.399839
Lion	High	0.882779	1.21771	1.31097	0.614425
Lion	High	0.326269	0.911538	1.17282	0.595684
Lion	High	1.52136	0.875989	0.918978	0.300055
Lion	High	1.36025	0.974387	1.04515	0.614307
Lion	High	1.35321	0.865777	0.85734	0.380116
Lion	Low	0.277863	1.11265	1.34832	0.407397
Lion	Low	0.767256	1.27247	1.4175	0.642514
Lion	Low	0.224219	0.922016	1.20055	0.513864
Lion	Low	1.40404	0.905021	0.931734	0.338947
Lion	Low	1.38806	0.960465	1.02701	0.617114
Lion	Low	1.34947	0.859854	0.850384	0.37475
Zebra	High	0.773222	1.01084	1.11453	1.28425
Zebra	High	0.679519	1.01181	1.01306	0.996121
Zebra	High	0.387377	1.29684	1.09353	0.731263
Zebra	High	0.68885	1.09386	1.06156	0.938742
Zebra	High	0.441041	1.06524	1.16964	0.563292
Zebra	High	0.692748	1.05525	1.36542	0.817195
Zebra	High	0.340576	0.96253	1.33918	0.562289
Zebra	High	1.10105	1.03543	0.949039	0.684974
Zebra	High	0.673416	1.20595	0.881326	1.07883
Zebra	High	0.567662	1.31856	0.953381	0.975272
Zebra	High	0	0.900335	1.03283	1.10375
Zebra	High	0.472406	1.25248	0.886228	0.748635
Zebra	Low	0.97136	1.00221	1.05571	0.681441
Zebra	Low	0.766402	0.996041	0.979183	1.02877
Zebra	Low	0.821146	0.991143	1.09847	0.991995
Zebra	Low	0.531141	1.06046	1.20168	0.608022
Zebra	Low	0.684901	1.03352	1.32623	0.835523
Zebra	Low	0.258358	0.986939	1.39117	0.576614
Zebra	Low	1.15128	1.00422	1.01134	0.719834
Zebra	Low	0.634257	1.17558	0.943591	1.04809
Zebra	Low	0.635726	1.26501	0.950553	1.11442
Zebra	Low	0.211842	0.893872	1.06874	1.10129
Zebra	Low	0.498828	1.22491	0.907677	0.868085

## Sheet: Zebra dog dry high avail
Floodplain	Grassland	Mixed	Mopane
3.6171	43.6081	16.4917	36.2831
2.9299	37.4554	17.8222	41.7926
9.81805	47.4445	25.0169	17.7206
0.956637	55.4266	28.4205	15.1962
16.1464	56.5584	24.3136	2.98158
13.6937	53.191	22.4789	10.6364
2.60847	36.2162	21.3293	39.846
13.3564	56.0873	23.7364	6.81999

## Sheet: Zebra dog dry high used
Floodplain	Grassland	Mixed	Mopane
3.32731	50.6519	18.6295	27.3912
1.0799	47.4931	19.4899	31.9371
13.764	45.8639	26.6979	13.6742
0.308866	61.4604	28.9421	9.28861
14.2302	57.6499	25.4367	2.68321
9.32867	65.7747	16.1992	8.69737
2.00459	47.2618	21.2158	29.5177
9.38816	64.6597	22.3455	3.60666

## Sheet: Zebra dog dry low avail
Floodplain	Grassland	Mixed	Mopane
4.2743	42.7121	16.3263	36.6872
3.1831	36.5454	17.509	42.7626
10.425	48.2061	25.4869	15.882
1.05038	54.21	27.113	17.6266
15.761	56.2725	24.534	3.43243
14.4868	50.9032	23.4112	11.1988
2.79948	35.7993	20.5616	40.8396
13.7737	54.307	23.6702	8.24902

## Sheet: Zebra dog dry low used
Floodplain	Grassland	Mixed	Mopane
4.17434	49.2381	18.5982	27.9894
1.15362	46.3349	18.7839	33.7276
16.4925	44.8403	27.2129	11.4544
0.329738	60.2226	29.2092	10.2384
14.6709	56.6395	25.7632	2.92639
10.71	60.7207	17.5452	11.0241
2.23208	46.8563	20.8235	30.0881
9.87336	63.3691	22.6285	4.12903

## Sheet: Zebra dog dry MANOVA
Activity	Floodplain	Grassland	Mixed	Mopane
High	0.919884	1.16153	1.12963	0.754932
High	0.368579	1.26799	1.09357	0.764181
High	1.40191	0.966685	1.06719	0.771659
High	0.322867	1.10886	1.01835	0.611244
High	0.881326	1.0193	1.04619	0.899928
High	0.68124	1.23658	0.720643	0.817696
High	0.768494	1.30499	0.994681	0.740795
High	0.702897	1.15284	0.941403	0.528837
Low	0.976612	1.15279	1.13916	0.762918
Low	0.362419	1.26787	1.07281	0.788718
Low	1.58202	0.930179	1.06772	0.721216
Low	0.313922	1.11091	1.07731	0.580851
Low	0.930833	1.00652	1.0501	0.852569
Low	0.739294	1.19287	0.749435	0.984406
Low	0.797319	1.30886	1.01274	0.736738
Low	0.716825	1.16687	0.955993	0.500548

## Sheet: Zebra dog rainy high avail
Floodplain	Grassland	Mixed	Mopane
26.1734	46.3473	26.0468	1.43253
2.12179	37.4764	17.4505	42.9513
3.7263	31.2189	14.778	50.2768
4.64654	46.5478	32.3906	16.415
1.7939	34.6061	18.1945	45.4055
0.190947	47.2494	30.5666	21.9931
7.02336	58.5878	29.1378	5.25104
20.2375	44.2062	23.0793	12.4769
27.3413	38.3562	22.3525	11.95
0	47.2245	11.4633	41.3122
16.4317	50.3403	23.8032	9.42483

[truncated: 14 more sheets: Zebra dog rainy high used, Zebra dog rainy low avail, Zebra dog rainy low used, Zebra dog rainy MANOVA, Zebra lion dry high avail, Zebra lion dry high used, Zebra lion dry low avail, Zebra lion dry low used, Zebra lion dry MANOVA, Zebra lion rainy high avail, Zebra lion rainy high used, Zebra lion rainy low avail, Zebra lion rainy low used, Zebra lion rainy MANOVA]
