# Supplementary material for: Proactive cursorial and ambush predation risk avoidance in four African herbivore species
Source: Ecol Evol. 2024 Jun 5;14(6):e11529. doi: 10.1002/ece3.11529 (PMC11150757; doi:10.1002/ece3.11529)
Supplement: Supplementary file 1 — Data S1 [file ECE3-14-e11529-s001.zip › Zebra rainy RSF.csv]

UI	x	y	Used	id	Pred	Activity	Season
3.66E-09	766378.6307	7851289.105	1	Z1	Dog	High	Rainy
4.27E-09	766053.6307	7851139.105	1	Z1	Dog	High	Rainy
4.55E-09	766003.6307	7851039.105	1	Z1	Dog	High	Rainy
3.35E-09	765753.6307	7851739.105	1	Z1	Dog	High	Rainy
2.74E-09	765628.6307	7852214.105	1	Z1	Dog	High	Rainy
2.01E-09	765553.6307	7853264.105	1	Z1	Dog	High	Rainy
2.14E-09	765753.6307	7852864.105	1	Z1	Dog	High	Rainy
2.30E-09	766353.6307	7852339.105	1	Z1	Dog	High	Rainy
7.04E-09	766803.6307	7849589.105	1	Z1	Dog	High	Rainy
7.27E-09	766753.6307	7849539.105	1	Z1	Dog	High	Rainy
7.83E-09	766528.6307	7849514.105	1	Z1	Dog	High	Rainy
7.84E-09	766453.6307	7849564.105	1	Z1	Dog	High	Rainy
7.79E-09	766478.6307	7849564.105	1	Z1	Dog	High	Rainy
8.52E-09	766228.6307	7849489.105	1	Z1	Dog	High	Rainy
8.45E-09	766228.6307	7849514.105	1	Z1	Dog	High	Rainy
8.21E-09	766378.6307	7849489.105	1	Z1	Dog	High	Rainy
8.55E-09	766353.6307	7849389.105	1	Z1	Dog	High	Rainy
8.73E-09	766303.6307	7849364.105	1	Z1	Dog	High	Rainy
9.42E-09	766103.6307	7849264.105	1	Z1	Dog	High	Rainy
6.66E-09	765428.6307	7850464.105	1	Z1	Dog	High	Rainy
3.94E-09	765578.6307	7851489.105	1	Z1	Dog	High	Rainy
2.16E-09	764653.6307	7853239.105	1	Z1	Dog	High	Rainy
2.94E-09	765253.6307	7852214.105	1	Z1	Dog	High	Rainy
7.42E-09	765578.6307	7850164.105	1	Z1	Dog	High	Rainy
7.84E-09	767578.6307	7848489.105	1	Z1	Dog	High	Rainy
8.02E-09	767503.6307	7848464.105	1	Z1	Dog	High	Rainy
8.41E-09	767353.6307	7848414.105	1	Z1	Dog	High	Rainy
8.29E-09	767328.6307	7848514.105	1	Z1	Dog	High	Rainy
8.34E-09	767328.6307	7848489.105	1	Z1	Dog	High	Rainy
1.15E-08	765603.6307	7846664.105	1	Z1	Dog	High	Rainy
1.16E-08	765778.6307	7846764.105	1	Z1	Dog	High	Rainy
9.82E-09	766953.6307	7847964.105	1	Z1	Dog	High	Rainy
6.63E-09	767803.6307	7848889.105	1	Z1	Dog	High	Rainy
6.73E-09	767803.6307	7848839.105	1	Z1	Dog	High	Rainy
7.61E-09	767378.6307	7848814.105	1	Z1	Dog	High	Rainy
7.72E-09	767128.6307	7849014.105	1	Z1	Dog	High	Rainy
7.66E-09	767103.6307	7849064.105	1	Z1	Dog	High	Rainy
8.36E-09	766778.6307	7849089.105	1	Z1	Dog	High	Rainy
9.00E-09	766753.6307	7848839.105	1	Z1	Dog	High	Rainy
8.80E-09	766878.6307	7848789.105	1	Z1	Dog	High	Rainy
7.89E-09	767053.6307	7849014.105	1	Z1	Dog	High	Rainy
7.66E-09	767053.6307	7849114.105	1	Z1	Dog	High	Rainy
7.65E-09	766928.6307	7849239.105	1	Z1	Dog	High	Rainy
7.57E-09	766878.6307	7849314.105	1	Z1	Dog	High	Rainy
7.89E-09	766653.6307	7849389.105	1	Z1	Dog	High	Rainy
1.13E-08	765428.6307	7846489.105	1	Z1	Dog	High	Rainy
1.16E-08	765728.6307	7846714.105	1	Z1	Dog	High	Rainy
1.01E-08	766878.6307	7847814.105	1	Z1	Dog	High	Rainy
7.77E-09	766903.6307	7849214.105	1	Z1	Dog	High	Rainy
7.94E-09	766853.6307	7849189.105	1	Z1	Dog	High	Rainy
7.75E-09	766828.6307	7849289.105	1	Z1	Dog	High	Rainy
8.41E-09	766678.6307	7849164.105	1	Z1	Dog	High	Rainy
8.78E-09	766603.6307	7849089.105	1	Z1	Dog	High	Rainy
9.17E-09	765303.6307	7849689.105	1	Z1	Dog	High	Rainy
1.00E-08	764478.6307	7849289.105	1	Z1	Dog	High	Rainy
1.09E-08	764703.6307	7848939.105	1	Z1	Dog	High	Rainy
1.11E-08	764728.6307	7848889.105	1	Z1	Dog	High	Rainy
1.12E-08	764828.6307	7848889.105	1	Z1	Dog	High	Rainy
1.03E-08	764278.6307	7848214.105	1	Z1	Dog	High	Rainy
5.87E-09	763553.6307	7847139.105	1	Z1	Dog	High	Rainy
4.15E-09	763178.6307	7846939.105	1	Z1	Dog	High	Rainy
4.75E-09	763128.6307	7847414.105	1	Z1	Dog	High	Rainy
6.56E-09	763603.6307	7847414.105	1	Z1	Dog	High	Rainy
9.00E-09	764078.6307	7847689.105	1	Z1	Dog	High	Rainy
1.01E-08	764378.6307	7847664.105	1	Z1	Dog	High	Rainy
1.02E-08	764403.6307	7847689.105	1	Z1	Dog	High	Rainy
1.11E-08	764603.6307	7847839.105	1	Z1	Dog	High	Rainy
1.12E-08	764653.6307	7847814.105	1	Z1	Dog	High	Rainy
1.13E-08	764703.6307	7847789.105	1	Z1	Dog	High	Rainy
9.37E-09	764803.6307	7845914.105	1	Z1	Dog	High	Rainy
1.03E-08	765053.6307	7846114.105	1	Z1	Dog	High	Rainy
1.15E-08	765553.6307	7846739.105	1	Z1	Dog	High	Rainy
1.02E-08	764628.6307	7847189.105	1	Z1	Dog	High	Rainy
9.90E-09	764578.6307	7847089.105	1	Z1	Dog	High	Rainy
1.10E-08	764753.6307	7847414.105	1	Z1	Dog	High	Rainy
1.18E-08	764853.6307	7847889.105	1	Z1	Dog	High	Rainy
1.16E-08	764803.6307	7847864.105	1	Z1	Dog	High	Rainy
3.80E-09	762928.6307	7847239.105	1	Z1	Dog	High	Rainy
4.98E-09	763278.6307	7847239.105	1	Z1	Dog	High	Rainy
5.24E-09	763228.6307	7847489.105	1	Z1	Dog	High	Rainy
1.06E-08	764678.6307	7847339.105	1	Z1	Dog	High	Rainy
1.06E-08	764653.6307	7847364.105	1	Z1	Dog	High	Rainy
1.02E-08	764578.6307	7847239.105	1	Z1	Dog	High	Rainy
9.28E-09	764553.6307	7846764.105	1	Z1	Dog	High	Rainy
8.64E-09	764453.6307	7846589.105	1	Z1	Dog	High	Rainy
1.09E-08	765203.6307	7846414.105	1	Z1	Dog	High	Rainy
1.16E-08	765678.6307	7846714.105	1	Z1	Dog	High	Rainy
1.04E-08	766778.6307	7847664.105	1	Z1	Dog	High	Rainy
7.21E-09	767603.6307	7848789.105	1	Z1	Dog	High	Rainy
7.15E-09	767578.6307	7848839.105	1	Z1	Dog	High	Rainy
7.41E-09	766953.6307	7849314.105	1	Z1	Dog	High	Rainy
7.53E-09	766503.6307	7849639.105	1	Z1	Dog	High	Rainy
6.49E-09	766303.6307	7850139.105	1	Z1	Dog	High	Rainy
2.35E-09	764803.6307	7852939.105	1	Z1	Dog	High	Rainy
2.57E-09	765028.6307	7852614.105	1	Z1	Dog	High	Rainy
3.43E-09	765453.6307	7851814.105	1	Z1	Dog	High	Rainy
3.08E-09	765678.6307	7851939.105	1	Z1	Dog	High	Rainy
3.04E-09	765678.6307	7851964.105	1	Z1	Dog	High	Rainy
2.86E-09	765703.6307	7852089.105	1	Z1	Dog	High	Rainy
2.57E-09	765503.6307	7852414.105	1	Z1	Dog	High	Rainy
1.95E-09	764253.6307	7853714.105	1	Z1	Dog	High	Rainy
2.18E-09	765703.6307	7852814.105	1	Z1	Dog	High	Rainy
2.43E-09	766078.6307	7852314.105	1	Z1	Dog	High	Rainy
3.29E-09	766253.6307	7851564.105	1	Z1	Dog	High	Rainy
4.57E-09	766353.6307	7850864.105	1	Z1	Dog	High	Rainy
4.54E-09	766278.6307	7850914.105	1	Z1	Dog	High	Rainy
3.56E-09	765953.6307	7851539.105	1	Z1	Dog	High	Rainy
2.93E-09	766053.6307	7851889.105	1	Z1	Dog	High	Rainy
2.71E-09	766053.6307	7852064.105	1	Z1	Dog	High	Rainy
1.98E-09	766078.6307	7853339.105	1	Z1	Dog	High	Rainy
2.01E-09	766128.6307	7853064.105	1	Z1	Dog	High	Rainy
2.14E-09	766478.6307	7852514.105	1	Z1	Dog	High	Rainy
5.39E-09	768603.6307	7848914.105	1	Z1	Dog	High	Rainy
5.42E-09	768578.6307	7848914.105	1	Z1	Dog	High	Rainy
6.47E-09	768128.6307	7848714.105	1	Z1	Dog	High	Rainy
8.72E-09	767328.6307	7848239.105	1	Z1	Dog	High	Rainy
1.07E-08	766653.6307	7847489.105	1	Z1	Dog	High	Rainy
1.07E-08	765153.6307	7846339.105	1	Z1	Dog	High	Rainy
1.15E-08	765553.6307	7846664.105	1	Z1	Dog	High	Rainy
1.16E-08	765903.6307	7846914.105	1	Z1	Dog	High	Rainy
9.15E-09	766128.6307	7849339.105	1	Z1	Dog	High	Rainy
9.46E-09	766003.6307	7849314.105	1	Z1	Dog	High	Rainy
1.06E-08	765928.6307	7848939.105	1	Z1	Dog	High	Rainy
1.12E-08	765803.6307	7848764.105	1	Z1	Dog	High	Rainy
1.10E-08	765778.6307	7848889.105	1	Z1	Dog	High	Rainy
1.02E-08	764903.6307	7846564.105	1	Z1	Dog	High	Rainy
1.10E-08	765128.6307	7846764.105	1	Z1	Dog	High	Rainy
1.17E-08	765603.6307	7846939.105	1	Z1	Dog	High	Rainy
7.70E-09	767528.6307	7848614.105	1	Z1	Dog	High	Rainy
7.75E-09	767503.6307	7848614.105	1	Z1	Dog	High	Rainy
7.61E-09	767603.6307	7848589.105	1	Z1	Dog	High	Rainy
7.60E-09	767553.6307	7848639.105	1	Z1	Dog	High	Rainy
7.32E-09	767703.6307	7848639.105	1	Z1	Dog	High	Rainy
7.09E-09	767553.6307	7848889.105	1	Z1	Dog	High	Rainy
7.38E-09	767228.6307	7849064.105	1	Z1	Dog	High	Rainy
5.87E-09	767603.6307	7849389.105	1	Z1	Dog	High	Rainy
4.73E-09	768553.6307	7849239.105	1	Z1	Dog	High	Rainy
5.15E-09	768528.6307	7849064.105	1	Z1	Dog	High	Rainy
6.04E-09	768203.6307	7848864.105	1	Z1	Dog	High	Rainy
6.72E-09	768278.6307	7848489.105	1	Z1	Dog	High	Rainy
6.28E-09	768503.6307	7848564.105	1	Z1	Dog	High	Rainy
1.01E-08	764928.6307	7846364.105	0	Z1	Dog	High	Rainy
3.35E-09	766328.6307	7851489.105	0	Z1	Dog	High	Rainy
1.02E-08	764828.6307	7849339.105	0	Z1	Dog	High	Rainy
8.85E-09	763978.6307	7847864.105	0	Z1	Dog	High	Rainy
7.83E-09	767053.6307	7849039.105	0	Z1	Dog	High	Rainy
8.68E-09	767528.6307	7847964.105	0	Z1	Dog	High	Rainy
3.58E-09	764953.6307	7851939.105	0	Z1	Dog	High	Rainy
1.01E-08	766003.6307	7849089.105	0	Z1	Dog	High	Rainy
1.15E-08	764728.6307	7848539.105	0	Z1	Dog	High	Rainy
6.02E-09	768103.6307	7848939.105	0	Z1	Dog	High	Rainy
4.70E-09	765378.6307	7851214.105	0	Z1	Dog	High	Rainy
5.32E-09	768353.6307	7849089.105	0	Z1	Dog	High	Rainy
8.29E-09	766978.6307	7848914.105	0	Z1	Dog	High	Rainy
9.18E-09	764428.6307	7846989.105	0	Z1	Dog	High	Rainy
1.08E-08	764853.6307	7847139.105	0	Z1	Dog	High	Rainy
5.80E-09	767928.6307	7849164.105	0	Z1	Dog	High	Rainy
8.44E-09	767528.6307	7848164.105	0	Z1	Dog	High	Rainy
9.37E-09	764828.6307	7849664.105	0	Z1	Dog	High	Rainy
2.74E-09	765203.6307	7852389.105	0	Z1	Dog	High	Rainy
2.62E-09	766328.6307	7852014.105	0	Z1	Dog	High	Rainy
1.15E-08	765378.6307	7846864.105	0	Z1	Dog	High	Rainy
9.35E-09	764228.6307	7849489.105	0	Z1	Dog	High	Rainy
8.41E-09	764978.6307	7849989.105	0	Z1	Dog	High	Rainy
4.92E-09	765678.6307	7851014.105	0	Z1	Dog	High	Rainy
9.76E-09	765728.6307	7849364.105	0	Z1	Dog	High	Rainy
1.17E-08	766103.6307	7847764.105	0	Z1	Dog	High	Rainy
1.07E-08	765053.6307	7846664.105	0	Z1	Dog	High	Rainy
8.57E-09	763653.6307	7848814.105	0	Z1	Dog	High	Rainy
1.21E-08	765003.6307	7848189.105	0	Z1	Dog	High	Rainy
5.23E-09	764728.6307	7851239.105	0	Z1	Dog	High	Rainy
1.24E-08	765428.6307	7847814.105	0	Z1	Dog	High	Rainy
4.29E-09	766253.6307	7851039.105	0	Z1	Dog	High	Rainy
4.76E-09	764803.6307	7851414.105	0	Z1	Dog	High	Rainy
6.67E-09	764378.6307	7850764.105	0	Z1	Dog	High	Rainy
4.56E-09	767353.6307	7850189.105	0	Z1	Dog	High	Rainy
3.72E-09	767753.6307	7850289.105	0	Z1	Dog	High	Rainy
9.25E-09	767053.6307	7848289.105	0	Z1	Dog	High	Rainy
9.98E-09	766128.6307	7849039.105	0	Z1	Dog	High	Rainy
9.53E-09	764278.6307	7849414.105	0	Z1	Dog	High	Rainy
9.18E-09	764278.6307	7847314.105	0	Z1	Dog	High	Rainy
6.54E-09	763353.6307	7847964.105	0	Z1	Dog	High	Rainy
7.52E-09	766078.6307	7849914.105	0	Z1	Dog	High	Rainy
1.05E-08	765103.6307	7846289.105	0	Z1	Dog	High	Rainy
8.92E-09	763903.6307	7849514.105	0	Z1	Dog	High	Rainy
3.28E-09	766778.6307	7851289.105	0	Z1	Dog	High	Rainy
3.85E-09	766003.6307	7851364.105	0	Z1	Dog	High	Rainy
1.15E-08	766078.6307	7846964.105	0	Z1	Dog	High	Rainy
1.04E-08	765703.6307	7849164.105	0	Z1	Dog	High	Rainy
3.52E-09	766578.6307	7851264.105	0	Z1	Dog	High	Rainy
7.00E-09	765003.6307	7850464.105	0	Z1	Dog	High	Rainy
5.56E-09	763303.6307	7847514.105	0	Z1	Dog	High	Rainy
8.76E-09	763703.6307	7849014.105	0	Z1	Dog	High	Rainy
4.65E-09	767103.6307	7850339.105	0	Z1	Dog	High	Rainy
1.06E-08	766678.6307	7847614.105	0	Z1	Dog	High	Rainy
9.25E-09	766628.6307	7848864.105	0	Z1	Dog	High	Rainy
8.01E-09	764403.6307	7850189.105	0	Z1	Dog	High	Rainy
1.01E-08	764228.6307	7848914.105	0	Z1	Dog	High	Rainy
9.25E-09	767053.6307	7848289.105	0	Z1	Dog	High	Rainy
2.71E-09	765378.6307	7852339.105	0	Z1	Dog	High	Rainy
4.53E-09	766428.6307	7850839.105	0	Z1	Dog	High	Rainy
3.99E-09	767453.6307	7850389.105	0	Z1	Dog	High	Rainy
1.19E-08	765078.6307	7848564.105	0	Z1	Dog	High	Rainy
3.63E-09	767028.6307	7850914.105	0	Z1	Dog	High	Rainy
4.20E-09	763003.6307	7847339.105	0	Z1	Dog	High	Rainy
6.52E-09	763603.6307	7847389.105	0	Z1	Dog	High	Rainy
8.69E-09	767328.6307	7848264.105	0	Z1	Dog	High	Rainy
8.80E-09	764628.6307	7846114.105	0	Z1	Dog	High	Rainy
6.94E-09	764328.6307	7850664.105	0	Z1	Dog	High	Rainy
1.18E-08	764828.6307	7848164.105	0	Z1	Dog	High	Rainy
5.16E-09	768153.6307	7849289.105	0	Z1	Dog	High	Rainy
5.81E-09	767578.6307	7849439.105	0	Z1	Dog	High	Rainy
1.16E-08	766203.6307	7847689.105	0	Z1	Dog	High	Rainy
1.06E-08	764878.6307	7849189.105	0	Z1	Dog	High	Rainy
3.32E-09	767578.6307	7850664.105	0	Z1	Dog	High	Rainy
3.54E-09	766803.6307	7851114.105	0	Z1	Dog	High	Rainy
5.42E-09	767053.6307	7850039.105	0	Z1	Dog	High	Rainy
2.62E-09	765253.6307	7852464.105	0	Z1	Dog	High	Rainy
7.34E-09	766928.6307	7849364.105	0	Z1	Dog	High	Rainy
6.31E-09	765078.6307	7850689.105	0	Z1	Dog	High	Rainy
8.66E-09	767553.6307	7847939.105	0	Z1	Dog	High	Rainy
1.11E-08	766378.6307	7847089.105	0	Z1	Dog	High	Rainy
8.73E-09	767453.6307	7848039.105	0	Z1	Dog	High	Rainy
1.10E-08	766003.6307	7848689.105	0	Z1	Dog	High	Rainy
3.48E-09	765078.6307	7851939.105	0	Z1	Dog	High	Rainy
8.10E-09	766528.6307	7849414.105	0	Z1	Dog	High	Rainy
4.39E-09	764903.6307	7851539.105	0	Z1	Dog	High	Rainy
1.12E-08	765228.6307	7848964.105	0	Z1	Dog	High	Rainy
5.50E-09	763503.6307	7847039.105	0	Z1	Dog	High	Rainy
3.56E-09	766903.6307	7851039.105	0	Z1	Dog	High	Rainy
7.95E-09	765353.6307	7850064.105	0	Z1	Dog	High	Rainy
1.13E-08	765403.6307	7848914.105	0	Z1	Dog	High	Rainy
4.46E-09	765328.6307	7851339.105	0	Z1	Dog	High	Rainy
1.06E-08	764878.6307	7849189.105	0	Z1	Dog	High	Rainy
9.49E-09	764828.6307	7845964.105	0	Z1	Dog	High	Rainy
5.75E-09	763678.6307	7846764.105	0	Z1	Dog	High	Rainy
9.23E-09	763903.6307	7848614.105	0	Z1	Dog	High	Rainy
9.32E-09	764378.6307	7849589.105	0	Z1	Dog	High	Rainy
4.20E-09	768153.6307	7849739.105	0	Z1	Dog	High	Rainy
1.03E-08	764478.6307	7847514.105	0	Z1	Dog	High	Rainy
1.12E-08	765228.6307	7846814.105	0	Z1	Dog	High	Rainy
8.42E-09	763853.6307	7847914.105	0	Z1	Dog	High	Rainy
6.63E-09	766903.6307	7849664.105	0	Z1	Dog	High	Rainy
3.23E-09	765028.6307	7852114.105	0	Z1	Dog	High	Rainy
1.16E-08	765353.6307	7848814.105	0	Z1	Dog	High	Rainy
1.01E-08	764578.6307	7847214.105	0	Z1	Dog	High	Rainy
5.40E-09	765503.6307	7850889.105	0	Z1	Dog	High	Rainy
3.60E-09	765153.6307	7851839.105	0	Z1	Dog	High	Rainy
1.07E-08	766653.6307	7847414.105	0	Z1	Dog	High	Rainy
1.07E-08	764503.6307	7847789.105	0	Z1	Dog	High	Rainy
7.03E-09	763803.6307	7847214.105	0	Z1	Dog	High	Rainy
8.02E-09	764303.6307	7850189.105	0	Z1	Dog	High	Rainy
3.01E-09	765078.6307	7852239.105	0	Z1	Dog	High	Rainy
1.16E-08	765778.6307	7846764.105	0	Z1	Dog	High	Rainy
8.93E-09	765703.6307	7849639.105	0	Z1	Dog	High	Rainy
7.49E-09	767878.6307	7848389.105	0	Z1	Dog	High	Rainy
8.91E-09	764278.6307	7847164.105	0	Z1	Dog	High	Rainy
8.55E-09	766478.6307	7849289.105	0	Z1	Dog	High	Rainy
1.15E-08	766078.6307	7846889.105	0	Z1	Dog	High	Rainy
1.08E-08	764453.6307	7848039.105	0	Z1	Dog	High	Rainy
1.01E-08	766878.6307	7847839.105	0	Z1	Dog	High	Rainy
5.86E-09	765128.6307	7850839.105	0	Z1	Dog	High	Rainy
1.13E-08	766253.6307	7848139.105	0	Z1	Dog	High	Rainy
1.02E-08	765653.6307	7849239.105	0	Z1	Dog	High	Rainy
3.31E-09	766528.6307	7851414.105	0	Z1	Dog	High	Rainy
1.14E-08	766228.6307	7848114.105	0	Z1	Dog	High	Rainy
8.85E-09	764128.6307	7849739.105	0	Z1	Dog	High	Rainy
3.43E-09	765453.6307	7851814.105	0	Z1	Dog	High	Rainy
8.74E-09	763978.6307	7849739.105	0	Z1	Dog	High	Rainy
6.33E-09	764728.6307	7850789.105	0	Z1	Dog	High	Rainy
1.07E-08	765503.6307	7849139.105	0	Z1	Dog	High	Rainy
5.58E-09	767828.6307	7849339.105	0	Z1	Dog	High	Rainy
5.20E-09	767203.6307	7850014.105	0	Z1	Dog	High	Rainy
8.45E-09	765878.6307	7849714.105	0	Z1	Dog	High	Rainy
2.19E-09	765878.6307	7852714.105	0	Z1	Dog	High	Rainy
1.19E-08	764878.6307	7848039.105	0	Z1	Dog	High	Rainy
1.15E-08	765578.6307	7848764.105	0	Z1	Dog	High	Rainy
2.40E-09	766353.6307	7852214.105	0	Z1	Dog	High	Rainy
3.99E-09	767578.6307	7850289.105	0	Z1	Dog	High	Rainy
7.58E-09	763578.6307	7848089.105	0	Z1	Dog	High	Rainy
1.20E-08	765328.6307	7847364.105	0	Z1	Dog	High	Rainy
5.15E-09	763103.6307	7847689.105	0	Z1	Dog	High	Rainy
4.27E-09	766428.6307	7851439.105	1	Z1	Dog	Low	Rainy
4.58E-09	766503.6307	7851289.105	1	Z1	Dog	Low	Rainy
4.60E-09	766453.6307	7851289.105	1	Z1	Dog	Low	Rainy
4.54E-09	766453.6307	7851314.105	1	Z1	Dog	Low	Rainy
3.00E-09	765503.6307	7852489.105	1	Z1	Dog	Low	Rainy
2.79E-09	765328.6307	7853214.105	1	Z1	Dog	Low	Rainy
2.93E-09	765003.6307	7853539.105	1	Z1	Dog	Low	Rainy
2.92E-09	765028.6307	7853514.105	1	Z1	Dog	Low	Rainy
2.92E-09	765028.6307	7853539.105	1	Z1	Dog	Low	Rainy
2.93E-09	764978.6307	7853364.105	1	Z1	Dog	Low	Rainy
2.94E-09	764953.6307	7853364.105	1	Z1	Dog	Low	Rainy
2.96E-09	764928.6307	7853589.105	1	Z1	Dog	Low	Rainy
7.20E-09	766578.6307	7850139.105	1	Z1	Dog	Low	Rainy
7.51E-09	766678.6307	7849939.105	1	Z1	Dog	Low	Rainy
7.51E-09	766678.6307	7849939.105	1	Z1	Dog	Low	Rainy
7.73E-09	766778.6307	7849764.105	1	Z1	Dog	Low	Rainy
7.71E-09	766753.6307	7849789.105	1	Z1	Dog	Low	Rainy
7.73E-09	766778.6307	7849764.105	1	Z1	Dog	Low	Rainy
7.76E-09	766878.6307	7849689.105	1	Z1	Dog	Low	Rainy
7.80E-09	766828.6307	7849689.105	1	Z1	Dog	Low	Rainy
8.31E-09	766478.6307	7849514.105	1	Z1	Dog	Low	Rainy
8.33E-09	766503.6307	7849489.105	1	Z1	Dog	Low	Rainy
8.33E-09	766503.6307	7849489.105	1	Z1	Dog	Low	Rainy
8.33E-09	766503.6307	7849489.105	1	Z1	Dog	Low	Rainy
8.31E-09	766478.6307	7849514.105	1	Z1	Dog	Low	Rainy
8.39E-09	766228.6307	7849489.105	1	Z1	Dog	Low	Rainy
8.24E-09	766203.6307	7849589.105	1	Z1	Dog	Low	Rainy
8.28E-09	766203.6307	7849564.105	1	Z1	Dog	Low	Rainy
8.08E-09	766678.6307	7849589.105	1	Z1	Dog	Low	Rainy
8.12E-09	766678.6307	7849564.105	1	Z1	Dog	Low	Rainy
8.08E-09	766678.6307	7849589.105	1	Z1	Dog	Low	Rainy
8.18E-09	766653.6307	7849539.105	1	Z1	Dog	Low	Rainy
8.19E-09	766628.6307	7849539.105	1	Z1	Dog	Low	Rainy
8.24E-09	766603.6307	7849514.105	1	Z1	Dog	Low	Rainy
8.59E-09	766628.6307	7849264.105	1	Z1	Dog	Low	Rainy
8.50E-09	766528.6307	7849364.105	1	Z1	Dog	Low	Rainy
2.99E-09	764853.6307	7853614.105	1	Z1	Dog	Low	Rainy
3.11E-09	764578.6307	7853664.105	1	Z1	Dog	Low	Rainy
3.18E-09	764453.6307	7853614.105	1	Z1	Dog	Low	Rainy
3.18E-09	764478.6307	7853539.105	1	Z1	Dog	Low	Rainy
3.14E-09	764578.6307	7853414.105	1	Z1	Dog	Low	Rainy
3.12E-09	764628.6307	7853339.105	1	Z1	Dog	Low	Rainy
3.04E-09	764753.6307	7853339.105	1	Z1	Dog	Low	Rainy
3.09E-09	764628.6307	7853614.105	1	Z1	Dog	Low	Rainy
8.79E-09	765978.6307	7849189.105	1	Z1	Dog	Low	Rainy
9.57E-09	766478.6307	7848614.105	1	Z1	Dog	Low	Rainy
9.57E-09	766478.6307	7848614.105	1	Z1	Dog	Low	Rainy
9.52E-09	766628.6307	7848589.105	1	Z1	Dog	Low	Rainy
9.23E-09	766803.6307	7848689.105	1	Z1	Dog	Low	Rainy
8.32E-09	767478.6307	7848714.105	1	Z1	Dog	Low	Rainy
8.45E-09	767603.6307	7848489.105	1	Z1	Dog	Low	Rainy
8.45E-09	767603.6307	7848489.105	1	Z1	Dog	Low	Rainy
8.43E-09	767403.6307	7848714.105	1	Z1	Dog	Low	Rainy
8.42E-09	767203.6307	7848939.105	1	Z1	Dog	Low	Rainy
8.41E-09	767228.6307	7848914.105	1	Z1	Dog	Low	Rainy
8.84E-09	767003.6307	7848814.105	1	Z1	Dog	Low	Rainy
1.22E-08	765678.6307	7847064.105	1	Z1	Dog	Low	Rainy
1.20E-08	765028.6307	7846439.105	1	Z1	Dog	Low	Rainy
1.09E-08	764728.6307	7845414.105	1	Z1	Dog	Low	Rainy
1.38E-08	765503.6307	7846064.105	1	Z1	Dog	Low	Rainy
8.46E-09	767503.6307	7848589.105	1	Z1	Dog	Low	Rainy
8.38E-09	767528.6307	7848614.105	1	Z1	Dog	Low	Rainy
8.34E-09	767553.6307	7848614.105	1	Z1	Dog	Low	Rainy
8.38E-09	767528.6307	7848614.105	1	Z1	Dog	Low	Rainy
8.34E-09	767553.6307	7848614.105	1	Z1	Dog	Low	Rainy
8.34E-09	767553.6307	7848614.105	1	Z1	Dog	Low	Rainy
7.64E-09	767753.6307	7848864.105	1	Z1	Dog	Low	Rainy
7.52E-09	767803.6307	7848889.105	1	Z1	Dog	Low	Rainy
8.35E-09	767128.6307	7849064.105	1	Z1	Dog	Low	Rainy
8.35E-09	767128.6307	7849064.105	1	Z1	Dog	Low	Rainy
8.38E-09	767103.6307	7849064.105	1	Z1	Dog	Low	Rainy
8.43E-09	766928.6307	7849189.105	1	Z1	Dog	Low	Rainy
8.41E-09	766678.6307	7849364.105	1	Z1	Dog	Low	Rainy
8.47E-09	766653.6307	7849339.105	1	Z1	Dog	Low	Rainy
8.46E-09	766703.6307	7849314.105	1	Z1	Dog	Low	Rainy
8.53E-09	766753.6307	7849239.105	1	Z1	Dog	Low	Rainy
8.94E-09	766978.6307	7848764.105	1	Z1	Dog	Low	Rainy
8.88E-09	767028.6307	7848764.105	1	Z1	Dog	Low	Rainy
8.92E-09	767028.6307	7848739.105	1	Z1	Dog	Low	Rainy
8.92E-09	767053.6307	7848714.105	1	Z1	Dog	Low	Rainy
8.98E-09	767028.6307	7848689.105	1	Z1	Dog	Low	Rainy
8.95E-09	767053.6307	7848689.105	1	Z1	Dog	Low	Rainy
8.89E-09	767053.6307	7848739.105	1	Z1	Dog	Low	Rainy
8.88E-09	767028.6307	7848764.105	1	Z1	Dog	Low	Rainy
1.01E-08	766078.6307	7848314.105	1	Z1	Dog	Low	Rainy
1.31E-08	765178.6307	7845839.105	1	Z1	Dog	Low	Rainy
1.18E-08	764878.6307	7845589.105	1	Z1	Dog	Low	Rainy
1.03E-08	764603.6307	7845439.105	1	Z1	Dog	Low	Rainy
1.03E-08	764603.6307	7845439.105	1	Z1	Dog	Low	Rainy
1.12E-08	764728.6307	7845764.105	1	Z1	Dog	Low	Rainy
1.13E-08	764753.6307	7845764.105	1	Z1	Dog	Low	Rainy
1.17E-08	764853.6307	7846089.105	1	Z1	Dog	Low	Rainy
9.56E-09	767203.6307	7848114.105	1	Z1	Dog	Low	Rainy
8.78E-09	767528.6307	7848339.105	1	Z1	Dog	Low	Rainy
8.74E-09	767553.6307	7848339.105	1	Z1	Dog	Low	Rainy
8.29E-09	767703.6307	7848489.105	1	Z1	Dog	Low	Rainy
8.95E-09	767003.6307	7848739.105	1	Z1	Dog	Low	Rainy
9.16E-09	766803.6307	7848739.105	1	Z1	Dog	Low	Rainy
9.16E-09	766803.6307	7848739.105	1	Z1	Dog	Low	Rainy
9.17E-09	766628.6307	7848839.105	1	Z1	Dog	Low	Rainy
8.70E-09	766478.6307	7849239.105	1	Z1	Dog	Low	Rainy
8.67E-09	766353.6307	7849289.105	1	Z1	Dog	Low	Rainy
8.71E-09	766328.6307	7849264.105	1	Z1	Dog	Low	Rainy
7.98E-09	766053.6307	7849739.105	1	Z1	Dog	Low	Rainy
7.53E-09	765703.6307	7849939.105	1	Z1	Dog	Low	Rainy
7.54E-09	765553.6307	7849889.105	1	Z1	Dog	Low	Rainy
7.79E-09	765428.6307	7849664.105	1	Z1	Dog	Low	Rainy
7.79E-09	765428.6307	7849664.105	1	Z1	Dog	Low	Rainy
7.99E-09	764703.6307	7848789.105	1	Z1	Dog	Low	Rainy
8.01E-09	764728.6307	7848814.105	1	Z1	Dog	Low	Rainy
7.87E-09	764703.6307	7848939.105	1	Z1	Dog	Low	Rainy
7.76E-09	764678.6307	7849039.105	1	Z1	Dog	Low	Rainy
7.73E-09	764653.6307	7849039.105	1	Z1	Dog	Low	Rainy
7.73E-09	764653.6307	7849039.105	1	Z1	Dog	Low	Rainy
7.71E-09	764578.6307	7848914.105	1	Z1	Dog	Low	Rainy
8.00E-09	764753.6307	7848864.105	1	Z1	Dog	Low	Rainy
3.62E-09	762953.6307	7846989.105	1	Z1	Dog	Low	Rainy
3.91E-09	763028.6307	7847189.105	1	Z1	Dog	Low	Rainy
4.03E-09	763078.6307	7847164.105	1	Z1	Dog	Low	Rainy
3.68E-09	762903.6307	7847314.105	1	Z1	Dog	Low	Rainy
3.28E-09	762728.6307	7847314.105	1	Z1	Dog	Low	Rainy
3.02E-09	762603.6307	7847314.105	1	Z1	Dog	Low	Rainy
3.26E-09	762728.6307	7847289.105	1	Z1	Dog	Low	Rainy
3.63E-09	762903.6307	7847239.105	1	Z1	Dog	Low	Rainy
7.48E-09	764203.6307	7847689.105	1	Z1	Dog	Low	Rainy
7.48E-09	764203.6307	7847689.105	1	Z1	Dog	Low	Rainy
8.25E-09	764378.6307	7847389.105	1	Z1	Dog	Low	Rainy
8.18E-09	764378.6307	7847464.105	1	Z1	Dog	Low	Rainy
8.18E-09	764378.6307	7847464.105	1	Z1	Dog	Low	Rainy
8.40E-09	764403.6307	7847314.105	1	Z1	Dog	Low	Rainy
8.90E-09	764578.6307	7847414.105	1	Z1	Dog	Low	Rainy
8.74E-09	764553.6307	7847489.105	1	Z1	Dog	Low	Rainy
8.80E-09	764678.6307	7847789.105	1	Z1	Dog	Low	Rainy
8.62E-09	764628.6307	7847839.105	1	Z1	Dog	Low	Rainy
8.04E-09	764403.6307	7847764.105	1	Z1	Dog	Low	Rainy
7.40E-09	764128.6307	7847339.105	1	Z1	Dog	Low	Rainy
6.54E-09	763878.6307	7847314.105	1	Z1	Dog	Low	Rainy
5.56E-09	763578.6307	7846489.105	1	Z1	Dog	Low	Rainy
6.08E-09	763703.6307	7846389.105	1	Z1	Dog	Low	Rainy
1.08E-08	764678.6307	7845614.105	1	Z1	Dog	Low	Rainy
1.25E-08	765578.6307	7846864.105	1	Z1	Dog	Low	Rainy
1.22E-08	765403.6307	7846889.105	1	Z1	Dog	Low	Rainy
1.07E-08	764853.6307	7846839.105	1	Z1	Dog	Low	Rainy
9.72E-09	764678.6307	7847039.105	1	Z1	Dog	Low	Rainy
9.49E-09	764653.6307	7847139.105	1	Z1	Dog	Low	Rainy
9.42E-09	764653.6307	7847189.105	1	Z1	Dog	Low	Rainy
9.42E-09	764653.6307	7847189.105	1	Z1	Dog	Low	Rainy
9.37E-09	764628.6307	7847164.105	1	Z1	Dog	Low	Rainy
8.87E-09	764703.6307	7847789.105	1	Z1	Dog	Low	Rainy
8.64E-09	764603.6307	7847739.105	1	Z1	Dog	Low	Rainy
7.41E-09	764103.6307	7847164.105	1	Z1	Dog	Low	Rainy
7.09E-09	764003.6307	7847064.105	1	Z1	Dog	Low	Rainy
6.33E-09	763778.6307	7846739.105	1	Z1	Dog	Low	Rainy
5.01E-09	763428.6307	7846864.105	1	Z1	Dog	Low	Rainy
3.62E-09	762953.6307	7846989.105	1	Z1	Dog	Low	Rainy
3.18E-09	762778.6307	7846964.105	1	Z1	Dog	Low	Rainy
6.63E-09	763928.6307	7847739.105	1	Z1	Dog	Low	Rainy
6.85E-09	764003.6307	7847739.105	1	Z1	Dog	Low	Rainy
7.09E-09	764078.6307	7847689.105	1	Z1	Dog	Low	Rainy
6.92E-09	764028.6307	7847764.105	1	Z1	Dog	Low	Rainy
6.92E-09	764028.6307	7847789.105	1	Z1	Dog	Low	Rainy
9.32E-09	764678.6307	7847339.105	1	Z1	Dog	Low	Rainy
9.32E-09	764678.6307	7847339.105	1	Z1	Dog	Low	Rainy
9.32E-09	764678.6307	7847339.105	1	Z1	Dog	Low	Rainy
9.50E-09	764478.6307	7846564.105	1	Z1	Dog	Low	Rainy
9.46E-09	764428.6307	7846364.105	1	Z1	Dog	Low	Rainy
9.50E-09	764428.6307	7846314.105	1	Z1	Dog	Low	Rainy
9.46E-09	764428.6307	7846364.105	1	Z1	Dog	Low	Rainy
1.12E-08	764753.6307	7846139.105	1	Z1	Dog	Low	Rainy
1.00E-08	764553.6307	7845439.105	1	Z1	Dog	Low	Rainy
1.16E-08	764828.6307	7845614.105	1	Z1	Dog	Low	Rainy
1.15E-08	764828.6307	7846139.105	1	Z1	Dog	Low	Rainy
9.99E-09	766953.6307	7848039.105	1	Z1	Dog	Low	Rainy
9.96E-09	767003.6307	7848014.105	1	Z1	Dog	Low	Rainy
9.78E-09	767003.6307	7848139.105	1	Z1	Dog	Low	Rainy
9.71E-09	766978.6307	7848214.105	1	Z1	Dog	Low	Rainy
9.72E-09	766903.6307	7848264.105	1	Z1	Dog	Low	Rainy
8.35E-09	767453.6307	7848714.105	1	Z1	Dog	Low	Rainy
8.32E-09	767478.6307	7848714.105	1	Z1	Dog	Low	Rainy
8.35E-09	767478.6307	7848689.105	1	Z1	Dog	Low	Rainy
6.75E-09	766028.6307	7850414.105	1	Z1	Dog	Low	Rainy
5.87E-09	765728.6307	7850814.105	1	Z1	Dog	Low	Rainy
3.18E-09	765378.6307	7852364.105	1	Z1	Dog	Low	Rainy
3.01E-09	764803.6307	7853564.105	1	Z1	Dog	Low	Rainy
3.04E-09	764753.6307	7853339.105	1	Z1	Dog	Low	Rainy
2.99E-09	764928.6307	7853114.105	1	Z1	Dog	Low	Rainy
3.03E-09	764853.6307	7853114.105	1	Z1	Dog	Low	Rainy
3.08E-09	764828.6307	7853039.105	1	Z1	Dog	Low	Rainy
3.72E-09	765428.6307	7851939.105	1	Z1	Dog	Low	Rainy
3.92E-09	765228.6307	7851889.105	1	Z1	Dog	Low	Rainy
4.03E-09	765078.6307	7851889.105	1	Z1	Dog	Low	Rainy
4.16E-09	765178.6307	7851764.105	1	Z1	Dog	Low	Rainy
4.16E-09	765178.6307	7851764.105	1	Z1	Dog	Low	Rainy
4.05E-09	765353.6307	7851764.105	1	Z1	Dog	Low	Rainy
3.73E-09	765553.6307	7851889.105	1	Z1	Dog	Low	Rainy
3.69E-09	765553.6307	7851914.105	1	Z1	Dog	Low	Rainy
3.47E-09	763778.6307	7854339.105	1	Z1	Dog	Low	Rainy
3.46E-09	763803.6307	7854314.105	1	Z1	Dog	Low	Rainy
3.45E-09	763828.6307	7854314.105	1	Z1	Dog	Low	Rainy
3.42E-09	763878.6307	7854314.105	1	Z1	Dog	Low	Rainy
3.34E-09	764078.6307	7854289.105	1	Z1	Dog	Low	Rainy
3.31E-09	764178.6307	7854239.105	1	Z1	Dog	Low	Rainy
3.24E-09	764303.6307	7853964.105	1	Z1	Dog	Low	Rainy
2.81E-09	765303.6307	7853339.105	1	Z1	Dog	Low	Rainy
4.64E-09	766378.6307	7851289.105	1	Z1	Dog	Low	Rainy
4.69E-09	766403.6307	7851264.105	1	Z1	Dog	Low	Rainy
5.04E-09	766428.6307	7851114.105	1	Z1	Dog	Low	Rainy
5.40E-09	766428.6307	7850964.105	1	Z1	Dog	Low	Rainy
5.38E-09	766478.6307	7850964.105	1	Z1	Dog	Low	Rainy
5.44E-09	766478.6307	7850939.105	1	Z1	Dog	Low	Rainy
5.53E-09	766403.6307	7850914.105	1	Z1	Dog	Low	Rainy
5.68E-09	766328.6307	7850864.105	1	Z1	Dog	Low	Rainy
3.07E-09	765928.6307	7852239.105	1	Z1	Dog	Low	Rainy
2.85E-09	765803.6307	7852514.105	1	Z1	Dog	Low	Rainy
2.93E-09	765028.6307	7853564.105	1	Z1	Dog	Low	Rainy
2.77E-09	765453.6307	7853364.105	1	Z1	Dog	Low	Rainy
2.78E-09	765603.6307	7853489.105	1	Z1	Dog	Low	Rainy
2.75E-09	765703.6307	7853464.105	1	Z1	Dog	Low	Rainy
2.73E-09	765853.6307	7853489.105	1	Z1	Dog	Low	Rainy
2.68E-09	766028.6307	7853464.105	1	Z1	Dog	Low	Rainy
6.10E-09	766478.6307	7850664.105	1	Z1	Dog	Low	Rainy
7.53E-09	766653.6307	7849939.105	1	Z1	Dog	Low	Rainy
7.75E-09	766753.6307	7849764.105	1	Z1	Dog	Low	Rainy
7.88E-09	766828.6307	7849639.105	1	Z1	Dog	Low	Rainy
7.36E-09	767828.6307	7848964.105	1	Z1	Dog	Low	Rainy
6.06E-09	768528.6307	7848989.105	1	Z1	Dog	Low	Rainy
6.07E-09	768578.6307	7848939.105	1	Z1	Dog	Low	Rainy
6.08E-09	768603.6307	7848914.105	1	Z1	Dog	Low	Rainy
1.20E-08	766253.6307	7847239.105	1	Z1	Dog	Low	Rainy
1.25E-08	765853.6307	7847014.105	1	Z1	Dog	Low	Rainy
1.24E-08	765853.6307	7847039.105	1	Z1	Dog	Low	Rainy
1.28E-08	765578.6307	7846764.105	1	Z1	Dog	Low	Rainy
1.05E-08	764628.6307	7845489.105	1	Z1	Dog	Low	Rainy
1.05E-08	764628.6307	7845539.105	1	Z1	Dog	Low	Rainy
1.32E-08	765278.6307	7846089.105	1	Z1	Dog	Low	Rainy
1.29E-08	765228.6307	7846239.105	1	Z1	Dog	Low	Rainy
8.71E-09	765203.6307	7848789.105	1	Z1	Dog	Low	Rainy
8.56E-09	765678.6307	7849239.105	1	Z1	Dog	Low	Rainy
8.65E-09	766003.6307	7849289.105	1	Z1	Dog	Low	Rainy
8.61E-09	766003.6307	7849314.105	1	Z1	Dog	Low	Rainy
8.61E-09	766003.6307	7849314.105	1	Z1	Dog	Low	Rainy
8.58E-09	766003.6307	7849339.105	1	Z1	Dog	Low	Rainy
8.63E-09	766053.6307	7849314.105	1	Z1	Dog	Low	Rainy
8.60E-09	766103.6307	7849339.105	1	Z1	Dog	Low	Rainy
9.13E-09	765778.6307	7848889.105	1	Z1	Dog	Low	Rainy
9.13E-09	765778.6307	7848889.105	1	Z1	Dog	Low	Rainy
9.22E-09	765103.6307	7848264.105	1	Z1	Dog	Low	Rainy
1.10E-08	765128.6307	7847164.105	1	Z1	Dog	Low	Rainy
1.03E-08	764628.6307	7846489.105	1	Z1	Dog	Low	Rainy
8.23E-09	764153.6307	7845889.105	1	Z1	Dog	Low	Rainy
9.85E-09	764503.6307	7846314.105	1	Z1	Dog	Low	Rainy
9.44E-09	764428.6307	7846389.105	1	Z1	Dog	Low	Rainy
1.16E-08	765178.6307	7846889.105	1	Z1	Dog	Low	Rainy
1.00E-08	764903.6307	7847339.105	1	Z1	Dog	Low	Rainy
1.03E-08	766628.6307	7848064.105	1	Z1	Dog	Low	Rainy
9.72E-09	767028.6307	7848164.105	1	Z1	Dog	Low	Rainy
8.57E-09	767453.6307	7848564.105	1	Z1	Dog	Low	Rainy
8.38E-09	767528.6307	7848614.105	1	Z1	Dog	Low	Rainy
8.42E-09	767503.6307	7848614.105	1	Z1	Dog	Low	Rainy
8.42E-09	767503.6307	7848614.105	1	Z1	Dog	Low	Rainy
8.34E-09	767578.6307	7848589.105	1	Z1	Dog	Low	Rainy
8.41E-09	767553.6307	7848564.105	1	Z1	Dog	Low	Rainy
8.37E-09	767653.6307	7848489.105	1	Z1	Dog	Low	Rainy
8.48E-09	767603.6307	7848464.105	1	Z1	Dog	Low	Rainy
8.30E-09	767628.6307	7848564.105	1	Z1	Dog	Low	Rainy
8.10E-09	767678.6307	7848639.105	1	Z1	Dog	Low	Rainy
7.84E-09	767703.6307	7848789.105	1	Z1	Dog	Low	Rainy
7.85E-09	767628.6307	7848864.105	1	Z1	Dog	Low	Rainy
6.78E-09	767703.6307	7849489.105	1	Z1	Dog	Low	Rainy
6.31E-09	767903.6307	7849539.105	1	Z1	Dog	Low	Rainy
4.54E-09	768628.6307	7849739.105	1	Z1	Dog	Low	Rainy
4.75E-09	768628.6307	7849614.105	1	Z1	Dog	Low	Rainy
5.61E-09	768403.6307	7849364.105	1	Z1	Dog	Low	Rainy
5.61E-09	768403.6307	7849364.105	1	Z1	Dog	Low	Rainy
5.52E-09	768428.6307	7849389.105	1	Z1	Dog	Low	Rainy
5.52E-09	768428.6307	7849389.105	1	Z1	Dog	Low	Rainy
6.70E-09	768578.6307	7848614.105	1	Z1	Dog	Low	Rainy
6.65E-09	768578.6307	7848639.105	1	Z1	Dog	Low	Rainy
4.95E-09	769028.6307	7849139.105	1	Z1	Dog	Low	Rainy
4.77E-09	764328.6307	7851964.105	0	Z1	Dog	Low	Rainy
5.26E-09	765278.6307	7851139.105	0	Z1	Dog	Low	Rainy
9.97E-09	766003.6307	7848389.105	0	Z1	Dog	Low	Rainy
1.03E-08	767103.6307	7847664.105	0	Z1	Dog	Low	Rainy
7.16E-09	767103.6307	7849889.105	0	Z1	Dog	Low	Rainy
8.67E-09	766978.6307	7848964.105	0	Z1	Dog	Low	Rainy
1.22E-08	765853.6307	7847139.105	0	Z1	Dog	Low	Rainy
7.75E-09	764703.6307	7849089.105	0	Z1	Dog	Low	Rainy
4.74E-09	763103.6307	7848089.105	0	Z1	Dog	Low	Rainy
1.26E-08	766103.6307	7846964.105	0	Z1	Dog	Low	Rainy
5.98E-09	765228.6307	7850764.105	0	Z1	Dog	Low	Rainy
5.57E-09	765428.6307	7850964.105	0	Z1	Dog	Low	Rainy
9.24E-09	764353.6307	7846114.105	0	Z1	Dog	Low	Rainy
1.31E-08	766003.6307	7846764.105	0	Z1	Dog	Low	Rainy
1.12E-08	764753.6307	7846039.105	0	Z1	Dog	Low	Rainy
6.82E-09	763878.6307	7846489.105	0	Z1	Dog	Low	Rainy
9.86E-09	764478.6307	7845689.105	0	Z1	Dog	Low	Rainy
5.05E-09	766403.6307	7851114.105	0	Z1	Dog	Low	Rainy
5.54E-09	765778.6307	7850964.105	0	Z1	Dog	Low	Rainy
1.07E-08	766828.6307	7847664.105	0	Z1	Dog	Low	Rainy
5.87E-09	763678.6307	7847164.105	0	Z1	Dog	Low	Rainy
7.02E-09	764053.6307	7849939.105	0	Z1	Dog	Low	Rainy
8.84E-09	764878.6307	7848214.105	0	Z1	Dog	Low	Rainy
5.44E-09	763103.6307	7848714.105	0	Z1	Dog	Low	Rainy
1.10E-08	764703.6307	7845964.105	0	Z1	Dog	Low	Rainy
3.18E-09	765528.6307	7852289.105	0	Z1	Dog	Low	Rainy
3.19E-09	767028.6307	7851789.105	0	Z1	Dog	Low	Rainy
4.36E-09	764278.6307	7852314.105	0	Z1	Dog	Low	Rainy
7.28E-09	768053.6307	7848764.105	0	Z1	Dog	Low	Rainy
1.20E-08	765228.6307	7846789.105	0	Z1	Dog	Low	Rainy
1.36E-08	765553.6307	7846339.105	0	Z1	Dog	Low	Rainy
7.40E-09	768328.6307	7848439.105	0	Z1	Dog	Low	Rainy
9.36E-09	766378.6307	7848789.105	0	Z1	Dog	Low	Rainy
5.59E-09	766228.6307	7850914.105	0	Z1	Dog	Low	Rainy
9.05E-09	765578.6307	7848839.105	0	Z1	Dog	Low	Rainy
5.42E-09	768078.6307	7849864.105	0	Z1	Dog	Low	Rainy
7.45E-09	765028.6307	7849714.105	0	Z1	Dog	Low	Rainy
1.22E-08	765778.6307	7847114.105	0	Z1	Dog	Low	Rainy
8.56E-09	766103.6307	7849364.105	0	Z1	Dog	Low	Rainy
7.90E-09	767228.6307	7849289.105	0	Z1	Dog	Low	Rainy
6.31E-09	764253.6307	7850914.105	0	Z1	Dog	Low	Rainy
5.02E-09	763428.6307	7846914.105	0	Z1	Dog	Low	Rainy
7.13E-09	763928.6307	7846114.105	0	Z1	Dog	Low	Rainy
7.01E-09	764853.6307	7850039.105	0	Z1	Dog	Low	Rainy
1.08E-08	764653.6307	7845989.105	0	Z1	Dog	Low	Rainy
3.78E-09	766878.6307	7851539.105	0	Z1	Dog	Low	Rainy
1.08E-08	766678.6307	7847689.105	0	Z1	Dog	Low	Rainy
6.95E-09	768303.6307	7848714.105	0	Z1	Dog	Low	Rainy
6.30E-09	763653.6307	7848714.105	0	Z1	Dog	Low	Rainy
3.39E-09	765978.6307	7851989.105	0	Z1	Dog	Low	Rainy
4.47E-09	765328.6307	7851539.105	0	Z1	Dog	Low	Rainy
3.28E-09	767353.6307	7851589.105	0	Z1	Dog	Low	Rainy
7.95E-09	767353.6307	7849114.105	0	Z1	Dog	Low	Rainy
9.29E-09	765428.6307	7848564.105	0	Z1	Dog	Low	Rainy
1.06E-08	766428.6307	7847964.105	0	Z1	Dog	Low	Rainy
5.79E-09	763653.6307	7847289.105	0	Z1	Dog	Low	Rainy
2.67E-09	766653.6307	7852339.105	0	Z1	Dog	Low	Rainy
7.76E-09	764403.6307	7848239.105	0	Z1	Dog	Low	Rainy
2.80E-09	765453.6307	7852864.105	0	Z1	Dog	Low	Rainy
5.49E-09	767253.6307	7850614.105	0	Z1	Dog	Low	Rainy
2.94E-09	766878.6307	7852014.105	0	Z1	Dog	Low	Rainy
1.30E-08	765278.6307	7846289.105	0	Z1	Dog	Low	Rainy
1.26E-08	765928.6307	7846964.105	0	Z1	Dog	Low	Rainy
7.75E-09	765478.6307	7849714.105	0	Z1	Dog	Low	Rainy
5.62E-09	763553.6307	7847864.105	0	Z1	Dog	Low	Rainy
7.58E-09	764078.6307	7846739.105	0	Z1	Dog	Low	Rainy
6.36E-09	765478.6307	7850564.105	0	Z1	Dog	Low	Rainy
3.15E-09	764728.6307	7853039.105	0	Z1	Dog	Low	Rainy
1.03E-08	764653.6307	7846539.105	0	Z1	Dog	Low	Rainy
9.59E-09	766953.6307	7848314.105	0	Z1	Dog	Low	Rainy
8.84E-09	765503.6307	7848939.105	0	Z1	Dog	Low	Rainy
9.72E-09	764553.6307	7846664.105	0	Z1	Dog	Low	Rainy
9.88E-09	766953.6307	7848114.105	0	Z1	Dog	Low	Rainy
1.08E-08	765053.6307	7847114.105	0	Z1	Dog	Low	Rainy
7.83E-09	764303.6307	7847614.105	0	Z1	Dog	Low	Rainy
7.44E-09	764503.6307	7849239.105	0	Z1	Dog	Low	Rainy
8.11E-09	765153.6307	7849239.105	0	Z1	Dog	Low	Rainy
9.56E-09	765028.6307	7847889.105	0	Z1	Dog	Low	Rainy
8.86E-09	766803.6307	7848964.105	0	Z1	Dog	Low	Rainy
6.05E-09	767403.6307	7850239.105	0	Z1	Dog	Low	Rainy
8.24E-09	764528.6307	7847964.105	0	Z1	Dog	Low	Rainy
3.48E-09	767428.6307	7851439.105	0	Z1	Dog	Low	Rainy
6.72E-09	763803.6307	7849089.105	0	Z1	Dog	Low	Rainy
3.38E-09	766103.6307	7851964.105	0	Z1	Dog	Low	Rainy
1.09E-08	766403.6307	7847764.105	0	Z1	Dog	Low	Rainy
5.38E-09	766478.6307	7850964.105	0	Z1	Dog	Low	Rainy
9.36E-09	765078.6307	7848114.105	0	Z1	Dog	Low	Rainy
5.03E-09	765828.6307	7851189.105	0	Z1	Dog	Low	Rainy
5.55E-09	767678.6307	7850239.105	0	Z1	Dog	Low	Rainy
3.68E-09	764478.6307	7852664.105	0	Z1	Dog	Low	Rainy
7.04E-09	764053.6307	7849564.105	0	Z1	Dog	Low	Rainy
1.00E-08	766278.6307	7848364.105	0	Z1	Dog	Low	Rainy
6.70E-09	763953.6307	7848114.105	0	Z1	Dog	Low	Rainy
1.18E-08	765203.6307	7846814.105	0	Z1	Dog	Low	Rainy
6.79E-09	763553.6307	7849514.105	0	Z1	Dog	Low	Rainy
3.20E-09	762653.6307	7847414.105	0	Z1	Dog	Low	Rainy
5.76E-09	768178.6307	7849539.105	0	Z1	Dog	Low	Rainy
5.40E-09	767003.6307	7850789.105	0	Z1	Dog	Low	Rainy
9.50E-09	766278.6307	7848714.105	0	Z1	Dog	Low	Rainy
4.26E-09	767378.6307	7851089.105	0	Z1	Dog	Low	Rainy
9.93E-09	765653.6307	7848289.105	0	Z1	Dog	Low	Rainy
7.94E-09	765103.6307	7849339.105	0	Z1	Dog	Low	Rainy
6.38E-09	767503.6307	7849964.105	0	Z1	Dog	Low	Rainy
3.17E-09	765453.6307	7852339.105	0	Z1	Dog	Low	Rainy
9.64E-09	766303.6307	7848614.105	0	Z1	Dog	Low	Rainy
6.94E-09	763578.6307	7849714.105	0	Z1	Dog	Low	Rainy
9.80E-09	764903.6307	7847489.105	0	Z1	Dog	Low	Rainy
1.17E-08	765878.6307	7847364.105	0	Z1	Dog	Low	Rainy
1.15E-08	764803.6307	7845989.105	0	Z1	Dog	Low	Rainy
6.04E-09	764828.6307	7850789.105	0	Z1	Dog	Low	Rainy
3.76E-09	765003.6307	7852114.105	0	Z1	Dog	Low	Rainy
6.93E-09	767503.6307	7849639.105	0	Z1	Dog	Low	Rainy
7.59E-09	765978.6307	7849964.105	0	Z1	Dog	Low	Rainy
1.28E-08	765253.6307	7846339.105	0	Z1	Dog	Low	Rainy
6.22E-09	766303.6307	7850639.105	0	Z1	Dog	Low	Rainy
1.13E-08	765028.6307	7846814.105	0	Z1	Dog	Low	Rainy
6.08E-09	763453.6307	7848814.105	0	Z1	Dog	Low	Rainy
5.69E-09	765328.6307	7850914.105	0	Z1	Dog	Low	Rainy
6.82E-09	763953.6307	7848864.105	0	Z1	Dog	Low	Rainy
6.08E-09	763703.6307	7846339.105	0	Z1	Dog	Low	Rainy
6.19E-09	768328.6307	7849114.105	0	Z1	Dog	Low	Rainy
2.65E-09	765878.6307	7852839.105	0	Z1	Dog	Low	Rainy
5.98E-09	765003.6307	7850789.105	0	Z1	Dog	Low	Rainy
1.02E-08	764578.6307	7846364.105	0	Z1	Dog	Low	Rainy
6.50E-09	764603.6307	7850514.105	0	Z1	Dog	Low	Rainy
1.10E-08	765753.6307	7847714.105	0	Z1	Dog	Low	Rainy
3.52E-09	762828.6307	7847339.105	0	Z1	Dog	Low	Rainy
9.30E-09	767578.6307	7847914.105	0	Z1	Dog	Low	Rainy
6.14E-09	763753.6307	7847164.105	0	Z1	Dog	Low	Rainy
9.10E-09	767278.6307	7848364.105	0	Z1	Dog	Low	Rainy
7.03E-09	764503.6307	7849939.105	0	Z1	Dog	Low	Rainy
5.03E-09	763428.6307	7847014.105	0	Z1	Dog	Low	Rainy
8.96E-09	764778.6307	7847889.105	0	Z1	Dog	Low	Rainy
8.52E-09	766803.6307	7849214.105	0	Z1	Dog	Low	Rainy
6.93E-09	763953.6307	7850464.105	0	Z1	Dog	Low	Rainy
4.25E-09	764953.6307	7851814.105	0	Z1	Dog	Low	Rainy
6.54E-09	763878.6307	7848289.105	0	Z1	Dog	Low	Rainy
8.36E-09	766653.6307	7849414.105	0	Z1	Dog	Low	Rainy
4.86E-09	768903.6307	7849289.105	0	Z1	Dog	Low	Rainy
2.60E-09	766028.6307	7853214.105	0	Z1	Dog	Low	Rainy
6.81E-09	764178.6307	7850414.105	0	Z1	Dog	Low	Rainy
3.54E-09	766228.6307	7851839.105	0	Z1	Dog	Low	Rainy
7.01E-09	765353.6307	7850164.105	0	Z1	Dog	Low	Rainy
4.82E-09	765403.6307	7851339.105	0	Z1	Dog	Low	Rainy
7.18E-09	764103.6307	7847664.105	0	Z1	Dog	Low	Rainy
7.99E-09	764353.6307	7847614.105	0	Z1	Dog	Low	Rainy
1.15E-08	765478.6307	7847264.105	0	Z1	Dog	Low	Rainy
7.23E-09	767878.6307	7848989.105	0	Z1	Dog	Low	Rainy
8.28E-09	766603.6307	7849489.105	0	Z1	Dog	Low	Rainy
8.05E-09	765153.6307	7849289.105	0	Z1	Dog	Low	Rainy
7.73E-09	764178.6307	7847114.105	0	Z1	Dog	Low	Rainy
4.55E-09	764803.6307	7851714.105	0	Z1	Dog	Low	Rainy
4.27E-09	763203.6307	7846814.105	0	Z1	Dog	Low	Rainy
9.73E-09	764753.6307	7847214.105	0	Z1	Dog	Low	Rainy
3.23E-09	762778.6307	7847064.105	0	Z1	Dog	Low	Rainy
7.98E-09	764978.6307	7849189.105	0	Z1	Dog	Low	Rainy
3.19E-09	766453.6307	7851989.105	0	Z1	Dog	Low	Rainy
7.34E-09	764653.6307	7849589.105	0	Z1	Dog	Low	Rainy
2.79E-09	766353.6307	7852339.105	0	Z1	Dog	Low	Rainy
2.86E-09	765503.6307	7852689.105	0	Z1	Dog	Low	Rainy
8.91E-09	764303.6307	7846289.105	0	Z1	Dog	Low	Rainy
8.28E-09	766753.6307	7849414.105	0	Z1	Dog	Low	Rainy
5.20E-09	763328.6307	7848064.105	0	Z1	Dog	Low	Rainy
5.29E-09	764528.6307	7851439.105	0	Z1	Dog	Low	Rainy
7.71E-09	767628.6307	7848964.105	0	Z1	Dog	Low	Rainy
9.36E-09	764753.6307	7847489.105	0	Z1	Dog	Low	Rainy
7.42E-09	765178.6307	7849814.105	0	Z1	Dog	Low	Rainy
5.46E-09	763553.6307	7847239.105	0	Z1	Dog	Low	Rainy
7.97E-09	764153.6307	7846639.105	0	Z1	Dog	Low	Rainy
7.62E-09	768153.6307	7848464.105	0	Z1	Dog	Low	Rainy
3.59E-09	765003.6307	7852239.105	0	Z1	Dog	Low	Rainy
2.72E-09	765553.6307	7853014.105	0	Z1	Dog	Low	Rainy
4.17E-09	763178.6307	7846739.105	0	Z1	Dog	Low	Rainy
6.63E-09	767003.6307	7850239.105	0	Z1	Dog	Low	Rainy
8.10E-09	765528.6307	7849489.105	0	Z1	Dog	Low	Rainy
5.75E-09	764453.6307	7851189.105	0	Z1	Dog	Low	Rainy
4.00E-09	763128.6307	7846689.105	0	Z1	Dog	Low	Rainy
5.40E-09	766653.6307	7850914.105	0	Z1	Dog	Low	Rainy
6.22E-09	764753.6307	7850689.105	0	Z1	Dog	Low	Rainy
5.61E-09	764478.6307	7851264.105	0	Z1	Dog	Low	Rainy
8.63E-09	764878.6307	7848414.105	0	Z1	Dog	Low	Rainy
1.05E-08	764603.6307	7846114.105	0	Z1	Dog	Low	Rainy
7.06E-09	764303.6307	7849839.105	0	Z1	Dog	Low	Rainy
5.58E-09	763528.6307	7847914.105	0	Z1	Dog	Low	Rainy
6.96E-09	763753.6307	7849664.105	0	Z1	Dog	Low	Rainy
7.24E-09	766303.6307	7850164.105	0	Z1	Dog	Low	Rainy
1.02E-08	766803.6307	7848039.105	0	Z1	Dog	Low	Rainy
1.11E-08	764728.6307	7845614.105	0	Z1	Dog	Low	Rainy
1.14E-08	766228.6307	7847539.105	0	Z1	Dog	Low	Rainy
6.27E-09	763478.6307	7848989.105	0	Z1	Dog	Low	Rainy
7.26E-09	764453.6307	7849514.105	0	Z1	Dog	Low	Rainy
5.70E-09	763553.6307	7848039.105	0	Z1	Dog	Low	Rainy
7.36E-09	763978.6307	7845989.105	0	Z1	Dog	Low	Rainy
6.03E-09	763728.6307	7847489.105	0	Z1	Dog	Low	Rainy
4.19E-09	768053.6307	7850589.105	0	Z1	Dog	Low	Rainy
9.95E-09	765728.6307	7848314.105	0	Z1	Dog	Low	Rainy
7.47E-09	766028.6307	7850039.105	0	Z1	Dog	Low	Rainy
7.00E-09	764528.6307	7849989.105	0	Z1	Dog	Low	Rainy
5.03E-09	768803.6307	7849289.105	0	Z1	Dog	Low	Rainy
2.58E-09	766028.6307	7853064.105	0	Z1	Dog	Low	Rainy
5.68E-09	764128.6307	7851539.105	0	Z1	Dog	Low	Rainy
7.35E-09	767703.6307	7849114.105	0	Z1	Dog	Low	Rainy
9.06E-09	764628.6307	7847414.105	0	Z1	Dog	Low	Rainy
6.31E-09	764278.6307	7850889.105	0	Z1	Dog	Low	Rainy
5.12E-09	766378.6307	7851089.105	0	Z1	Dog	Low	Rainy
6.75E-09	766028.6307	7850414.105	0	Z1	Dog	Low	Rainy
3.16E-09	765178.6307	7852514.105	0	Z1	Dog	Low	Rainy
4.48E-09	764653.6307	7851864.105	0	Z1	Dog	Low	Rainy
7.82E-09	764853.6307	7849214.105	0	Z1	Dog	Low	Rainy
8.65E-09	766428.6307	7849289.105	0	Z1	Dog	Low	Rainy
6.15E-09	766078.6307	7850689.105	0	Z1	Dog	Low	Rainy
3.95E-09	762903.6307	7847689.105	0	Z1	Dog	Low	Rainy
6.68E-09	763378.6307	7849489.105	0	Z1	Dog	Low	Rainy
1.01E-08	766328.6307	7848289.105	0	Z1	Dog	Low	Rainy
1.20E-08	765653.6307	7847139.105	0	Z1	Dog	Low	Rainy
7.68E-09	764903.6307	7849414.105	0	Z1	Dog	Low	Rainy
8.98E-09	765778.6307	7848989.105	0	Z1	Dog	Low	Rainy
3.58E-09	765178.6307	7852139.105	0	Z1	Dog	Low	Rainy
9.86E-09	766878.6307	7848189.105	0	Z1	Dog	Low	Rainy
9.73E-09	765953.6307	7848539.105	0	Z1	Dog	Low	Rainy
7.10E-09	763728.6307	7850114.105	0	Z1	Dog	Low	Rainy
2.67E-09	765978.6307	7853414.105	0	Z1	Dog	Low	Rainy
5.33E-09	763503.6307	7847389.105	0	Z1	Dog	Low	Rainy
6.64E-09	768203.6307	7848989.105	0	Z1	Dog	Low	Rainy
7.72E-09	764328.6307	7847939.105	0	Z1	Dog	Low	Rainy
8.10E-09	765628.6307	7849539.105	0	Z1	Dog	Low	Rainy
4.12E-09	766503.6307	7851489.105	0	Z1	Dog	Low	Rainy
7.75E-09	764403.6307	7848264.105	0	Z1	Dog	Low	Rainy
6.73E-09	763753.6307	7849214.105	0	Z1	Dog	Low	Rainy
1.34E-08	765278.6307	7845914.105	0	Z1	Dog	Low	Rainy
7.03E-09	766378.6307	7850264.105	0	Z1	Dog	Low	Rainy
6.03E-09	765603.6307	7850739.105	0	Z1	Dog	Low	Rainy
6.97E-09	763778.6307	7850714.105	0	Z1	Dog	Low	Rainy
1.09E-08	764703.6307	7846139.105	0	Z1	Dog	Low	Rainy
6.47E-09	763628.6307	7849014.105	0	Z1	Dog	Low	Rainy
9.34E-09	767578.6307	7847889.105	0	Z1	Dog	Low	Rainy
7.18E-09	764178.6307	7848539.105	0	Z1	Dog	Low	Rainy
5.56E-09	766903.6307	7850764.105	0	Z1	Dog	Low	Rainy
1.14E-08	766453.6307	7847489.105	0	Z1	Dog	Low	Rainy
4.32E-09	768078.6307	7850489.105	0	Z1	Dog	Low	Rainy
5.54E-09	766203.6307	7850939.105	0	Z1	Dog	Low	Rainy
7.83E-09	766953.6307	7849589.105	0	Z1	Dog	Low	Rainy
6.58E-09	766653.6307	7850414.105	0	Z1	Dog	Low	Rainy
8.55E-09	767128.6307	7848914.105	0	Z1	Dog	Low	Rainy
6.75E-09	766153.6307	7850414.105	0	Z1	Dog	Low	Rainy
6.42E-09	766853.6307	7850414.105	0	Z1	Dog	Low	Rainy
8.22E-09	766578.6307	7849539.105	0	Z1	Dog	Low	Rainy
6.01E-09	766978.6307	7850539.105	0	Z1	Dog	Low	Rainy
1.01E-08	767228.6307	7847714.105	0	Z1	Dog	Low	Rainy
5.37E-09	763528.6307	7847139.105	0	Z1	Dog	Low	Rainy
6.81E-09	763903.6307	7846814.105	0	Z1	Dog	Low	Rainy
7.22E-09	765653.6307	7850114.105	0	Z1	Dog	Low	Rainy
1.26E-08	765228.6307	7846464.105	0	Z1	Dog	Low	Rainy
5.88E-09	763253.6307	7848889.105	0	Z1	Dog	Low	Rainy
8.26E-09	766853.6307	7849364.105	0	Z1	Dog	Low	Rainy
8.74E-09	765053.6307	7848589.105	0	Z1	Dog	Low	Rainy
7.94E-09	765078.6307	7849314.105	0	Z1	Dog	Low	Rainy
7.53E-09	768103.6307	7848564.105	0	Z1	Dog	Low	Rainy
4.99E-09	764353.6307	7851789.105	0	Z1	Dog	Low	Rainy
2.87E-09	765903.6307	7852439.105	0	Z1	Dog	Low	Rainy
6.88E-09	763878.6307	7850689.105	0	Z1	Dog	Low	Rainy
5.87E-09	765953.6307	7850814.105	0	Z1	Dog	Low	Rainy
6.00E-09	765078.6307	7850764.105	0	Z1	Dog	Low	Rainy
5.96E-09	764353.6307	7851114.105	0	Z1	Dog	Low	Rainy
4.95E-09	765328.6307	7851289.105	0	Z1	Dog	Low	Rainy
6.88E-09	765178.6307	7850214.105	0	Z1	Dog	Low	Rainy
3.84E-09	765353.6307	7851889.105	0	Z1	Dog	Low	Rainy
1.29E-08	765253.6307	7846314.105	0	Z1	Dog	Low	Rainy
8.95E-09	767653.6307	7848089.105	0	Z1	Dog	Low	Rainy
5.98E-09	763478.6307	7848664.105	0	Z1	Dog	Low	Rainy
8.85E-09	764403.6307	7846864.105	0	Z1	Dog	Low	Rainy
6.30E-09	763578.6307	7848864.105	0	Z1	Dog	Low	Rainy
5.06E-09	764253.6307	7851839.105	0	Z1	Dog	Low	Rainy
8.40E-09	764378.6307	7847214.105	0	Z1	Dog	Low	Rainy
3.47E-09	765528.6307	7852064.105	0	Z1	Dog	Low	Rainy
3.69E-09	765128.6307	7852089.105	0	Z1	Dog	Low	Rainy
4.69E-09	768503.6307	7849789.105	0	Z1	Dog	Low	Rainy
6.05E-09	763703.6307	7846589.105	0	Z1	Dog	Low	Rainy
7.16E-09	763653.6307	7850339.105	0	Z1	Dog	Low	Rainy
1.96E-09	766778.6307	7853614.105	1	Z2	Dog	High	Rainy
1.97E-09	766728.6307	7853614.105	1	Z2	Dog	High	Rainy
1.99E-09	766628.6307	7853639.105	1	Z2	Dog	High	Rainy
1.98E-09	765453.6307	7853864.105	1	Z2	Dog	High	Rainy
2.02E-09	765703.6307	7853864.105	1	Z2	Dog	High	Rainy
1.98E-09	767028.6307	7853764.105	1	Z2	Dog	High	Rainy
2.64E-09	770578.6307	7854664.105	1	Z2	Dog	High	Rainy
2.31E-09	769903.6307	7854514.105	1	Z2	Dog	High	Rainy
1.94E-09	768203.6307	7854114.105	1	Z2	Dog	High	Rainy
1.99E-09	767353.6307	7853914.105	1	Z2	Dog	High	Rainy
2.00E-09	765478.6307	7853939.105	1	Z2	Dog	High	Rainy
1.98E-09	766128.6307	7853389.105	1	Z2	Dog	High	Rainy
1.82E-09	767128.6307	7853139.105	1	Z2	Dog	High	Rainy
2.82E-09	772578.6307	7853714.105	1	Z2	Dog	High	Rainy
2.83E-09	772553.6307	7853739.105	1	Z2	Dog	High	Rainy
2.88E-09	772478.6307	7853864.105	1	Z2	Dog	High	Rainy
2.95E-09	772328.6307	7854064.105	1	Z2	Dog	High	Rainy
1.95E-09	765078.6307	7854089.105	1	Z2	Dog	High	Rainy
1.97E-09	765128.6307	7854114.105	1	Z2	Dog	High	Rainy
2.05E-09	765428.6307	7854139.105	1	Z2	Dog	High	Rainy
2.79E-09	772053.6307	7854964.105	1	Z2	Dog	High	Rainy
2.34E-09	772753.6307	7855139.105	1	Z2	Dog	High	Rainy
2.34E-09	772878.6307	7854989.105	1	Z2	Dog	High	Rainy
2.24E-09	773128.6307	7854839.105	1	Z2	Dog	High	Rainy
2.07E-09	773403.6307	7854714.105	1	Z2	Dog	High	Rainy
1.62E-09	773778.6307	7854939.105	1	Z2	Dog	High	Rainy
1.46E-09	773903.6307	7855039.105	1	Z2	Dog	High	Rainy
1.35E-09	773953.6307	7855164.105	1	Z2	Dog	High	Rainy
2.47E-09	773053.6307	7854464.105	1	Z2	Dog	High	Rainy
2.81E-09	772628.6307	7854264.105	1	Z2	Dog	High	Rainy
1.97E-09	765528.6307	7853664.105	1	Z2	Dog	High	Rainy
2.00E-09	765903.6307	7853689.105	1	Z2	Dog	High	Rainy
1.98E-09	766528.6307	7853589.105	1	Z2	Dog	High	Rainy
1.60E-09	773103.6307	7855814.105	1	Z2	Dog	High	Rainy
1.58E-09	773228.6307	7855714.105	1	Z2	Dog	High	Rainy
1.24E-09	773328.6307	7856114.105	1	Z2	Dog	High	Rainy
1.09E-09	773603.6307	7856064.105	1	Z2	Dog	High	Rainy
1.03E-09	773653.6307	7856114.105	1	Z2	Dog	High	Rainy
9.23E-10	773728.6307	7856214.105	1	Z2	Dog	High	Rainy
1.01E-09	773728.6307	7856064.105	1	Z2	Dog	High	Rainy
9.83E-10	773828.6307	7855989.105	1	Z2	Dog	High	Rainy
1.14E-09	773903.6307	7855614.105	1	Z2	Dog	High	Rainy
1.43E-09	773603.6307	7855514.105	1	Z2	Dog	High	Rainy
1.72E-09	773178.6307	7855564.105	1	Z2	Dog	High	Rainy
2.48E-09	771653.6307	7855589.105	1	Z2	Dog	High	Rainy
2.48E-09	770503.6307	7855514.105	1	Z2	Dog	High	Rainy
1.97E-09	765353.6307	7853889.105	1	Z2	Dog	High	Rainy
2.01E-09	765503.6307	7853964.105	1	Z2	Dog	High	Rainy
2.07E-09	765603.6307	7854089.105	1	Z2	Dog	High	Rainy
2.77E-09	771678.6307	7855114.105	1	Z2	Dog	High	Rainy
2.66E-09	772178.6307	7855114.105	1	Z2	Dog	High	Rainy
2.50E-09	772428.6307	7855189.105	1	Z2	Dog	High	Rainy
2.32E-09	772678.6307	7855239.105	1	Z2	Dog	High	Rainy
2.25E-09	772828.6307	7855189.105	1	Z2	Dog	High	Rainy
2.51E-09	772678.6307	7854939.105	1	Z2	Dog	High	Rainy
2.46E-09	772753.6307	7854939.105	1	Z2	Dog	High	Rainy
2.03E-09	773078.6307	7855239.105	1	Z2	Dog	High	Rainy
1.95E-09	773278.6307	7855114.105	1	Z2	Dog	High	Rainy
2.28E-09	773028.6307	7854914.105	1	Z2	Dog	High	Rainy
2.87E-09	771728.6307	7854914.105	1	Z2	Dog	High	Rainy
2.02E-09	769578.6307	7853989.105	1	Z2	Dog	High	Rainy
1.80E-09	769028.6307	7853814.105	1	Z2	Dog	High	Rainy
1.95E-09	765303.6307	7853764.105	1	Z2	Dog	High	Rainy
2.01E-09	765578.6307	7853914.105	1	Z2	Dog	High	Rainy
2.02E-09	765728.6307	7853839.105	1	Z2	Dog	High	Rainy
2.57E-09	770428.6307	7854764.105	1	Z2	Dog	High	Rainy
2.55E-09	770378.6307	7854789.105	1	Z2	Dog	High	Rainy
2.60E-09	770603.6307	7855139.105	1	Z2	Dog	High	Rainy
2.51E-09	770428.6307	7855314.105	1	Z2	Dog	High	Rainy
2.47E-09	770328.6307	7855439.105	1	Z2	Dog	High	Rainy
2.07E-09	766253.6307	7853864.105	1	Z2	Dog	High	Rainy
2.01E-09	765728.6307	7853814.105	1	Z2	Dog	High	Rainy
1.98E-09	765528.6307	7853739.105	1	Z2	Dog	High	Rainy
2.64E-09	770603.6307	7854864.105	1	Z2	Dog	High	Rainy
2.59E-09	770478.6307	7854839.105	1	Z2	Dog	High	Rainy
2.52E-09	770303.6307	7854889.105	1	Z2	Dog	High	Rainy
2.20E-09	769453.6307	7854639.105	1	Z2	Dog	High	Rainy
2.81E-09	766603.6307	7854939.105	1	Z2	Dog	High	Rainy
2.01E-09	765953.6307	7853714.105	1	Z2	Dog	High	Rainy
2.02E-09	766403.6307	7853714.105	1	Z2	Dog	High	Rainy
2.01E-09	766553.6307	7853689.105	1	Z2	Dog	High	Rainy
1.95E-09	766553.6307	7853464.105	1	Z2	Dog	High	Rainy
1.97E-09	766528.6307	7853539.105	1	Z2	Dog	High	Rainy
2.03E-09	766378.6307	7853739.105	1	Z2	Dog	High	Rainy
2.08E-09	766253.6307	7853889.105	1	Z2	Dog	High	Rainy
1.96E-09	765303.6307	7853514.105	1	Z2	Dog	High	Rainy
2.02E-09	766328.6307	7853689.105	1	Z2	Dog	High	Rainy
2.00E-09	766503.6307	7853639.105	1	Z2	Dog	High	Rainy
1.94E-09	766853.6307	7853564.105	1	Z2	Dog	High	Rainy
1.95E-09	766903.6307	7853614.105	1	Z2	Dog	High	Rainy
2.04E-09	766703.6307	7853814.105	1	Z2	Dog	High	Rainy
2.08E-09	766453.6307	7853889.105	1	Z2	Dog	High	Rainy
2.06E-09	766228.6307	7853839.105	1	Z2	Dog	High	Rainy
1.98E-09	765128.6307	7854164.105	1	Z2	Dog	High	Rainy
2.01E-09	765778.6307	7853789.105	1	Z2	Dog	High	Rainy
1.88E-09	766878.6307	7852989.105	1	Z2	Dog	High	Rainy
2.18E-09	770128.6307	7853739.105	1	Z2	Dog	High	Rainy
2.33E-09	770253.6307	7853939.105	1	Z2	Dog	High	Rainy
2.44E-09	770278.6307	7854264.105	1	Z2	Dog	High	Rainy
2.50E-09	770278.6307	7854714.105	1	Z2	Dog	High	Rainy
2.54E-09	770353.6307	7854814.105	1	Z2	Dog	High	Rainy
2.02E-09	765928.6307	7853739.105	1	Z2	Dog	High	Rainy
2.04E-09	766328.6307	7853789.105	1	Z2	Dog	High	Rainy
1.91E-09	767703.6307	7853864.105	1	Z2	Dog	High	Rainy
2.45E-09	772353.6307	7855314.105	1	Z2	Dog	High	Rainy
2.40E-09	772403.6307	7855339.105	1	Z2	Dog	High	Rainy
1.72E-09	773003.6307	7855739.105	1	Z2	Dog	High	Rainy
1.09E-09	773378.6307	7856289.105	1	Z2	Dog	High	Rainy
1.04E-09	773653.6307	7856089.105	1	Z2	Dog	High	Rainy
9.35E-10	773753.6307	7856164.105	1	Z2	Dog	High	Rainy
9.38E-10	773878.6307	7856014.105	1	Z2	Dog	High	Rainy
9.04E-10	774053.6307	7855864.105	1	Z2	Dog	High	Rainy
1.37E-09	773828.6307	7855314.105	1	Z2	Dog	High	Rainy
1.69E-09	773528.6307	7855189.105	1	Z2	Dog	High	Rainy
2.43E-09	772653.6307	7855089.105	1	Z2	Dog	High	Rainy
2.70E-09	772153.6307	7855064.105	1	Z2	Dog	High	Rainy
2.74E-09	772003.6307	7855064.105	1	Z2	Dog	High	Rainy
1.99E-09	766078.6307	7853564.105	1	Z2	Dog	High	Rainy
2.00E-09	766378.6307	7853614.105	1	Z2	Dog	High	Rainy
2.00E-09	766503.6307	7853639.105	1	Z2	Dog	High	Rainy
5.90E-10	775278.6307	7854789.105	1	Z2	Dog	High	Rainy
5.92E-10	775428.6307	7854539.105	1	Z2	Dog	High	Rainy
4.77E-10	775778.6307	7854439.105	1	Z2	Dog	High	Rainy
3.49E-10	776078.6307	7854564.105	1	Z2	Dog	High	Rainy
3.43E-10	776153.6307	7854514.105	1	Z2	Dog	High	Rainy
1.57E-10	778803.6307	7853989.105	1	Z2	Dog	High	Rainy
1.14E-10	778853.6307	7854164.105	1	Z2	Dog	High	Rainy
1.03E-10	779028.6307	7854139.105	1	Z2	Dog	High	Rainy
4.30E-11	779453.6307	7854414.105	1	Z2	Dog	High	Rainy
4.38E-11	779478.6307	7854389.105	1	Z2	Dog	High	Rainy
7.25E-12	780653.6307	7854589.105	1	Z2	Dog	High	Rainy
2.23E-11	781503.6307	7853589.105	1	Z2	Dog	High	Rainy
2.84E-11	781853.6307	7853314.105	1	Z2	Dog	High	Rainy
2.17E-09	780278.6307	7851089.105	1	Z2	Dog	High	Rainy
2.57E-09	780128.6307	7850914.105	1	Z2	Dog	High	Rainy
2.35E-09	780578.6307	7850939.105	1	Z2	Dog	High	Rainy
9.07E-10	780978.6307	7851689.105	1	Z2	Dog	High	Rainy
9.14E-10	780503.6307	7851839.105	1	Z2	Dog	High	Rainy
1.60E-09	780178.6307	7851439.105	1	Z2	Dog	High	Rainy
3.72E-09	780378.6307	7850364.105	1	Z2	Dog	High	Rainy
5.60E-09	780953.6307	7849639.105	1	Z2	Dog	High	Rainy
1.60E-11	787878.6307	7848839.105	1	Z2	Dog	High	Rainy
5.11E-13	789003.6307	7849614.105	1	Z2	Dog	High	Rainy
0	793353.6307	7851014.105	1	Z2	Dog	High	Rainy
0	797503.6307	7849339.105	1	Z2	Dog	High	Rainy
0	797453.6307	7849264.105	1	Z2	Dog	High	Rainy
0	797153.6307	7849464.105	1	Z2	Dog	High	Rainy
0	796778.6307	7849564.105	1	Z2	Dog	High	Rainy
0	796853.6307	7849464.105	1	Z2	Dog	High	Rainy
0	799853.6307	7847264.105	1	Z2	Dog	High	Rainy
0	799828.6307	7847139.105	1	Z2	Dog	High	Rainy
1.99E-17	800478.6307	7846389.105	1	Z2	Dog	High	Rainy
0	799728.6307	7847164.105	1	Z2	Dog	High	Rainy
0	799578.6307	7847439.105	1	Z2	Dog	High	Rainy
0	799578.6307	7847764.105	1	Z2	Dog	High	Rainy
0	798153.6307	7849039.105	1	Z2	Dog	High	Rainy
0	797928.6307	7849339.105	1	Z2	Dog	High	Rainy
4.77E-15	799003.6307	7845714.105	1	Z2	Dog	High	Rainy
6.94E-17	800078.6307	7846339.105	1	Z2	Dog	High	Rainy
2.49E-17	800528.6307	7846264.105	1	Z2	Dog	High	Rainy
4.27E-15	800178.6307	7844539.105	1	Z2	Dog	High	Rainy
2.95E-14	800103.6307	7844214.105	1	Z2	Dog	High	Rainy
4.77E-12	799478.6307	7841489.105	1	Z2	Dog	High	Rainy
9.13E-15	798353.6307	7845914.105	1	Z2	Dog	High	Rainy
1.41E-14	798703.6307	7845514.105	1	Z2	Dog	High	Rainy
2.10E-15	800078.6307	7845014.105	1	Z2	Dog	High	Rainy
1.92E-14	800128.6307	7844414.105	1	Z2	Dog	High	Rainy
3.83E-14	799978.6307	7844164.105	1	Z2	Dog	High	Rainy
1.53E-13	799703.6307	7843639.105	1	Z2	Dog	High	Rainy
2.82E-13	799553.6307	7843389.105	1	Z2	Dog	High	Rainy
0	794403.6307	7851739.105	1	Z2	Dog	High	Rainy
0	794003.6307	7851689.105	1	Z2	Dog	High	Rainy
0	793828.6307	7851739.105	1	Z2	Dog	High	Rainy
0	794178.6307	7849864.105	1	Z2	Dog	High	Rainy
0	794203.6307	7849889.105	1	Z2	Dog	High	Rainy
0	793953.6307	7849814.105	1	Z2	Dog	High	Rainy
0	792653.6307	7850739.105	1	Z2	Dog	High	Rainy
0	790403.6307	7852239.105	1	Z2	Dog	High	Rainy
2.44E-17	791228.6307	7851014.105	1	Z2	Dog	High	Rainy
0	793328.6307	7851164.105	1	Z2	Dog	High	Rainy
0	793953.6307	7851664.105	1	Z2	Dog	High	Rainy
0	794928.6307	7852189.105	1	Z2	Dog	High	Rainy
0	794953.6307	7852239.105	1	Z2	Dog	High	Rainy
0	794853.6307	7852314.105	1	Z2	Dog	High	Rainy
0	794928.6307	7852414.105	1	Z2	Dog	High	Rainy
0	795028.6307	7852564.105	1	Z2	Dog	High	Rainy
0	793728.6307	7852089.105	1	Z2	Dog	High	Rainy
0	793453.6307	7852489.105	1	Z2	Dog	High	Rainy
0	793028.6307	7852864.105	1	Z2	Dog	High	Rainy
0	791803.6307	7853039.105	1	Z2	Dog	High	Rainy
0	791878.6307	7853214.105	1	Z2	Dog	High	Rainy
0	791728.6307	7853514.105	1	Z2	Dog	High	Rainy
0	791803.6307	7853589.105	1	Z2	Dog	High	Rainy
0	791803.6307	7853614.105	1	Z2	Dog	High	Rainy
0	792603.6307	7852464.105	1	Z2	Dog	High	Rainy
0	793228.6307	7851064.105	1	Z2	Dog	High	Rainy
0	795003.6307	7851014.105	1	Z2	Dog	High	Rainy
0	799128.6307	7850939.105	1	Z2	Dog	High	Rainy
0	799228.6307	7851089.105	1	Z2	Dog	High	Rainy
0	799503.6307	7851189.105	1	Z2	Dog	High	Rainy
0	799903.6307	7851714.105	1	Z2	Dog	High	Rainy
0	800053.6307	7852189.105	1	Z2	Dog	High	Rainy
0	800778.6307	7852339.105	1	Z2	Dog	High	Rainy
0	800703.6307	7852339.105	1	Z2	Dog	High	Rainy
0	800903.6307	7852739.105	1	Z2	Dog	High	Rainy
0	800378.6307	7851739.105	1	Z2	Dog	High	Rainy
0	800253.6307	7851089.105	1	Z2	Dog	High	Rainy
0	799528.6307	7850539.105	1	Z2	Dog	High	Rainy
0	798953.6307	7850239.105	1	Z2	Dog	High	Rainy
0	798753.6307	7850089.105	1	Z2	Dog	High	Rainy
0	800753.6307	7852239.105	1	Z2	Dog	High	Rainy
0	800703.6307	7852014.105	1	Z2	Dog	High	Rainy
0	800653.6307	7851839.105	1	Z2	Dog	High	Rainy
0	799603.6307	7848964.105	1	Z2	Dog	High	Rainy
0	799303.6307	7848989.105	1	Z2	Dog	High	Rainy
0	798503.6307	7849764.105	1	Z2	Dog	High	Rainy
0	798403.6307	7849289.105	1	Z2	Dog	High	Rainy
0	798253.6307	7848939.105	1	Z2	Dog	High	Rainy
0	800053.6307	7847514.105	1	Z2	Dog	High	Rainy
0	799703.6307	7848039.105	1	Z2	Dog	High	Rainy
0	799253.6307	7848489.105	1	Z2	Dog	High	Rainy
0	798328.6307	7849714.105	1	Z2	Dog	High	Rainy
0	798228.6307	7849764.105	1	Z2	Dog	High	Rainy
0	797603.6307	7850514.105	1	Z2	Dog	High	Rainy
0	797003.6307	7850689.105	1	Z2	Dog	High	Rainy
0	796953.6307	7850614.105	1	Z2	Dog	High	Rainy
0	800053.6307	7850289.105	1	Z2	Dog	High	Rainy
0	800103.6307	7849639.105	1	Z2	Dog	High	Rainy
0	799878.6307	7848714.105	1	Z2	Dog	High	Rainy
0	798953.6307	7848964.105	1	Z2	Dog	High	Rainy
0	799153.6307	7849189.105	1	Z2	Dog	High	Rainy
0	799278.6307	7849214.105	1	Z2	Dog	High	Rainy
0	799378.6307	7849589.105	1	Z2	Dog	High	Rainy
0	799253.6307	7849839.105	1	Z2	Dog	High	Rainy
0	798678.6307	7848489.105	1	Z2	Dog	High	Rainy
0	799478.6307	7847114.105	1	Z2	Dog	High	Rainy
0	799978.6307	7846814.105	1	Z2	Dog	High	Rainy
1.25E-15	800328.6307	7844939.105	1	Z2	Dog	High	Rainy
1.34E-15	800303.6307	7844939.105	1	Z2	Dog	High	Rainy
2.20E-15	800328.6307	7844664.105	1	Z2	Dog	High	Rainy
2.13E-14	799453.6307	7844639.105	1	Z2	Dog	High	Rainy
3.92E-13	798078.6307	7844464.105	1	Z2	Dog	High	Rainy
0	807628.6307	7846514.105	1	Z2	Dog	High	Rainy
0	808228.6307	7846939.105	1	Z2	Dog	High	Rainy
0	808528.6307	7847289.105	1	Z2	Dog	High	Rainy
0	808578.6307	7846814.105	1	Z2	Dog	High	Rainy
0	808078.6307	7846989.105	1	Z2	Dog	High	Rainy
0	808028.6307	7847464.105	1	Z2	Dog	High	Rainy
0	808128.6307	7847814.105	1	Z2	Dog	High	Rainy
0	807453.6307	7848839.105	1	Z2	Dog	High	Rainy
0	804228.6307	7850139.105	1	Z2	Dog	High	Rainy
0	803803.6307	7850064.105	1	Z2	Dog	High	Rainy
0	803728.6307	7849589.105	1	Z2	Dog	High	Rainy
0	803878.6307	7849089.105	1	Z2	Dog	High	Rainy
0	803903.6307	7849164.105	1	Z2	Dog	High	Rainy
0	804078.6307	7849264.105	1	Z2	Dog	High	Rainy
0	804203.6307	7849539.105	1	Z2	Dog	High	Rainy
0	803978.6307	7849639.105	1	Z2	Dog	High	Rainy
0	803928.6307	7849039.105	1	Z2	Dog	High	Rainy
0	803353.6307	7848989.105	1	Z2	Dog	High	Rainy
0	802978.6307	7848214.105	1	Z2	Dog	High	Rainy
0	798553.6307	7848839.105	1	Z2	Dog	High	Rainy
0	797653.6307	7849989.105	1	Z2	Dog	High	Rainy
0	797303.6307	7850789.105	1	Z2	Dog	High	Rainy
0	796978.6307	7850714.105	1	Z2	Dog	High	Rainy
0	796903.6307	7850639.105	1	Z2	Dog	High	Rainy
0	797603.6307	7851314.105	1	Z2	Dog	High	Rainy
0	797878.6307	7850989.105	1	Z2	Dog	High	Rainy
0	799178.6307	7850039.105	1	Z2	Dog	High	Rainy
0	798878.6307	7848439.105	1	Z2	Dog	High	Rainy
0	798653.6307	7848764.105	1	Z2	Dog	High	Rainy
0	798428.6307	7849114.105	1	Z2	Dog	High	Rainy
0	798678.6307	7849639.105	1	Z2	Dog	High	Rainy
0	798953.6307	7849339.105	1	Z2	Dog	High	Rainy
0	799203.6307	7848739.105	1	Z2	Dog	High	Rainy
0	798953.6307	7848639.105	1	Z2	Dog	High	Rainy
0	798678.6307	7849189.105	1	Z2	Dog	High	Rainy
0	798378.6307	7849764.105	1	Z2	Dog	High	Rainy
0	797778.6307	7850889.105	1	Z2	Dog	High	Rainy
0	798953.6307	7850689.105	1	Z2	Dog	High	Rainy
0	799003.6307	7850539.105	1	Z2	Dog	High	Rainy
0	799053.6307	7850364.105	1	Z2	Dog	High	Rainy
0	799403.6307	7850739.105	1	Z2	Dog	High	Rainy
0	799228.6307	7850939.105	1	Z2	Dog	High	Rainy
0	798953.6307	7851039.105	1	Z2	Dog	High	Rainy
0	799053.6307	7849664.105	1	Z2	Dog	High	Rainy
0	798303.6307	7848839.105	1	Z2	Dog	High	Rainy
0	798753.6307	7849214.105	1	Z2	Dog	High	Rainy
0	798803.6307	7848939.105	1	Z2	Dog	High	Rainy
0	799228.6307	7848414.105	1	Z2	Dog	High	Rainy
6.25E-16	800378.6307	7845189.105	1	Z2	Dog	High	Rainy
0	801203.6307	7845064.105	1	Z2	Dog	High	Rainy
0	804253.6307	7845239.105	1	Z2	Dog	High	Rainy
0	806728.6307	7846364.105	1	Z2	Dog	High	Rainy
0	807428.6307	7846514.105	1	Z2	Dog	High	Rainy
0	798953.6307	7849064.105	1	Z2	Dog	High	Rainy
0	799078.6307	7848989.105	1	Z2	Dog	High	Rainy
0	799178.6307	7848914.105	1	Z2	Dog	High	Rainy
0	799303.6307	7848539.105	1	Z2	Dog	High	Rainy
0	799278.6307	7849014.105	1	Z2	Dog	High	Rainy
0	799203.6307	7849814.105	1	Z2	Dog	High	Rainy
0	799028.6307	7850464.105	1	Z2	Dog	High	Rainy
0	798928.6307	7850789.105	1	Z2	Dog	High	Rainy
0	799078.6307	7850164.105	1	Z2	Dog	High	Rainy
0	799403.6307	7849489.105	1	Z2	Dog	High	Rainy
0	799653.6307	7848789.105	1	Z2	Dog	High	Rainy
2.16E-14	800153.6307	7844339.105	1	Z2	Dog	High	Rainy
2.13E-14	800203.6307	7844314.105	1	Z2	Dog	High	Rainy
5.98E-14	800453.6307	7843664.105	1	Z2	Dog	High	Rainy
2.28E-12	799653.6307	7841939.105	1	Z2	Dog	High	Rainy
7.80E-12	799228.6307	7841239.105	1	Z2	Dog	High	Rainy
5.20E-11	797453.6307	7840414.105	1	Z2	Dog	High	Rainy
3.44E-11	797553.6307	7840989.105	1	Z2	Dog	High	Rainy
3.21E-11	797903.6307	7840714.105	1	Z2	Dog	High	Rainy
2.46E-11	797853.6307	7841139.105	1	Z2	Dog	High	Rainy
2.52E-11	797803.6307	7841164.105	1	Z2	Dog	High	Rainy
3.56E-11	797453.6307	7841064.105	1	Z2	Dog	High	Rainy
2.89E-11	797403.6307	7841514.105	1	Z2	Dog	High	Rainy
2.82E-11	797328.6307	7841664.105	1	Z2	Dog	High	Rainy
1.57E-11	797353.6307	7842439.105	1	Z2	Dog	High	Rainy
1.37E-11	797503.6307	7842414.105	1	Z2	Dog	High	Rainy
4.99E-12	798203.6307	7842614.105	1	Z2	Dog	High	Rainy
2.06E-14	800228.6307	7844314.105	1	Z2	Dog	High	Rainy
1.66E-14	800278.6307	7844389.105	1	Z2	Dog	High	Rainy
1.72E-14	800503.6307	7844239.105	1	Z2	Dog	High	Rainy
4.33E-13	799578.6307	7843089.105	1	Z2	Dog	High	Rainy
2.42E-12	798828.6307	7842539.105	1	Z2	Dog	High	Rainy
7.02E-12	797953.6307	7842589.105	1	Z2	Dog	High	Rainy
5.99E-12	797803.6307	7842914.105	1	Z2	Dog	High	Rainy
3.51E-12	797903.6307	7843264.105	1	Z2	Dog	High	Rainy
3.35E-14	800078.6307	7844164.105	1	Z2	Dog	High	Rainy
4.47E-14	800003.6307	7844064.105	1	Z2	Dog	High	Rainy
2.77E-12	798678.6307	7842589.105	1	Z2	Dog	High	Rainy
1.57E-11	797453.6307	7842314.105	1	Z2	Dog	High	Rainy
1.67E-11	797478.6307	7842214.105	1	Z2	Dog	High	Rainy
2.68E-11	797553.6307	7841414.105	1	Z2	Dog	High	Rainy
2.68E-11	797503.6307	7841489.105	1	Z2	Dog	High	Rainy
1.72E-11	797903.6307	7841589.105	1	Z2	Dog	High	Rainy
1.82E-11	797453.6307	7842139.105	1	Z2	Dog	High	Rainy
1.82E-11	797453.6307	7842139.105	1	Z2	Dog	High	Rainy
2.44E-11	797203.6307	7842064.105	1	Z2	Dog	High	Rainy
2.17E-11	797678.6307	7841564.105	1	Z2	Dog	High	Rainy
1.83E-11	797853.6307	7841564.105	1	Z2	Dog	High	Rainy
2.80E-11	797678.6307	7841164.105	1	Z2	Dog	High	Rainy
3.21E-11	797903.6307	7840714.105	1	Z2	Dog	High	Rainy
3.22E-11	798253.6307	7840464.105	1	Z2	Dog	High	Rainy
5.05E-16	799853.6307	7845839.105	1	Z2	Dog	High	Rainy
4.70E-16	799828.6307	7845889.105	1	Z2	Dog	High	Rainy
5.05E-14	799053.6307	7844639.105	1	Z2	Dog	High	Rainy
6.70E-13	798853.6307	7843489.105	1	Z2	Dog	High	Rainy
2.49E-12	798253.6307	7843164.105	1	Z2	Dog	High	Rainy
2.93E-11	797403.6307	7841489.105	1	Z2	Dog	High	Rainy
3.21E-11	797378.6307	7841364.105	1	Z2	Dog	High	Rainy
4.17E-11	797428.6307	7840814.105	1	Z2	Dog	High	Rainy
1.19E-11	798228.6307	7841639.105	1	Z2	Dog	High	Rainy
4.39E-12	798303.6307	7842614.105	1	Z2	Dog	High	Rainy
6.22E-13	798878.6307	7843514.105	1	Z2	Dog	High	Rainy
1.68E-14	799128.6307	7845089.105	1	Z2	Dog	High	Rainy
0	799003.6307	7848339.105	1	Z2	Dog	High	Rainy
0	798178.6307	7851014.105	1	Z2	Dog	High	Rainy
0	796278.6307	7851714.105	1	Z2	Dog	High	Rainy
0	795053.6307	7851714.105	1	Z2	Dog	High	Rainy
0	794778.6307	7852264.105	1	Z2	Dog	High	Rainy
0	794778.6307	7851889.105	1	Z2	Dog	High	Rainy
0	794953.6307	7851839.105	1	Z2	Dog	High	Rainy
0	795453.6307	7851264.105	1	Z2	Dog	High	Rainy
0	796603.6307	7851664.105	1	Z2	Dog	High	Rainy
0	796203.6307	7851689.105	1	Z2	Dog	High	Rainy
0	794753.6307	7851539.105	1	Z2	Dog	High	Rainy
0	794278.6307	7851789.105	1	Z2	Dog	High	Rainy
0	794153.6307	7851864.105	1	Z2	Dog	High	Rainy
0	794403.6307	7850614.105	1	Z2	Dog	High	Rainy
0	794603.6307	7850464.105	1	Z2	Dog	High	Rainy
0	795003.6307	7850289.105	1	Z2	Dog	High	Rainy
2.33E-14	799153.6307	7844914.105	1	Z2	Dog	High	Rainy
3.81E-13	798853.6307	7843839.105	1	Z2	Dog	High	Rainy
8.14E-12	798303.6307	7841989.105	1	Z2	Dog	High	Rainy
2.01E-11	797603.6307	7841789.105	1	Z2	Dog	High	Rainy
2.40E-11	797203.6307	7842089.105	1	Z2	Dog	High	Rainy
1.91E-11	797828.6307	7841539.105	1	Z2	Dog	High	Rainy
3.32E-11	797453.6307	7841189.105	1	Z2	Dog	High	Rainy
2.16E-11	797253.6307	7842164.105	1	Z2	Dog	High	Rainy
1.40E-11	798128.6307	7841564.105	1	Z2	Dog	High	Rainy
1.37E-11	798128.6307	7841589.105	1	Z2	Dog	High	Rainy
9.76E-12	798003.6307	7842164.105	1	Z2	Dog	High	Rainy
6.91E-12	797728.6307	7842864.105	1	Z2	Dog	High	Rainy
8.67E-12	797553.6307	7842839.105	1	Z2	Dog	High	Rainy
6.91E-14	795903.6307	7845989.105	1	Z2	Dog	High	Rainy
5.03E-14	795428.6307	7846114.105	1	Z2	Dog	High	Rainy
1.73E-14	795103.6307	7846464.105	1	Z2	Dog	High	Rainy
0	794828.6307	7848289.105	1	Z2	Dog	High	Rainy
0	794828.6307	7848314.105	1	Z2	Dog	High	Rainy
0	794303.6307	7849364.105	1	Z2	Dog	High	Rainy
0	794303.6307	7850839.105	1	Z2	Dog	High	Rainy
0	794303.6307	7850614.105	1	Z2	Dog	High	Rainy
0	794478.6307	7850089.105	1	Z2	Dog	High	Rainy
0	794828.6307	7850064.105	1	Z2	Dog	High	Rainy
0	797553.6307	7849214.105	1	Z2	Dog	High	Rainy
0	799428.6307	7848289.105	1	Z2	Dog	High	Rainy
0	799428.6307	7848289.105	1	Z2	Dog	High	Rainy
0	799528.6307	7848764.105	1	Z2	Dog	High	Rainy
0	799353.6307	7849339.105	1	Z2	Dog	High	Rainy
0	799328.6307	7849589.105	1	Z2	Dog	High	Rainy
0	800303.6307	7852139.105	1	Z2	Dog	High	Rainy
0	800428.6307	7851814.105	1	Z2	Dog	High	Rainy
0	800628.6307	7851764.105	1	Z2	Dog	High	Rainy
0	801078.6307	7851614.105	1	Z2	Dog	High	Rainy
0	800978.6307	7851814.105	1	Z2	Dog	High	Rainy
0	800728.6307	7852439.105	1	Z2	Dog	High	Rainy
0	800653.6307	7852864.105	1	Z2	Dog	High	Rainy
0	800703.6307	7852339.105	1	Z2	Dog	High	Rainy
0	800903.6307	7851889.105	1	Z2	Dog	High	Rainy
0	799978.6307	7850664.105	1	Z2	Dog	High	Rainy
0	800028.6307	7850589.105	1	Z2	Dog	High	Rainy
0	799953.6307	7850189.105	1	Z2	Dog	High	Rainy
0	799353.6307	7848939.105	1	Z2	Dog	High	Rainy
0	799028.6307	7848939.105	1	Z2	Dog	High	Rainy
0	798678.6307	7848464.105	1	Z2	Dog	High	Rainy
0	798778.6307	7848589.105	1	Z2	Dog	High	Rainy
0	798953.6307	7848514.105	1	Z2	Dog	High	Rainy
0	799428.6307	7848739.105	1	Z2	Dog	High	Rainy
0	799428.6307	7848739.105	1	Z2	Dog	High	Rainy
0	799278.6307	7848739.105	1	Z2	Dog	High	Rainy
0	799128.6307	7848714.105	1	Z2	Dog	High	Rainy
0	798703.6307	7849064.105	1	Z2	Dog	High	Rainy
0	798878.6307	7849039.105	1	Z2	Dog	High	Rainy
0	799203.6307	7849014.105	1	Z2	Dog	High	Rainy
0	799028.6307	7849139.105	1	Z2	Dog	High	Rainy
0	799053.6307	7848314.105	1	Z2	Dog	High	Rainy
2.07E-14	799353.6307	7844764.105	1	Z2	Dog	High	Rainy
5.34E-13	799528.6307	7842989.105	1	Z2	Dog	High	Rainy
8.09E-11	798428.6307	7839414.105	1	Z2	Dog	High	Rainy
1.60E-10	797853.6307	7838814.105	1	Z2	Dog	High	Rainy
2.69E-10	797653.6307	7838189.105	1	Z2	Dog	High	Rainy
6.29E-10	797178.6307	7836889.105	1	Z2	Dog	High	Rainy
6.43E-10	797928.6307	7836614.105	1	Z2	Dog	High	Rainy
4.32E-10	799503.6307	7836114.105	1	Z2	Dog	High	Rainy
1.27E-10	798678.6307	7838814.105	1	Z2	Dog	High	Rainy
1.82E-11	798703.6307	7840789.105	1	Z2	Dog	High	Rainy
2.42E-13	796103.6307	7845489.105	1	Z2	Dog	High	Rainy
9.87E-17	794978.6307	7847064.105	1	Z2	Dog	High	Rainy
0	794703.6307	7847839.105	1	Z2	Dog	High	Rainy
0	794353.6307	7848739.105	1	Z2	Dog	High	Rainy
0	794553.6307	7848239.105	1	Z2	Dog	High	Rainy
0	794553.6307	7848139.105	1	Z2	Dog	High	Rainy
0	794478.6307	7847964.105	1	Z2	Dog	High	Rainy
0	794453.6307	7847889.105	1	Z2	Dog	High	Rainy
0	799853.6307	7851389.105	1	Z2	Dog	High	Rainy
0	800203.6307	7851664.105	1	Z2	Dog	High	Rainy
0	800428.6307	7851264.105	1	Z2	Dog	High	Rainy
0	796203.6307	7849814.105	1	Z2	Dog	High	Rainy
0	794153.6307	7851064.105	1	Z2	Dog	High	Rainy
0	793653.6307	7852114.105	1	Z2	Dog	High	Rainy
0	792603.6307	7853139.105	1	Z2	Dog	High	Rainy
0	792003.6307	7853139.105	1	Z2	Dog	High	Rainy
0	794703.6307	7849764.105	1	Z2	Dog	High	Rainy
0	794653.6307	7847939.105	1	Z2	Dog	High	Rainy
0	794728.6307	7847614.105	1	Z2	Dog	High	Rainy
0	794928.6307	7847789.105	1	Z2	Dog	High	Rainy
0	795003.6307	7847764.105	1	Z2	Dog	High	Rainy
0	794778.6307	7847989.105	1	Z2	Dog	High	Rainy
0	794553.6307	7848189.105	1	Z2	Dog	High	Rainy
0	794328.6307	7849464.105	1	Z2	Dog	High	Rainy
0	793903.6307	7848414.105	1	Z2	Dog	High	Rainy
0	794178.6307	7848214.105	1	Z2	Dog	High	Rainy
0	794553.6307	7847939.105	1	Z2	Dog	High	Rainy
0	794228.6307	7847764.105	1	Z2	Dog	High	Rainy
0	794178.6307	7847789.105	1	Z2	Dog	High	Rainy
0	794228.6307	7848039.105	1	Z2	Dog	High	Rainy
4.39E-16	792753.6307	7848389.105	1	Z2	Dog	High	Rainy
4.63E-09	779578.6307	7849714.105	1	Z2	Dog	High	Rainy
4.73E-09	779253.6307	7849039.105	1	Z2	Dog	High	Rainy
4.96E-09	779378.6307	7848464.105	1	Z2	Dog	High	Rainy
4.83E-09	779353.6307	7849089.105	1	Z2	Dog	High	Rainy
4.87E-09	779378.6307	7849064.105	1	Z2	Dog	High	Rainy
4.56E-09	779178.6307	7849289.105	1	Z2	Dog	High	Rainy
4.33E-09	780003.6307	7850064.105	1	Z2	Dog	High	Rainy
3.17E-09	780253.6307	7850614.105	1	Z2	Dog	High	Rainy
2.89E-09	780278.6307	7850739.105	1	Z2	Dog	High	Rainy
4.98E-09	780003.6307	7849689.105	1	Z2	Dog	High	Rainy
5.52E-09	779828.6307	7848964.105	1	Z2	Dog	High	Rainy
7.59E-12	786928.6307	7850164.105	1	Z2	Dog	High	Rainy
3.08E-14	787928.6307	7851414.105	1	Z2	Dog	High	Rainy
0	790403.6307	7851689.105	1	Z2	Dog	High	Rainy
0	790853.6307	7851564.105	1	Z2	Dog	High	Rainy
0	792253.6307	7851064.105	1	Z2	Dog	High	Rainy
0	799253.6307	7854014.105	1	Z2	Dog	High	Rainy
0	799303.6307	7854264.105	1	Z2	Dog	High	Rainy
0	799478.6307	7854539.105	1	Z2	Dog	High	Rainy
0	800028.6307	7850789.105	1	Z2	Dog	High	Rainy
0	799328.6307	7851564.105	1	Z2	Dog	High	Rainy
0	798028.6307	7852814.105	1	Z2	Dog	High	Rainy
0	796703.6307	7854139.105	1	Z2	Dog	High	Rainy
0	796328.6307	7853314.105	1	Z2	Dog	High	Rainy
0	795228.6307	7853289.105	1	Z2	Dog	High	Rainy
0	794453.6307	7852839.105	1	Z2	Dog	High	Rainy
0	794253.6307	7852389.105	1	Z2	Dog	High	Rainy
0	793428.6307	7850989.105	1	Z2	Dog	High	Rainy
0	791153.6307	7851114.105	1	Z2	Dog	High	Rainy
0	790203.6307	7851689.105	1	Z2	Dog	High	Rainy
0	788928.6307	7852164.105	1	Z2	Dog	High	Rainy
1.19E-12	786578.6307	7851539.105	1	Z2	Dog	High	Rainy
7.48E-10	779953.6307	7852214.105	1	Z2	Dog	High	Rainy
1.34E-09	780028.6307	7851664.105	1	Z2	Dog	High	Rainy
4.51E-09	779428.6307	7849714.105	1	Z2	Dog	High	Rainy
3.55E-09	778028.6307	7849014.105	1	Z2	Dog	High	Rainy
3.34E-09	777728.6307	7849064.105	1	Z2	Dog	High	Rainy
1.73E-09	767653.6307	7852289.105	1	Z2	Dog	High	Rainy
1.49E-09	768203.6307	7852439.105	1	Z2	Dog	High	Rainy
1.44E-09	768378.6307	7852264.105	1	Z2	Dog	High	Rainy
1.51E-09	771153.6307	7850089.105	1	Z2	Dog	High	Rainy
1.17E-09	772053.6307	7850139.105	1	Z2	Dog	High	Rainy
1.11E-09	772153.6307	7850239.105	1	Z2	Dog	High	Rainy
1.08E-09	772353.6307	7850689.105	1	Z2	Dog	High	Rainy
1.32E-09	771203.6307	7851489.105	1	Z2	Dog	High	Rainy
1.40E-09	768528.6307	7852039.105	1	Z2	Dog	High	Rainy
1.32E-09	768853.6307	7851839.105	1	Z2	Dog	High	Rainy
1.29E-09	769053.6307	7851664.105	1	Z2	Dog	High	Rainy
1.92E-09	768203.6307	7851264.105	1	Z2	Dog	High	Rainy
1.98E-09	768128.6307	7851264.105	1	Z2	Dog	High	Rainy
1.59E-09	767928.6307	7852364.105	1	Z2	Dog	High	Rainy
1.58E-09	767903.6307	7852639.105	1	Z2	Dog	High	Rainy
1.67E-09	767628.6307	7852764.105	1	Z2	Dog	High	Rainy
1.03E-09	772478.6307	7850289.105	1	Z2	Dog	High	Rainy
9.71E-10	772828.6307	7850239.105	1	Z2	Dog	High	Rainy
9.18E-10	773153.6307	7850114.105	1	Z2	Dog	High	Rainy
2.65E-09	776253.6307	7850114.105	1	Z2	Dog	High	Rainy
2.65E-09	776253.6307	7850114.105	1	Z2	Dog	High	Rainy
1.67E-09	775403.6307	7849914.105	1	Z2	Dog	High	Rainy
2.08E-09	775803.6307	7849939.105	1	Z2	Dog	High	Rainy
9.35E-10	774253.6307	7848914.105	1	Z2	Dog	High	Rainy
1.41E-09	769378.6307	7852639.105	1	Z2	Dog	High	Rainy
1.34E-09	769228.6307	7852464.105	1	Z2	Dog	High	Rainy
1.30E-09	769603.6307	7852189.105	1	Z2	Dog	High	Rainy
4.26E-10	775653.6307	7854789.105	1	Z2	Dog	High	Rainy
4.46E-10	775653.6307	7854714.105	1	Z2	Dog	High	Rainy
4.46E-10	776153.6307	7854189.105	1	Z2	Dog	High	Rainy
5.67E-10	776503.6307	7853764.105	1	Z2	Dog	High	Rainy
5.17E-10	777228.6307	7853689.105	1	Z2	Dog	High	Rainy
1.10E-09	780253.6307	7851764.105	1	Z2	Dog	High	Rainy
3.94E-09	779728.6307	7850239.105	1	Z2	Dog	High	Rainy
5.44E-09	779778.6307	7848989.105	1	Z2	Dog	High	Rainy
5.37E-09	779853.6307	7849239.105	1	Z2	Dog	High	Rainy
4.83E-09	779903.6307	7849739.105	1	Z2	Dog	High	Rainy
1.36E-09	779703.6307	7851764.105	1	Z2	Dog	High	Rainy
3.69E-09	779103.6307	7850339.105	1	Z2	Dog	High	Rainy
4.54E-09	779728.6307	7849864.105	1	Z2	Dog	High	Rainy
4.71E-09	779953.6307	7849839.105	1	Z2	Dog	High	Rainy
4.95E-09	780328.6307	7849814.105	1	Z2	Dog	High	Rainy
4.26E-09	780528.6307	7850139.105	1	Z2	Dog	High	Rainy
2.82E-09	780503.6307	7850739.105	1	Z2	Dog	High	Rainy
4.44E-16	788753.6307	7851564.105	1	Z2	Dog	High	Rainy
0	790553.6307	7851364.105	1	Z2	Dog	High	Rainy
0	798903.6307	7850564.105	1	Z2	Dog	High	Rainy
0	799253.6307	7850389.105	1	Z2	Dog	High	Rainy
0	799128.6307	7850189.105	1	Z2	Dog	High	Rainy
0	799153.6307	7850539.105	1	Z2	Dog	High	Rainy
0	797778.6307	7849814.105	1	Z2	Dog	High	Rainy
0	798578.6307	7848864.105	1	Z2	Dog	High	Rainy
0	800053.6307	7847689.105	1	Z2	Dog	High	Rainy
0	802028.6307	7846489.105	1	Z2	Dog	High	Rainy
0	802028.6307	7846489.105	1	Z2	Dog	High	Rainy
0	803228.6307	7847289.105	1	Z2	Dog	High	Rainy
0	804603.6307	7848089.105	1	Z2	Dog	High	Rainy
0	806253.6307	7848164.105	1	Z2	Dog	High	Rainy
0	807353.6307	7847689.105	1	Z2	Dog	High	Rainy
0	806903.6307	7846739.105	1	Z2	Dog	High	Rainy
0	807278.6307	7846464.105	1	Z2	Dog	High	Rainy
0	806028.6307	7843514.105	1	Z2	Dog	High	Rainy
0	805928.6307	7843539.105	1	Z2	Dog	High	Rainy
0	806678.6307	7843089.105	1	Z2	Dog	High	Rainy
0	809378.6307	7844339.105	1	Z2	Dog	High	Rainy
0	810228.6307	7845539.105	1	Z2	Dog	High	Rainy
0	811053.6307	7844989.105	1	Z2	Dog	High	Rainy
0	810753.6307	7844689.105	1	Z2	Dog	High	Rainy
0	810453.6307	7844364.105	1	Z2	Dog	High	Rainy
0	814053.6307	7841664.105	1	Z2	Dog	High	Rainy
0	814078.6307	7841664.105	1	Z2	Dog	High	Rainy
0	814128.6307	7841289.105	1	Z2	Dog	High	Rainy
0	814028.6307	7840739.105	1	Z2	Dog	High	Rainy
0	813953.6307	7841564.105	1	Z2	Dog	High	Rainy
0	810728.6307	7844989.105	1	Z2	Dog	High	Rainy
0	808403.6307	7845789.105	1	Z2	Dog	High	Rainy
0	806878.6307	7845914.105	1	Z2	Dog	High	Rainy
0	805978.6307	7845939.105	1	Z2	Dog	High	Rainy
0	805978.6307	7845939.105	1	Z2	Dog	High	Rainy
0	806303.6307	7846564.105	1	Z2	Dog	High	Rainy
0	807403.6307	7847139.105	1	Z2	Dog	High	Rainy
0	808678.6307	7846564.105	1	Z2	Dog	High	Rainy
0	806028.6307	7846289.105	1	Z2	Dog	High	Rainy
0	805853.6307	7845839.105	1	Z2	Dog	High	Rainy
0	804503.6307	7845939.105	1	Z2	Dog	High	Rainy
0	802303.6307	7845314.105	1	Z2	Dog	High	Rainy
0	802353.6307	7845339.105	1	Z2	Dog	High	Rainy
0	801553.6307	7845014.105	1	Z2	Dog	High	Rainy
0	801228.6307	7845064.105	1	Z2	Dog	High	Rainy
0	803078.6307	7844514.105	1	Z2	Dog	High	Rainy
0	812103.6307	7844639.105	1	Z2	Dog	High	Rainy
0	812453.6307	7844914.105	1	Z2	Dog	High	Rainy
0	812803.6307	7844764.105	1	Z2	Dog	High	Rainy
0	813578.6307	7844339.105	1	Z2	Dog	High	Rainy
0	813653.6307	7844239.105	1	Z2	Dog	High	Rainy
0	813103.6307	7843839.105	1	Z2	Dog	High	Rainy
0	814403.6307	7842139.105	1	Z2	Dog	High	Rainy
0	814578.6307	7843189.105	1	Z2	Dog	High	Rainy
0	813803.6307	7842589.105	1	Z2	Dog	High	Rainy
0	811778.6307	7839414.105	1	Z2	Dog	High	Rainy
0	811978.6307	7840214.105	1	Z2	Dog	High	Rainy
0	813128.6307	7840214.105	1	Z2	Dog	High	Rainy
0	813378.6307	7840864.105	1	Z2	Dog	High	Rainy
0	813378.6307	7840864.105	1	Z2	Dog	High	Rainy
0	813428.6307	7841064.105	1	Z2	Dog	High	Rainy
0	814028.6307	7841564.105	1	Z2	Dog	High	Rainy
0	814053.6307	7841539.105	1	Z2	Dog	High	Rainy
0	813978.6307	7842614.105	1	Z2	Dog	High	Rainy
0	813528.6307	7843739.105	1	Z2	Dog	High	Rainy
0	813953.6307	7844139.105	1	Z2	Dog	High	Rainy
0	813903.6307	7840964.105	1	Z2	Dog	High	Rainy
0	813878.6307	7840989.105	1	Z2	Dog	High	Rainy
0	813878.6307	7840639.105	1	Z2	Dog	High	Rainy
0	814003.6307	7840814.105	1	Z2	Dog	High	Rainy
0	813903.6307	7841139.105	1	Z2	Dog	High	Rainy
0	814428.6307	7840039.105	1	Z2	Dog	High	Rainy
0	814378.6307	7840014.105	1	Z2	Dog	High	Rainy
0	814753.6307	7840889.105	1	Z2	Dog	High	Rainy
0	814278.6307	7840764.105	1	Z2	Dog	High	Rainy
0	814528.6307	7827014.105	1	Z2	Dog	High	Rainy
0	811778.6307	7825089.105	1	Z2	Dog	High	Rainy
0	812303.6307	7824839.105	1	Z2	Dog	High	Rainy
0	812653.6307	7824614.105	1	Z2	Dog	High	Rainy
0	812803.6307	7824939.105	1	Z2	Dog	High	Rainy
0	812778.6307	7824964.105	1	Z2	Dog	High	Rainy
0	812903.6307	7824964.105	1	Z2	Dog	High	Rainy
0	811603.6307	7827039.105	1	Z2	Dog	High	Rainy
0	808253.6307	7829239.105	1	Z2	Dog	High	Rainy
7.97E-10	798078.6307	7835914.105	1	Z2	Dog	High	Rainy
8.47E-10	797903.6307	7835839.105	1	Z2	Dog	High	Rainy
7.45E-10	797678.6307	7836364.105	1	Z2	Dog	High	Rainy
6.19E-10	797778.6307	7836764.105	1	Z2	Dog	High	Rainy
6.16E-10	797803.6307	7836764.105	1	Z2	Dog	High	Rainy
6.14E-10	797753.6307	7836789.105	1	Z2	Dog	High	Rainy
5.76E-10	797703.6307	7836939.105	1	Z2	Dog	High	Rainy
2.99E-10	798378.6307	7837814.105	1	Z2	Dog	High	Rainy
3.66E-11	798053.6307	7840439.105	1	Z2	Dog	High	Rainy
4.34E-11	798103.6307	7840214.105	1	Z2	Dog	High	Rainy
3.99E-11	799028.6307	7839889.105	1	Z2	Dog	High	Rainy
1.37E-11	799853.6307	7840439.105	1	Z2	Dog	High	Rainy
1.12E-11	800053.6307	7840489.105	1	Z2	Dog	High	Rainy
1.03E-11	800003.6307	7840589.105	1	Z2	Dog	High	Rainy
8.25E-12	800103.6307	7840714.105	1	Z2	Dog	High	Rainy
2.46E-12	799603.6307	7841914.105	1	Z2	Dog	High	Rainy
4.31E-15	799053.6307	7845714.105	1	Z2	Dog	High	Rainy
2.84E-15	799128.6307	7845814.105	1	Z2	Dog	High	Rainy
1.29E-15	799278.6307	7845989.105	1	Z2	Dog	High	Rainy
2.46E-09	770653.6307	7855639.105	0	Z2	Dog	High	Rainy
1.37E-14	788603.6307	7851064.105	0	Z2	Dog	High	Rainy
0	799703.6307	7851414.105	0	Z2	Dog	High	Rainy
0	813328.6307	7842889.105	0	Z2	Dog	High	Rainy
4.04E-15	804478.6307	7842139.105	0	Z2	Dog	High	Rainy
9.62E-10	774628.6307	7854864.105	0	Z2	Dog	High	Rainy
2.36E-10	795178.6307	7839689.105	0	Z2	Dog	High	Rainy
1.34E-14	792478.6307	7847264.105	0	Z2	Dog	High	Rainy
0	795253.6307	7849639.105	0	Z2	Dog	High	Rainy
0	788678.6307	7855064.105	0	Z2	Dog	High	Rainy
1.31E-09	784053.6307	7849714.105	0	Z2	Dog	High	Rainy
6.13E-10	797528.6307	7836864.105	0	Z2	Dog	High	Rainy
0	785153.6307	7855214.105	0	Z2	Dog	High	Rainy
3.02E-09	771678.6307	7854239.105	0	Z2	Dog	High	Rainy
2.62E-09	788403.6307	7842414.105	0	Z2	Dog	High	Rainy
2.54E-09	770428.6307	7855164.105	0	Z2	Dog	High	Rainy
1.22E-13	805253.6307	7832139.105	0	Z2	Dog	High	Rainy
2.77E-09	772028.6307	7853364.105	0	Z2	Dog	High	Rainy
2.09E-09	788103.6307	7843089.105	0	Z2	Dog	High	Rainy
5.20E-14	791428.6307	7848314.105	0	Z2	Dog	High	Rainy
0	807478.6307	7847039.105	0	Z2	Dog	High	Rainy
1.01E-11	803253.6307	7835889.105	0	Z2	Dog	High	Rainy
0	793703.6307	7847239.105	0	Z2	Dog	High	Rainy
0	790403.6307	7853139.105	0	Z2	Dog	High	Rainy
1.33E-12	788203.6307	7849814.105	0	Z2	Dog	High	Rainy
8.56E-09	781253.6307	7848039.105	0	Z2	Dog	High	Rainy
0	803278.6307	7844964.105	0	Z2	Dog	High	Rainy
3.29E-10	778028.6307	7853814.105	0	Z2	Dog	High	Rainy
0	808053.6307	7846339.105	0	Z2	Dog	High	Rainy
0	790378.6307	7851789.105	0	Z2	Dog	High	Rainy
3.94E-13	804403.6307	7831489.105	0	Z2	Dog	High	Rainy
2.00E-12	780428.6307	7855314.105	0	Z2	Dog	High	Rainy
2.33E-09	786103.6307	7843614.105	0	Z2	Dog	High	Rainy
0	811903.6307	7840064.105	0	Z2	Dog	High	Rainy
0	812353.6307	7844514.105	0	Z2	Dog	High	Rainy
1.55E-13	803153.6307	7841189.105	0	Z2	Dog	High	Rainy
1.66E-09	773153.6307	7851939.105	0	Z2	Dog	High	Rainy
0	811978.6307	7842889.105	0	Z2	Dog	High	Rainy
2.07E-09	776478.6307	7852164.105	0	Z2	Dog	High	Rainy
0	807078.6307	7834039.105	0	Z2	Dog	High	Rainy
0	797678.6307	7853789.105	0	Z2	Dog	High	Rainy
0	802703.6307	7849589.105	0	Z2	Dog	High	Rainy
0	793428.6307	7851864.105	0	Z2	Dog	High	Rainy
6.52E-10	781953.6307	7851589.105	0	Z2	Dog	High	Rainy
2.51E-12	795478.6307	7844514.105	0	Z2	Dog	High	Rainy
1.49E-13	805403.6307	7833239.105	0	Z2	Dog	High	Rainy
3.13E-09	787028.6307	7841614.105	0	Z2	Dog	High	Rainy
0	794303.6307	7852264.105	0	Z2	Dog	High	Rainy
0	807503.6307	7838314.105	0	Z2	Dog	High	Rainy
3.06E-09	784403.6307	7848064.105	0	Z2	Dog	High	Rainy
1.26E-09	774603.6307	7848189.105	0	Z2	Dog	High	Rainy
7.29E-09	781453.6307	7849039.105	0	Z2	Dog	High	Rainy
0	803503.6307	7851239.105	0	Z2	Dog	High	Rainy
2.56E-09	788853.6307	7842289.105	0	Z2	Dog	High	Rainy
1.37E-12	804428.6307	7835989.105	0	Z2	Dog	High	Rainy
1.23E-09	771503.6307	7851164.105	0	Z2	Dog	High	Rainy
0	789728.6307	7851264.105	0	Z2	Dog	High	Rainy
1.42E-09	774528.6307	7853714.105	0	Z2	Dog	High	Rainy
1.10E-09	774503.6307	7854764.105	0	Z2	Dog	High	Rainy
8.88E-14	802678.6307	7842039.105	0	Z2	Dog	High	Rainy
2.41E-10	792128.6307	7842664.105	0	Z2	Dog	High	Rainy
6.28E-12	803453.6307	7836414.105	0	Z2	Dog	High	Rainy
0	785928.6307	7854789.105	0	Z2	Dog	High	Rainy
0	807778.6307	7847689.105	0	Z2	Dog	High	Rainy
2.67E-09	785303.6307	7845164.105	0	Z2	Dog	High	Rainy
1.98E-10	778753.6307	7853864.105	0	Z2	Dog	High	Rainy
3.93E-12	782778.6307	7853689.105	0	Z2	Dog	High	Rainy
1.42E-09	768853.6307	7852764.105	0	Z2	Dog	High	Rainy
0	802878.6307	7846814.105	0	Z2	Dog	High	Rainy
0	807928.6307	7846589.105	0	Z2	Dog	High	Rainy
3.53E-10	788928.6307	7845214.105	0	Z2	Dog	High	Rainy
0	805353.6307	7850264.105	0	Z2	Dog	High	Rainy
0	810503.6307	7841189.105	0	Z2	Dog	High	Rainy
0	806478.6307	7840364.105	0	Z2	Dog	High	Rainy
3.05E-14	796678.6307	7846164.105	0	Z2	Dog	High	Rainy
2.58E-09	785228.6307	7843014.105	0	Z2	Dog	High	Rainy
3.26E-09	787078.6307	7841089.105	0	Z2	Dog	High	Rainy
4.03E-10	786378.6307	7847939.105	0	Z2	Dog	High	Rainy
1.39E-11	789578.6307	7847339.105	0	Z2	Dog	High	Rainy
0	807653.6307	7845939.105	0	Z2	Dog	High	Rainy
1.61E-12	804303.6307	7836189.105	0	Z2	Dog	High	Rainy
6.01E-11	789678.6307	7846114.105	0	Z2	Dog	High	Rainy
6.09E-16	804278.6307	7843389.105	0	Z2	Dog	High	Rainy
2.96E-14	802828.6307	7842539.105	0	Z2	Dog	High	Rainy
1.17E-10	796053.6307	7840464.105	0	Z2	Dog	High	Rainy
0	798703.6307	7852539.105	0	Z2	Dog	High	Rainy
1.79E-09	775878.6307	7852189.105	0	Z2	Dog	High	Rainy
4.43E-10	797228.6307	7837514.105	0	Z2	Dog	High	Rainy
2.99E-09	771728.6307	7854539.105	0	Z2	Dog	High	Rainy
0	812028.6307	7841339.105	0	Z2	Dog	High	Rainy
0	813628.6307	7839439.105	0	Z2	Dog	High	Rainy
0	807978.6307	7834314.105	0	Z2	Dog	High	Rainy
5.09E-14	785453.6307	7853664.105	0	Z2	Dog	High	Rainy
0	807903.6307	7835114.105	0	Z2	Dog	High	Rainy
1.92E-10	797328.6307	7838689.105	0	Z2	Dog	High	Rainy
1.02E-16	804778.6307	7843789.105	0	Z2	Dog	High	Rainy
1.62E-14	794603.6307	7846439.105	0	Z2	Dog	High	Rainy
4.12E-11	779703.6307	7854289.105	0	Z2	Dog	High	Rainy
0	794678.6307	7854514.105	0	Z2	Dog	High	Rainy
0	799278.6307	7849864.105	0	Z2	Dog	High	Rainy
1.25E-16	800128.6307	7846089.105	0	Z2	Dog	High	Rainy
7.55E-10	791828.6307	7841564.105	0	Z2	Dog	High	Rainy
5.56E-11	798353.6307	7839839.105	0	Z2	Dog	High	Rainy
3.51E-09	778503.6307	7850564.105	0	Z2	Dog	High	Rainy
2.28E-09	773053.6307	7852889.105	0	Z2	Dog	High	Rainy
0	809403.6307	7838689.105	0	Z2	Dog	High	Rainy
0	806703.6307	7831889.105	0	Z2	Dog	High	Rainy
0	809978.6307	7835489.105	0	Z2	Dog	High	Rainy
0	808003.6307	7837839.105	0	Z2	Dog	High	Rainy
0	813278.6307	7839689.105	0	Z2	Dog	High	Rainy
1.27E-10	801228.6307	7833839.105	0	Z2	Dog	High	Rainy
5.53E-11	779103.6307	7854464.105	0	Z2	Dog	High	Rainy
2.52E-09	772103.6307	7855364.105	0	Z2	Dog	High	Rainy
0	795328.6307	7850914.105	0	Z2	Dog	High	Rainy
0	795828.6307	7850589.105	0	Z2	Dog	High	Rainy
1.17E-13	790078.6307	7849364.105	0	Z2	Dog	High	Rainy
3.96E-09	782328.6307	7849864.105	0	Z2	Dog	High	Rainy
8.74E-09	782453.6307	7845414.105	0	Z2	Dog	High	Rainy
6.69E-13	804503.6307	7837339.105	0	Z2	Dog	High	Rainy
4.91E-11	802178.6307	7835214.105	0	Z2	Dog	High	Rainy
7.54E-13	804178.6307	7831789.105	0	Z2	Dog	High	Rainy
0	801103.6307	7851014.105	0	Z2	Dog	High	Rainy
3.08E-09	777228.6307	7849339.105	0	Z2	Dog	High	Rainy
0	813203.6307	7842314.105	0	Z2	Dog	High	Rainy
1.88E-09	778228.6307	7852114.105	0	Z2	Dog	High	Rainy
0	807803.6307	7843839.105	0	Z2	Dog	High	Rainy
1.99E-09	785853.6307	7845589.105	0	Z2	Dog	High	Rainy
0	800478.6307	7852489.105	0	Z2	Dog	High	Rainy
0	800703.6307	7849364.105	0	Z2	Dog	High	Rainy
1.40E-09	772128.6307	7849614.105	0	Z2	Dog	High	Rainy
0	806328.6307	7830714.105	0	Z2	Dog	High	Rainy
0	794528.6307	7854814.105	0	Z2	Dog	High	Rainy
0	803003.6307	7847864.105	0	Z2	Dog	High	Rainy
7.58E-14	782653.6307	7855014.105	0	Z2	Dog	High	Rainy
7.75E-09	780853.6307	7847639.105	0	Z2	Dog	High	Rainy
7.00E-09	783503.6307	7845414.105	0	Z2	Dog	High	Rainy
0	792928.6307	7852639.105	0	Z2	Dog	High	Rainy
0	807828.6307	7838264.105	0	Z2	Dog	High	Rainy
2.24E-10	786028.6307	7848914.105	0	Z2	Dog	High	Rainy
2.96E-10	795303.6307	7838464.105	0	Z2	Dog	High	Rainy
2.33E-10	789878.6307	7844564.105	0	Z2	Dog	High	Rainy
0	801853.6307	7848114.105	0	Z2	Dog	High	Rainy
0	802828.6307	7845189.105	0	Z2	Dog	High	Rainy
1.51E-09	771628.6307	7851739.105	0	Z2	Dog	High	Rainy
0	803903.6307	7850364.105	0	Z2	Dog	High	Rainy
0	795053.6307	7854164.105	0	Z2	Dog	High	Rainy
0	800003.6307	7847089.105	0	Z2	Dog	High	Rainy
2.30E-09	785528.6307	7844539.105	0	Z2	Dog	High	Rainy
1.20E-09	773103.6307	7849039.105	0	Z2	Dog	High	Rainy
2.48E-09	782478.6307	7850314.105	0	Z2	Dog	High	Rainy
2.96E-12	798928.6307	7842264.105	0	Z2	Dog	High	Rainy
3.62E-11	787053.6307	7849114.105	0	Z2	Dog	High	Rainy
0	805728.6307	7849714.105	0	Z2	Dog	High	Rainy
2.61E-10	785803.6307	7849064.105	0	Z2	Dog	High	Rainy
7.03E-10	775753.6307	7853839.105	0	Z2	Dog	High	Rainy
5.99E-09	778278.6307	7845989.105	0	Z2	Dog	High	Rainy
0	796228.6307	7846964.105	0	Z2	Dog	High	Rainy
0	810578.6307	7838714.105	0	Z2	Dog	High	Rainy
0	808753.6307	7835539.105	0	Z2	Dog	High	Rainy
2.32E-09	785503.6307	7843939.105	0	Z2	Dog	High	Rainy
7.55E-09	781078.6307	7845314.105	0	Z2	Dog	High	Rainy
2.53E-12	783878.6307	7853339.105	0	Z2	Dog	High	Rainy
5.66E-13	799453.6307	7843014.105	0	Z2	Dog	High	Rainy
0	801903.6307	7846739.105	0	Z2	Dog	High	Rainy
2.05E-09	778178.6307	7852014.105	0	Z2	Dog	High	Rainy
0	809828.6307	7837789.105	0	Z2	Dog	High	Rainy
0	804753.6307	7846589.105	0	Z2	Dog	High	Rainy
0	796803.6307	7848264.105	0	Z2	Dog	High	Rainy
0	800903.6307	7844764.105	0	Z2	Dog	High	Rainy
0	785578.6307	7854764.105	0	Z2	Dog	High	Rainy
0	806028.6307	7845839.105	0	Z2	Dog	High	Rainy
3.03E-09	785653.6307	7841939.105	0	Z2	Dog	High	Rainy
8.99E-10	774278.6307	7849189.105	0	Z2	Dog	High	Rainy
5.31E-09	777153.6307	7846564.105	0	Z2	Dog	High	Rainy
1.22E-09	772003.6307	7851114.105	0	Z2	Dog	High	Rainy
2.06E-11	802853.6307	7834889.105	0	Z2	Dog	High	Rainy
6.74E-11	801928.6307	7834864.105	0	Z2	Dog	High	Rainy
0	806053.6307	7834014.105	0	Z2	Dog	High	Rainy
0	797028.6307	7851389.105	0	Z2	Dog	High	Rainy
4.01E-13	800353.6307	7842639.105	0	Z2	Dog	High	Rainy
4.68E-09	778928.6307	7847389.105	0	Z2	Dog	High	Rainy
0	806853.6307	7847914.105	0	Z2	Dog	High	Rainy
0	808778.6307	7844764.105	0	Z2	Dog	High	Rainy
2.50E-10	787153.6307	7847514.105	0	Z2	Dog	High	Rainy
0	800003.6307	7848589.105	0	Z2	Dog	High	Rainy
1.23E-10	797528.6307	7839214.105	0	Z2	Dog	High	Rainy
4.35E-13	801228.6307	7842114.105	0	Z2	Dog	High	Rainy
1.34E-10	783203.6307	7851964.105	0	Z2	Dog	High	Rainy
0	812353.6307	7842164.105	0	Z2	Dog	High	Rainy
0	814378.6307	7841939.105	0	Z2	Dog	High	Rainy
2.01E-10	800453.6307	7836514.105	0	Z2	Dog	High	Rainy
5.04E-10	799578.6307	7834314.105	0	Z2	Dog	High	Rainy
0	795828.6307	7848614.105	0	Z2	Dog	High	Rainy
0	797178.6307	7850164.105	0	Z2	Dog	High	Rainy
1.45E-14	802428.6307	7843239.105	0	Z2	Dog	High	Rainy
5.14E-11	800453.6307	7838714.105	0	Z2	Dog	High	Rainy
1.12E-12	803503.6307	7838964.105	0	Z2	Dog	High	Rainy
0	807678.6307	7847239.105	0	Z2	Dog	High	Rainy
7.97E-09	782078.6307	7844964.105	0	Z2	Dog	High	Rainy
0	799278.6307	7853389.105	0	Z2	Dog	High	Rainy
4.30E-13	804978.6307	7833464.105	0	Z2	Dog	High	Rainy
3.36E-11	781628.6307	7853339.105	0	Z2	Dog	High	Rainy
0	806728.6307	7847014.105	0	Z2	Dog	High	Rainy
6.88E-09	782403.6307	7848889.105	0	Z2	Dog	High	Rainy
1.38E-11	802803.6307	7836839.105	0	Z2	Dog	High	Rainy
0	799803.6307	7852864.105	0	Z2	Dog	High	Rainy
0	799803.6307	7848789.105	0	Z2	Dog	High	Rainy
5.08E-10	794628.6307	7837689.105	0	Z2	Dog	High	Rainy
6.55E-16	791978.6307	7849289.105	0	Z2	Dog	High	Rainy
6.77E-13	802153.6307	7841114.105	0	Z2	Dog	High	Rainy
0	809403.6307	7844089.105	0	Z2	Dog	High	Rainy
1.95E-12	787153.6307	7850614.105	0	Z2	Dog	High	Rainy
0	806528.6307	7842414.105	0	Z2	Dog	High	Rainy
2.67E-09	786953.6307	7842764.105	0	Z2	Dog	High	Rainy
3.17E-12	796753.6307	7844114.105	0	Z2	Dog	High	Rainy
3.64E-13	802728.6307	7841014.105	0	Z2	Dog	High	Rainy
2.08E-12	791553.6307	7846139.105	0	Z2	Dog	High	Rainy
2.01E-12	781828.6307	7854389.105	0	Z2	Dog	High	Rainy
5.18E-13	801003.6307	7842139.105	0	Z2	Dog	High	Rainy
0	798153.6307	7853964.105	0	Z2	Dog	High	Rainy
6.57E-10	782203.6307	7851489.105	0	Z2	Dog	High	Rainy
0	807453.6307	7830964.105	0	Z2	Dog	High	Rainy
0	800678.6307	7850764.105	0	Z2	Dog	High	Rainy
2.03E-09	786128.6307	7844364.105	0	Z2	Dog	High	Rainy
2.38E-16	804303.6307	7843814.105	0	Z2	Dog	High	Rainy
0	806903.6307	7840664.105	0	Z2	Dog	High	Rainy
3.30E-11	785928.6307	7850464.105	0	Z2	Dog	High	Rainy
1.57E-10	789953.6307	7844864.105	0	Z2	Dog	High	Rainy
2.62E-09	776703.6307	7848214.105	0	Z2	Dog	High	Rainy
1.20E-09	773928.6307	7848414.105	0	Z2	Dog	High	Rainy
5.72E-10	775028.6307	7855264.105	0	Z2	Dog	High	Rainy
0	793153.6307	7851314.105	0	Z2	Dog	High	Rainy
1.75E-09	779628.6307	7851514.105	0	Z2	Dog	High	Rainy
1.65E-09	775078.6307	7850889.105	0	Z2	Dog	High	Rainy
0	798253.6307	7849039.105	0	Z2	Dog	High	Rainy
0	814203.6307	7842714.105	0	Z2	Dog	High	Rainy
0	801753.6307	7847464.105	0	Z2	Dog	High	Rainy
3.10E-09	789453.6307	7839589.105	0	Z2	Dog	High	Rainy
0	809953.6307	7836389.105	0	Z2	Dog	High	Rainy
1.08E-12	794153.6307	7844939.105	0	Z2	Dog	High	Rainy
0	805353.6307	7843439.105	0	Z2	Dog	High	Rainy
0	806178.6307	7846189.105	0	Z2	Dog	High	Rainy
1.77E-09	772353.6307	7848989.105	0	Z2	Dog	High	Rainy
0	813903.6307	7839939.105	0	Z2	Dog	High	Rainy
5.66E-12	787078.6307	7850164.105	0	Z2	Dog	High	Rainy
0	810828.6307	7836164.105	0	Z2	Dog	High	Rainy
5.10E-09	783203.6307	7844089.105	0	Z2	Dog	High	Rainy
1.56E-10	798803.6307	7838514.105	0	Z2	Dog	High	Rainy
2.71E-12	790478.6307	7847364.105	0	Z2	Dog	High	Rainy
4.39E-10	784178.6307	7850564.105	0	Z2	Dog	High	Rainy
0	810103.6307	7840789.105	0	Z2	Dog	High	Rainy
0	809803.6307	7836539.105	0	Z2	Dog	High	Rainy
1.88E-13	794528.6307	7845564.105	0	Z2	Dog	High	Rainy
5.60E-15	793153.6307	7847039.105	0	Z2	Dog	High	Rainy
4.33E-13	804903.6307	7836639.105	0	Z2	Dog	High	Rainy
1.71E-09	774153.6307	7852814.105	0	Z2	Dog	High	Rainy
6.92E-15	805078.6307	7840964.105	0	Z2	Dog	High	Rainy
0	813778.6307	7841239.105	0	Z2	Dog	High	Rainy
0	814228.6307	7840514.105	0	Z2	Dog	High	Rainy
3.66E-09	777978.6307	7849789.105	0	Z2	Dog	High	Rainy
1.89E-09	769278.6307	7853889.105	0	Z2	Dog	High	Rainy
3.57E-09	788853.6307	7841314.105	0	Z2	Dog	High	Rainy
2.19E-09	776553.6307	7852089.105	0	Z2	Dog	High	Rainy
1.49E-10	800928.6307	7833364.105	0	Z2	Dog	High	Rainy
0	793503.6307	7853739.105	0	Z2	Dog	High	Rainy
0	802753.6307	7846539.105	0	Z2	Dog	High	Rainy
2.73E-09	770853.6307	7854864.105	0	Z2	Dog	High	Rainy
7.55E-09	780828.6307	7848414.105	0	Z2	Dog	High	Rainy
1.55E-09	772753.6307	7851714.105	0	Z2	Dog	High	Rainy
1.95E-17	805278.6307	7844114.105	0	Z2	Dog	High	Rainy
3.21E-11	801603.6307	7837939.105	0	Z2	Dog	High	Rainy
1.17E-09	771753.6307	7850414.105	0	Z2	Dog	High	Rainy
0	804503.6307	7848139.105	0	Z2	Dog	High	Rainy
9.43E-13	787153.6307	7850964.105	0	Z2	Dog	High	Rainy
0	808578.6307	7844764.105	0	Z2	Dog	High	Rainy
0	805978.6307	7842089.105	0	Z2	Dog	High	Rainy
0	811603.6307	7835414.105	0	Z2	Dog	High	Rainy
0	799153.6307	7853689.105	0	Z2	Dog	High	Rainy
1.39E-10	795978.6307	7839964.105	0	Z2	Dog	High	Rainy
0	812828.6307	7837539.105	0	Z2	Dog	High	Rainy
2.05E-09	786903.6307	7843889.105	0	Z2	Dog	High	Rainy
0	811503.6307	7835314.105	0	Z2	Dog	High	Rainy
0	797528.6307	7847739.105	0	Z2	Dog	High	Rainy
1.97E-10	785503.6307	7849689.105	0	Z2	Dog	High	Rainy
0	798078.6307	7847939.105	0	Z2	Dog	High	Rainy
1.20E-09	769703.6307	7851464.105	0	Z2	Dog	High	Rainy
0	811553.6307	7845564.105	0	Z2	Dog	High	Rainy
3.82E-13	802878.6307	7840814.105	0	Z2	Dog	High	Rainy
1.38E-11	799653.6307	7840539.105	0	Z2	Dog	High	Rainy
5.95E-10	777003.6307	7853614.105	0	Z2	Dog	High	Rainy
4.36E-10	789903.6307	7843914.105	0	Z2	Dog	High	Rainy
2.94E-09	777078.6307	7848189.105	0	Z2	Dog	High	Rainy
3.83E-10	796553.6307	7837789.105	0	Z2	Dog	High	Rainy
0	811603.6307	7836689.105	0	Z2	Dog	High	Rainy
1.86E-16	787803.6307	7853189.105	0	Z2	Dog	High	Rainy
0	798678.6307	7849814.105	0	Z2	Dog	High	Rainy
0	798128.6307	7846839.105	0	Z2	Dog	High	Rainy
0	805478.6307	7845139.105	0	Z2	Dog	High	Rainy
0	796378.6307	7849489.105	0	Z2	Dog	High	Rainy
2.87E-11	789803.6307	7846564.105	0	Z2	Dog	High	Rainy
1.42E-09	774778.6307	7848014.105	0	Z2	Dog	High	Rainy
0	792203.6307	7850364.105	0	Z2	Dog	High	Rainy
0	793853.6307	7849814.105	0	Z2	Dog	High	Rainy
9.13E-10	786128.6307	7847264.105	0	Z2	Dog	High	Rainy
1.55E-09	791353.6307	7839639.105	0	Z2	Dog	High	Rainy
0	803728.6307	7845114.105	0	Z2	Dog	High	Rainy
3.93E-11	801978.6307	7836864.105	0	Z2	Dog	High	Rainy
0	800153.6307	7853214.105	0	Z2	Dog	High	Rainy
2.31E-09	787903.6307	7842939.105	0	Z2	Dog	High	Rainy
2.87E-09	788053.6307	7842239.105	0	Z2	Dog	High	Rainy
7.32E-10	793553.6307	7837864.105	0	Z2	Dog	High	Rainy
0	792103.6307	7850589.105	0	Z2	Dog	High	Rainy
2.54E-09	767903.6307	7854989.105	0	Z2	Dog	High	Rainy
2.82E-16	794728.6307	7846914.105	0	Z2	Dog	High	Rainy
0	807903.6307	7845239.105	0	Z2	Dog	High	Rainy
1.20E-11	802103.6307	7838489.105	0	Z2	Dog	High	Rainy
1.08E-10	801453.6307	7835439.105	0	Z2	Dog	High	Rainy
0	791753.6307	7854014.105	0	Z2	Dog	High	Rainy
0	790378.6307	7853964.105	0	Z2	Dog	High	Rainy
0	802753.6307	7851614.105	0	Z2	Dog	High	Rainy
0	796028.6307	7852164.105	0	Z2	Dog	High	Rainy
0	805803.6307	7838989.105	0	Z2	Dog	High	Rainy
2.03E-10	795128.6307	7840639.105	0	Z2	Dog	High	Rainy
1.15E-11	797453.6307	7842664.105	0	Z2	Dog	High	Rainy
1.84E-09	786128.6307	7845064.105	0	Z2	Dog	High	Rainy
1.27E-09	770028.6307	7850964.105	0	Z2	Dog	High	Rainy
1.02E-08	782228.6307	7846414.105	0	Z2	Dog	High	Rainy
1.63E-11	802203.6307	7837914.105	0	Z2	Dog	High	Rainy
1.51E-09	768778.6307	7851314.105	0	Z2	Dog	High	Rainy
0	807978.6307	7830414.105	0	Z2	Dog	High	Rainy
0	801203.6307	7850189.105	0	Z2	Dog	High	Rainy
3.02E-09	771828.6307	7854239.105	0	Z2	Dog	High	Rainy
6.16E-09	780153.6307	7846314.105	0	Z2	Dog	High	Rainy
0	788503.6307	7853489.105	0	Z2	Dog	High	Rainy
0	806953.6307	7832139.105	0	Z2	Dog	High	Rainy
0	807878.6307	7841239.105	0	Z2	Dog	High	Rainy
3.68E-09	779878.6307	7850389.105	0	Z2	Dog	High	Rainy
9.24E-11	776178.6307	7856114.105	0	Z2	Dog	High	Rainy
2.64E-09	789953.6307	7839439.105	0	Z2	Dog	High	Rainy
0	808603.6307	7844114.105	0	Z2	Dog	High	Rainy
6.51E-11	776653.6307	7855839.105	0	Z2	Dog	High	Rainy
7.13E-12	802253.6307	7838889.105	0	Z2	Dog	High	Rainy
5.01E-10	799503.6307	7835489.105	0	Z2	Dog	High	Rainy
0	813478.6307	7843739.105	0	Z2	Dog	High	Rainy
4.87E-12	798778.6307	7841989.105	0	Z2	Dog	High	Rainy
2.66E-09	781628.6307	7850564.105	0	Z2	Dog	High	Rainy
0	808903.6307	7834514.105	0	Z2	Dog	High	Rainy
0	794503.6307	7851939.105	0	Z2	Dog	High	Rainy
1.43E-09	769278.6307	7852739.105	0	Z2	Dog	High	Rainy
3.79E-10	794703.6307	7838389.105	0	Z2	Dog	High	Rainy
3.73E-12	791153.6307	7846289.105	0	Z2	Dog	High	Rainy
2.09E-09	768228.6307	7854414.105	0	Z2	Dog	High	Rainy
0	805878.6307	7849689.105	0	Z2	Dog	High	Rainy
2.87E-09	785003.6307	7844739.105	0	Z2	Dog	High	Rainy
1.03E-12	794853.6307	7844939.105	0	Z2	Dog	High	Rainy
0	797878.6307	7848639.105	0	Z2	Dog	High	Rainy
0	809378.6307	7843364.105	0	Z2	Dog	High	Rainy
1.28E-16	805528.6307	7841214.105	0	Z2	Dog	High	Rainy
0	806728.6307	7841264.105	0	Z2	Dog	High	Rainy
3.23E-09	782878.6307	7849789.105	0	Z2	Dog	High	Rainy
0	809428.6307	7843239.105	0	Z2	Dog	High	Rainy
0	802428.6307	7850339.105	0	Z2	Dog	High	Rainy
1.83E-10	791603.6307	7843264.105	0	Z2	Dog	High	Rainy
3.80E-11	782353.6307	7852964.105	0	Z2	Dog	High	Rainy
0	801053.6307	7844439.105	0	Z2	Dog	High	Rainy
0	808103.6307	7838514.105	0	Z2	Dog	High	Rainy
0	808453.6307	7835514.105	0	Z2	Dog	High	Rainy
0	813078.6307	7844689.105	0	Z2	Dog	High	Rainy
5.14E-11	795703.6307	7842364.105	0	Z2	Dog	High	Rainy
0	805103.6307	7850289.105	0	Z2	Dog	High	Rainy
5.56E-10	797503.6307	7837064.105	0	Z2	Dog	High	Rainy
2.68E-09	785853.6307	7842764.105	0	Z2	Dog	High	Rainy
1.11E-09	786603.6307	7846064.105	0	Z2	Dog	High	Rainy
7.39E-11	800778.6307	7837889.105	0	Z2	Dog	High	Rainy
0	785778.6307	7854464.105	0	Z2	Dog	High	Rainy
1.43E-11	802578.6307	7837364.105	0	Z2	Dog	High	Rainy
7.46E-13	792128.6307	7846039.105	0	Z2	Dog	High	Rainy
0	803628.6307	7848114.105	0	Z2	Dog	High	Rainy
0	791328.6307	7854764.105	0	Z2	Dog	High	Rainy
2.45E-11	796228.6307	7842864.105	0	Z2	Dog	High	Rainy
1.14E-09	792378.6307	7838439.105	0	Z2	Dog	High	Rainy
1.68E-10	777328.6307	7854514.105	0	Z2	Dog	High	Rainy
1.85E-10	795928.6307	7839139.105	0	Z2	Dog	High	Rainy
6.85E-10	793578.6307	7838139.105	0	Z2	Dog	High	Rainy
2.69E-14	803553.6307	7841964.105	0	Z2	Dog	High	Rainy
7.58E-09	781128.6307	7845239.105	0	Z2	Dog	High	Rainy
8.51E-13	785203.6307	7852939.105	0	Z2	Dog	High	Rainy
1.73E-16	788253.6307	7852864.105	0	Z2	Dog	High	Rainy
8.98E-09	783203.6307	7846239.105	0	Z2	Dog	High	Rainy
2.72E-09	783903.6307	7848989.105	0	Z2	Dog	High	Rainy
6.92E-10	775353.6307	7854339.105	0	Z2	Dog	High	Rainy
8.05E-12	798253.6307	7842064.105	0	Z2	Dog	High	Rainy
9.24E-09	781528.6307	7847614.105	0	Z2	Dog	High	Rainy
9.14E-09	782578.6307	7847789.105	0	Z2	Dog	High	Rainy
4.20E-09	776978.6307	7847064.105	0	Z2	Dog	High	Rainy
0	802728.6307	7846289.105	0	Z2	Dog	High	Rainy
1.88E-09	766953.6307	7853339.105	0	Z2	Dog	High	Rainy
1.68E-09	778653.6307	7852039.105	0	Z2	Dog	High	Rainy
1.45E-09	773278.6307	7851614.105	0	Z2	Dog	High	Rainy
3.01E-10	795778.6307	7838239.105	0	Z2	Dog	High	Rainy
2.42E-12	803653.6307	7832164.105	0	Z2	Dog	High	Rainy
0	792528.6307	7854539.105	0	Z2	Dog	High	Rainy
2.87E-13	800453.6307	7842789.105	0	Z2	Dog	High	Rainy
0	790028.6307	7855164.105	0	Z2	Dog	High	Rainy
1.93E-09	783528.6307	7849839.105	0	Z2	Dog	High	Rainy
3.32E-09	784003.6307	7843589.105	0	Z2	Dog	High	Rainy
0	807653.6307	7835414.105	0	Z2	Dog	High	Rainy
2.73E-09	776303.6307	7850189.105	0	Z2	Dog	High	Rainy
0	809203.6307	7834539.105	0	Z2	Dog	High	Rainy
6.60E-10	798128.6307	7836439.105	0	Z2	Dog	High	Rainy
7.40E-12	792178.6307	7844864.105	0	Z2	Dog	High	Rainy
5.04E-10	784803.6307	7849764.105	0	Z2	Dog	High	Rainy
0	806578.6307	7836039.105	0	Z2	Dog	High	Rainy
6.33E-13	804653.6307	7832839.105	0	Z2	Dog	High	Rainy
0	807903.6307	7838789.105	0	Z2	Dog	High	Rainy
0	812003.6307	7836839.105	0	Z2	Dog	High	Rainy
5.30E-11	797953.6307	7840064.105	0	Z2	Dog	High	Rainy
0	801128.6307	7847789.105	0	Z2	Dog	High	Rainy
5.90E-09	778753.6307	7845839.105	0	Z2	Dog	High	Rainy
0	801253.6307	7846064.105	0	Z2	Dog	High	Rainy
0	806578.6307	7831564.105	0	Z2	Dog	High	Rainy
1.65E-12	803603.6307	7838314.105	0	Z2	Dog	High	Rainy
4.48E-11	797428.6307	7840689.105	0	Z2	Dog	High	Rainy
0	798478.6307	7847214.105	0	Z2	Dog	High	Rainy
3.89E-09	784178.6307	7847964.105	0	Z2	Dog	High	Rainy
6.17E-11	781703.6307	7853014.105	0	Z2	Dog	High	Rainy
7.99E-11	800803.6307	7837739.105	0	Z2	Dog	High	Rainy
1.49E-13	805228.6307	7832364.105	0	Z2	Dog	High	Rainy
1.58E-09	771678.6307	7851839.105	0	Z2	Dog	High	Rainy
2.36E-12	799228.6307	7842189.105	0	Z2	Dog	High	Rainy
0	801028.6307	7850189.105	0	Z2	Dog	High	Rainy
9.90E-13	803278.6307	7839464.105	0	Z2	Dog	High	Rainy
1.60E-09	774378.6307	7853039.105	0	Z2	Dog	High	Rainy
0	810128.6307	7841839.105	0	Z2	Dog	High	Rainy
0	796203.6307	7852789.105	0	Z2	Dog	High	Rainy
3.17E-13	795678.6307	7845414.105	0	Z2	Dog	High	Rainy
2.43E-11	801728.6307	7838139.105	0	Z2	Dog	High	Rainy
1.09E-15	788303.6307	7852189.105	0	Z2	Dog	High	Rainy
2.32E-12	799978.6307	7841739.105	0	Z2	Dog	High	Rainy
2.42E-09	786853.6307	7843264.105	0	Z2	Dog	High	Rainy
0	812978.6307	7844339.105	0	Z2	Dog	High	Rainy
0	807903.6307	7843089.105	0	Z2	Dog	High	Rainy
6.82E-11	794528.6307	7842564.105	0	Z2	Dog	High	Rainy
2.97E-10	794853.6307	7839514.105	0	Z2	Dog	High	Rainy
6.13E-10	793828.6307	7838089.105	0	Z2	Dog	High	Rainy
7.79E-10	796728.6307	7836489.105	0	Z2	Dog	High	Rainy
3.05E-09	787853.6307	7842014.105	0	Z2	Dog	High	Rainy
2.76E-14	804703.6307	7840464.105	0	Z2	Dog	High	Rainy
6.82E-11	787328.6307	7848414.105	0	Z2	Dog	High	Rainy
0	798628.6307	7849989.105	0	Z2	Dog	High	Rainy
6.73E-09	780153.6307	7844864.105	0	Z2	Dog	High	Rainy
2.13E-09	776478.6307	7852114.105	0	Z2	Dog	High	Rainy
2.10E-09	789753.6307	7842114.105	0	Z2	Dog	High	Rainy
6.68E-09	779953.6307	7844814.105	0	Z2	Dog	High	Rainy
0	793853.6307	7848139.105	0	Z2	Dog	High	Rainy
2.44E-10	799353.6307	7837539.105	0	Z2	Dog	High	Rainy
2.18E-10	790828.6307	7843739.105	0	Z2	Dog	High	Rainy
0	809803.6307	7836014.105	0	Z2	Dog	High	Rainy
0	809578.6307	7836764.105	0	Z2	Dog	High	Rainy
2.73E-09	772578.6307	7853439.105	0	Z2	Dog	High	Rainy
6.97E-09	780628.6307	7846164.105	0	Z2	Dog	High	Rainy
0	806053.6307	7830639.105	0	Z2	Dog	High	Rainy
0	806453.6307	7830264.105	0	Z2	Dog	High	Rainy
1.85E-11	802703.6307	7836464.105	0	Z2	Dog	High	Rainy
5.87E-09	784153.6307	7846664.105	0	Z2	Dog	High	Rainy
8.53E-13	803153.6307	7839789.105	0	Z2	Dog	High	Rainy
3.78E-15	793453.6307	7846889.105	0	Z2	Dog	High	Rainy
7.23E-10	788228.6307	7845014.105	0	Z2	Dog	High	Rainy
5.72E-09	778653.6307	7846064.105	0	Z2	Dog	High	Rainy
0	811103.6307	7840039.105	0	Z2	Dog	High	Rainy
0	808153.6307	7842314.105	0	Z2	Dog	High	Rainy
0	786503.6307	7854764.105	0	Z2	Dog	High	Rainy
5.01E-10	796353.6307	7837364.105	0	Z2	Dog	High	Rainy
1.81E-09	776228.6307	7852314.105	0	Z2	Dog	High	Rainy
7.12E-09	783703.6307	7847064.105	0	Z2	Dog	High	Rainy
3.52E-09	787703.6307	7840864.105	0	Z2	Dog	High	Rainy
1.85E-12	798853.6307	7842739.105	0	Z2	Dog	High	Rainy
8.01E-10	794178.6307	7836989.105	0	Z2	Dog	High	Rainy
0	801803.6307	7849439.105	0	Z2	Dog	High	Rainy
1.64E-13	794778.6307	7845639.105	0	Z2	Dog	High	Rainy
0	801053.6307	7850489.105	0	Z2	Dog	High	Rainy
8.51E-11	776978.6307	7855239.105	0	Z2	Dog	High	Rainy
1.10E-09	775203.6307	7853414.105	0	Z2	Dog	High	Rainy
0	807653.6307	7841614.105	0	Z2	Dog	High	Rainy
3.71E-15	787603.6307	7852614.105	0	Z2	Dog	High	Rainy
0	800728.6307	7847764.105	0	Z2	Dog	High	Rainy
0	801403.6307	7845489.105	0	Z2	Dog	High	Rainy
3.72E-13	805053.6307	7836264.105	0	Z2	Dog	High	Rainy
1.47E-10	799978.6307	7837764.105	0	Z2	Dog	High	Rainy
1.00E-08	782578.6307	7847114.105	0	Z2	Dog	High	Rainy
1.44E-15	800578.6307	7844514.105	0	Z2	Dog	High	Rainy
6.17E-16	800403.6307	7845164.105	0	Z2	Dog	High	Rainy
0	807953.6307	7831464.105	0	Z2	Dog	High	Rainy
0	805953.6307	7835814.105	0	Z2	Dog	High	Rainy
0	806228.6307	7831514.105	0	Z2	Dog	High	Rainy
6.04E-17	793078.6307	7848664.105	0	Z2	Dog	High	Rainy
0	809928.6307	7837114.105	0	Z2	Dog	High	Rainy
2.14E-12	789203.6307	7848789.105	0	Z2	Dog	High	Rainy
1.36E-11	779553.6307	7854964.105	0	Z2	Dog	High	Rainy
9.17E-12	780478.6307	7854589.105	0	Z2	Dog	High	Rainy
0	811303.6307	7845714.105	0	Z2	Dog	High	Rainy
1.61E-12	782853.6307	7853914.105	0	Z2	Dog	High	Rainy
2.81E-09	786553.6307	7842489.105	0	Z2	Dog	High	Rainy
3.70E-14	805328.6307	7838414.105	0	Z2	Dog	High	Rainy
1.09E-09	790578.6307	7842364.105	0	Z2	Dog	High	Rainy
[truncated: 185,237 more rows]
